# Supplementary material for: Quantum readout and gradient deep learning model for secure and sustainable data access in IWSN
Source: PeerJ Comput Sci. 2022 Jun 6;8:e983. doi: 10.7717/peerj-cs.983 (PMC9202624; doi:10.7717/peerj-cs.983)
Supplement: Supplemental Information 1 [file peerj-cs-08-983-s001.zip]

Archive with 8 entries (7 files):
- Mod 1/
- Mod 1/mod1.tcl
- Mod 1/ns.exe
- Mod 1/nsg2.1.jar
- Mod 1/out.nam
- Mod 1/out.tr
- Mod 1/Raw Data.csv
- Mod 1/tcl830.exe
