# Supplementary material for: Quantum readout and gradient deep learning model for secure and sustainable data access in IWSN
Source: PeerJ Comput Sci. 2022 Jun 6;8:e983. doi: 10.7717/peerj-cs.983 (PMC9202624; doi:10.7717/peerj-cs.983)
Supplement: Supplemental Information 1 [file peerj-cs-08-983-s001.zip › Mod 1/mod1.tcl]

set val(chan)           Channel/WirelessChannel    ;# Channel Type
set val(prop)           Propagation/TwoRayGround   ;# radio-propagation model
set val(netif)          Phy/WirelessPhy            ;# network interface type
set val(mac)            Mac/802_11                 ;# MAC type
set val(ifq)            Queue/DropTail/PriQueue    ;# interface queue type
set val(ll)             LL                         ;# link layer type
set val(ant)            Antenna/OmniAntenna        ;# antenna model
set val(ifqlen)         50                         ;# max packet in ifq
set val(nn)             50                          ;# number of mobilenodes
set val(rp)             DSR                        ;# routing protocol
set val(energymodel)    EnergyModel                ;# Energy Model
set val(initialenergy)  500                        ;# Value
set val(x)		1050
set val(y)	 	1100
set val(stop)		8.0			   ;# simulation time


#-------Event scheduler object creation--------#

      set ns [new Simulator]

## Create a trace file and nam file..
      set tracefd [open out.tr w]
      set namtrace [open out.nam w]   

## Trace the nam and trace details from the main simulation..
      $ns trace-all $tracefd
      $ns namtrace-all-wireless $namtrace $val(x) $val(y)

      $ns color 0 purple
     
     
## set up topography object..
      set topo [new Topography]

      $topo load_flatgrid $val(x) $val(y)

      set god_ [create-god $val(nn)]
   

set chan_1_ [new $val(chan)]
set var pwr

# Create node_(0) "attached" to channel #1
# configure node, please note the change below
$ns node-config -adhocRouting $val(rp) \
		-llType $val(ll) \
		-macType $val(mac) \
		-ifqType $val(ifq) \
		-ifqLen $val(ifqlen) \
		-antType $val(ant) \
		-propType $val(prop) \
		-phyType $val(netif) \
		-topoInstance $topo \
		-agentTrace ON \
		-routerTrace ON \
		-macTrace ON \
		-movementTrace ON \
		-channel $chan_1_ 


## Creating node objects...              
      for {set i 0} {$i < $val(nn) } { incr i } {
            set node_($i) [$ns node]     
      }
      for {set i 0} {$i < $val(nn) } {incr i } {
            $node_($i) color blue
            $ns at 0.0 "$node_($i) color lightgray"
            $ns at 0.1 "$node_($i) color black"
                 
          }

## Provide initial location of mobilenodes...
            for {set i 0} {$i < $val(nn) } { incr i } {
                  set xx [expr rand()*900]
                  set yy [expr rand()*900]
                  $node_($i) set X_ $xx
                  $node_($i) set Y_ $yy
                  $node_($i) set Z_ 0.0
            }

## Define node initial position in nam...
      for {set i 0} {$i < $val(nn)} { incr i } {
      # 30 defines the node size for nam..
            $ns initial_node_pos $node_($i) 50
      }


$ns at 0.0 "$node_(0) setdest 634.0 613.0 11500.0"
$ns at 0.0 "$node_(1) setdest 553.0 205.0 11500.0"
$ns at 0.0 "$node_(2) setdest 757.0 479.0 11500.0"
$ns at 0.0 "$node_(3) setdest 315.0 462.0 11500.0"
$ns at 0.0 "$node_(4) setdest 900.0 361.0 11500.0"
$ns at 0.0 "$node_(5) setdest 48.0 712.0 11500.0"
$ns at 0.0 "$node_(6) setdest 364.0 99.0 11500.0"
$ns at 0.0 "$node_(7) setdest 604.0 741.0 11500.0"
$ns at 0.0 "$node_(8) setdest 700.0 840.0 11500.0"
$ns at 0.0 "$node_(9) setdest 866.0 618.0 11500.0"

$ns at 0.0 "$node_(10) setdest 88.0 810.0 11500.0"
$ns at 0.0 "$node_(11) setdest 166.0 578.0 11500.0"
$ns at 0.0 "$node_(12) setdest 296.0 740.0 11500.0"
$ns at 0.0 "$node_(13) setdest 605.0 336.0 11500.0"
$ns at 0.0 "$node_(14) setdest 489.0 450.0 11500.0"
$ns at 0.0 "$node_(15) setdest 167.0 463.0 11500.0"
$ns at 0.0 "$node_(16) setdest 150.5 692.3 11500.0"
$ns at 0.0 "$node_(17) setdest 538.0 565.0 11500.0"
$ns at 0.0 "$node_(18) setdest 884.0 495.0 11500.0"
$ns at 0.0 "$node_(19) setdest 460.0 650.0 11500.0"

$ns at 0.0 "$node_(20) setdest 440.0 751.0 11500.0"
$ns at 0.0 "$node_(21) setdest 879.0 104.0 11500.0"
$ns at 0.0 "$node_(22) setdest 517.0 89.0 11500.0"
$ns at 0.0 "$node_(23) setdest 193.0 328.0 11500.0"
$ns at 0.0 "$node_(24) setdest 844.7 734.1 11500.0"
$ns at 0.0 "$node_(25) setdest 40.0 236.0 11500.0"
$ns at 0.0 "$node_(26) setdest 620.0 481.0 11500.0"
$ns at 0.0 "$node_(27) setdest 338.0 321.0 11500.0"
$ns at 0.0 "$node_(28) setdest 150.0 204.0 11500.0"
$ns at 0.0 "$node_(29) setdest 288.028870 614.596130 11500.0"

$ns at 0.0 "$node_(30) setdest 815.0 817.4 11500.0"
$ns at 0.0 "$node_(31) setdest 215.0 814.0 11500.0"
$ns at 0.0 "$node_(32) setdest 801.0 214.0 11500.0"
$ns at 0.0 "$node_(33) setdest 668.0 231.0 11500.0"
$ns at 0.0 "$node_(34) setdest 712.0 98.0 11500.0"
$ns at 0.0 "$node_(35) setdest 420.0 212.0 11500.0"
$ns at 0.0 "$node_(36) setdest 34.000000 594.889404 11500.0"
$ns at 0.0 "$node_(37) setdest 394.0 558.0 11500.0"
$ns at 0.0 "$node_(38) setdest 75.0 111.0 11500.0"
$ns at 0.0 "$node_(39) setdest 290.0 197.0 11500.0"

$ns at 0.0 "$node_(40) setdest 37.0 452.0 11500.0"
$ns at 0.0 "$node_(41) setdest 900.0 220.0 11500.0"
$ns at 0.0 "$node_(42) setdest 367.0 840.0 11500.0"
$ns at 0.0 "$node_(43) setdest 570.0 837.0 11500.0"
$ns at 0.0 "$node_(44) setdest 756.0 362.0 11500.0"
$ns at 0.0 "$node_(45) setdest 190.0 81.0 11500.0"
$ns at 0.0 "$node_(46) setdest 44.0 345.0 11500.0" 
$ns at 0.0 "$node_(47) setdest 751.0 596.0 11500.0"
$ns at 0.0 "$node_(48) setdest 457.0 347.0 11500.0"
$ns at 0.0 "$node_(49) setdest 751.0 730.0 11500.0"


$ns at 1.8 "$node_(20) label SupervisoryControl"  
$ns at 1.8 "$node_(20) color seagreen"    
$ns at 1.8 "$node_(20) add-mark m1 brown square" 

$ns at 1.8 "$node_(19) label GatewayNode"  
$ns at 1.8 "$node_(19) color blue"    
$ns at 1.8 "$node_(19) add-mark m1 brown circle" 

$ns at 2.0 "$node_(3) label BS"  
$ns at 2.0 "$node_(3) color pink"    
$ns at 2.0 "$node_(3) add-mark m1 brown circle" 

$ns at 2.0 "$node_(26) label BS"  
$ns at 2.0 "$node_(26) color green"    
$ns at 2.0 "$node_(26) add-mark m1 brown circle" 


$ns at 2.15 "$node_(15) label SN"    
$ns at 2.15 "$node_(15) color gold"    
$ns at 2.2 "$node_(40) color gold"    
$ns at 2.25 "$node_(23) color gold"    
$ns at 2.3 "$node_(46) color gold"    
$ns at 2.35 "$node_(25) color gold"    
$ns at 2.4 "$node_(28) color gold"    
$ns at 2.45 "$node_(39) color gold"    
$ns at 2.5 "$node_(27) color gold"    

$ns at 2.65 "$node_(2) color gold"    
$ns at 2.7 "$node_(18) color gold"    
$ns at 2.75 "$node_(44) color gold"    
$ns at 2.8 "$node_(4) color gold"    
$ns at 2.85 "$node_(41) color gold"    
$ns at 2.9 "$node_(32) color gold"    
$ns at 2.95 "$node_(33) color gold"    
$ns at 3.0 "$node_(13) color gold" 


$ns at 3.15 "$node_(15) label SID,RReg"    
$ns at 3.15 "$node_(15) color pink"    
$ns at 3.25 "$node_(40) color pink"    
$ns at 3.35 "$node_(23) color pink"    
$ns at 3.45 "$node_(46) color pink"    
$ns at 3.55 "$node_(25) color pink"    
$ns at 3.65 "$node_(28) color pink"    
$ns at 3.75 "$node_(39) color pink"    
$ns at 3.85 "$node_(27) color pink"    

$ns at 3.95 "$node_(2) color green"    
$ns at 4.05 "$node_(18) color green"    
$ns at 4.15 "$node_(44) color green"    
$ns at 4.25 "$node_(4) color green"    
$ns at 4.35 "$node_(41) color green"    
$ns at 4.45 "$node_(32) color green"    
$ns at 4.55 "$node_(33) color green"    
$ns at 4.65 "$node_(13) color green" 


$ns at 4.7 "$node_(3) color pink" 
$ns at 4.75 "$node_(37) label req" 
$ns at 4.75 "$node_(37) color cyan" 
$ns at 4.85 "$node_(19) color cyan" 
$ns at 4.95 "$node_(20) color blue" 

$ns at 5.0 "$node_(26) color green" 
$ns at 5.05 "$node_(17) color cyan" 
$ns at 5.15 "$node_(19) color cyan" 
$ns at 5.25 "$node_(20) color blue" 

$ns at 5.15 "$node_(19) label Registered" 


#******************************************************Quantum Readout Hash Registration****************************************************

set Sn,GN,BS unknown

#Authentic sensor registration

proc QuantumReadoutHashregistration{value(Sn) } {
 
Begin 

{	
	
 	for{set $Sn 1}{$S < n} {incr $Sn}

	{

		Identity and request registration(S.(SID,RReg))->GN
	
		arbitrary challenge (GN.(Cs))->S

		Single quantum(S.(Rs)->GN)

		Interim identity and quasi congruence(GN.(IIDs,Qc)->S)
	
		Hash function(B)=HASH(as||spwds)

	}

	End for

}

End 

}


#********************************************************************************************************************************************

set tcp5 [new Agent/TCP]
set sink6 [new Agent/TCPSink]
$ns attach-agent $node_(3) $tcp5
$ns attach-agent $node_(15) $sink6
$ns connect $tcp5 $sink6
set ftp5 [new Application/FTP]
$ftp5 attach-agent $tcp5
$ns at 2.1 "$ftp5 start" 
$ns at 2.15 "$ftp5 stop" 

set tcp5 [new Agent/TCP]
set sink6 [new Agent/TCPSink]
$ns attach-agent $node_(3) $tcp5
$ns attach-agent $node_(40) $sink6
$ns connect $tcp5 $sink6
set ftp5 [new Application/FTP]
$ftp5 attach-agent $tcp5
$ns at 2.15 "$ftp5 start" 
$ns at 2.2 "$ftp5 stop" 

set tcp5 [new Agent/TCP]
set sink6 [new Agent/TCPSink]
$ns attach-agent $node_(3) $tcp5
$ns attach-agent $node_(23) $sink6
$ns connect $tcp5 $sink6
set ftp5 [new Application/FTP]
$ftp5 attach-agent $tcp5
$ns at 2.2 "$ftp5 start" 
$ns at 2.25 "$ftp5 stop" 

set tcp5 [new Agent/TCP]
set sink6 [new Agent/TCPSink]
$ns attach-agent $node_(3) $tcp5
$ns attach-agent $node_(46) $sink6
$ns connect $tcp5 $sink6
set ftp5 [new Application/FTP]
$ftp5 attach-agent $tcp5
$ns at 2.25 "$ftp5 start" 
$ns at 2.3 "$ftp5 stop" 

set tcp5 [new Agent/TCP]
set sink6 [new Agent/TCPSink]
$ns attach-agent $node_(3) $tcp5
$ns attach-agent $node_(25) $sink6
$ns connect $tcp5 $sink6
set ftp5 [new Application/FTP]
$ftp5 attach-agent $tcp5
$ns at 2.3 "$ftp5 start" 
$ns at 2.35 "$ftp5 stop" 

set tcp5 [new Agent/TCP]
set sink6 [new Agent/TCPSink]
$ns attach-agent $node_(3) $tcp5
$ns attach-agent $node_(28) $sink6
$ns connect $tcp5 $sink6
set ftp5 [new Application/FTP]
$ftp5 attach-agent $tcp5
$ns at 2.35 "$ftp5 start" 
$ns at 2.4 "$ftp5 stop" 

set tcp5 [new Agent/TCP]
set sink6 [new Agent/TCPSink]
$ns attach-agent $node_(3) $tcp5
$ns attach-agent $node_(39) $sink6
$ns connect $tcp5 $sink6
set ftp5 [new Application/FTP]
$ftp5 attach-agent $tcp5
$ns at 2.4 "$ftp5 start" 
$ns at 2.45 "$ftp5 stop" 

set tcp5 [new Agent/TCP]
set sink6 [new Agent/TCPSink]
$ns attach-agent $node_(3) $tcp5
$ns attach-agent $node_(27) $sink6
$ns connect $tcp5 $sink6
set ftp5 [new Application/FTP]
$ftp5 attach-agent $tcp5
$ns at 2.45 "$ftp5 start" 
$ns at 2.5 "$ftp5 stop" 


set tcp5 [new Agent/TCP]
set sink6 [new Agent/TCPSink]
$ns attach-agent $node_(26) $tcp5
$ns attach-agent $node_(2) $sink6
$ns connect $tcp5 $sink6
set ftp5 [new Application/FTP]
$ftp5 attach-agent $tcp5
$ns at 2.6 "$ftp5 start" 
$ns at 2.65 "$ftp5 stop" 

set tcp5 [new Agent/TCP]
set sink6 [new Agent/TCPSink]
$ns attach-agent $node_(26) $tcp5
$ns attach-agent $node_(18) $sink6
$ns connect $tcp5 $sink6
set ftp5 [new Application/FTP]
$ftp5 attach-agent $tcp5
$ns at 2.65 "$ftp5 start" 
$ns at 2.7 "$ftp5 stop" 

set tcp5 [new Agent/TCP]
set sink6 [new Agent/TCPSink]
$ns attach-agent $node_(26) $tcp5
$ns attach-agent $node_(44) $sink6
$ns connect $tcp5 $sink6
set ftp5 [new Application/FTP]
$ftp5 attach-agent $tcp5
$ns at 2.7 "$ftp5 start" 
$ns at 2.75 "$ftp5 stop" 

set tcp5 [new Agent/TCP]
set sink6 [new Agent/TCPSink]
$ns attach-agent $node_(26) $tcp5
$ns attach-agent $node_(4) $sink6
$ns connect $tcp5 $sink6
set ftp5 [new Application/FTP]
$ftp5 attach-agent $tcp5
$ns at 2.75 "$ftp5 start" 
$ns at 2.8 "$ftp5 stop" 

set tcp5 [new Agent/TCP]
set sink6 [new Agent/TCPSink]
$ns attach-agent $node_(26) $tcp5
$ns attach-agent $node_(41) $sink6
$ns connect $tcp5 $sink6
set ftp5 [new Application/FTP]
$ftp5 attach-agent $tcp5
$ns at 2.8 "$ftp5 start" 
$ns at 2.85 "$ftp5 stop" 

set tcp5 [new Agent/TCP]
set sink6 [new Agent/TCPSink]
$ns attach-agent $node_(26) $tcp5
$ns attach-agent $node_(32) $sink6
$ns connect $tcp5 $sink6
set ftp5 [new Application/FTP]
$ftp5 attach-agent $tcp5
$ns at 2.85 "$ftp5 start" 
$ns at 2.9 "$ftp5 stop" 

set tcp5 [new Agent/TCP]
set sink6 [new Agent/TCPSink]
$ns attach-agent $node_(26) $tcp5
$ns attach-agent $node_(33) $sink6
$ns connect $tcp5 $sink6
set ftp5 [new Application/FTP]
$ftp5 attach-agent $tcp5
$ns at 2.9 "$ftp5 start" 
$ns at 2.95 "$ftp5 stop" 

set tcp5 [new Agent/TCP]
set sink6 [new Agent/TCPSink]
$ns attach-agent $node_(26) $tcp5
$ns attach-agent $node_(13) $sink6
$ns connect $tcp5 $sink6
set ftp5 [new Application/FTP]
$ftp5 attach-agent $tcp5
$ns at 2.95 "$ftp5 start" 
$ns at 3.0 "$ftp5 stop" 


set tcp5 [new Agent/TCP]
set sink6 [new Agent/TCPSink]
$ns attach-agent $node_(15) $tcp5
$ns attach-agent $node_(3) $sink6
$ns connect $tcp5 $sink6
set ftp5 [new Application/FTP]
$ftp5 attach-agent $tcp5
$ns at 3.1 "$ftp5 start" 
$ns at 3.15 "$ftp5 stop" 

set tcp5 [new Agent/TCP]
set sink6 [new Agent/TCPSink]
$ns attach-agent $node_(40) $tcp5
$ns attach-agent $node_(3) $sink6
$ns connect $tcp5 $sink6
set ftp5 [new Application/FTP]
$ftp5 attach-agent $tcp5
$ns at 3.2 "$ftp5 start" 
$ns at 3.25 "$ftp5 stop" 

set tcp5 [new Agent/TCP]
set sink6 [new Agent/TCPSink]
$ns attach-agent $node_(23) $tcp5
$ns attach-agent $node_(3) $sink6
$ns connect $tcp5 $sink6
set ftp5 [new Application/FTP]
$ftp5 attach-agent $tcp5
$ns at 3.3 "$ftp5 start" 
$ns at 3.35 "$ftp5 stop" 

set tcp5 [new Agent/TCP]
set sink6 [new Agent/TCPSink]
$ns attach-agent $node_(46) $tcp5
$ns attach-agent $node_(3) $sink6
$ns connect $tcp5 $sink6
set ftp5 [new Application/FTP]
$ftp5 attach-agent $tcp5
$ns at 3.4 "$ftp5 start" 
$ns at 3.45 "$ftp5 stop" 

set tcp5 [new Agent/TCP]
set sink6 [new Agent/TCPSink]
$ns attach-agent $node_(25) $tcp5
$ns attach-agent $node_(3) $sink6
$ns connect $tcp5 $sink6
set ftp5 [new Application/FTP]
$ftp5 attach-agent $tcp5
$ns at 3.5 "$ftp5 start" 
$ns at 3.55 "$ftp5 stop" 

set tcp5 [new Agent/TCP]
set sink6 [new Agent/TCPSink]
$ns attach-agent $node_(28) $tcp5
$ns attach-agent $node_(3) $sink6
$ns connect $tcp5 $sink6
set ftp5 [new Application/FTP]
$ftp5 attach-agent $tcp5
$ns at 3.6 "$ftp5 start" 
$ns at 3.65 "$ftp5 stop" 

set tcp5 [new Agent/TCP]
set sink6 [new Agent/TCPSink]
$ns attach-agent $node_(39) $tcp5
$ns attach-agent $node_(3) $sink6
$ns connect $tcp5 $sink6
set ftp5 [new Application/FTP]
$ftp5 attach-agent $tcp5
$ns at 3.7 "$ftp5 start" 
$ns at 3.75 "$ftp5 stop" 

set tcp5 [new Agent/TCP]
set sink6 [new Agent/TCPSink]
$ns attach-agent $node_(27) $tcp5
$ns attach-agent $node_(3) $sink6
$ns connect $tcp5 $sink6
set ftp5 [new Application/FTP]
$ftp5 attach-agent $tcp5
$ns at 3.8 "$ftp5 start" 
$ns at 3.85 "$ftp5 stop" 


set tcp5 [new Agent/TCP]
set sink6 [new Agent/TCPSink]
$ns attach-agent $node_(2) $tcp5
$ns attach-agent $node_(26) $sink6
$ns connect $tcp5 $sink6
set ftp5 [new Application/FTP]
$ftp5 attach-agent $tcp5
$ns at 3.9 "$ftp5 start" 
$ns at 3.95 "$ftp5 stop" 

set tcp5 [new Agent/TCP]
set sink6 [new Agent/TCPSink]
$ns attach-agent $node_(18) $tcp5
$ns attach-agent $node_(26) $sink6
$ns connect $tcp5 $sink6
set ftp5 [new Application/FTP]
$ftp5 attach-agent $tcp5
$ns at 4.0 "$ftp5 start" 
$ns at 4.05 "$ftp5 stop" 

set tcp5 [new Agent/TCP]
set sink6 [new Agent/TCPSink]
$ns attach-agent $node_(44) $tcp5
$ns attach-agent $node_(26) $sink6
$ns connect $tcp5 $sink6
set ftp5 [new Application/FTP]
$ftp5 attach-agent $tcp5
$ns at 4.1 "$ftp5 start" 
$ns at 4.15 "$ftp5 stop" 

set tcp5 [new Agent/TCP]
set sink6 [new Agent/TCPSink]
$ns attach-agent $node_(4) $tcp5
$ns attach-agent $node_(26) $sink6
$ns connect $tcp5 $sink6
set ftp5 [new Application/FTP]
$ftp5 attach-agent $tcp5
$ns at 4.2 "$ftp5 start" 
$ns at 4.25 "$ftp5 stop" 

set tcp5 [new Agent/TCP]
set sink6 [new Agent/TCPSink]
$ns attach-agent $node_(41) $tcp5
$ns attach-agent $node_(26) $sink6
$ns connect $tcp5 $sink6
set ftp5 [new Application/FTP]
$ftp5 attach-agent $tcp5
$ns at 4.3 "$ftp5 start" 
$ns at 4.35 "$ftp5 stop" 

set tcp5 [new Agent/TCP]
set sink6 [new Agent/TCPSink]
$ns attach-agent $node_(32) $tcp5
$ns attach-agent $node_(26) $sink6
$ns connect $tcp5 $sink6
set ftp5 [new Application/FTP]
$ftp5 attach-agent $tcp5
$ns at 4.4 "$ftp5 start" 
$ns at 4.45 "$ftp5 stop" 

set tcp5 [new Agent/TCP]
set sink6 [new Agent/TCPSink]
$ns attach-agent $node_(33) $tcp5
$ns attach-agent $node_(26) $sink6
$ns connect $tcp5 $sink6
set ftp5 [new Application/FTP]
$ftp5 attach-agent $tcp5
$ns at 4.5 "$ftp5 start" 
$ns at 4.55 "$ftp5 stop" 

set tcp5 [new Agent/TCP]
set sink6 [new Agent/TCPSink]
$ns attach-agent $node_(13) $tcp5
$ns attach-agent $node_(26) $sink6
$ns connect $tcp5 $sink6
set ftp5 [new Application/FTP]
$ftp5 attach-agent $tcp5
$ns at 4.6 "$ftp5 start" 
$ns at 4.65 "$ftp5 stop" 


set tcp5 [new Agent/TCP]
set sink6 [new Agent/TCPSink]
$ns attach-agent $node_(3) $tcp5
$ns attach-agent $node_(37) $sink6
$ns connect $tcp5 $sink6
set ftp5 [new Application/FTP]
$ftp5 attach-agent $tcp5
$ns at 4.7 "$ftp5 start" 
$ns at 4.75 "$ftp5 stop" 

set tcp5 [new Agent/TCP]
set sink6 [new Agent/TCPSink]
$ns attach-agent $node_(37) $tcp5
$ns attach-agent $node_(19) $sink6
$ns connect $tcp5 $sink6
set ftp5 [new Application/FTP]
$ftp5 attach-agent $tcp5
$ns at 4.8 "$ftp5 start" 
$ns at 4.85 "$ftp5 stop" 

set tcp5 [new Agent/TCP]
set sink6 [new Agent/TCPSink]
$ns attach-agent $node_(19) $tcp5
$ns attach-agent $node_(20) $sink6
$ns connect $tcp5 $sink6
set ftp5 [new Application/FTP]
$ftp5 attach-agent $tcp5
$ns at 4.9 "$ftp5 start" 
$ns at 4.95 "$ftp5 stop" 


set tcp5 [new Agent/TCP]
set sink6 [new Agent/TCPSink]
$ns attach-agent $node_(26) $tcp5
$ns attach-agent $node_(17) $sink6
$ns connect $tcp5 $sink6
set ftp5 [new Application/FTP]
$ftp5 attach-agent $tcp5
$ns at 5.0 "$ftp5 start" 
$ns at 5.05 "$ftp5 stop" 

set tcp5 [new Agent/TCP]
set sink6 [new Agent/TCPSink]
$ns attach-agent $node_(17) $tcp5
$ns attach-agent $node_(19) $sink6
$ns connect $tcp5 $sink6
set ftp5 [new Application/FTP]
$ftp5 attach-agent $tcp5
$ns at 5.1 "$ftp5 start" 
$ns at 5.15 "$ftp5 stop" 

set tcp5 [new Agent/TCP]
set sink6 [new Agent/TCPSink]
$ns attach-agent $node_(19) $tcp5
$ns attach-agent $node_(20) $sink6
$ns connect $tcp5 $sink6
set ftp5 [new Application/FTP]
$ftp5 attach-agent $tcp5
$ns at 5.2 "$ftp5 start" 
$ns at 5.25 "$ftp5 stop" 


#***************************************************************************************************************************

$ns at 0.2 "$ns trace-annotate \"Quantum Readout Hash registration phase - Module1\""

$ns at 0.4 "$ns trace-annotate \"In ISN, the upper-layer transmission comprises of base station, sensor nodes, gateway node and supervisory control.\""

$ns at 0.8 "$ns trace-annotate \"A sensor Sn wants to access the data (or data packets) DP in ISN.\""

$ns at 1.0 "$ns trace-annotate \"The sensor has to register the corresponding device in the gateway node GN.\""

$ns at 1.2 "$ns trace-annotate \"First, a registration model using Quantum Readout Hash is designed to effectively carry out the registration process registration phase using Quantum Readout and Hash Function.\""


#***************************************************************************************************************************


## stop procedure..
$ns at $val(stop) "stop"
proc stop {} {
    global ns tracefd namtrace
    $ns flush-trace
    close $tracefd
    close $namtrace
    puts "running nam..."
    puts "Success...!"
    exec nam out &
    exit 0
}

$ns run
