# Supplementary material for: Quantum readout and gradient deep learning model for secure and sustainable data access in IWSN
Source: PeerJ Comput Sci. 2022 Jun 6;8:e983. doi: 10.7717/peerj-cs.983 (PMC9202624; doi:10.7717/peerj-cs.983)
Supplement: Supplemental Information 1 [file peerj-cs-08-983-s001.zip › Mod 1/out.nam]

W -t * -x 1050 -y 1100
n -t * -s 0  -x 43.041783591286176 -y 703.25681874680186 -Z 0 -z 50  -v circle -c black
n -t * -s 1  -x 837.35267749864261 -y 86.450719687366259 -Z 0 -z 50  -v circle -c black
n -t * -s 2  -x 377.24578556476433 -y 769.91798699363972 -Z 0 -z 50  -v circle -c black
n -t * -s 3  -x 711.60740210283893 -y 785.60714241378344 -Z 0 -z 50  -v circle -c black
n -t * -s 4  -x 699.24254845792541 -y 869.51193235326184 -Z 0 -z 50  -v circle -c black
n -t * -s 5  -x 587.04706127152178 -y 699.95879046617017 -Z 0 -z 50  -v circle -c black
n -t * -s 6  -x 307.39136492246359 -y 326.67025184569422 -Z 0 -z 50  -v circle -c black
n -t * -s 7  -x 346.92277058350055 -y 531.00519689312455 -Z 0 -z 50  -v circle -c black
n -t * -s 8  -x 204.34418274291986 -y 12.679360254052728 -Z 0 -z 50  -v circle -c black
n -t * -s 9  -x 702.00778986420846 -y 544.92424775144286 -Z 0 -z 50  -v circle -c black
n -t * -s 10  -x 141.83195849965884 -y 569.7265037660145 -Z 0 -z 50  -v circle -c black
n -t * -s 11  -x 293.34879540528578 -y 113.20437663849648 -Z 0 -z 50  -v circle -c black
n -t * -s 12  -x 25.95816321017135 -y 678.84907334989362 -Z 0 -z 50  -v circle -c black
n -t * -s 13  -x 116.37579166161632 -y 227.93045678545278 -Z 0 -z 50  -v circle -c black
n -t * -s 14  -x 427.18719310461876 -y 435.15450932791202 -Z 0 -z 50  -v circle -c black
n -t * -s 15  -x 241.83827421713539 -y 175.87476739467809 -Z 0 -z 50  -v circle -c black
n -t * -s 16  -x 327.21560235471259 -y 512.6287756546534 -Z 0 -z 50  -v circle -c black
n -t * -s 17  -x 51.832427760508111 -y 847.61337085981552 -Z 0 -z 50  -v circle -c black
n -t * -s 18  -x 637.9240409182031 -y 789.3557122393305 -Z 0 -z 50  -v circle -c black
n -t * -s 19  -x 701.45560642772148 -y 264.37723071518224 -Z 0 -z 50  -v circle -c black
n -t * -s 20  -x 88.116630068103149 -y 476.20155460955647 -Z 0 -z 50  -v circle -c black
n -t * -s 21  -x 719.52832281567544 -y 712.52156305709923 -Z 0 -z 50  -v circle -c black
n -t * -s 22  -x 849.91030066735595 -y 542.42331625075235 -Z 0 -z 50  -v circle -c black
n -t * -s 23  -x 408.6762263945659 -y 721.33701346876887 -Z 0 -z 50  -v circle -c black
n -t * -s 24  -x 511.18536959923119 -y 92.506854279202813 -Z 0 -z 50  -v circle -c black
n -t * -s 25  -x 462.69987056157549 -y 596.7245283987022 -Z 0 -z 50  -v circle -c black
n -t * -s 26  -x 449.14879698732346 -y 543.83096594541848 -Z 0 -z 50  -v circle -c black
n -t * -s 27  -x 667.04464464776436 -y 619.34259497529956 -Z 0 -z 50  -v circle -c black
n -t * -s 28  -x 790.99374985834288 -y 331.95386916955647 -Z 0 -z 50  -v circle -c black
n -t * -s 29  -x 48.67913273567293 -y 50.183888455007171 -Z 0 -z 50  -v circle -c black
n -t * -s 30  -x 140.61326330556221 -y 787.11637658398433 -Z 0 -z 50  -v circle -c black
n -t * -s 31  -x 864.94124702408033 -y 267.53873371870202 -Z 0 -z 50  -v circle -c black
n -t * -s 32  -x 123.49761022417694 -y 224.33503774196609 -Z 0 -z 50  -v circle -c black
n -t * -s 33  -x 298.97932922420057 -y 245.58627113960046 -Z 0 -z 50  -v circle -c black
n -t * -s 34  -x 168.4590432646028 -y 791.1401481792052 -Z 0 -z 50  -v circle -c black
n -t * -s 35  -x 92.470447901855422 -y 750.8178864842364 -Z 0 -z 50  -v circle -c black
n -t * -s 36  -x 96.218140561235202 -y 738.28841268005237 -Z 0 -z 50  -v circle -c black
n -t * -s 37  -x 113.35191364090514 -y 705.61256269254375 -Z 0 -z 50  -v circle -c black
n -t * -s 38  -x 830.34117358286915 -y 144.10440728259479 -Z 0 -z 50  -v circle -c black
n -t * -s 39  -x 62.773198570484851 -y 229.14837413893474 -Z 0 -z 50  -v circle -c black
n -t * -s 40  -x 196.72415307570444 -y 642.84074336422646 -Z 0 -z 50  -v circle -c black
n -t * -s 41  -x 624.37372255342711 -y 749.15495545098327 -Z 0 -z 50  -v circle -c black
n -t * -s 42  -x 47.336264675174036 -y 880.60039564995111 -Z 0 -z 50  -v circle -c black
n -t * -s 43  -x 650.8496887287356 -y 230.7184638598554 -Z 0 -z 50  -v circle -c black
n -t * -s 44  -x 485.22209258993257 -y 227.71015899614906 -Z 0 -z 50  -v circle -c black
n -t * -s 45  -x 324.64224827692016 -y 462.26679019735508 -Z 0 -z 50  -v circle -c black
n -t * -s 46  -x 517.94284694732301 -y 265.4286436575598 -Z 0 -z 50  -v circle -c black
n -t * -s 47  -x 659.21395260804059 -y 408.90148333688336 -Z 0 -z 50  -v circle -c black
n -t * -s 48  -x 7.2304429985724594 -y 22.055477007318043 -Z 0 -z 50  -v circle -c black
n -t * -s 49  -x 786.40206199437478 -y 559.45593945656719 -Z 0 -z 50  -v circle -c black
V -t * -v 1.0a5 -a 0
A -t * -n 1 -p 0 -o 0xffffffff -c 31 -a 1
A -t * -h 1 -m 2147483647 -s 0
c -t * -i 0 -n purple
n -t 0 -s 0 -S COLOR -c lightgray -o blue -i lightgray -I blue
n -t 0 -s 1 -S COLOR -c lightgray -o blue -i lightgray -I blue
n -t 0 -s 2 -S COLOR -c lightgray -o blue -i lightgray -I blue
n -t 0 -s 3 -S COLOR -c lightgray -o blue -i lightgray -I blue
n -t 0 -s 4 -S COLOR -c lightgray -o blue -i lightgray -I blue
n -t 0 -s 5 -S COLOR -c lightgray -o blue -i lightgray -I blue
n -t 0 -s 6 -S COLOR -c lightgray -o blue -i lightgray -I blue
n -t 0 -s 7 -S COLOR -c lightgray -o blue -i lightgray -I blue
n -t 0 -s 8 -S COLOR -c lightgray -o blue -i lightgray -I blue
n -t 0 -s 9 -S COLOR -c lightgray -o blue -i lightgray -I blue
n -t 0 -s 10 -S COLOR -c lightgray -o blue -i lightgray -I blue
n -t 0 -s 11 -S COLOR -c lightgray -o blue -i lightgray -I blue
n -t 0 -s 12 -S COLOR -c lightgray -o blue -i lightgray -I blue
n -t 0 -s 13 -S COLOR -c lightgray -o blue -i lightgray -I blue
n -t 0 -s 14 -S COLOR -c lightgray -o blue -i lightgray -I blue
n -t 0 -s 15 -S COLOR -c lightgray -o blue -i lightgray -I blue
n -t 0 -s 16 -S COLOR -c lightgray -o blue -i lightgray -I blue
n -t 0 -s 17 -S COLOR -c lightgray -o blue -i lightgray -I blue
n -t 0 -s 18 -S COLOR -c lightgray -o blue -i lightgray -I blue
n -t 0 -s 19 -S COLOR -c lightgray -o blue -i lightgray -I blue
n -t 0 -s 20 -S COLOR -c lightgray -o blue -i lightgray -I blue
n -t 0 -s 21 -S COLOR -c lightgray -o blue -i lightgray -I blue
n -t 0 -s 22 -S COLOR -c lightgray -o blue -i lightgray -I blue
n -t 0 -s 23 -S COLOR -c lightgray -o blue -i lightgray -I blue
n -t 0 -s 24 -S COLOR -c lightgray -o blue -i lightgray -I blue
n -t 0 -s 25 -S COLOR -c lightgray -o blue -i lightgray -I blue
n -t 0 -s 26 -S COLOR -c lightgray -o blue -i lightgray -I blue
n -t 0 -s 27 -S COLOR -c lightgray -o blue -i lightgray -I blue
n -t 0 -s 28 -S COLOR -c lightgray -o blue -i lightgray -I blue
n -t 0 -s 29 -S COLOR -c lightgray -o blue -i lightgray -I blue
n -t 0 -s 30 -S COLOR -c lightgray -o blue -i lightgray -I blue
n -t 0 -s 31 -S COLOR -c lightgray -o blue -i lightgray -I blue
n -t 0 -s 32 -S COLOR -c lightgray -o blue -i lightgray -I blue
n -t 0 -s 33 -S COLOR -c lightgray -o blue -i lightgray -I blue
n -t 0 -s 34 -S COLOR -c lightgray -o blue -i lightgray -I blue
n -t 0 -s 35 -S COLOR -c lightgray -o blue -i lightgray -I blue
n -t 0 -s 36 -S COLOR -c lightgray -o blue -i lightgray -I blue
n -t 0 -s 37 -S COLOR -c lightgray -o blue -i lightgray -I blue
n -t 0 -s 38 -S COLOR -c lightgray -o blue -i lightgray -I blue
n -t 0 -s 39 -S COLOR -c lightgray -o blue -i lightgray -I blue
n -t 0 -s 40 -S COLOR -c lightgray -o blue -i lightgray -I blue
n -t 0 -s 41 -S COLOR -c lightgray -o blue -i lightgray -I blue
n -t 0 -s 42 -S COLOR -c lightgray -o blue -i lightgray -I blue
n -t 0 -s 43 -S COLOR -c lightgray -o blue -i lightgray -I blue
n -t 0 -s 44 -S COLOR -c lightgray -o blue -i lightgray -I blue
n -t 0 -s 45 -S COLOR -c lightgray -o blue -i lightgray -I blue
n -t 0 -s 46 -S COLOR -c lightgray -o blue -i lightgray -I blue
n -t 0 -s 47 -S COLOR -c lightgray -o blue -i lightgray -I blue
n -t 0 -s 48 -S COLOR -c lightgray -o blue -i lightgray -I blue
n -t 0 -s 49 -S COLOR -c lightgray -o blue -i lightgray -I blue
n -t 0.000000 -s 0 -x 43.041784 -y 703.256819 -u 11368.175386 -v -1736.257009 -T 0.051984
n -t 0.000000 -s 1 -x 837.352677 -y 86.450720 -u -10614.469976 -v 4425.271419 -T 0.026789
n -t 0.000000 -s 2 -x 377.245786 -y 769.917987 -u 9129.106398 -v -6993.526748 -T 0.041598
n -t 0.000000 -s 3 -x 711.607402 -y 785.607142 -u -8910.298466 -v -7270.253176 -T 0.044511
n -t 0.000000 -s 4 -x 699.242548 -y 869.511932 -u 4222.943965 -v -10696.576287 -T 0.047540
n -t 0.000000 -s 5 -x 587.047061 -y 699.958790 -u -11497.131914 -v 256.822427 -T 0.046885
n -t 0.000000 -s 6 -x 307.391365 -y 326.670252 -u 2774.904829 -v -11160.192794 -T 0.020400
n -t 0.000000 -s 7 -x 346.922771 -y 531.005197 -u 8906.297935 -v 7275.153407 -T 0.028865
n -t 0.000000 -s 8 -x 204.344183 -y 12.679360 -u 5910.241917 -v 9865.041332 -T 0.083864
n -t 0.000000 -s 9 -x 702.007790 -y 544.924248 -u 10504.303365 -v 4680.770322 -T 0.015612
n -t 0.000000 -s 10 -x 141.831958 -y 569.726504 -u -2514.183574 -v 11221.803819 -T 0.021411
n -t 0.000000 -s 11 -x 293.348795 -y 113.204377 -u -3038.871302 -v 11091.224513 -T 0.041907
n -t 0.000000 -s 12 -x 25.958163 -y 678.849073 -u 11216.019036 -v 2539.865546 -T 0.024076
n -t 0.000000 -s 13 -x 116.375792 -y 227.930457 -u 11228.644999 -v 2483.451526 -T 0.043516
n -t 0.000000 -s 14 -x 427.187193 -y 435.154509 -u 11182.026194 -v 2685.570740 -T 0.005528
n -t 0.000000 -s 15 -x 241.838274 -y 175.874767 -u -2900.530771 -v 11128.203864 -T 0.025802
n -t 0.000000 -s 16 -x 327.215602 -y 512.628776 -u -8064.011832 -v 8198.884873 -T 0.021914
n -t 0.000000 -s 17 -x 51.832428 -y 847.613371 -u 9942.207565 -v -5779.490353 -T 0.048899
n -t 0.000000 -s 18 -x 637.924041 -y 789.355712 -u 7375.901259 -v -8823.042594 -T 0.033362
n -t 0.000000 -s 19 -x 701.455606 -y 264.377231 -u -6103.008160 -v 9746.963189 -T 0.039563
n -t 0.000000 -s 20 -x 88.116630 -y 476.201555 -u 9063.660161 -v 7078.139903 -T 0.038824
n -t 0.000000 -s 21 -x 719.528323 -y 712.521563 -u 2915.292092 -v -11124.345914 -T 0.054702
n -t 0.000000 -s 22 -x 849.910301 -y 542.423316 -u -6805.997056 -v -9269.757498 -T 0.048914
n -t 0.000000 -s 23 -x 408.676226 -y 721.337013 -u -5529.087885 -v -10083.609828 -T 0.039008
n -t 0.000000 -s 24 -x 511.185370 -y 92.506854 -u 5304.131725 -v 10203.733956 -T 0.062878
n -t 0.000000 -s 25 -x 462.699871 -y 596.724528 -u -8747.685518 -v -7465.118759 -T 0.048321
n -t 0.000000 -s 26 -x 449.148797 -y 543.830966 -u 10793.284551 -v -3969.257940 -T 0.015829
n -t 0.000000 -s 27 -x 667.044645 -y 619.342595 -u -8519.470200 -v -7724.547075 -T 0.038623
n -t 0.000000 -s 28 -x 790.993750 -y 331.953869 -u -11277.505544 -v -2251.192729 -T 0.056838
n -t 0.000000 -s 29 -x 48.679133 -y 50.183888 -u 4489.767185 -v 10587.350501 -T 0.053310
n -t 0.000000 -s 30 -x 140.613263 -y 787.116377 -u 11488.422647 -v 515.892508 -T 0.058701
n -t 0.000000 -s 31 -x 864.941247 -y 267.538734 -u -8802.199236 -v 7400.762704 -T 0.073839
n -t 0.000000 -s 32 -x 123.497610 -y 224.335038 -u 11498.662190 -v -175.407658 -T 0.058920
n -t 0.000000 -s 33 -x 298.979329 -y 245.586271 -u 11491.026818 -v -454.205539 -T 0.032114
n -t 0.000000 -s 34 -x 168.459043 -y 791.140148 -u 7096.314032 -v -9049.437947 -T 0.076595
n -t 0.000000 -s 35 -x 92.470448 -y 750.817886 -u 5973.446354 -v -9826.898730 -T 0.054831
n -t 0.000000 -s 36 -x 96.218141 -y 738.288413 -u -4577.351578 -v -10549.779739 -T 0.013593
n -t 0.000000 -s 37 -x 113.351914 -y 705.612563 -u 10178.008391 -v -5353.330290 -T 0.027574
n -t 0.000000 -s 38 -x 830.341174 -y 144.104407 -u -11488.971205 -v -503.528201 -T 0.065745
n -t 0.000000 -s 39 -x 62.773199 -y 229.148374 -u 11386.601875 -v -1610.992783 -T 0.019956
n -t 0.000000 -s 40 -x 196.724153 -y 642.840743 -u -7380.926854 -v -8818.838857 -T 0.021640
n -t 0.000000 -s 41 -x 624.373723 -y 749.154955 -u 5312.620888 -v -10199.316609 -T 0.051881
n -t 0.000000 -s 42 -x 47.336265 -y 880.600396 -u 11408.351421 -v -1448.971310 -T 0.028020
n -t 0.000000 -s 43 -x 650.849689 -y 230.718464 -u -1520.107241 -v 11399.090928 -T 0.053187
n -t 0.000000 -s 44 -x 485.222093 -y 227.710159 -u 10302.585951 -v 5109.473821 -T 0.026283
n -t 0.000000 -s 45 -x 324.642248 -y 462.266790 -u -3829.391299 -v -10843.696892 -T 0.035160
n -t 0.000000 -s 46 -x 517.942847 -y 265.428644 -u -11341.267963 -v 1904.111604 -T 0.041789
n -t 0.000000 -s 47 -x 659.213953 -y 408.901483 -u 5064.970575 -v 10324.537427 -T 0.018122
n -t 0.000000 -s 48 -x 7.230443 -y 22.055477 -u 9321.719518 -v 6734.652569 -T 0.048250
n -t 0.000000 -s 49 -x 786.402062 -y 559.455939 -u -2337.376941 -v 11259.958660 -T 0.015146
+ -t 0.027077907 -s 6 -d -1 -p message -e 32 -c 2 -a 0 -i 0 -k RTR 
- -t 0.027077907 -s 6 -d -1 -p message -e 32 -c 2 -a 0 -i 0 -k RTR
h -t 0.027077907 -s 6 -d -1 -p message -e 32 -c 2 -a 0 -i 0 -k RTR
+ -t 0.027152907 -s 6 -d -1 -p message -e 84 -c 2 -a 0 -i 0 -k MAC 
- -t 0.027152907 -s 6 -d -1 -p message -e 84 -c 2 -a 0 -i 0 -k MAC
h -t 0.027152907 -s 6 -d -1 -p message -e 84 -c 2 -a 0 -i 0 -k MAC
r -t 0.027825316 -s 39 -d -1 -p message -e 32 -c 2 -a 0 -i 0 -k MAC
r -t 0.027825374 -s 32 -d -1 -p message -e 32 -c 2 -a 0 -i 0 -k MAC
r -t 0.027825401 -s 48 -d -1 -p message -e 32 -c 2 -a 0 -i 0 -k MAC
r -t 0.027825432 -s 38 -d -1 -p message -e 32 -c 2 -a 0 -i 0 -k MAC
r -t 0.027825437 -s 45 -d -1 -p message -e 32 -c 2 -a 0 -i 0 -k MAC
r -t 0.027825512 -s 8 -d -1 -p message -e 32 -c 2 -a 0 -i 0 -k MAC
r -t 0.027825588 -s 13 -d -1 -p message -e 32 -c 2 -a 0 -i 0 -k MAC
r -t 0.027825607 -s 28 -d -1 -p message -e 32 -c 2 -a 0 -i 0 -k MAC
r -t 0.027825629 -s 1 -d -1 -p message -e 32 -c 2 -a 0 -i 0 -k MAC
r -t 0.027850316 -s 39 -d -1 -p message -e 32 -c 2 -a 0 -i 0 -k RTR
r -t 0.027850374 -s 32 -d -1 -p message -e 32 -c 2 -a 0 -i 0 -k RTR
r -t 0.027850401 -s 48 -d -1 -p message -e 32 -c 2 -a 0 -i 0 -k RTR
r -t 0.027850432 -s 38 -d -1 -p message -e 32 -c 2 -a 0 -i 0 -k RTR
r -t 0.027850437 -s 45 -d -1 -p message -e 32 -c 2 -a 0 -i 0 -k RTR
r -t 0.027850512 -s 8 -d -1 -p message -e 32 -c 2 -a 0 -i 0 -k RTR
r -t 0.027850588 -s 13 -d -1 -p message -e 32 -c 2 -a 0 -i 0 -k RTR
r -t 0.027850607 -s 28 -d -1 -p message -e 32 -c 2 -a 0 -i 0 -k RTR
r -t 0.027850629 -s 1 -d -1 -p message -e 32 -c 2 -a 0 -i 0 -k RTR
+ -t 0.055949244 -s 18 -d -1 -p message -e 32 -c 2 -a 0 -i 1 -k RTR 
- -t 0.055949244 -s 18 -d -1 -p message -e 32 -c 2 -a 0 -i 1 -k RTR
h -t 0.055949244 -s 18 -d -1 -p message -e 32 -c 2 -a 0 -i 1 -k RTR
+ -t 0.056024244 -s 18 -d -1 -p message -e 84 -c 2 -a 0 -i 1 -k MAC 
- -t 0.056024244 -s 18 -d -1 -p message -e 84 -c 2 -a 0 -i 1 -k MAC
h -t 0.056024244 -s 18 -d -1 -p message -e 84 -c 2 -a 0 -i 1 -k MAC
r -t 0.056696658 -s 9 -d -1 -p message -e 32 -c 2 -a 0 -i 1 -k MAC
r -t 0.056696670 -s 2 -d -1 -p message -e 32 -c 2 -a 0 -i 1 -k MAC
r -t 0.056696694 -s 4 -d -1 -p message -e 32 -c 2 -a 0 -i 1 -k MAC
r -t 0.056696800 -s 47 -d -1 -p message -e 32 -c 2 -a 0 -i 1 -k MAC
r -t 0.056696859 -s 44 -d -1 -p message -e 32 -c 2 -a 0 -i 1 -k MAC
r -t 0.056696861 -s 24 -d -1 -p message -e 32 -c 2 -a 0 -i 1 -k MAC
r -t 0.056721658 -s 9 -d -1 -p message -e 32 -c 2 -a 0 -i 1 -k RTR
r -t 0.056721670 -s 2 -d -1 -p message -e 32 -c 2 -a 0 -i 1 -k RTR
r -t 0.056721694 -s 4 -d -1 -p message -e 32 -c 2 -a 0 -i 1 -k RTR
r -t 0.056721800 -s 47 -d -1 -p message -e 32 -c 2 -a 0 -i 1 -k RTR
r -t 0.056721859 -s 44 -d -1 -p message -e 32 -c 2 -a 0 -i 1 -k RTR
r -t 0.056721861 -s 24 -d -1 -p message -e 32 -c 2 -a 0 -i 1 -k RTR
n -t 0.10000000000000001 -s 0 -S COLOR -c black -o lightgray -i black -I lightgray
n -t 0.10000000000000001 -s 1 -S COLOR -c black -o lightgray -i black -I lightgray
n -t 0.10000000000000001 -s 2 -S COLOR -c black -o lightgray -i black -I lightgray
n -t 0.10000000000000001 -s 3 -S COLOR -c black -o lightgray -i black -I lightgray
n -t 0.10000000000000001 -s 4 -S COLOR -c black -o lightgray -i black -I lightgray
n -t 0.10000000000000001 -s 5 -S COLOR -c black -o lightgray -i black -I lightgray
n -t 0.10000000000000001 -s 6 -S COLOR -c black -o lightgray -i black -I lightgray
n -t 0.10000000000000001 -s 7 -S COLOR -c black -o lightgray -i black -I lightgray
n -t 0.10000000000000001 -s 8 -S COLOR -c black -o lightgray -i black -I lightgray
n -t 0.10000000000000001 -s 9 -S COLOR -c black -o lightgray -i black -I lightgray
n -t 0.10000000000000001 -s 10 -S COLOR -c black -o lightgray -i black -I lightgray
n -t 0.10000000000000001 -s 11 -S COLOR -c black -o lightgray -i black -I lightgray
n -t 0.10000000000000001 -s 12 -S COLOR -c black -o lightgray -i black -I lightgray
n -t 0.10000000000000001 -s 13 -S COLOR -c black -o lightgray -i black -I lightgray
n -t 0.10000000000000001 -s 14 -S COLOR -c black -o lightgray -i black -I lightgray
n -t 0.10000000000000001 -s 15 -S COLOR -c black -o lightgray -i black -I lightgray
n -t 0.10000000000000001 -s 16 -S COLOR -c black -o lightgray -i black -I lightgray
n -t 0.10000000000000001 -s 17 -S COLOR -c black -o lightgray -i black -I lightgray
n -t 0.10000000000000001 -s 18 -S COLOR -c black -o lightgray -i black -I lightgray
n -t 0.10000000000000001 -s 19 -S COLOR -c black -o lightgray -i black -I lightgray
n -t 0.10000000000000001 -s 20 -S COLOR -c black -o lightgray -i black -I lightgray
n -t 0.10000000000000001 -s 21 -S COLOR -c black -o lightgray -i black -I lightgray
n -t 0.10000000000000001 -s 22 -S COLOR -c black -o lightgray -i black -I lightgray
n -t 0.10000000000000001 -s 23 -S COLOR -c black -o lightgray -i black -I lightgray
n -t 0.10000000000000001 -s 24 -S COLOR -c black -o lightgray -i black -I lightgray
n -t 0.10000000000000001 -s 25 -S COLOR -c black -o lightgray -i black -I lightgray
n -t 0.10000000000000001 -s 26 -S COLOR -c black -o lightgray -i black -I lightgray
n -t 0.10000000000000001 -s 27 -S COLOR -c black -o lightgray -i black -I lightgray
n -t 0.10000000000000001 -s 28 -S COLOR -c black -o lightgray -i black -I lightgray
n -t 0.10000000000000001 -s 29 -S COLOR -c black -o lightgray -i black -I lightgray
n -t 0.10000000000000001 -s 30 -S COLOR -c black -o lightgray -i black -I lightgray
n -t 0.10000000000000001 -s 31 -S COLOR -c black -o lightgray -i black -I lightgray
n -t 0.10000000000000001 -s 32 -S COLOR -c black -o lightgray -i black -I lightgray
n -t 0.10000000000000001 -s 33 -S COLOR -c black -o lightgray -i black -I lightgray
n -t 0.10000000000000001 -s 34 -S COLOR -c black -o lightgray -i black -I lightgray
n -t 0.10000000000000001 -s 35 -S COLOR -c black -o lightgray -i black -I lightgray
n -t 0.10000000000000001 -s 36 -S COLOR -c black -o lightgray -i black -I lightgray
n -t 0.10000000000000001 -s 37 -S COLOR -c black -o lightgray -i black -I lightgray
n -t 0.10000000000000001 -s 38 -S COLOR -c black -o lightgray -i black -I lightgray
n -t 0.10000000000000001 -s 39 -S COLOR -c black -o lightgray -i black -I lightgray
n -t 0.10000000000000001 -s 40 -S COLOR -c black -o lightgray -i black -I lightgray
n -t 0.10000000000000001 -s 41 -S COLOR -c black -o lightgray -i black -I lightgray
n -t 0.10000000000000001 -s 42 -S COLOR -c black -o lightgray -i black -I lightgray
n -t 0.10000000000000001 -s 43 -S COLOR -c black -o lightgray -i black -I lightgray
n -t 0.10000000000000001 -s 44 -S COLOR -c black -o lightgray -i black -I lightgray
n -t 0.10000000000000001 -s 45 -S COLOR -c black -o lightgray -i black -I lightgray
n -t 0.10000000000000001 -s 46 -S COLOR -c black -o lightgray -i black -I lightgray
n -t 0.10000000000000001 -s 47 -S COLOR -c black -o lightgray -i black -I lightgray
n -t 0.10000000000000001 -s 48 -S COLOR -c black -o lightgray -i black -I lightgray
n -t 0.10000000000000001 -s 49 -S COLOR -c black -o lightgray -i black -I lightgray
+ -t 0.109386202 -s 30 -d -1 -p message -e 32 -c 2 -a 0 -i 2 -k RTR 
- -t 0.109386202 -s 30 -d -1 -p message -e 32 -c 2 -a 0 -i 2 -k RTR
h -t 0.109386202 -s 30 -d -1 -p message -e 32 -c 2 -a 0 -i 2 -k RTR
+ -t 0.109461202 -s 30 -d -1 -p message -e 84 -c 2 -a 0 -i 2 -k MAC 
- -t 0.109461202 -s 30 -d -1 -p message -e 84 -c 2 -a 0 -i 2 -k MAC
h -t 0.109461202 -s 30 -d -1 -p message -e 84 -c 2 -a 0 -i 2 -k MAC
r -t 0.110133497 -s 24 -d -1 -p message -e 32 -c 2 -a 0 -i 2 -k MAC
r -t 0.110133563 -s 49 -d -1 -p message -e 32 -c 2 -a 0 -i 2 -k MAC
r -t 0.110133592 -s 8 -d -1 -p message -e 32 -c 2 -a 0 -i 2 -k MAC
r -t 0.110133888 -s 9 -d -1 -p message -e 32 -c 2 -a 0 -i 2 -k MAC
r -t 0.110133950 -s 7 -d -1 -p message -e 32 -c 2 -a 0 -i 2 -k MAC
r -t 0.110133970 -s 47 -d -1 -p message -e 32 -c 2 -a 0 -i 2 -k MAC
r -t 0.110134021 -s 43 -d -1 -p message -e 32 -c 2 -a 0 -i 2 -k MAC
r -t 0.110158497 -s 24 -d -1 -p message -e 32 -c 2 -a 0 -i 2 -k RTR
r -t 0.110158563 -s 49 -d -1 -p message -e 32 -c 2 -a 0 -i 2 -k RTR
r -t 0.110158592 -s 8 -d -1 -p message -e 32 -c 2 -a 0 -i 2 -k RTR
r -t 0.110158888 -s 9 -d -1 -p message -e 32 -c 2 -a 0 -i 2 -k RTR
r -t 0.110158950 -s 7 -d -1 -p message -e 32 -c 2 -a 0 -i 2 -k RTR
r -t 0.110158970 -s 47 -d -1 -p message -e 32 -c 2 -a 0 -i 2 -k RTR
r -t 0.110159021 -s 43 -d -1 -p message -e 32 -c 2 -a 0 -i 2 -k RTR
+ -t 0.119855145 -s 5 -d -1 -p message -e 32 -c 2 -a 0 -i 3 -k RTR 
- -t 0.119855145 -s 5 -d -1 -p message -e 32 -c 2 -a 0 -i 3 -k RTR
h -t 0.119855145 -s 5 -d -1 -p message -e 32 -c 2 -a 0 -i 3 -k RTR
+ -t 0.119930145 -s 5 -d -1 -p message -e 84 -c 2 -a 0 -i 3 -k MAC 
- -t 0.119930145 -s 5 -d -1 -p message -e 84 -c 2 -a 0 -i 3 -k MAC
h -t 0.119930145 -s 5 -d -1 -p message -e 84 -c 2 -a 0 -i 3 -k MAC
r -t 0.120602493 -s 16 -d -1 -p message -e 32 -c 2 -a 0 -i 3 -k MAC
r -t 0.120602498 -s 10 -d -1 -p message -e 32 -c 2 -a 0 -i 3 -k MAC
r -t 0.120602538 -s 36 -d -1 -p message -e 32 -c 2 -a 0 -i 3 -k MAC
r -t 0.120602740 -s 11 -d -1 -p message -e 32 -c 2 -a 0 -i 3 -k MAC
r -t 0.120602797 -s 31 -d -1 -p message -e 32 -c 2 -a 0 -i 3 -k MAC
r -t 0.120602977 -s 12 -d -1 -p message -e 32 -c 2 -a 0 -i 3 -k MAC
r -t 0.120627493 -s 16 -d -1 -p message -e 32 -c 2 -a 0 -i 3 -k RTR
r -t 0.120627498 -s 10 -d -1 -p message -e 32 -c 2 -a 0 -i 3 -k RTR
r -t 0.120627538 -s 36 -d -1 -p message -e 32 -c 2 -a 0 -i 3 -k RTR
r -t 0.120627740 -s 11 -d -1 -p message -e 32 -c 2 -a 0 -i 3 -k RTR
r -t 0.120627797 -s 31 -d -1 -p message -e 32 -c 2 -a 0 -i 3 -k RTR
r -t 0.120627977 -s 12 -d -1 -p message -e 32 -c 2 -a 0 -i 3 -k RTR
+ -t 0.185212866 -s 35 -d -1 -p message -e 32 -c 2 -a 0 -i 4 -k RTR 
- -t 0.185212866 -s 35 -d -1 -p message -e 32 -c 2 -a 0 -i 4 -k RTR
h -t 0.185212866 -s 35 -d -1 -p message -e 32 -c 2 -a 0 -i 4 -k RTR
+ -t 0.185287866 -s 35 -d -1 -p message -e 84 -c 2 -a 0 -i 4 -k MAC 
- -t 0.185287866 -s 35 -d -1 -p message -e 84 -c 2 -a 0 -i 4 -k MAC
h -t 0.185287866 -s 35 -d -1 -p message -e 84 -c 2 -a 0 -i 4 -k MAC
r -t 0.185960287 -s 6 -d -1 -p message -e 32 -c 2 -a 0 -i 4 -k MAC
r -t 0.185960302 -s 39 -d -1 -p message -e 32 -c 2 -a 0 -i 4 -k MAC
r -t 0.185960310 -s 1 -d -1 -p message -e 32 -c 2 -a 0 -i 4 -k MAC
r -t 0.185960321 -s 27 -d -1 -p message -e 32 -c 2 -a 0 -i 4 -k MAC
r -t 0.185960333 -s 48 -d -1 -p message -e 32 -c 2 -a 0 -i 4 -k MAC
r -t 0.185960388 -s 22 -d -1 -p message -e 32 -c 2 -a 0 -i 4 -k MAC
r -t 0.185960609 -s 13 -d -1 -p message -e 32 -c 2 -a 0 -i 4 -k MAC
r -t 0.185960692 -s 14 -d -1 -p message -e 32 -c 2 -a 0 -i 4 -k MAC
r -t 0.185960695 -s 33 -d -1 -p message -e 32 -c 2 -a 0 -i 4 -k MAC
r -t 0.185985287 -s 6 -d -1 -p message -e 32 -c 2 -a 0 -i 4 -k RTR
r -t 0.185985302 -s 39 -d -1 -p message -e 32 -c 2 -a 0 -i 4 -k RTR
r -t 0.185985310 -s 1 -d -1 -p message -e 32 -c 2 -a 0 -i 4 -k RTR
r -t 0.185985321 -s 27 -d -1 -p message -e 32 -c 2 -a 0 -i 4 -k RTR
r -t 0.185985333 -s 48 -d -1 -p message -e 32 -c 2 -a 0 -i 4 -k RTR
r -t 0.185985388 -s 22 -d -1 -p message -e 32 -c 2 -a 0 -i 4 -k RTR
r -t 0.185985609 -s 13 -d -1 -p message -e 32 -c 2 -a 0 -i 4 -k RTR
r -t 0.185985692 -s 14 -d -1 -p message -e 32 -c 2 -a 0 -i 4 -k RTR
r -t 0.185985695 -s 33 -d -1 -p message -e 32 -c 2 -a 0 -i 4 -k RTR
+ -t 0.190772151 -s 28 -d -1 -p message -e 32 -c 2 -a 0 -i 5 -k RTR 
- -t 0.190772151 -s 28 -d -1 -p message -e 32 -c 2 -a 0 -i 5 -k RTR
h -t 0.190772151 -s 28 -d -1 -p message -e 32 -c 2 -a 0 -i 5 -k RTR
+ -t 0.190847151 -s 28 -d -1 -p message -e 84 -c 2 -a 0 -i 5 -k MAC 
- -t 0.190847151 -s 28 -d -1 -p message -e 84 -c 2 -a 0 -i 5 -k MAC
h -t 0.190847151 -s 28 -d -1 -p message -e 84 -c 2 -a 0 -i 5 -k MAC
r -t 0.191519532 -s 25 -d -1 -p message -e 32 -c 2 -a 0 -i 5 -k MAC
r -t 0.191519549 -s 38 -d -1 -p message -e 32 -c 2 -a 0 -i 5 -k MAC
r -t 0.191519582 -s 45 -d -1 -p message -e 32 -c 2 -a 0 -i 5 -k MAC
r -t 0.191519588 -s 23 -d -1 -p message -e 32 -c 2 -a 0 -i 5 -k MAC
r -t 0.191519618 -s 39 -d -1 -p message -e 32 -c 2 -a 0 -i 5 -k MAC
r -t 0.191519739 -s 46 -d -1 -p message -e 32 -c 2 -a 0 -i 5 -k MAC
r -t 0.191519889 -s 27 -d -1 -p message -e 32 -c 2 -a 0 -i 5 -k MAC
r -t 0.191519945 -s 6 -d -1 -p message -e 32 -c 2 -a 0 -i 5 -k MAC
r -t 0.191544532 -s 25 -d -1 -p message -e 32 -c 2 -a 0 -i 5 -k RTR
r -t 0.191544549 -s 38 -d -1 -p message -e 32 -c 2 -a 0 -i 5 -k RTR
r -t 0.191544582 -s 45 -d -1 -p message -e 32 -c 2 -a 0 -i 5 -k RTR
r -t 0.191544588 -s 23 -d -1 -p message -e 32 -c 2 -a 0 -i 5 -k RTR
r -t 0.191544618 -s 39 -d -1 -p message -e 32 -c 2 -a 0 -i 5 -k RTR
r -t 0.191544739 -s 46 -d -1 -p message -e 32 -c 2 -a 0 -i 5 -k RTR
r -t 0.191544889 -s 27 -d -1 -p message -e 32 -c 2 -a 0 -i 5 -k RTR
r -t 0.191544945 -s 6 -d -1 -p message -e 32 -c 2 -a 0 -i 5 -k RTR
v -t 0.20000000000000001 sim_annotation 0.20000000000000001 1 Quantum Readout Hash registration phase - Module1
+ -t 0.230216198 -s 4 -d -1 -p message -e 32 -c 2 -a 0 -i 6 -k RTR 
- -t 0.230216198 -s 4 -d -1 -p message -e 32 -c 2 -a 0 -i 6 -k RTR
h -t 0.230216198 -s 4 -d -1 -p message -e 32 -c 2 -a 0 -i 6 -k RTR
+ -t 0.230291198 -s 4 -d -1 -p message -e 84 -c 2 -a 0 -i 6 -k MAC 
- -t 0.230291198 -s 4 -d -1 -p message -e 84 -c 2 -a 0 -i 6 -k MAC
h -t 0.230291198 -s 4 -d -1 -p message -e 84 -c 2 -a 0 -i 6 -k MAC
r -t 0.230963648 -s 18 -d -1 -p message -e 32 -c 2 -a 0 -i 6 -k MAC
r -t 0.230963668 -s 41 -d -1 -p message -e 32 -c 2 -a 0 -i 6 -k MAC
r -t 0.230963678 -s 44 -d -1 -p message -e 32 -c 2 -a 0 -i 6 -k MAC
r -t 0.230963789 -s 32 -d -1 -p message -e 32 -c 2 -a 0 -i 6 -k MAC
r -t 0.230963816 -s 2 -d -1 -p message -e 32 -c 2 -a 0 -i 6 -k MAC
r -t 0.230988648 -s 18 -d -1 -p message -e 32 -c 2 -a 0 -i 6 -k RTR
r -t 0.230988668 -s 41 -d -1 -p message -e 32 -c 2 -a 0 -i 6 -k RTR
r -t 0.230988678 -s 44 -d -1 -p message -e 32 -c 2 -a 0 -i 6 -k RTR
r -t 0.230988789 -s 32 -d -1 -p message -e 32 -c 2 -a 0 -i 6 -k RTR
r -t 0.230988816 -s 2 -d -1 -p message -e 32 -c 2 -a 0 -i 6 -k RTR
+ -t 0.250719606 -s 9 -d -1 -p message -e 32 -c 2 -a 0 -i 7 -k RTR 
- -t 0.250719606 -s 9 -d -1 -p message -e 32 -c 2 -a 0 -i 7 -k RTR
h -t 0.250719606 -s 9 -d -1 -p message -e 32 -c 2 -a 0 -i 7 -k RTR
+ -t 0.250794606 -s 9 -d -1 -p message -e 84 -c 2 -a 0 -i 7 -k MAC 
- -t 0.250794606 -s 9 -d -1 -p message -e 84 -c 2 -a 0 -i 7 -k MAC
h -t 0.250794606 -s 9 -d -1 -p message -e 84 -c 2 -a 0 -i 7 -k MAC
r -t 0.251466996 -s 47 -d -1 -p message -e 32 -c 2 -a 0 -i 7 -k MAC
r -t 0.251467000 -s 24 -d -1 -p message -e 32 -c 2 -a 0 -i 7 -k MAC
r -t 0.251467021 -s 18 -d -1 -p message -e 32 -c 2 -a 0 -i 7 -k MAC
r -t 0.251467141 -s 49 -d -1 -p message -e 32 -c 2 -a 0 -i 7 -k MAC
r -t 0.251467195 -s 2 -d -1 -p message -e 32 -c 2 -a 0 -i 7 -k MAC
r -t 0.251467292 -s 30 -d -1 -p message -e 32 -c 2 -a 0 -i 7 -k MAC
r -t 0.251467380 -s 0 -d -1 -p message -e 32 -c 2 -a 0 -i 7 -k MAC
r -t 0.251491996 -s 47 -d -1 -p message -e 32 -c 2 -a 0 -i 7 -k RTR
r -t 0.251492000 -s 24 -d -1 -p message -e 32 -c 2 -a 0 -i 7 -k RTR
r -t 0.251492021 -s 18 -d -1 -p message -e 32 -c 2 -a 0 -i 7 -k RTR
r -t 0.251492141 -s 49 -d -1 -p message -e 32 -c 2 -a 0 -i 7 -k RTR
r -t 0.251492195 -s 2 -d -1 -p message -e 32 -c 2 -a 0 -i 7 -k RTR
r -t 0.251492292 -s 30 -d -1 -p message -e 32 -c 2 -a 0 -i 7 -k RTR
r -t 0.251492380 -s 0 -d -1 -p message -e 32 -c 2 -a 0 -i 7 -k RTR
+ -t 0.304376006 -s 48 -d -1 -p message -e 32 -c 2 -a 0 -i 8 -k RTR 
- -t 0.304376006 -s 48 -d -1 -p message -e 32 -c 2 -a 0 -i 8 -k RTR
h -t 0.304376006 -s 48 -d -1 -p message -e 32 -c 2 -a 0 -i 8 -k RTR
+ -t 0.304451006 -s 48 -d -1 -p message -e 84 -c 2 -a 0 -i 8 -k MAC 
- -t 0.304451006 -s 48 -d -1 -p message -e 84 -c 2 -a 0 -i 8 -k MAC
h -t 0.304451006 -s 48 -d -1 -p message -e 84 -c 2 -a 0 -i 8 -k MAC
r -t 0.305123366 -s 14 -d -1 -p message -e 32 -c 2 -a 0 -i 8 -k MAC
r -t 0.305123412 -s 27 -d -1 -p message -e 32 -c 2 -a 0 -i 8 -k MAC
r -t 0.305123473 -s 35 -d -1 -p message -e 32 -c 2 -a 0 -i 8 -k MAC
r -t 0.305123501 -s 13 -d -1 -p message -e 32 -c 2 -a 0 -i 8 -k MAC
r -t 0.305123578 -s 1 -d -1 -p message -e 32 -c 2 -a 0 -i 8 -k MAC
r -t 0.305123615 -s 3 -d -1 -p message -e 32 -c 2 -a 0 -i 8 -k MAC
r -t 0.305123710 -s 26 -d -1 -p message -e 32 -c 2 -a 0 -i 8 -k MAC
r -t 0.305123740 -s 37 -d -1 -p message -e 32 -c 2 -a 0 -i 8 -k MAC
r -t 0.305123754 -s 39 -d -1 -p message -e 32 -c 2 -a 0 -i 8 -k MAC
r -t 0.305123781 -s 17 -d -1 -p message -e 32 -c 2 -a 0 -i 8 -k MAC
r -t 0.305123809 -s 33 -d -1 -p message -e 32 -c 2 -a 0 -i 8 -k MAC
r -t 0.305148366 -s 14 -d -1 -p message -e 32 -c 2 -a 0 -i 8 -k RTR
r -t 0.305148412 -s 27 -d -1 -p message -e 32 -c 2 -a 0 -i 8 -k RTR
r -t 0.305148473 -s 35 -d -1 -p message -e 32 -c 2 -a 0 -i 8 -k RTR
r -t 0.305148501 -s 13 -d -1 -p message -e 32 -c 2 -a 0 -i 8 -k RTR
r -t 0.305148578 -s 1 -d -1 -p message -e 32 -c 2 -a 0 -i 8 -k RTR
r -t 0.305148615 -s 3 -d -1 -p message -e 32 -c 2 -a 0 -i 8 -k RTR
r -t 0.305148710 -s 26 -d -1 -p message -e 32 -c 2 -a 0 -i 8 -k RTR
r -t 0.305148740 -s 37 -d -1 -p message -e 32 -c 2 -a 0 -i 8 -k RTR
r -t 0.305148754 -s 39 -d -1 -p message -e 32 -c 2 -a 0 -i 8 -k RTR
r -t 0.305148781 -s 17 -d -1 -p message -e 32 -c 2 -a 0 -i 8 -k RTR
r -t 0.305148809 -s 33 -d -1 -p message -e 32 -c 2 -a 0 -i 8 -k RTR
+ -t 0.358647471 -s 26 -d -1 -p message -e 32 -c 2 -a 0 -i 9 -k RTR 
- -t 0.358647471 -s 26 -d -1 -p message -e 32 -c 2 -a 0 -i 9 -k RTR
h -t 0.358647471 -s 26 -d -1 -p message -e 32 -c 2 -a 0 -i 9 -k RTR
+ -t 0.358722471 -s 26 -d -1 -p message -e 84 -c 2 -a 0 -i 9 -k MAC 
- -t 0.358722471 -s 26 -d -1 -p message -e 84 -c 2 -a 0 -i 9 -k MAC
h -t 0.358722471 -s 26 -d -1 -p message -e 84 -c 2 -a 0 -i 9 -k MAC
r -t 0.359394862 -s 17 -d -1 -p message -e 32 -c 2 -a 0 -i 9 -k MAC
r -t 0.359394913 -s 0 -d -1 -p message -e 32 -c 2 -a 0 -i 9 -k MAC
r -t 0.359394920 -s 14 -d -1 -p message -e 32 -c 2 -a 0 -i 9 -k MAC
r -t 0.359394928 -s 2 -d -1 -p message -e 32 -c 2 -a 0 -i 9 -k MAC
r -t 0.359394957 -s 13 -d -1 -p message -e 32 -c 2 -a 0 -i 9 -k MAC
r -t 0.359395052 -s 47 -d -1 -p message -e 32 -c 2 -a 0 -i 9 -k MAC
r -t 0.359395073 -s 44 -d -1 -p message -e 32 -c 2 -a 0 -i 9 -k MAC
r -t 0.359395174 -s 48 -d -1 -p message -e 32 -c 2 -a 0 -i 9 -k MAC
r -t 0.359395247 -s 19 -d -1 -p message -e 32 -c 2 -a 0 -i 9 -k MAC
r -t 0.359395267 -s 37 -d -1 -p message -e 32 -c 2 -a 0 -i 9 -k MAC
r -t 0.359419862 -s 17 -d -1 -p message -e 32 -c 2 -a 0 -i 9 -k RTR
r -t 0.359419913 -s 0 -d -1 -p message -e 32 -c 2 -a 0 -i 9 -k RTR
r -t 0.359419920 -s 14 -d -1 -p message -e 32 -c 2 -a 0 -i 9 -k RTR
r -t 0.359419928 -s 2 -d -1 -p message -e 32 -c 2 -a 0 -i 9 -k RTR
r -t 0.359419957 -s 13 -d -1 -p message -e 32 -c 2 -a 0 -i 9 -k RTR
r -t 0.359420052 -s 47 -d -1 -p message -e 32 -c 2 -a 0 -i 9 -k RTR
r -t 0.359420073 -s 44 -d -1 -p message -e 32 -c 2 -a 0 -i 9 -k RTR
r -t 0.359420174 -s 48 -d -1 -p message -e 32 -c 2 -a 0 -i 9 -k RTR
r -t 0.359420247 -s 19 -d -1 -p message -e 32 -c 2 -a 0 -i 9 -k RTR
r -t 0.359420267 -s 37 -d -1 -p message -e 32 -c 2 -a 0 -i 9 -k RTR
+ -t 0.376732555 -s 20 -d -1 -p message -e 32 -c 2 -a 0 -i 10 -k RTR 
- -t 0.376732555 -s 20 -d -1 -p message -e 32 -c 2 -a 0 -i 10 -k RTR
h -t 0.376732555 -s 20 -d -1 -p message -e 32 -c 2 -a 0 -i 10 -k RTR
+ -t 0.376807555 -s 20 -d -1 -p message -e 84 -c 2 -a 0 -i 10 -k MAC 
- -t 0.376807555 -s 20 -d -1 -p message -e 84 -c 2 -a 0 -i 10 -k MAC
h -t 0.376807555 -s 20 -d -1 -p message -e 84 -c 2 -a 0 -i 10 -k MAC
r -t 0.377479899 -s 19 -d -1 -p message -e 32 -c 2 -a 0 -i 10 -k MAC
r -t 0.377479939 -s 42 -d -1 -p message -e 32 -c 2 -a 0 -i 10 -k MAC
r -t 0.377480037 -s 12 -d -1 -p message -e 32 -c 2 -a 0 -i 10 -k MAC
r -t 0.377480075 -s 43 -d -1 -p message -e 32 -c 2 -a 0 -i 10 -k MAC
r -t 0.377480103 -s 7 -d -1 -p message -e 32 -c 2 -a 0 -i 10 -k MAC
r -t 0.377480217 -s 37 -d -1 -p message -e 32 -c 2 -a 0 -i 10 -k MAC
r -t 0.377480236 -s 29 -d -1 -p message -e 32 -c 2 -a 0 -i 10 -k MAC
r -t 0.377480256 -s 17 -d -1 -p message -e 32 -c 2 -a 0 -i 10 -k MAC
r -t 0.377480334 -s 31 -d -1 -p message -e 32 -c 2 -a 0 -i 10 -k MAC
r -t 0.377480349 -s 0 -d -1 -p message -e 32 -c 2 -a 0 -i 10 -k MAC
r -t 0.377504899 -s 19 -d -1 -p message -e 32 -c 2 -a 0 -i 10 -k RTR
r -t 0.377504939 -s 42 -d -1 -p message -e 32 -c 2 -a 0 -i 10 -k RTR
r -t 0.377505037 -s 12 -d -1 -p message -e 32 -c 2 -a 0 -i 10 -k RTR
r -t 0.377505075 -s 43 -d -1 -p message -e 32 -c 2 -a 0 -i 10 -k RTR
r -t 0.377505103 -s 7 -d -1 -p message -e 32 -c 2 -a 0 -i 10 -k RTR
r -t 0.377505217 -s 37 -d -1 -p message -e 32 -c 2 -a 0 -i 10 -k RTR
r -t 0.377505236 -s 29 -d -1 -p message -e 32 -c 2 -a 0 -i 10 -k RTR
r -t 0.377505256 -s 17 -d -1 -p message -e 32 -c 2 -a 0 -i 10 -k RTR
r -t 0.377505334 -s 31 -d -1 -p message -e 32 -c 2 -a 0 -i 10 -k RTR
r -t 0.377505349 -s 0 -d -1 -p message -e 32 -c 2 -a 0 -i 10 -k RTR
+ -t 0.378805274 -s 0 -d -1 -p message -e 32 -c 2 -a 0 -i 11 -k RTR 
- -t 0.378805274 -s 0 -d -1 -p message -e 32 -c 2 -a 0 -i 11 -k RTR
h -t 0.378805274 -s 0 -d -1 -p message -e 32 -c 2 -a 0 -i 11 -k RTR
+ -t 0.378880274 -s 0 -d -1 -p message -e 84 -c 2 -a 0 -i 11 -k MAC 
- -t 0.378880274 -s 0 -d -1 -p message -e 84 -c 2 -a 0 -i 11 -k MAC
h -t 0.378880274 -s 0 -d -1 -p message -e 84 -c 2 -a 0 -i 11 -k MAC
r -t 0.379552632 -s 17 -d -1 -p message -e 32 -c 2 -a 0 -i 11 -k MAC
r -t 0.379552669 -s 47 -d -1 -p message -e 32 -c 2 -a 0 -i 11 -k MAC
r -t 0.379552713 -s 7 -d -1 -p message -e 32 -c 2 -a 0 -i 11 -k MAC
r -t 0.379552717 -s 26 -d -1 -p message -e 32 -c 2 -a 0 -i 11 -k MAC
r -t 0.379552826 -s 49 -d -1 -p message -e 32 -c 2 -a 0 -i 11 -k MAC
r -t 0.379552867 -s 19 -d -1 -p message -e 32 -c 2 -a 0 -i 11 -k MAC
r -t 0.379552881 -s 2 -d -1 -p message -e 32 -c 2 -a 0 -i 11 -k MAC
r -t 0.379553002 -s 14 -d -1 -p message -e 32 -c 2 -a 0 -i 11 -k MAC
r -t 0.379553048 -s 9 -d -1 -p message -e 32 -c 2 -a 0 -i 11 -k MAC
r -t 0.379553051 -s 43 -d -1 -p message -e 32 -c 2 -a 0 -i 11 -k MAC
r -t 0.379553062 -s 8 -d -1 -p message -e 32 -c 2 -a 0 -i 11 -k MAC
r -t 0.379553068 -s 20 -d -1 -p message -e 32 -c 2 -a 0 -i 11 -k MAC
r -t 0.379553085 -s 24 -d -1 -p message -e 32 -c 2 -a 0 -i 11 -k MAC
r -t 0.379553095 -s 37 -d -1 -p message -e 32 -c 2 -a 0 -i 11 -k MAC
r -t 0.379577632 -s 17 -d -1 -p message -e 32 -c 2 -a 0 -i 11 -k RTR
r -t 0.379577669 -s 47 -d -1 -p message -e 32 -c 2 -a 0 -i 11 -k RTR
r -t 0.379577713 -s 7 -d -1 -p message -e 32 -c 2 -a 0 -i 11 -k RTR
r -t 0.379577717 -s 26 -d -1 -p message -e 32 -c 2 -a 0 -i 11 -k RTR
r -t 0.379577826 -s 49 -d -1 -p message -e 32 -c 2 -a 0 -i 11 -k RTR
r -t 0.379577867 -s 19 -d -1 -p message -e 32 -c 2 -a 0 -i 11 -k RTR
r -t 0.379577881 -s 2 -d -1 -p message -e 32 -c 2 -a 0 -i 11 -k RTR
r -t 0.379578002 -s 14 -d -1 -p message -e 32 -c 2 -a 0 -i 11 -k RTR
r -t 0.379578048 -s 9 -d -1 -p message -e 32 -c 2 -a 0 -i 11 -k RTR
r -t 0.379578051 -s 43 -d -1 -p message -e 32 -c 2 -a 0 -i 11 -k RTR
r -t 0.379578062 -s 8 -d -1 -p message -e 32 -c 2 -a 0 -i 11 -k RTR
r -t 0.379578068 -s 20 -d -1 -p message -e 32 -c 2 -a 0 -i 11 -k RTR
r -t 0.379578085 -s 24 -d -1 -p message -e 32 -c 2 -a 0 -i 11 -k RTR
r -t 0.379578095 -s 37 -d -1 -p message -e 32 -c 2 -a 0 -i 11 -k RTR
v -t 0.40000000000000002 sim_annotation 0.40000000000000002 2 In ISN, the upper-layer transmission comprises of base station, sensor nodes, gateway node and supervisory control.
+ -t 0.419696956 -s 24 -d -1 -p message -e 32 -c 2 -a 0 -i 12 -k RTR 
- -t 0.419696956 -s 24 -d -1 -p message -e 32 -c 2 -a 0 -i 12 -k RTR
h -t 0.419696956 -s 24 -d -1 -p message -e 32 -c 2 -a 0 -i 12 -k RTR
+ -t 0.419771956 -s 24 -d -1 -p message -e 84 -c 2 -a 0 -i 12 -k MAC 
- -t 0.419771956 -s 24 -d -1 -p message -e 84 -c 2 -a 0 -i 12 -k MAC
h -t 0.419771956 -s 24 -d -1 -p message -e 84 -c 2 -a 0 -i 12 -k MAC
r -t 0.420444250 -s 30 -d -1 -p message -e 32 -c 2 -a 0 -i 12 -k MAC
r -t 0.420444268 -s 49 -d -1 -p message -e 32 -c 2 -a 0 -i 12 -k MAC
r -t 0.420444349 -s 9 -d -1 -p message -e 32 -c 2 -a 0 -i 12 -k MAC
r -t 0.420444512 -s 47 -d -1 -p message -e 32 -c 2 -a 0 -i 12 -k MAC
r -t 0.420444553 -s 8 -d -1 -p message -e 32 -c 2 -a 0 -i 12 -k MAC
r -t 0.420444758 -s 7 -d -1 -p message -e 32 -c 2 -a 0 -i 12 -k MAC
r -t 0.420444763 -s 18 -d -1 -p message -e 32 -c 2 -a 0 -i 12 -k MAC
r -t 0.420444766 -s 0 -d -1 -p message -e 32 -c 2 -a 0 -i 12 -k MAC
r -t 0.420469250 -s 30 -d -1 -p message -e 32 -c 2 -a 0 -i 12 -k RTR
r -t 0.420469268 -s 49 -d -1 -p message -e 32 -c 2 -a 0 -i 12 -k RTR
r -t 0.420469349 -s 9 -d -1 -p message -e 32 -c 2 -a 0 -i 12 -k RTR
r -t 0.420469512 -s 47 -d -1 -p message -e 32 -c 2 -a 0 -i 12 -k RTR
r -t 0.420469553 -s 8 -d -1 -p message -e 32 -c 2 -a 0 -i 12 -k RTR
r -t 0.420469758 -s 7 -d -1 -p message -e 32 -c 2 -a 0 -i 12 -k RTR
r -t 0.420469763 -s 18 -d -1 -p message -e 32 -c 2 -a 0 -i 12 -k RTR
r -t 0.420469766 -s 0 -d -1 -p message -e 32 -c 2 -a 0 -i 12 -k RTR
+ -t 0.516342885 -s 11 -d -1 -p message -e 32 -c 2 -a 0 -i 13 -k RTR 
- -t 0.516342885 -s 11 -d -1 -p message -e 32 -c 2 -a 0 -i 13 -k RTR
h -t 0.516342885 -s 11 -d -1 -p message -e 32 -c 2 -a 0 -i 13 -k RTR
+ -t 0.516417885 -s 11 -d -1 -p message -e 84 -c 2 -a 0 -i 13 -k MAC 
- -t 0.516417885 -s 11 -d -1 -p message -e 84 -c 2 -a 0 -i 13 -k MAC
h -t 0.516417885 -s 11 -d -1 -p message -e 84 -c 2 -a 0 -i 13 -k MAC
r -t 0.517090269 -s 15 -d -1 -p message -e 32 -c 2 -a 0 -i 13 -k MAC
r -t 0.517090270 -s 16 -d -1 -p message -e 32 -c 2 -a 0 -i 13 -k MAC
r -t 0.517090310 -s 29 -d -1 -p message -e 32 -c 2 -a 0 -i 13 -k MAC
r -t 0.517090329 -s 36 -d -1 -p message -e 32 -c 2 -a 0 -i 13 -k MAC
r -t 0.517090480 -s 5 -d -1 -p message -e 32 -c 2 -a 0 -i 13 -k MAC
r -t 0.517090486 -s 40 -d -1 -p message -e 32 -c 2 -a 0 -i 13 -k MAC
r -t 0.517090515 -s 3 -d -1 -p message -e 32 -c 2 -a 0 -i 13 -k MAC
r -t 0.517090578 -s 12 -d -1 -p message -e 32 -c 2 -a 0 -i 13 -k MAC
r -t 0.517090648 -s 37 -d -1 -p message -e 32 -c 2 -a 0 -i 13 -k MAC
r -t 0.517090689 -s 31 -d -1 -p message -e 32 -c 2 -a 0 -i 13 -k MAC
r -t 0.517090701 -s 10 -d -1 -p message -e 32 -c 2 -a 0 -i 13 -k MAC
r -t 0.517115269 -s 15 -d -1 -p message -e 32 -c 2 -a 0 -i 13 -k RTR
r -t 0.517115270 -s 16 -d -1 -p message -e 32 -c 2 -a 0 -i 13 -k RTR
r -t 0.517115310 -s 29 -d -1 -p message -e 32 -c 2 -a 0 -i 13 -k RTR
r -t 0.517115329 -s 36 -d -1 -p message -e 32 -c 2 -a 0 -i 13 -k RTR
r -t 0.517115480 -s 5 -d -1 -p message -e 32 -c 2 -a 0 -i 13 -k RTR
r -t 0.517115486 -s 40 -d -1 -p message -e 32 -c 2 -a 0 -i 13 -k RTR
r -t 0.517115515 -s 3 -d -1 -p message -e 32 -c 2 -a 0 -i 13 -k RTR
r -t 0.517115578 -s 12 -d -1 -p message -e 32 -c 2 -a 0 -i 13 -k RTR
r -t 0.517115648 -s 37 -d -1 -p message -e 32 -c 2 -a 0 -i 13 -k RTR
r -t 0.517115689 -s 31 -d -1 -p message -e 32 -c 2 -a 0 -i 13 -k RTR
r -t 0.517115701 -s 10 -d -1 -p message -e 32 -c 2 -a 0 -i 13 -k RTR
+ -t 0.532361742 -s 15 -d -1 -p message -e 32 -c 2 -a 0 -i 14 -k RTR 
- -t 0.532361742 -s 15 -d -1 -p message -e 32 -c 2 -a 0 -i 14 -k RTR
h -t 0.532361742 -s 15 -d -1 -p message -e 32 -c 2 -a 0 -i 14 -k RTR
+ -t 0.532436742 -s 15 -d -1 -p message -e 84 -c 2 -a 0 -i 14 -k MAC 
- -t 0.532436742 -s 15 -d -1 -p message -e 84 -c 2 -a 0 -i 14 -k MAC
h -t 0.532436742 -s 15 -d -1 -p message -e 84 -c 2 -a 0 -i 14 -k MAC
r -t 0.533109126 -s 11 -d -1 -p message -e 32 -c 2 -a 0 -i 14 -k MAC
r -t 0.533109177 -s 40 -d -1 -p message -e 32 -c 2 -a 0 -i 14 -k MAC
r -t 0.533109201 -s 23 -d -1 -p message -e 32 -c 2 -a 0 -i 14 -k MAC
r -t 0.533109236 -s 3 -d -1 -p message -e 32 -c 2 -a 0 -i 14 -k MAC
r -t 0.533109311 -s 46 -d -1 -p message -e 32 -c 2 -a 0 -i 14 -k MAC
r -t 0.533109367 -s 36 -d -1 -p message -e 32 -c 2 -a 0 -i 14 -k MAC
r -t 0.533109389 -s 29 -d -1 -p message -e 32 -c 2 -a 0 -i 14 -k MAC
r -t 0.533109483 -s 27 -d -1 -p message -e 32 -c 2 -a 0 -i 14 -k MAC
r -t 0.533109509 -s 16 -d -1 -p message -e 32 -c 2 -a 0 -i 14 -k MAC
r -t 0.533109563 -s 37 -d -1 -p message -e 32 -c 2 -a 0 -i 14 -k MAC
r -t 0.533134126 -s 11 -d -1 -p message -e 32 -c 2 -a 0 -i 14 -k RTR
r -t 0.533134177 -s 40 -d -1 -p message -e 32 -c 2 -a 0 -i 14 -k RTR
r -t 0.533134201 -s 23 -d -1 -p message -e 32 -c 2 -a 0 -i 14 -k RTR
r -t 0.533134236 -s 3 -d -1 -p message -e 32 -c 2 -a 0 -i 14 -k RTR
r -t 0.533134311 -s 46 -d -1 -p message -e 32 -c 2 -a 0 -i 14 -k RTR
r -t 0.533134367 -s 36 -d -1 -p message -e 32 -c 2 -a 0 -i 14 -k RTR
r -t 0.533134389 -s 29 -d -1 -p message -e 32 -c 2 -a 0 -i 14 -k RTR
r -t 0.533134483 -s 27 -d -1 -p message -e 32 -c 2 -a 0 -i 14 -k RTR
r -t 0.533134509 -s 16 -d -1 -p message -e 32 -c 2 -a 0 -i 14 -k RTR
r -t 0.533134563 -s 37 -d -1 -p message -e 32 -c 2 -a 0 -i 14 -k RTR
+ -t 0.661696080 -s 19 -d -1 -p message -e 32 -c 2 -a 0 -i 15 -k RTR 
- -t 0.661696080 -s 19 -d -1 -p message -e 32 -c 2 -a 0 -i 15 -k RTR
h -t 0.661696080 -s 19 -d -1 -p message -e 32 -c 2 -a 0 -i 15 -k RTR
+ -t 0.661771080 -s 19 -d -1 -p message -e 84 -c 2 -a 0 -i 15 -k MAC 
- -t 0.661771080 -s 19 -d -1 -p message -e 84 -c 2 -a 0 -i 15 -k MAC
h -t 0.661771080 -s 19 -d -1 -p message -e 84 -c 2 -a 0 -i 15 -k MAC
r -t 0.662443423 -s 20 -d -1 -p message -e 32 -c 2 -a 0 -i 15 -k MAC
r -t 0.662443458 -s 37 -d -1 -p message -e 32 -c 2 -a 0 -i 15 -k MAC
r -t 0.662443465 -s 17 -d -1 -p message -e 32 -c 2 -a 0 -i 15 -k MAC
r -t 0.662443648 -s 7 -d -1 -p message -e 32 -c 2 -a 0 -i 15 -k MAC
r -t 0.662443665 -s 29 -d -1 -p message -e 32 -c 2 -a 0 -i 15 -k MAC
r -t 0.662443673 -s 0 -d -1 -p message -e 32 -c 2 -a 0 -i 15 -k MAC
r -t 0.662443704 -s 12 -d -1 -p message -e 32 -c 2 -a 0 -i 15 -k MAC
r -t 0.662443754 -s 14 -d -1 -p message -e 32 -c 2 -a 0 -i 15 -k MAC
r -t 0.662443785 -s 42 -d -1 -p message -e 32 -c 2 -a 0 -i 15 -k MAC
r -t 0.662443803 -s 43 -d -1 -p message -e 32 -c 2 -a 0 -i 15 -k MAC
r -t 0.662443856 -s 26 -d -1 -p message -e 32 -c 2 -a 0 -i 15 -k MAC
r -t 0.662443872 -s 3 -d -1 -p message -e 32 -c 2 -a 0 -i 15 -k MAC
r -t 0.662468423 -s 20 -d -1 -p message -e 32 -c 2 -a 0 -i 15 -k RTR
r -t 0.662468458 -s 37 -d -1 -p message -e 32 -c 2 -a 0 -i 15 -k RTR
r -t 0.662468465 -s 17 -d -1 -p message -e 32 -c 2 -a 0 -i 15 -k RTR
r -t 0.662468648 -s 7 -d -1 -p message -e 32 -c 2 -a 0 -i 15 -k RTR
r -t 0.662468665 -s 29 -d -1 -p message -e 32 -c 2 -a 0 -i 15 -k RTR
r -t 0.662468673 -s 0 -d -1 -p message -e 32 -c 2 -a 0 -i 15 -k RTR
r -t 0.662468704 -s 12 -d -1 -p message -e 32 -c 2 -a 0 -i 15 -k RTR
r -t 0.662468754 -s 14 -d -1 -p message -e 32 -c 2 -a 0 -i 15 -k RTR
r -t 0.662468785 -s 42 -d -1 -p message -e 32 -c 2 -a 0 -i 15 -k RTR
r -t 0.662468803 -s 43 -d -1 -p message -e 32 -c 2 -a 0 -i 15 -k RTR
r -t 0.662468856 -s 26 -d -1 -p message -e 32 -c 2 -a 0 -i 15 -k RTR
r -t 0.662468872 -s 3 -d -1 -p message -e 32 -c 2 -a 0 -i 15 -k RTR
+ -t 0.671912496 -s 8 -d -1 -p message -e 32 -c 2 -a 0 -i 16 -k RTR 
- -t 0.671912496 -s 8 -d -1 -p message -e 32 -c 2 -a 0 -i 16 -k RTR
h -t 0.671912496 -s 8 -d -1 -p message -e 32 -c 2 -a 0 -i 16 -k RTR
+ -t 0.671987496 -s 8 -d -1 -p message -e 84 -c 2 -a 0 -i 16 -k MAC 
- -t 0.671987496 -s 8 -d -1 -p message -e 84 -c 2 -a 0 -i 16 -k MAC
h -t 0.671987496 -s 8 -d -1 -p message -e 84 -c 2 -a 0 -i 16 -k MAC
r -t 0.672659887 -s 30 -d -1 -p message -e 32 -c 2 -a 0 -i 16 -k MAC
r -t 0.672659900 -s 49 -d -1 -p message -e 32 -c 2 -a 0 -i 16 -k MAC
r -t 0.672659929 -s 43 -d -1 -p message -e 32 -c 2 -a 0 -i 16 -k MAC
r -t 0.672659956 -s 7 -d -1 -p message -e 32 -c 2 -a 0 -i 16 -k MAC
r -t 0.672660094 -s 24 -d -1 -p message -e 32 -c 2 -a 0 -i 16 -k MAC
r -t 0.672660284 -s 0 -d -1 -p message -e 32 -c 2 -a 0 -i 16 -k MAC
r -t 0.672660327 -s 47 -d -1 -p message -e 32 -c 2 -a 0 -i 16 -k MAC
r -t 0.672684887 -s 30 -d -1 -p message -e 32 -c 2 -a 0 -i 16 -k RTR
r -t 0.672684900 -s 49 -d -1 -p message -e 32 -c 2 -a 0 -i 16 -k RTR
r -t 0.672684929 -s 43 -d -1 -p message -e 32 -c 2 -a 0 -i 16 -k RTR
r -t 0.672684956 -s 7 -d -1 -p message -e 32 -c 2 -a 0 -i 16 -k RTR
r -t 0.672685094 -s 24 -d -1 -p message -e 32 -c 2 -a 0 -i 16 -k RTR
r -t 0.672685284 -s 0 -d -1 -p message -e 32 -c 2 -a 0 -i 16 -k RTR
r -t 0.672685327 -s 47 -d -1 -p message -e 32 -c 2 -a 0 -i 16 -k RTR
+ -t 0.718487955 -s 43 -d -1 -p message -e 32 -c 2 -a 0 -i 17 -k RTR 
- -t 0.718487955 -s 43 -d -1 -p message -e 32 -c 2 -a 0 -i 17 -k RTR
h -t 0.718487955 -s 43 -d -1 -p message -e 32 -c 2 -a 0 -i 17 -k RTR
+ -t 0.718562955 -s 43 -d -1 -p message -e 84 -c 2 -a 0 -i 17 -k MAC 
- -t 0.718562955 -s 43 -d -1 -p message -e 84 -c 2 -a 0 -i 17 -k MAC
h -t 0.718562955 -s 43 -d -1 -p message -e 84 -c 2 -a 0 -i 17 -k MAC
r -t 0.719235294 -s 7 -d -1 -p message -e 32 -c 2 -a 0 -i 17 -k MAC
r -t 0.719235388 -s 8 -d -1 -p message -e 32 -c 2 -a 0 -i 17 -k MAC
r -t 0.719235475 -s 20 -d -1 -p message -e 32 -c 2 -a 0 -i 17 -k MAC
r -t 0.719235632 -s 42 -d -1 -p message -e 32 -c 2 -a 0 -i 17 -k MAC
r -t 0.719235656 -s 49 -d -1 -p message -e 32 -c 2 -a 0 -i 17 -k MAC
r -t 0.719235678 -s 19 -d -1 -p message -e 32 -c 2 -a 0 -i 17 -k MAC
r -t 0.719235732 -s 0 -d -1 -p message -e 32 -c 2 -a 0 -i 17 -k MAC
r -t 0.719235774 -s 30 -d -1 -p message -e 32 -c 2 -a 0 -i 17 -k MAC
r -t 0.719260294 -s 7 -d -1 -p message -e 32 -c 2 -a 0 -i 17 -k RTR
r -t 0.719260388 -s 8 -d -1 -p message -e 32 -c 2 -a 0 -i 17 -k RTR
r -t 0.719260475 -s 20 -d -1 -p message -e 32 -c 2 -a 0 -i 17 -k RTR
r -t 0.719260632 -s 42 -d -1 -p message -e 32 -c 2 -a 0 -i 17 -k RTR
r -t 0.719260656 -s 49 -d -1 -p message -e 32 -c 2 -a 0 -i 17 -k RTR
r -t 0.719260678 -s 19 -d -1 -p message -e 32 -c 2 -a 0 -i 17 -k RTR
r -t 0.719260732 -s 0 -d -1 -p message -e 32 -c 2 -a 0 -i 17 -k RTR
r -t 0.719260774 -s 30 -d -1 -p message -e 32 -c 2 -a 0 -i 17 -k RTR
v -t 0.80000000000000004 sim_annotation 0.80000000000000004 3 A sensor Sn wants to access the data (or data packets) DP in ISN.
+ -t 0.817173467 -s 49 -d -1 -p message -e 32 -c 2 -a 0 -i 18 -k RTR 
- -t 0.817173467 -s 49 -d -1 -p message -e 32 -c 2 -a 0 -i 18 -k RTR
h -t 0.817173467 -s 49 -d -1 -p message -e 32 -c 2 -a 0 -i 18 -k RTR
+ -t 0.817248467 -s 49 -d -1 -p message -e 84 -c 2 -a 0 -i 18 -k MAC 
- -t 0.817248467 -s 49 -d -1 -p message -e 84 -c 2 -a 0 -i 18 -k MAC
h -t 0.817248467 -s 49 -d -1 -p message -e 84 -c 2 -a 0 -i 18 -k MAC
r -t 0.817920780 -s 24 -d -1 -p message -e 32 -c 2 -a 0 -i 18 -k MAC
r -t 0.817920828 -s 30 -d -1 -p message -e 32 -c 2 -a 0 -i 18 -k MAC
r -t 0.817920872 -s 8 -d -1 -p message -e 32 -c 2 -a 0 -i 18 -k MAC
r -t 0.817920914 -s 47 -d -1 -p message -e 32 -c 2 -a 0 -i 18 -k MAC
r -t 0.817920959 -s 7 -d -1 -p message -e 32 -c 2 -a 0 -i 18 -k MAC
r -t 0.817921002 -s 9 -d -1 -p message -e 32 -c 2 -a 0 -i 18 -k MAC
r -t 0.817921019 -s 0 -d -1 -p message -e 32 -c 2 -a 0 -i 18 -k MAC
r -t 0.817921168 -s 43 -d -1 -p message -e 32 -c 2 -a 0 -i 18 -k MAC
r -t 0.817945780 -s 24 -d -1 -p message -e 32 -c 2 -a 0 -i 18 -k RTR
r -t 0.817945828 -s 30 -d -1 -p message -e 32 -c 2 -a 0 -i 18 -k RTR
r -t 0.817945872 -s 8 -d -1 -p message -e 32 -c 2 -a 0 -i 18 -k RTR
r -t 0.817945914 -s 47 -d -1 -p message -e 32 -c 2 -a 0 -i 18 -k RTR
r -t 0.817945959 -s 7 -d -1 -p message -e 32 -c 2 -a 0 -i 18 -k RTR
r -t 0.817946002 -s 9 -d -1 -p message -e 32 -c 2 -a 0 -i 18 -k RTR
r -t 0.817946019 -s 0 -d -1 -p message -e 32 -c 2 -a 0 -i 18 -k RTR
r -t 0.817946168 -s 43 -d -1 -p message -e 32 -c 2 -a 0 -i 18 -k RTR
+ -t 0.851454483 -s 34 -d -1 -p message -e 32 -c 2 -a 0 -i 19 -k RTR 
- -t 0.851454483 -s 34 -d -1 -p message -e 32 -c 2 -a 0 -i 19 -k RTR
h -t 0.851454483 -s 34 -d -1 -p message -e 32 -c 2 -a 0 -i 19 -k RTR
+ -t 0.851529483 -s 34 -d -1 -p message -e 84 -c 2 -a 0 -i 19 -k MAC 
- -t 0.851529483 -s 34 -d -1 -p message -e 84 -c 2 -a 0 -i 19 -k MAC
h -t 0.851529483 -s 34 -d -1 -p message -e 84 -c 2 -a 0 -i 19 -k MAC
r -t 0.852201950 -s 33 -d -1 -p message -e 32 -c 2 -a 0 -i 19 -k MAC
r -t 0.852201970 -s 32 -d -1 -p message -e 32 -c 2 -a 0 -i 19 -k MAC
r -t 0.852202040 -s 21 -d -1 -p message -e 32 -c 2 -a 0 -i 19 -k MAC
r -t 0.852202122 -s 1 -d -1 -p message -e 32 -c 2 -a 0 -i 19 -k MAC
r -t 0.852202134 -s 22 -d -1 -p message -e 32 -c 2 -a 0 -i 19 -k MAC
r -t 0.852202230 -s 41 -d -1 -p message -e 32 -c 2 -a 0 -i 19 -k MAC
r -t 0.852226950 -s 33 -d -1 -p message -e 32 -c 2 -a 0 -i 19 -k RTR
r -t 0.852226970 -s 32 -d -1 -p message -e 32 -c 2 -a 0 -i 19 -k RTR
r -t 0.852227040 -s 21 -d -1 -p message -e 32 -c 2 -a 0 -i 19 -k RTR
r -t 0.852227122 -s 1 -d -1 -p message -e 32 -c 2 -a 0 -i 19 -k RTR
r -t 0.852227134 -s 22 -d -1 -p message -e 32 -c 2 -a 0 -i 19 -k RTR
r -t 0.852227230 -s 41 -d -1 -p message -e 32 -c 2 -a 0 -i 19 -k RTR
+ -t 0.860431628 -s 17 -d -1 -p message -e 32 -c 2 -a 0 -i 20 -k RTR 
- -t 0.860431628 -s 17 -d -1 -p message -e 32 -c 2 -a 0 -i 20 -k RTR
h -t 0.860431628 -s 17 -d -1 -p message -e 32 -c 2 -a 0 -i 20 -k RTR
+ -t 0.860506628 -s 17 -d -1 -p message -e 84 -c 2 -a 0 -i 20 -k MAC 
- -t 0.860506628 -s 17 -d -1 -p message -e 84 -c 2 -a 0 -i 20 -k MAC
h -t 0.860506628 -s 17 -d -1 -p message -e 84 -c 2 -a 0 -i 20 -k MAC
r -t 0.861178986 -s 0 -d -1 -p message -e 32 -c 2 -a 0 -i 20 -k MAC
r -t 0.861179012 -s 19 -d -1 -p message -e 32 -c 2 -a 0 -i 20 -k MAC
r -t 0.861179019 -s 26 -d -1 -p message -e 32 -c 2 -a 0 -i 20 -k MAC
r -t 0.861179044 -s 14 -d -1 -p message -e 32 -c 2 -a 0 -i 20 -k MAC
r -t 0.861179108 -s 37 -d -1 -p message -e 32 -c 2 -a 0 -i 20 -k MAC
r -t 0.861179254 -s 7 -d -1 -p message -e 32 -c 2 -a 0 -i 20 -k MAC
r -t 0.861179329 -s 20 -d -1 -p message -e 32 -c 2 -a 0 -i 20 -k MAC
r -t 0.861179345 -s 47 -d -1 -p message -e 32 -c 2 -a 0 -i 20 -k MAC
r -t 0.861179403 -s 48 -d -1 -p message -e 32 -c 2 -a 0 -i 20 -k MAC
r -t 0.861179412 -s 2 -d -1 -p message -e 32 -c 2 -a 0 -i 20 -k MAC
r -t 0.861179423 -s 13 -d -1 -p message -e 32 -c 2 -a 0 -i 20 -k MAC
r -t 0.861179447 -s 3 -d -1 -p message -e 32 -c 2 -a 0 -i 20 -k MAC
r -t 0.861203986 -s 0 -d -1 -p message -e 32 -c 2 -a 0 -i 20 -k RTR
r -t 0.861204012 -s 19 -d -1 -p message -e 32 -c 2 -a 0 -i 20 -k RTR
r -t 0.861204019 -s 26 -d -1 -p message -e 32 -c 2 -a 0 -i 20 -k RTR
r -t 0.861204044 -s 14 -d -1 -p message -e 32 -c 2 -a 0 -i 20 -k RTR
r -t 0.861204108 -s 37 -d -1 -p message -e 32 -c 2 -a 0 -i 20 -k RTR
r -t 0.861204254 -s 7 -d -1 -p message -e 32 -c 2 -a 0 -i 20 -k RTR
r -t 0.861204329 -s 20 -d -1 -p message -e 32 -c 2 -a 0 -i 20 -k RTR
r -t 0.861204345 -s 47 -d -1 -p message -e 32 -c 2 -a 0 -i 20 -k RTR
r -t 0.861204403 -s 48 -d -1 -p message -e 32 -c 2 -a 0 -i 20 -k RTR
r -t 0.861204412 -s 2 -d -1 -p message -e 32 -c 2 -a 0 -i 20 -k RTR
r -t 0.861204423 -s 13 -d -1 -p message -e 32 -c 2 -a 0 -i 20 -k RTR
r -t 0.861204447 -s 3 -d -1 -p message -e 32 -c 2 -a 0 -i 20 -k RTR
+ -t 0.988796933 -s 29 -d -1 -p message -e 32 -c 2 -a 0 -i 21 -k RTR 
- -t 0.988796933 -s 29 -d -1 -p message -e 32 -c 2 -a 0 -i 21 -k RTR
h -t 0.988796933 -s 29 -d -1 -p message -e 32 -c 2 -a 0 -i 21 -k RTR
+ -t 0.988871933 -s 29 -d -1 -p message -e 84 -c 2 -a 0 -i 21 -k MAC 
- -t 0.988871933 -s 29 -d -1 -p message -e 84 -c 2 -a 0 -i 21 -k MAC
h -t 0.988871933 -s 29 -d -1 -p message -e 84 -c 2 -a 0 -i 21 -k MAC
r -t 0.989544334 -s 37 -d -1 -p message -e 32 -c 2 -a 0 -i 21 -k MAC
r -t 0.989544352 -s 12 -d -1 -p message -e 32 -c 2 -a 0 -i 21 -k MAC
r -t 0.989544358 -s 11 -d -1 -p message -e 32 -c 2 -a 0 -i 21 -k MAC
r -t 0.989544450 -s 3 -d -1 -p message -e 32 -c 2 -a 0 -i 21 -k MAC
r -t 0.989544460 -s 16 -d -1 -p message -e 32 -c 2 -a 0 -i 21 -k MAC
r -t 0.989544518 -s 19 -d -1 -p message -e 32 -c 2 -a 0 -i 21 -k MAC
r -t 0.989544580 -s 15 -d -1 -p message -e 32 -c 2 -a 0 -i 21 -k MAC
r -t 0.989544614 -s 20 -d -1 -p message -e 32 -c 2 -a 0 -i 21 -k MAC
r -t 0.989544641 -s 31 -d -1 -p message -e 32 -c 2 -a 0 -i 21 -k MAC
r -t 0.989544729 -s 42 -d -1 -p message -e 32 -c 2 -a 0 -i 21 -k MAC
r -t 0.989569334 -s 37 -d -1 -p message -e 32 -c 2 -a 0 -i 21 -k RTR
r -t 0.989569352 -s 12 -d -1 -p message -e 32 -c 2 -a 0 -i 21 -k RTR
r -t 0.989569358 -s 11 -d -1 -p message -e 32 -c 2 -a 0 -i 21 -k RTR
r -t 0.989569450 -s 3 -d -1 -p message -e 32 -c 2 -a 0 -i 21 -k RTR
r -t 0.989569460 -s 16 -d -1 -p message -e 32 -c 2 -a 0 -i 21 -k RTR
r -t 0.989569518 -s 19 -d -1 -p message -e 32 -c 2 -a 0 -i 21 -k RTR
r -t 0.989569580 -s 15 -d -1 -p message -e 32 -c 2 -a 0 -i 21 -k RTR
r -t 0.989569614 -s 20 -d -1 -p message -e 32 -c 2 -a 0 -i 21 -k RTR
r -t 0.989569641 -s 31 -d -1 -p message -e 32 -c 2 -a 0 -i 21 -k RTR
r -t 0.989569729 -s 42 -d -1 -p message -e 32 -c 2 -a 0 -i 21 -k RTR
v -t 1 sim_annotation 1 4 The sensor has to register the corresponding device in the gateway node GN.
+ -t 1.070977402 -s 32 -d -1 -p message -e 32 -c 2 -a 0 -i 22 -k RTR 
- -t 1.070977402 -s 32 -d -1 -p message -e 32 -c 2 -a 0 -i 22 -k RTR
h -t 1.070977402 -s 32 -d -1 -p message -e 32 -c 2 -a 0 -i 22 -k RTR
+ -t 1.071052402 -s 32 -d -1 -p message -e 84 -c 2 -a 0 -i 22 -k MAC 
- -t 1.071052402 -s 32 -d -1 -p message -e 84 -c 2 -a 0 -i 22 -k MAC
h -t 1.071052402 -s 32 -d -1 -p message -e 84 -c 2 -a 0 -i 22 -k MAC
r -t 1.071724733 -s 41 -d -1 -p message -e 32 -c 2 -a 0 -i 22 -k MAC
r -t 1.071724849 -s 33 -d -1 -p message -e 32 -c 2 -a 0 -i 22 -k MAC
r -t 1.071724852 -s 21 -d -1 -p message -e 32 -c 2 -a 0 -i 22 -k MAC
r -t 1.071724890 -s 34 -d -1 -p message -e 32 -c 2 -a 0 -i 22 -k MAC
r -t 1.071724918 -s 44 -d -1 -p message -e 32 -c 2 -a 0 -i 22 -k MAC
r -t 1.071724993 -s 4 -d -1 -p message -e 32 -c 2 -a 0 -i 22 -k MAC
r -t 1.071725172 -s 13 -d -1 -p message -e 32 -c 2 -a 0 -i 22 -k MAC
r -t 1.071725230 -s 1 -d -1 -p message -e 32 -c 2 -a 0 -i 22 -k MAC
r -t 1.071749733 -s 41 -d -1 -p message -e 32 -c 2 -a 0 -i 22 -k RTR
r -t 1.071749849 -s 33 -d -1 -p message -e 32 -c 2 -a 0 -i 22 -k RTR
r -t 1.071749852 -s 21 -d -1 -p message -e 32 -c 2 -a 0 -i 22 -k RTR
r -t 1.071749890 -s 34 -d -1 -p message -e 32 -c 2 -a 0 -i 22 -k RTR
r -t 1.071749918 -s 44 -d -1 -p message -e 32 -c 2 -a 0 -i 22 -k RTR
r -t 1.071749993 -s 4 -d -1 -p message -e 32 -c 2 -a 0 -i 22 -k RTR
r -t 1.071750172 -s 13 -d -1 -p message -e 32 -c 2 -a 0 -i 22 -k RTR
r -t 1.071750230 -s 1 -d -1 -p message -e 32 -c 2 -a 0 -i 22 -k RTR
+ -t 1.092272543 -s 13 -d -1 -p message -e 32 -c 2 -a 0 -i 23 -k RTR 
- -t 1.092272543 -s 13 -d -1 -p message -e 32 -c 2 -a 0 -i 23 -k RTR
h -t 1.092272543 -s 13 -d -1 -p message -e 32 -c 2 -a 0 -i 23 -k RTR
+ -t 1.092347543 -s 13 -d -1 -p message -e 84 -c 2 -a 0 -i 23 -k MAC 
- -t 1.092347543 -s 13 -d -1 -p message -e 84 -c 2 -a 0 -i 23 -k MAC
h -t 1.092347543 -s 13 -d -1 -p message -e 84 -c 2 -a 0 -i 23 -k MAC
r -t 1.093019951 -s 33 -d -1 -p message -e 32 -c 2 -a 0 -i 23 -k MAC
r -t 1.093020013 -s 1 -d -1 -p message -e 32 -c 2 -a 0 -i 23 -k MAC
r -t 1.093020029 -s 26 -d -1 -p message -e 32 -c 2 -a 0 -i 23 -k MAC
r -t 1.093020037 -s 48 -d -1 -p message -e 32 -c 2 -a 0 -i 23 -k MAC
r -t 1.093020054 -s 44 -d -1 -p message -e 32 -c 2 -a 0 -i 23 -k MAC
r -t 1.093020085 -s 14 -d -1 -p message -e 32 -c 2 -a 0 -i 23 -k MAC
r -t 1.093020238 -s 2 -d -1 -p message -e 32 -c 2 -a 0 -i 23 -k MAC
r -t 1.093020285 -s 35 -d -1 -p message -e 32 -c 2 -a 0 -i 23 -k MAC
r -t 1.093020312 -s 32 -d -1 -p message -e 32 -c 2 -a 0 -i 23 -k MAC
r -t 1.093020338 -s 17 -d -1 -p message -e 32 -c 2 -a 0 -i 23 -k MAC
r -t 1.093044951 -s 33 -d -1 -p message -e 32 -c 2 -a 0 -i 23 -k RTR
r -t 1.093045013 -s 1 -d -1 -p message -e 32 -c 2 -a 0 -i 23 -k RTR
r -t 1.093045029 -s 26 -d -1 -p message -e 32 -c 2 -a 0 -i 23 -k RTR
r -t 1.093045037 -s 48 -d -1 -p message -e 32 -c 2 -a 0 -i 23 -k RTR
r -t 1.093045054 -s 44 -d -1 -p message -e 32 -c 2 -a 0 -i 23 -k RTR
r -t 1.093045085 -s 14 -d -1 -p message -e 32 -c 2 -a 0 -i 23 -k RTR
r -t 1.093045238 -s 2 -d -1 -p message -e 32 -c 2 -a 0 -i 23 -k RTR
r -t 1.093045285 -s 35 -d -1 -p message -e 32 -c 2 -a 0 -i 23 -k RTR
r -t 1.093045312 -s 32 -d -1 -p message -e 32 -c 2 -a 0 -i 23 -k RTR
r -t 1.093045338 -s 17 -d -1 -p message -e 32 -c 2 -a 0 -i 23 -k RTR
+ -t 1.111738172 -s 16 -d -1 -p message -e 32 -c 2 -a 0 -i 24 -k RTR 
- -t 1.111738172 -s 16 -d -1 -p message -e 32 -c 2 -a 0 -i 24 -k RTR
h -t 1.111738172 -s 16 -d -1 -p message -e 32 -c 2 -a 0 -i 24 -k RTR
+ -t 1.111813172 -s 16 -d -1 -p message -e 84 -c 2 -a 0 -i 24 -k MAC 
- -t 1.111813172 -s 16 -d -1 -p message -e 84 -c 2 -a 0 -i 24 -k MAC
h -t 1.111813172 -s 16 -d -1 -p message -e 84 -c 2 -a 0 -i 24 -k MAC
r -t 1.112485520 -s 5 -d -1 -p message -e 32 -c 2 -a 0 -i 24 -k MAC
r -t 1.112485556 -s 11 -d -1 -p message -e 32 -c 2 -a 0 -i 24 -k MAC
r -t 1.112485616 -s 10 -d -1 -p message -e 32 -c 2 -a 0 -i 24 -k MAC
r -t 1.112485631 -s 31 -d -1 -p message -e 32 -c 2 -a 0 -i 24 -k MAC
r -t 1.112485678 -s 36 -d -1 -p message -e 32 -c 2 -a 0 -i 24 -k MAC
r -t 1.112485682 -s 12 -d -1 -p message -e 32 -c 2 -a 0 -i 24 -k MAC
r -t 1.112485698 -s 29 -d -1 -p message -e 32 -c 2 -a 0 -i 24 -k MAC
r -t 1.112485938 -s 15 -d -1 -p message -e 32 -c 2 -a 0 -i 24 -k MAC
r -t 1.112510520 -s 5 -d -1 -p message -e 32 -c 2 -a 0 -i 24 -k RTR
r -t 1.112510556 -s 11 -d -1 -p message -e 32 -c 2 -a 0 -i 24 -k RTR
r -t 1.112510616 -s 10 -d -1 -p message -e 32 -c 2 -a 0 -i 24 -k RTR
r -t 1.112510631 -s 31 -d -1 -p message -e 32 -c 2 -a 0 -i 24 -k RTR
r -t 1.112510678 -s 36 -d -1 -p message -e 32 -c 2 -a 0 -i 24 -k RTR
r -t 1.112510682 -s 12 -d -1 -p message -e 32 -c 2 -a 0 -i 24 -k RTR
r -t 1.112510698 -s 29 -d -1 -p message -e 32 -c 2 -a 0 -i 24 -k RTR
r -t 1.112510938 -s 15 -d -1 -p message -e 32 -c 2 -a 0 -i 24 -k RTR
+ -t 1.118435733 -s 44 -d -1 -p message -e 32 -c 2 -a 0 -i 25 -k RTR 
- -t 1.118435733 -s 44 -d -1 -p message -e 32 -c 2 -a 0 -i 25 -k RTR
h -t 1.118435733 -s 44 -d -1 -p message -e 32 -c 2 -a 0 -i 25 -k RTR
+ -t 1.118510733 -s 44 -d -1 -p message -e 84 -c 2 -a 0 -i 25 -k MAC 
- -t 1.118510733 -s 44 -d -1 -p message -e 84 -c 2 -a 0 -i 25 -k MAC
h -t 1.118510733 -s 44 -d -1 -p message -e 84 -c 2 -a 0 -i 25 -k MAC
r -t 1.119183123 -s 2 -d -1 -p message -e 32 -c 2 -a 0 -i 25 -k MAC
r -t 1.119183213 -s 4 -d -1 -p message -e 32 -c 2 -a 0 -i 25 -k MAC
r -t 1.119183244 -s 13 -d -1 -p message -e 32 -c 2 -a 0 -i 25 -k MAC
r -t 1.119183249 -s 32 -d -1 -p message -e 32 -c 2 -a 0 -i 25 -k MAC
r -t 1.119183259 -s 33 -d -1 -p message -e 32 -c 2 -a 0 -i 25 -k MAC
r -t 1.119183336 -s 26 -d -1 -p message -e 32 -c 2 -a 0 -i 25 -k MAC
r -t 1.119183349 -s 18 -d -1 -p message -e 32 -c 2 -a 0 -i 25 -k MAC
r -t 1.119183407 -s 41 -d -1 -p message -e 32 -c 2 -a 0 -i 25 -k MAC
r -t 1.119183513 -s 47 -d -1 -p message -e 32 -c 2 -a 0 -i 25 -k MAC
r -t 1.119208123 -s 2 -d -1 -p message -e 32 -c 2 -a 0 -i 25 -k RTR
r -t 1.119208213 -s 4 -d -1 -p message -e 32 -c 2 -a 0 -i 25 -k RTR
r -t 1.119208244 -s 13 -d -1 -p message -e 32 -c 2 -a 0 -i 25 -k RTR
r -t 1.119208249 -s 32 -d -1 -p message -e 32 -c 2 -a 0 -i 25 -k RTR
r -t 1.119208259 -s 33 -d -1 -p message -e 32 -c 2 -a 0 -i 25 -k RTR
r -t 1.119208336 -s 26 -d -1 -p message -e 32 -c 2 -a 0 -i 25 -k RTR
r -t 1.119208349 -s 18 -d -1 -p message -e 32 -c 2 -a 0 -i 25 -k RTR
r -t 1.119208407 -s 41 -d -1 -p message -e 32 -c 2 -a 0 -i 25 -k RTR
r -t 1.119208513 -s 47 -d -1 -p message -e 32 -c 2 -a 0 -i 25 -k RTR
+ -t 1.178342242 -s 40 -d -1 -p message -e 32 -c 2 -a 0 -i 26 -k RTR 
- -t 1.178342242 -s 40 -d -1 -p message -e 32 -c 2 -a 0 -i 26 -k RTR
h -t 1.178342242 -s 40 -d -1 -p message -e 32 -c 2 -a 0 -i 26 -k RTR
+ -t 1.178417242 -s 40 -d -1 -p message -e 84 -c 2 -a 0 -i 26 -k MAC 
- -t 1.178417242 -s 40 -d -1 -p message -e 84 -c 2 -a 0 -i 26 -k MAC
h -t 1.178417242 -s 40 -d -1 -p message -e 84 -c 2 -a 0 -i 26 -k MAC
r -t 1.179089599 -s 46 -d -1 -p message -e 32 -c 2 -a 0 -i 26 -k MAC
r -t 1.179089677 -s 15 -d -1 -p message -e 32 -c 2 -a 0 -i 26 -k MAC
r -t 1.179089718 -s 36 -d -1 -p message -e 32 -c 2 -a 0 -i 26 -k MAC
r -t 1.179089843 -s 11 -d -1 -p message -e 32 -c 2 -a 0 -i 26 -k MAC
r -t 1.179089906 -s 23 -d -1 -p message -e 32 -c 2 -a 0 -i 26 -k MAC
r -t 1.179089962 -s 25 -d -1 -p message -e 32 -c 2 -a 0 -i 26 -k MAC
r -t 1.179114599 -s 46 -d -1 -p message -e 32 -c 2 -a 0 -i 26 -k RTR
r -t 1.179114677 -s 15 -d -1 -p message -e 32 -c 2 -a 0 -i 26 -k RTR
r -t 1.179114718 -s 36 -d -1 -p message -e 32 -c 2 -a 0 -i 26 -k RTR
r -t 1.179114843 -s 11 -d -1 -p message -e 32 -c 2 -a 0 -i 26 -k RTR
r -t 1.179114906 -s 23 -d -1 -p message -e 32 -c 2 -a 0 -i 26 -k RTR
r -t 1.179114962 -s 25 -d -1 -p message -e 32 -c 2 -a 0 -i 26 -k RTR
+ -t 1.192859061 -s 7 -d -1 -p message -e 32 -c 2 -a 0 -i 27 -k RTR 
- -t 1.192859061 -s 7 -d -1 -p message -e 32 -c 2 -a 0 -i 27 -k RTR
h -t 1.192859061 -s 7 -d -1 -p message -e 32 -c 2 -a 0 -i 27 -k RTR
+ -t 1.192934061 -s 7 -d -1 -p message -e 84 -c 2 -a 0 -i 27 -k MAC 
- -t 1.192934061 -s 7 -d -1 -p message -e 84 -c 2 -a 0 -i 27 -k MAC
h -t 1.192934061 -s 7 -d -1 -p message -e 84 -c 2 -a 0 -i 27 -k MAC
r -t 1.193606400 -s 43 -d -1 -p message -e 32 -c 2 -a 0 -i 27 -k MAC
r -t 1.193606499 -s 0 -d -1 -p message -e 32 -c 2 -a 0 -i 27 -k MAC
r -t 1.193606520 -s 8 -d -1 -p message -e 32 -c 2 -a 0 -i 27 -k MAC
r -t 1.193606552 -s 49 -d -1 -p message -e 32 -c 2 -a 0 -i 27 -k MAC
r -t 1.193606608 -s 20 -d -1 -p message -e 32 -c 2 -a 0 -i 27 -k MAC
r -t 1.193606628 -s 19 -d -1 -p message -e 32 -c 2 -a 0 -i 27 -k MAC
r -t 1.193606687 -s 17 -d -1 -p message -e 32 -c 2 -a 0 -i 27 -k MAC
r -t 1.193606749 -s 47 -d -1 -p message -e 32 -c 2 -a 0 -i 27 -k MAC
r -t 1.193606809 -s 30 -d -1 -p message -e 32 -c 2 -a 0 -i 27 -k MAC
r -t 1.193606863 -s 24 -d -1 -p message -e 32 -c 2 -a 0 -i 27 -k MAC
r -t 1.193631400 -s 43 -d -1 -p message -e 32 -c 2 -a 0 -i 27 -k RTR
r -t 1.193631499 -s 0 -d -1 -p message -e 32 -c 2 -a 0 -i 27 -k RTR
r -t 1.193631520 -s 8 -d -1 -p message -e 32 -c 2 -a 0 -i 27 -k RTR
r -t 1.193631552 -s 49 -d -1 -p message -e 32 -c 2 -a 0 -i 27 -k RTR
r -t 1.193631608 -s 20 -d -1 -p message -e 32 -c 2 -a 0 -i 27 -k RTR
r -t 1.193631628 -s 19 -d -1 -p message -e 32 -c 2 -a 0 -i 27 -k RTR
r -t 1.193631687 -s 17 -d -1 -p message -e 32 -c 2 -a 0 -i 27 -k RTR
r -t 1.193631749 -s 47 -d -1 -p message -e 32 -c 2 -a 0 -i 27 -k RTR
r -t 1.193631809 -s 30 -d -1 -p message -e 32 -c 2 -a 0 -i 27 -k RTR
r -t 1.193631863 -s 24 -d -1 -p message -e 32 -c 2 -a 0 -i 27 -k RTR
v -t 1.2 sim_annotation 1.2 5 First, a registration model using Quantum Readout Hash is designed to effectively carry out the registration process registration phase using Quantum Readout and Hash Function.
+ -t 1.327467555 -s 47 -d -1 -p message -e 32 -c 2 -a 0 -i 28 -k RTR 
- -t 1.327467555 -s 47 -d -1 -p message -e 32 -c 2 -a 0 -i 28 -k RTR
h -t 1.327467555 -s 47 -d -1 -p message -e 32 -c 2 -a 0 -i 28 -k RTR
+ -t 1.327542555 -s 47 -d -1 -p message -e 84 -c 2 -a 0 -i 28 -k MAC 
- -t 1.327542555 -s 47 -d -1 -p message -e 84 -c 2 -a 0 -i 28 -k MAC
h -t 1.327542555 -s 47 -d -1 -p message -e 84 -c 2 -a 0 -i 28 -k MAC
r -t 1.328214946 -s 9 -d -1 -p message -e 32 -c 2 -a 0 -i 28 -k MAC
r -t 1.328214946 -s 2 -d -1 -p message -e 32 -c 2 -a 0 -i 28 -k MAC
r -t 1.328214949 -s 0 -d -1 -p message -e 32 -c 2 -a 0 -i 28 -k MAC
r -t 1.328215002 -s 49 -d -1 -p message -e 32 -c 2 -a 0 -i 28 -k MAC
r -t 1.328215112 -s 24 -d -1 -p message -e 32 -c 2 -a 0 -i 28 -k MAC
r -t 1.328215112 -s 18 -d -1 -p message -e 32 -c 2 -a 0 -i 28 -k MAC
r -t 1.328215136 -s 26 -d -1 -p message -e 32 -c 2 -a 0 -i 28 -k MAC
r -t 1.328215244 -s 7 -d -1 -p message -e 32 -c 2 -a 0 -i 28 -k MAC
r -t 1.328215273 -s 17 -d -1 -p message -e 32 -c 2 -a 0 -i 28 -k MAC
r -t 1.328215324 -s 30 -d -1 -p message -e 32 -c 2 -a 0 -i 28 -k MAC
r -t 1.328215336 -s 44 -d -1 -p message -e 32 -c 2 -a 0 -i 28 -k MAC
r -t 1.328215386 -s 8 -d -1 -p message -e 32 -c 2 -a 0 -i 28 -k MAC
r -t 1.328239946 -s 9 -d -1 -p message -e 32 -c 2 -a 0 -i 28 -k RTR
r -t 1.328239946 -s 2 -d -1 -p message -e 32 -c 2 -a 0 -i 28 -k RTR
r -t 1.328239949 -s 0 -d -1 -p message -e 32 -c 2 -a 0 -i 28 -k RTR
r -t 1.328240002 -s 49 -d -1 -p message -e 32 -c 2 -a 0 -i 28 -k RTR
r -t 1.328240112 -s 24 -d -1 -p message -e 32 -c 2 -a 0 -i 28 -k RTR
r -t 1.328240112 -s 18 -d -1 -p message -e 32 -c 2 -a 0 -i 28 -k RTR
r -t 1.328240136 -s 26 -d -1 -p message -e 32 -c 2 -a 0 -i 28 -k RTR
r -t 1.328240244 -s 7 -d -1 -p message -e 32 -c 2 -a 0 -i 28 -k RTR
r -t 1.328240273 -s 17 -d -1 -p message -e 32 -c 2 -a 0 -i 28 -k RTR
r -t 1.328240324 -s 30 -d -1 -p message -e 32 -c 2 -a 0 -i 28 -k RTR
r -t 1.328240336 -s 44 -d -1 -p message -e 32 -c 2 -a 0 -i 28 -k RTR
r -t 1.328240386 -s 8 -d -1 -p message -e 32 -c 2 -a 0 -i 28 -k RTR
+ -t 1.337786947 -s 10 -d -1 -p message -e 32 -c 2 -a 0 -i 29 -k RTR 
- -t 1.337786947 -s 10 -d -1 -p message -e 32 -c 2 -a 0 -i 29 -k RTR
h -t 1.337786947 -s 10 -d -1 -p message -e 32 -c 2 -a 0 -i 29 -k RTR
+ -t 1.337861947 -s 10 -d -1 -p message -e 84 -c 2 -a 0 -i 29 -k MAC 
- -t 1.337861947 -s 10 -d -1 -p message -e 84 -c 2 -a 0 -i 29 -k MAC
h -t 1.337861947 -s 10 -d -1 -p message -e 84 -c 2 -a 0 -i 29 -k MAC
r -t 1.338534300 -s 5 -d -1 -p message -e 32 -c 2 -a 0 -i 29 -k MAC
r -t 1.338534370 -s 31 -d -1 -p message -e 32 -c 2 -a 0 -i 29 -k MAC
r -t 1.338534391 -s 16 -d -1 -p message -e 32 -c 2 -a 0 -i 29 -k MAC
r -t 1.338534678 -s 12 -d -1 -p message -e 32 -c 2 -a 0 -i 29 -k MAC
r -t 1.338534686 -s 36 -d -1 -p message -e 32 -c 2 -a 0 -i 29 -k MAC
r -t 1.338534763 -s 11 -d -1 -p message -e 32 -c 2 -a 0 -i 29 -k MAC
r -t 1.338559300 -s 5 -d -1 -p message -e 32 -c 2 -a 0 -i 29 -k RTR
r -t 1.338559370 -s 31 -d -1 -p message -e 32 -c 2 -a 0 -i 29 -k RTR
r -t 1.338559391 -s 16 -d -1 -p message -e 32 -c 2 -a 0 -i 29 -k RTR
r -t 1.338559678 -s 12 -d -1 -p message -e 32 -c 2 -a 0 -i 29 -k RTR
r -t 1.338559686 -s 36 -d -1 -p message -e 32 -c 2 -a 0 -i 29 -k RTR
r -t 1.338559763 -s 11 -d -1 -p message -e 32 -c 2 -a 0 -i 29 -k RTR
+ -t 1.390427990 -s 25 -d -1 -p message -e 32 -c 2 -a 0 -i 30 -k RTR 
- -t 1.390427990 -s 25 -d -1 -p message -e 32 -c 2 -a 0 -i 30 -k RTR
h -t 1.390427990 -s 25 -d -1 -p message -e 32 -c 2 -a 0 -i 30 -k RTR
+ -t 1.390502990 -s 25 -d -1 -p message -e 84 -c 2 -a 0 -i 30 -k MAC 
- -t 1.390502990 -s 25 -d -1 -p message -e 84 -c 2 -a 0 -i 30 -k MAC
h -t 1.390502990 -s 25 -d -1 -p message -e 84 -c 2 -a 0 -i 30 -k MAC
r -t 1.391175353 -s 46 -d -1 -p message -e 32 -c 2 -a 0 -i 30 -k MAC
r -t 1.391175371 -s 28 -d -1 -p message -e 32 -c 2 -a 0 -i 30 -k MAC
r -t 1.391175422 -s 38 -d -1 -p message -e 32 -c 2 -a 0 -i 30 -k MAC
r -t 1.391175585 -s 23 -d -1 -p message -e 32 -c 2 -a 0 -i 30 -k MAC
r -t 1.391175709 -s 45 -d -1 -p message -e 32 -c 2 -a 0 -i 30 -k MAC
r -t 1.391175710 -s 40 -d -1 -p message -e 32 -c 2 -a 0 -i 30 -k MAC
r -t 1.391200353 -s 46 -d -1 -p message -e 32 -c 2 -a 0 -i 30 -k RTR
r -t 1.391200371 -s 28 -d -1 -p message -e 32 -c 2 -a 0 -i 30 -k RTR
r -t 1.391200422 -s 38 -d -1 -p message -e 32 -c 2 -a 0 -i 30 -k RTR
r -t 1.391200585 -s 23 -d -1 -p message -e 32 -c 2 -a 0 -i 30 -k RTR
r -t 1.391200709 -s 45 -d -1 -p message -e 32 -c 2 -a 0 -i 30 -k RTR
r -t 1.391200710 -s 40 -d -1 -p message -e 32 -c 2 -a 0 -i 30 -k RTR
+ -t 1.404429974 -s 12 -d -1 -p message -e 32 -c 2 -a 0 -i 31 -k RTR 
- -t 1.404429974 -s 12 -d -1 -p message -e 32 -c 2 -a 0 -i 31 -k RTR
h -t 1.404429974 -s 12 -d -1 -p message -e 32 -c 2 -a 0 -i 31 -k RTR
+ -t 1.404504974 -s 12 -d -1 -p message -e 84 -c 2 -a 0 -i 31 -k MAC 
- -t 1.404504974 -s 12 -d -1 -p message -e 84 -c 2 -a 0 -i 31 -k MAC
h -t 1.404504974 -s 12 -d -1 -p message -e 84 -c 2 -a 0 -i 31 -k MAC
r -t 1.405177339 -s 31 -d -1 -p message -e 32 -c 2 -a 0 -i 31 -k MAC
r -t 1.405177382 -s 42 -d -1 -p message -e 32 -c 2 -a 0 -i 31 -k MAC
r -t 1.405177393 -s 29 -d -1 -p message -e 32 -c 2 -a 0 -i 31 -k MAC
r -t 1.405177455 -s 20 -d -1 -p message -e 32 -c 2 -a 0 -i 31 -k MAC
r -t 1.405177484 -s 16 -d -1 -p message -e 32 -c 2 -a 0 -i 31 -k MAC
r -t 1.405177597 -s 19 -d -1 -p message -e 32 -c 2 -a 0 -i 31 -k MAC
r -t 1.405177663 -s 37 -d -1 -p message -e 32 -c 2 -a 0 -i 31 -k MAC
r -t 1.405177666 -s 11 -d -1 -p message -e 32 -c 2 -a 0 -i 31 -k MAC
r -t 1.405177705 -s 10 -d -1 -p message -e 32 -c 2 -a 0 -i 31 -k MAC
r -t 1.405177806 -s 5 -d -1 -p message -e 32 -c 2 -a 0 -i 31 -k MAC
r -t 1.405202339 -s 31 -d -1 -p message -e 32 -c 2 -a 0 -i 31 -k RTR
r -t 1.405202382 -s 42 -d -1 -p message -e 32 -c 2 -a 0 -i 31 -k RTR
r -t 1.405202393 -s 29 -d -1 -p message -e 32 -c 2 -a 0 -i 31 -k RTR
r -t 1.405202455 -s 20 -d -1 -p message -e 32 -c 2 -a 0 -i 31 -k RTR
r -t 1.405202484 -s 16 -d -1 -p message -e 32 -c 2 -a 0 -i 31 -k RTR
r -t 1.405202597 -s 19 -d -1 -p message -e 32 -c 2 -a 0 -i 31 -k RTR
r -t 1.405202663 -s 37 -d -1 -p message -e 32 -c 2 -a 0 -i 31 -k RTR
r -t 1.405202666 -s 11 -d -1 -p message -e 32 -c 2 -a 0 -i 31 -k RTR
r -t 1.405202705 -s 10 -d -1 -p message -e 32 -c 2 -a 0 -i 31 -k RTR
r -t 1.405202806 -s 5 -d -1 -p message -e 32 -c 2 -a 0 -i 31 -k RTR
+ -t 1.460011750 -s 38 -d -1 -p message -e 32 -c 2 -a 0 -i 32 -k RTR 
- -t 1.460011750 -s 38 -d -1 -p message -e 32 -c 2 -a 0 -i 32 -k RTR
h -t 1.460011750 -s 38 -d -1 -p message -e 32 -c 2 -a 0 -i 32 -k RTR
+ -t 1.460086750 -s 38 -d -1 -p message -e 84 -c 2 -a 0 -i 32 -k MAC 
- -t 1.460086750 -s 38 -d -1 -p message -e 84 -c 2 -a 0 -i 32 -k MAC
h -t 1.460086750 -s 38 -d -1 -p message -e 84 -c 2 -a 0 -i 32 -k MAC
r -t 1.460759146 -s 45 -d -1 -p message -e 32 -c 2 -a 0 -i 32 -k MAC
r -t 1.460759148 -s 28 -d -1 -p message -e 32 -c 2 -a 0 -i 32 -k MAC
r -t 1.460759183 -s 25 -d -1 -p message -e 32 -c 2 -a 0 -i 32 -k MAC
r -t 1.460759522 -s 39 -d -1 -p message -e 32 -c 2 -a 0 -i 32 -k MAC
r -t 1.460759537 -s 46 -d -1 -p message -e 32 -c 2 -a 0 -i 32 -k MAC
r -t 1.460759573 -s 23 -d -1 -p message -e 32 -c 2 -a 0 -i 32 -k MAC
r -t 1.460784146 -s 45 -d -1 -p message -e 32 -c 2 -a 0 -i 32 -k RTR
r -t 1.460784148 -s 28 -d -1 -p message -e 32 -c 2 -a 0 -i 32 -k RTR
r -t 1.460784183 -s 25 -d -1 -p message -e 32 -c 2 -a 0 -i 32 -k RTR
r -t 1.460784522 -s 39 -d -1 -p message -e 32 -c 2 -a 0 -i 32 -k RTR
r -t 1.460784537 -s 46 -d -1 -p message -e 32 -c 2 -a 0 -i 32 -k RTR
r -t 1.460784573 -s 23 -d -1 -p message -e 32 -c 2 -a 0 -i 32 -k RTR
+ -t 1.475984574 -s 33 -d -1 -p message -e 32 -c 2 -a 0 -i 33 -k RTR 
- -t 1.475984574 -s 33 -d -1 -p message -e 32 -c 2 -a 0 -i 33 -k RTR
h -t 1.475984574 -s 33 -d -1 -p message -e 32 -c 2 -a 0 -i 33 -k RTR
+ -t 1.476059574 -s 33 -d -1 -p message -e 84 -c 2 -a 0 -i 33 -k MAC 
- -t 1.476059574 -s 33 -d -1 -p message -e 84 -c 2 -a 0 -i 33 -k MAC
h -t 1.476059574 -s 33 -d -1 -p message -e 84 -c 2 -a 0 -i 33 -k MAC
r -t 1.476731967 -s 1 -d -1 -p message -e 32 -c 2 -a 0 -i 33 -k MAC
r -t 1.476731983 -s 13 -d -1 -p message -e 32 -c 2 -a 0 -i 33 -k MAC
r -t 1.476732021 -s 32 -d -1 -p message -e 32 -c 2 -a 0 -i 33 -k MAC
r -t 1.476732041 -s 34 -d -1 -p message -e 32 -c 2 -a 0 -i 33 -k MAC
r -t 1.476732100 -s 44 -d -1 -p message -e 32 -c 2 -a 0 -i 33 -k MAC
r -t 1.476732265 -s 22 -d -1 -p message -e 32 -c 2 -a 0 -i 33 -k MAC
r -t 1.476732349 -s 41 -d -1 -p message -e 32 -c 2 -a 0 -i 33 -k MAC
r -t 1.476732377 -s 48 -d -1 -p message -e 32 -c 2 -a 0 -i 33 -k MAC
r -t 1.476732395 -s 21 -d -1 -p message -e 32 -c 2 -a 0 -i 33 -k MAC
r -t 1.476732403 -s 35 -d -1 -p message -e 32 -c 2 -a 0 -i 33 -k MAC
r -t 1.476756967 -s 1 -d -1 -p message -e 32 -c 2 -a 0 -i 33 -k RTR
r -t 1.476756983 -s 13 -d -1 -p message -e 32 -c 2 -a 0 -i 33 -k RTR
r -t 1.476757021 -s 32 -d -1 -p message -e 32 -c 2 -a 0 -i 33 -k RTR
r -t 1.476757041 -s 34 -d -1 -p message -e 32 -c 2 -a 0 -i 33 -k RTR
r -t 1.476757100 -s 44 -d -1 -p message -e 32 -c 2 -a 0 -i 33 -k RTR
r -t 1.476757265 -s 22 -d -1 -p message -e 32 -c 2 -a 0 -i 33 -k RTR
r -t 1.476757349 -s 41 -d -1 -p message -e 32 -c 2 -a 0 -i 33 -k RTR
r -t 1.476757377 -s 48 -d -1 -p message -e 32 -c 2 -a 0 -i 33 -k RTR
r -t 1.476757395 -s 21 -d -1 -p message -e 32 -c 2 -a 0 -i 33 -k RTR
r -t 1.476757403 -s 35 -d -1 -p message -e 32 -c 2 -a 0 -i 33 -k RTR
+ -t 1.479949839 -s 41 -d -1 -p message -e 32 -c 2 -a 0 -i 34 -k RTR 
- -t 1.479949839 -s 41 -d -1 -p message -e 32 -c 2 -a 0 -i 34 -k RTR
h -t 1.479949839 -s 41 -d -1 -p message -e 32 -c 2 -a 0 -i 34 -k RTR
+ -t 1.480024839 -s 41 -d -1 -p message -e 84 -c 2 -a 0 -i 34 -k MAC 
- -t 1.480024839 -s 41 -d -1 -p message -e 84 -c 2 -a 0 -i 34 -k MAC
h -t 1.480024839 -s 41 -d -1 -p message -e 84 -c 2 -a 0 -i 34 -k MAC
r -t 1.480697170 -s 32 -d -1 -p message -e 32 -c 2 -a 0 -i 34 -k MAC
r -t 1.480697232 -s 21 -d -1 -p message -e 32 -c 2 -a 0 -i 34 -k MAC
r -t 1.480697309 -s 4 -d -1 -p message -e 32 -c 2 -a 0 -i 34 -k MAC
r -t 1.480697514 -s 44 -d -1 -p message -e 32 -c 2 -a 0 -i 34 -k MAC
r -t 1.480697587 -s 34 -d -1 -p message -e 32 -c 2 -a 0 -i 34 -k MAC
r -t 1.480697614 -s 33 -d -1 -p message -e 32 -c 2 -a 0 -i 34 -k MAC
r -t 1.480722170 -s 32 -d -1 -p message -e 32 -c 2 -a 0 -i 34 -k RTR
r -t 1.480722232 -s 21 -d -1 -p message -e 32 -c 2 -a 0 -i 34 -k RTR
r -t 1.480722309 -s 4 -d -1 -p message -e 32 -c 2 -a 0 -i 34 -k RTR
r -t 1.480722514 -s 44 -d -1 -p message -e 32 -c 2 -a 0 -i 34 -k RTR
r -t 1.480722587 -s 34 -d -1 -p message -e 32 -c 2 -a 0 -i 34 -k RTR
r -t 1.480722614 -s 33 -d -1 -p message -e 32 -c 2 -a 0 -i 34 -k RTR
+ -t 1.553327781 -s 23 -d -1 -p message -e 32 -c 2 -a 0 -i 35 -k RTR 
- -t 1.553327781 -s 23 -d -1 -p message -e 32 -c 2 -a 0 -i 35 -k RTR
h -t 1.553327781 -s 23 -d -1 -p message -e 32 -c 2 -a 0 -i 35 -k RTR
+ -t 1.553402781 -s 23 -d -1 -p message -e 84 -c 2 -a 0 -i 35 -k MAC 
- -t 1.553402781 -s 23 -d -1 -p message -e 84 -c 2 -a 0 -i 35 -k MAC
h -t 1.553402781 -s 23 -d -1 -p message -e 84 -c 2 -a 0 -i 35 -k MAC
r -t 1.554075218 -s 28 -d -1 -p message -e 32 -c 2 -a 0 -i 35 -k MAC
r -t 1.554075239 -s 15 -d -1 -p message -e 32 -c 2 -a 0 -i 35 -k MAC
r -t 1.554075264 -s 27 -d -1 -p message -e 32 -c 2 -a 0 -i 35 -k MAC
r -t 1.554075280 -s 46 -d -1 -p message -e 32 -c 2 -a 0 -i 35 -k MAC
r -t 1.554075324 -s 39 -d -1 -p message -e 32 -c 2 -a 0 -i 35 -k MAC
r -t 1.554075376 -s 25 -d -1 -p message -e 32 -c 2 -a 0 -i 35 -k MAC
r -t 1.554075385 -s 3 -d -1 -p message -e 32 -c 2 -a 0 -i 35 -k MAC
r -t 1.554075445 -s 40 -d -1 -p message -e 32 -c 2 -a 0 -i 35 -k MAC
r -t 1.554075604 -s 38 -d -1 -p message -e 32 -c 2 -a 0 -i 35 -k MAC
r -t 1.554075604 -s 45 -d -1 -p message -e 32 -c 2 -a 0 -i 35 -k MAC
r -t 1.554100218 -s 28 -d -1 -p message -e 32 -c 2 -a 0 -i 35 -k RTR
r -t 1.554100239 -s 15 -d -1 -p message -e 32 -c 2 -a 0 -i 35 -k RTR
r -t 1.554100264 -s 27 -d -1 -p message -e 32 -c 2 -a 0 -i 35 -k RTR
r -t 1.554100280 -s 46 -d -1 -p message -e 32 -c 2 -a 0 -i 35 -k RTR
r -t 1.554100324 -s 39 -d -1 -p message -e 32 -c 2 -a 0 -i 35 -k RTR
r -t 1.554100376 -s 25 -d -1 -p message -e 32 -c 2 -a 0 -i 35 -k RTR
r -t 1.554100385 -s 3 -d -1 -p message -e 32 -c 2 -a 0 -i 35 -k RTR
r -t 1.554100445 -s 40 -d -1 -p message -e 32 -c 2 -a 0 -i 35 -k RTR
r -t 1.554100604 -s 38 -d -1 -p message -e 32 -c 2 -a 0 -i 35 -k RTR
r -t 1.554100604 -s 45 -d -1 -p message -e 32 -c 2 -a 0 -i 35 -k RTR
+ -t 1.571565597 -s 21 -d -1 -p message -e 32 -c 2 -a 0 -i 37 -k RTR 
- -t 1.571565597 -s 21 -d -1 -p message -e 32 -c 2 -a 0 -i 37 -k RTR
h -t 1.571565597 -s 21 -d -1 -p message -e 32 -c 2 -a 0 -i 37 -k RTR
+ -t 1.571640597 -s 21 -d -1 -p message -e 84 -c 2 -a 0 -i 37 -k MAC 
- -t 1.571640597 -s 21 -d -1 -p message -e 84 -c 2 -a 0 -i 37 -k MAC
h -t 1.571640597 -s 21 -d -1 -p message -e 84 -c 2 -a 0 -i 37 -k MAC
r -t 1.572312990 -s 41 -d -1 -p message -e 32 -c 2 -a 0 -i 37 -k MAC
r -t 1.572313047 -s 32 -d -1 -p message -e 32 -c 2 -a 0 -i 37 -k MAC
r -t 1.572313154 -s 34 -d -1 -p message -e 32 -c 2 -a 0 -i 37 -k MAC
r -t 1.572313418 -s 33 -d -1 -p message -e 32 -c 2 -a 0 -i 37 -k MAC
r -t 1.572337990 -s 41 -d -1 -p message -e 32 -c 2 -a 0 -i 37 -k RTR
r -t 1.572338047 -s 32 -d -1 -p message -e 32 -c 2 -a 0 -i 37 -k RTR
r -t 1.572338154 -s 34 -d -1 -p message -e 32 -c 2 -a 0 -i 37 -k RTR
r -t 1.572338418 -s 33 -d -1 -p message -e 32 -c 2 -a 0 -i 37 -k RTR
+ -t 1.575933052 -s 46 -d -1 -p message -e 32 -c 2 -a 0 -i 36 -k RTR 
- -t 1.575933052 -s 46 -d -1 -p message -e 32 -c 2 -a 0 -i 36 -k RTR
h -t 1.575933052 -s 46 -d -1 -p message -e 32 -c 2 -a 0 -i 36 -k RTR
+ -t 1.576008052 -s 46 -d -1 -p message -e 84 -c 2 -a 0 -i 36 -k MAC 
- -t 1.576008052 -s 46 -d -1 -p message -e 84 -c 2 -a 0 -i 36 -k MAC
h -t 1.576008052 -s 46 -d -1 -p message -e 84 -c 2 -a 0 -i 36 -k MAC
r -t 1.576680409 -s 40 -d -1 -p message -e 32 -c 2 -a 0 -i 36 -k MAC
r -t 1.576680415 -s 25 -d -1 -p message -e 32 -c 2 -a 0 -i 36 -k MAC
r -t 1.576680551 -s 23 -d -1 -p message -e 32 -c 2 -a 0 -i 36 -k MAC
r -t 1.576680620 -s 15 -d -1 -p message -e 32 -c 2 -a 0 -i 36 -k MAC
r -t 1.576680640 -s 28 -d -1 -p message -e 32 -c 2 -a 0 -i 36 -k MAC
r -t 1.576680838 -s 38 -d -1 -p message -e 32 -c 2 -a 0 -i 36 -k MAC
r -t 1.576705409 -s 40 -d -1 -p message -e 32 -c 2 -a 0 -i 36 -k RTR
r -t 1.576705415 -s 25 -d -1 -p message -e 32 -c 2 -a 0 -i 36 -k RTR
r -t 1.576705551 -s 23 -d -1 -p message -e 32 -c 2 -a 0 -i 36 -k RTR
r -t 1.576705620 -s 15 -d -1 -p message -e 32 -c 2 -a 0 -i 36 -k RTR
r -t 1.576705640 -s 28 -d -1 -p message -e 32 -c 2 -a 0 -i 36 -k RTR
r -t 1.576705838 -s 38 -d -1 -p message -e 32 -c 2 -a 0 -i 36 -k RTR
+ -t 1.608342536 -s 42 -d -1 -p message -e 32 -c 2 -a 0 -i 38 -k RTR 
- -t 1.608342536 -s 42 -d -1 -p message -e 32 -c 2 -a 0 -i 38 -k RTR
h -t 1.608342536 -s 42 -d -1 -p message -e 32 -c 2 -a 0 -i 38 -k RTR
+ -t 1.608417536 -s 42 -d -1 -p message -e 84 -c 2 -a 0 -i 38 -k MAC 
- -t 1.608417536 -s 42 -d -1 -p message -e 84 -c 2 -a 0 -i 38 -k MAC
h -t 1.608417536 -s 42 -d -1 -p message -e 84 -c 2 -a 0 -i 38 -k MAC
r -t 1.609089920 -s 20 -d -1 -p message -e 32 -c 2 -a 0 -i 38 -k MAC
r -t 1.609089945 -s 12 -d -1 -p message -e 32 -c 2 -a 0 -i 38 -k MAC
r -t 1.609090050 -s 31 -d -1 -p message -e 32 -c 2 -a 0 -i 38 -k MAC
r -t 1.609090213 -s 43 -d -1 -p message -e 32 -c 2 -a 0 -i 38 -k MAC
r -t 1.609090241 -s 19 -d -1 -p message -e 32 -c 2 -a 0 -i 38 -k MAC
r -t 1.609090332 -s 29 -d -1 -p message -e 32 -c 2 -a 0 -i 38 -k MAC
r -t 1.609114920 -s 20 -d -1 -p message -e 32 -c 2 -a 0 -i 38 -k RTR
r -t 1.609114945 -s 12 -d -1 -p message -e 32 -c 2 -a 0 -i 38 -k RTR
r -t 1.609115050 -s 31 -d -1 -p message -e 32 -c 2 -a 0 -i 38 -k RTR
r -t 1.609115213 -s 43 -d -1 -p message -e 32 -c 2 -a 0 -i 38 -k RTR
r -t 1.609115241 -s 19 -d -1 -p message -e 32 -c 2 -a 0 -i 38 -k RTR
r -t 1.609115332 -s 29 -d -1 -p message -e 32 -c 2 -a 0 -i 38 -k RTR
+ -t 1.628879656 -s 36 -d -1 -p message -e 32 -c 2 -a 0 -i 39 -k RTR 
- -t 1.628879656 -s 36 -d -1 -p message -e 32 -c 2 -a 0 -i 39 -k RTR
h -t 1.628879656 -s 36 -d -1 -p message -e 32 -c 2 -a 0 -i 39 -k RTR
+ -t 1.628954656 -s 36 -d -1 -p message -e 84 -c 2 -a 0 -i 39 -k MAC 
- -t 1.628954656 -s 36 -d -1 -p message -e 84 -c 2 -a 0 -i 39 -k MAC
h -t 1.628954656 -s 36 -d -1 -p message -e 84 -c 2 -a 0 -i 39 -k MAC
r -t 1.629627049 -s 5 -d -1 -p message -e 32 -c 2 -a 0 -i 39 -k MAC
r -t 1.629627100 -s 11 -d -1 -p message -e 32 -c 2 -a 0 -i 39 -k MAC
r -t 1.629627132 -s 40 -d -1 -p message -e 32 -c 2 -a 0 -i 39 -k MAC
r -t 1.629627162 -s 16 -d -1 -p message -e 32 -c 2 -a 0 -i 39 -k MAC
r -t 1.629627280 -s 15 -d -1 -p message -e 32 -c 2 -a 0 -i 39 -k MAC
r -t 1.629627395 -s 10 -d -1 -p message -e 32 -c 2 -a 0 -i 39 -k MAC
r -t 1.629652049 -s 5 -d -1 -p message -e 32 -c 2 -a 0 -i 39 -k RTR
r -t 1.629652100 -s 11 -d -1 -p message -e 32 -c 2 -a 0 -i 39 -k RTR
r -t 1.629652132 -s 40 -d -1 -p message -e 32 -c 2 -a 0 -i 39 -k RTR
r -t 1.629652162 -s 16 -d -1 -p message -e 32 -c 2 -a 0 -i 39 -k RTR
r -t 1.629652280 -s 15 -d -1 -p message -e 32 -c 2 -a 0 -i 39 -k RTR
r -t 1.629652395 -s 10 -d -1 -p message -e 32 -c 2 -a 0 -i 39 -k RTR
+ -t 1.635856083 -s 45 -d -1 -p message -e 32 -c 2 -a 0 -i 40 -k RTR 
- -t 1.635856083 -s 45 -d -1 -p message -e 32 -c 2 -a 0 -i 40 -k RTR
h -t 1.635856083 -s 45 -d -1 -p message -e 32 -c 2 -a 0 -i 40 -k RTR
+ -t 1.635931083 -s 45 -d -1 -p message -e 84 -c 2 -a 0 -i 40 -k MAC 
- -t 1.635931083 -s 45 -d -1 -p message -e 84 -c 2 -a 0 -i 40 -k MAC
h -t 1.635931083 -s 45 -d -1 -p message -e 84 -c 2 -a 0 -i 40 -k MAC
r -t 1.636603479 -s 38 -d -1 -p message -e 32 -c 2 -a 0 -i 40 -k MAC
r -t 1.636603514 -s 28 -d -1 -p message -e 32 -c 2 -a 0 -i 40 -k MAC
r -t 1.636603593 -s 39 -d -1 -p message -e 32 -c 2 -a 0 -i 40 -k MAC
r -t 1.636603666 -s 6 -d -1 -p message -e 32 -c 2 -a 0 -i 40 -k MAC
r -t 1.636603802 -s 25 -d -1 -p message -e 32 -c 2 -a 0 -i 40 -k MAC
r -t 1.636603906 -s 23 -d -1 -p message -e 32 -c 2 -a 0 -i 40 -k MAC
r -t 1.636628479 -s 38 -d -1 -p message -e 32 -c 2 -a 0 -i 40 -k RTR
r -t 1.636628514 -s 28 -d -1 -p message -e 32 -c 2 -a 0 -i 40 -k RTR
r -t 1.636628593 -s 39 -d -1 -p message -e 32 -c 2 -a 0 -i 40 -k RTR
r -t 1.636628666 -s 6 -d -1 -p message -e 32 -c 2 -a 0 -i 40 -k RTR
r -t 1.636628802 -s 25 -d -1 -p message -e 32 -c 2 -a 0 -i 40 -k RTR
r -t 1.636628906 -s 23 -d -1 -p message -e 32 -c 2 -a 0 -i 40 -k RTR
+ -t 1.734986567 -s 31 -d -1 -p message -e 32 -c 2 -a 0 -i 41 -k RTR 
- -t 1.734986567 -s 31 -d -1 -p message -e 32 -c 2 -a 0 -i 41 -k RTR
h -t 1.734986567 -s 31 -d -1 -p message -e 32 -c 2 -a 0 -i 41 -k RTR
+ -t 1.735061567 -s 31 -d -1 -p message -e 84 -c 2 -a 0 -i 41 -k MAC 
- -t 1.735061567 -s 31 -d -1 -p message -e 84 -c 2 -a 0 -i 41 -k MAC
h -t 1.735061567 -s 31 -d -1 -p message -e 84 -c 2 -a 0 -i 41 -k MAC
r -t 1.735733933 -s 12 -d -1 -p message -e 32 -c 2 -a 0 -i 41 -k MAC
r -t 1.735733991 -s 10 -d -1 -p message -e 32 -c 2 -a 0 -i 41 -k MAC
r -t 1.735734026 -s 16 -d -1 -p message -e 32 -c 2 -a 0 -i 41 -k MAC
r -t 1.735734081 -s 42 -d -1 -p message -e 32 -c 2 -a 0 -i 41 -k MAC
r -t 1.735734219 -s 5 -d -1 -p message -e 32 -c 2 -a 0 -i 41 -k MAC
r -t 1.735734275 -s 29 -d -1 -p message -e 32 -c 2 -a 0 -i 41 -k MAC
r -t 1.735734346 -s 20 -d -1 -p message -e 32 -c 2 -a 0 -i 41 -k MAC
r -t 1.735734370 -s 11 -d -1 -p message -e 32 -c 2 -a 0 -i 41 -k MAC
r -t 1.735758933 -s 12 -d -1 -p message -e 32 -c 2 -a 0 -i 41 -k RTR
r -t 1.735758991 -s 10 -d -1 -p message -e 32 -c 2 -a 0 -i 41 -k RTR
r -t 1.735759026 -s 16 -d -1 -p message -e 32 -c 2 -a 0 -i 41 -k RTR
r -t 1.735759081 -s 42 -d -1 -p message -e 32 -c 2 -a 0 -i 41 -k RTR
r -t 1.735759219 -s 5 -d -1 -p message -e 32 -c 2 -a 0 -i 41 -k RTR
r -t 1.735759275 -s 29 -d -1 -p message -e 32 -c 2 -a 0 -i 41 -k RTR
r -t 1.735759346 -s 20 -d -1 -p message -e 32 -c 2 -a 0 -i 41 -k RTR
r -t 1.735759370 -s 11 -d -1 -p message -e 32 -c 2 -a 0 -i 41 -k RTR
+ -t 1.753618912 -s 39 -d -1 -p message -e 32 -c 2 -a 0 -i 42 -k RTR 
- -t 1.753618912 -s 39 -d -1 -p message -e 32 -c 2 -a 0 -i 42 -k RTR
h -t 1.753618912 -s 39 -d -1 -p message -e 32 -c 2 -a 0 -i 42 -k RTR
+ -t 1.753693912 -s 39 -d -1 -p message -e 84 -c 2 -a 0 -i 42 -k MAC 
- -t 1.753693912 -s 39 -d -1 -p message -e 84 -c 2 -a 0 -i 42 -k MAC
h -t 1.753693912 -s 39 -d -1 -p message -e 84 -c 2 -a 0 -i 42 -k MAC
r -t 1.754366321 -s 6 -d -1 -p message -e 32 -c 2 -a 0 -i 42 -k MAC
r -t 1.754366348 -s 35 -d -1 -p message -e 32 -c 2 -a 0 -i 42 -k MAC
r -t 1.754366355 -s 27 -d -1 -p message -e 32 -c 2 -a 0 -i 42 -k MAC
r -t 1.754366379 -s 28 -d -1 -p message -e 32 -c 2 -a 0 -i 42 -k MAC
r -t 1.754366422 -s 45 -d -1 -p message -e 32 -c 2 -a 0 -i 42 -k MAC
r -t 1.754366455 -s 23 -d -1 -p message -e 32 -c 2 -a 0 -i 42 -k MAC
r -t 1.754366660 -s 48 -d -1 -p message -e 32 -c 2 -a 0 -i 42 -k MAC
r -t 1.754366684 -s 38 -d -1 -p message -e 32 -c 2 -a 0 -i 42 -k MAC
r -t 1.754391321 -s 6 -d -1 -p message -e 32 -c 2 -a 0 -i 42 -k RTR
r -t 1.754391348 -s 35 -d -1 -p message -e 32 -c 2 -a 0 -i 42 -k RTR
r -t 1.754391355 -s 27 -d -1 -p message -e 32 -c 2 -a 0 -i 42 -k RTR
r -t 1.754391379 -s 28 -d -1 -p message -e 32 -c 2 -a 0 -i 42 -k RTR
r -t 1.754391422 -s 45 -d -1 -p message -e 32 -c 2 -a 0 -i 42 -k RTR
r -t 1.754391455 -s 23 -d -1 -p message -e 32 -c 2 -a 0 -i 42 -k RTR
r -t 1.754391660 -s 48 -d -1 -p message -e 32 -c 2 -a 0 -i 42 -k RTR
r -t 1.754391684 -s 38 -d -1 -p message -e 32 -c 2 -a 0 -i 42 -k RTR
+ -t 1.759736447 -s 14 -d -1 -p message -e 32 -c 2 -a 0 -i 43 -k RTR 
- -t 1.759736447 -s 14 -d -1 -p message -e 32 -c 2 -a 0 -i 43 -k RTR
h -t 1.759736447 -s 14 -d -1 -p message -e 32 -c 2 -a 0 -i 43 -k RTR
+ -t 1.759811447 -s 14 -d -1 -p message -e 84 -c 2 -a 0 -i 43 -k MAC 
- -t 1.759811447 -s 14 -d -1 -p message -e 84 -c 2 -a 0 -i 43 -k MAC
h -t 1.759811447 -s 14 -d -1 -p message -e 84 -c 2 -a 0 -i 43 -k MAC
r -t 1.760483806 -s 48 -d -1 -p message -e 32 -c 2 -a 0 -i 43 -k MAC
r -t 1.760483864 -s 17 -d -1 -p message -e 32 -c 2 -a 0 -i 43 -k MAC
r -t 1.760483896 -s 26 -d -1 -p message -e 32 -c 2 -a 0 -i 43 -k MAC
r -t 1.760483926 -s 37 -d -1 -p message -e 32 -c 2 -a 0 -i 43 -k MAC
r -t 1.760483989 -s 13 -d -1 -p message -e 32 -c 2 -a 0 -i 43 -k MAC
r -t 1.760484028 -s 3 -d -1 -p message -e 32 -c 2 -a 0 -i 43 -k MAC
r -t 1.760484109 -s 27 -d -1 -p message -e 32 -c 2 -a 0 -i 43 -k MAC
r -t 1.760484120 -s 19 -d -1 -p message -e 32 -c 2 -a 0 -i 43 -k MAC
r -t 1.760484174 -s 0 -d -1 -p message -e 32 -c 2 -a 0 -i 43 -k MAC
r -t 1.760484273 -s 35 -d -1 -p message -e 32 -c 2 -a 0 -i 43 -k MAC
r -t 1.760508806 -s 48 -d -1 -p message -e 32 -c 2 -a 0 -i 43 -k RTR
r -t 1.760508864 -s 17 -d -1 -p message -e 32 -c 2 -a 0 -i 43 -k RTR
r -t 1.760508896 -s 26 -d -1 -p message -e 32 -c 2 -a 0 -i 43 -k RTR
r -t 1.760508926 -s 37 -d -1 -p message -e 32 -c 2 -a 0 -i 43 -k RTR
r -t 1.760508989 -s 13 -d -1 -p message -e 32 -c 2 -a 0 -i 43 -k RTR
r -t 1.760509028 -s 3 -d -1 -p message -e 32 -c 2 -a 0 -i 43 -k RTR
r -t 1.760509109 -s 27 -d -1 -p message -e 32 -c 2 -a 0 -i 43 -k RTR
r -t 1.760509120 -s 19 -d -1 -p message -e 32 -c 2 -a 0 -i 43 -k RTR
r -t 1.760509174 -s 0 -d -1 -p message -e 32 -c 2 -a 0 -i 43 -k RTR
r -t 1.760509273 -s 35 -d -1 -p message -e 32 -c 2 -a 0 -i 43 -k RTR
+ -t 1.784370101 -s 1 -d -1 -p message -e 32 -c 2 -a 0 -i 44 -k RTR 
- -t 1.784370101 -s 1 -d -1 -p message -e 32 -c 2 -a 0 -i 44 -k RTR
h -t 1.784370101 -s 1 -d -1 -p message -e 32 -c 2 -a 0 -i 44 -k RTR
+ -t 1.784445101 -s 1 -d -1 -p message -e 84 -c 2 -a 0 -i 44 -k MAC 
- -t 1.784445101 -s 1 -d -1 -p message -e 84 -c 2 -a 0 -i 44 -k MAC
h -t 1.784445101 -s 1 -d -1 -p message -e 84 -c 2 -a 0 -i 44 -k MAC
r -t 1.785117494 -s 33 -d -1 -p message -e 32 -c 2 -a 0 -i 44 -k MAC
r -t 1.785117506 -s 22 -d -1 -p message -e 32 -c 2 -a 0 -i 44 -k MAC
r -t 1.785117545 -s 35 -d -1 -p message -e 32 -c 2 -a 0 -i 44 -k MAC
r -t 1.785117571 -s 13 -d -1 -p message -e 32 -c 2 -a 0 -i 44 -k MAC
r -t 1.785117672 -s 48 -d -1 -p message -e 32 -c 2 -a 0 -i 44 -k MAC
r -t 1.785117740 -s 34 -d -1 -p message -e 32 -c 2 -a 0 -i 44 -k MAC
r -t 1.785117823 -s 6 -d -1 -p message -e 32 -c 2 -a 0 -i 44 -k MAC
r -t 1.785117915 -s 27 -d -1 -p message -e 32 -c 2 -a 0 -i 44 -k MAC
r -t 1.785117928 -s 32 -d -1 -p message -e 32 -c 2 -a 0 -i 44 -k MAC
r -t 1.785142494 -s 33 -d -1 -p message -e 32 -c 2 -a 0 -i 44 -k RTR
r -t 1.785142506 -s 22 -d -1 -p message -e 32 -c 2 -a 0 -i 44 -k RTR
r -t 1.785142545 -s 35 -d -1 -p message -e 32 -c 2 -a 0 -i 44 -k RTR
r -t 1.785142571 -s 13 -d -1 -p message -e 32 -c 2 -a 0 -i 44 -k RTR
r -t 1.785142672 -s 48 -d -1 -p message -e 32 -c 2 -a 0 -i 44 -k RTR
r -t 1.785142740 -s 34 -d -1 -p message -e 32 -c 2 -a 0 -i 44 -k RTR
r -t 1.785142823 -s 6 -d -1 -p message -e 32 -c 2 -a 0 -i 44 -k RTR
r -t 1.785142915 -s 27 -d -1 -p message -e 32 -c 2 -a 0 -i 44 -k RTR
r -t 1.785142928 -s 32 -d -1 -p message -e 32 -c 2 -a 0 -i 44 -k RTR
+ -t 1.789170811 -s 3 -d -1 -p message -e 32 -c 2 -a 0 -i 45 -k RTR 
- -t 1.789170811 -s 3 -d -1 -p message -e 32 -c 2 -a 0 -i 45 -k RTR
h -t 1.789170811 -s 3 -d -1 -p message -e 32 -c 2 -a 0 -i 45 -k RTR
+ -t 1.789245811 -s 3 -d -1 -p message -e 84 -c 2 -a 0 -i 45 -k MAC 
- -t 1.789245811 -s 3 -d -1 -p message -e 84 -c 2 -a 0 -i 45 -k MAC
h -t 1.789245811 -s 3 -d -1 -p message -e 84 -c 2 -a 0 -i 45 -k MAC
r -t 1.789918225 -s 37 -d -1 -p message -e 32 -c 2 -a 0 -i 45 -k MAC
r -t 1.789918287 -s 27 -d -1 -p message -e 32 -c 2 -a 0 -i 45 -k MAC
r -t 1.789918304 -s 15 -d -1 -p message -e 32 -c 2 -a 0 -i 45 -k MAC
r -t 1.789918328 -s 29 -d -1 -p message -e 32 -c 2 -a 0 -i 45 -k MAC
r -t 1.789918392 -s 14 -d -1 -p message -e 32 -c 2 -a 0 -i 45 -k MAC
r -t 1.789918415 -s 23 -d -1 -p message -e 32 -c 2 -a 0 -i 45 -k MAC
r -t 1.789918420 -s 48 -d -1 -p message -e 32 -c 2 -a 0 -i 45 -k MAC
r -t 1.789918440 -s 11 -d -1 -p message -e 32 -c 2 -a 0 -i 45 -k MAC
r -t 1.789918602 -s 19 -d -1 -p message -e 32 -c 2 -a 0 -i 45 -k MAC
r -t 1.789918630 -s 17 -d -1 -p message -e 32 -c 2 -a 0 -i 45 -k MAC
r -t 1.789943225 -s 37 -d -1 -p message -e 32 -c 2 -a 0 -i 45 -k RTR
r -t 1.789943287 -s 27 -d -1 -p message -e 32 -c 2 -a 0 -i 45 -k RTR
r -t 1.789943304 -s 15 -d -1 -p message -e 32 -c 2 -a 0 -i 45 -k RTR
r -t 1.789943328 -s 29 -d -1 -p message -e 32 -c 2 -a 0 -i 45 -k RTR
r -t 1.789943392 -s 14 -d -1 -p message -e 32 -c 2 -a 0 -i 45 -k RTR
r -t 1.789943415 -s 23 -d -1 -p message -e 32 -c 2 -a 0 -i 45 -k RTR
r -t 1.789943420 -s 48 -d -1 -p message -e 32 -c 2 -a 0 -i 45 -k RTR
r -t 1.789943440 -s 11 -d -1 -p message -e 32 -c 2 -a 0 -i 45 -k RTR
r -t 1.789943602 -s 19 -d -1 -p message -e 32 -c 2 -a 0 -i 45 -k RTR
r -t 1.789943630 -s 17 -d -1 -p message -e 32 -c 2 -a 0 -i 45 -k RTR
n -t 1.8 -s 20 -S DLABEL -l "SupervisoryControl" -L ""
n -t 1.8 -s 20 -S COLOR -c seagreen -o black -i seagreen -I black
m -t 1.8 -s 20 -n m1 -c brown -h square
n -t 1.8 -s 19 -S DLABEL -l "GatewayNode" -L ""
n -t 1.8 -s 19 -S COLOR -c blue -o black -i blue -I black
m -t 1.8 -s 19 -n m1 -c brown -h circle
+ -t 1.806999347 -s 37 -d -1 -p message -e 32 -c 2 -a 0 -i 46 -k RTR 
- -t 1.806999347 -s 37 -d -1 -p message -e 32 -c 2 -a 0 -i 46 -k RTR
h -t 1.806999347 -s 37 -d -1 -p message -e 32 -c 2 -a 0 -i 46 -k RTR
+ -t 1.807074347 -s 37 -d -1 -p message -e 84 -c 2 -a 0 -i 46 -k MAC 
- -t 1.807074347 -s 37 -d -1 -p message -e 84 -c 2 -a 0 -i 46 -k MAC
h -t 1.807074347 -s 37 -d -1 -p message -e 84 -c 2 -a 0 -i 46 -k MAC
r -t 1.807746724 -s 19 -d -1 -p message -e 32 -c 2 -a 0 -i 46 -k MAC
r -t 1.807746747 -s 29 -d -1 -p message -e 32 -c 2 -a 0 -i 46 -k MAC
r -t 1.807746761 -s 3 -d -1 -p message -e 32 -c 2 -a 0 -i 46 -k MAC
r -t 1.807746826 -s 14 -d -1 -p message -e 32 -c 2 -a 0 -i 46 -k MAC
r -t 1.807746827 -s 17 -d -1 -p message -e 32 -c 2 -a 0 -i 46 -k MAC
r -t 1.807747008 -s 20 -d -1 -p message -e 32 -c 2 -a 0 -i 46 -k MAC
r -t 1.807747036 -s 12 -d -1 -p message -e 32 -c 2 -a 0 -i 46 -k MAC
r -t 1.807747081 -s 48 -d -1 -p message -e 32 -c 2 -a 0 -i 46 -k MAC
r -t 1.807747110 -s 11 -d -1 -p message -e 32 -c 2 -a 0 -i 46 -k MAC
r -t 1.807747143 -s 26 -d -1 -p message -e 32 -c 2 -a 0 -i 46 -k MAC
r -t 1.807747158 -s 27 -d -1 -p message -e 32 -c 2 -a 0 -i 46 -k MAC
r -t 1.807747167 -s 15 -d -1 -p message -e 32 -c 2 -a 0 -i 46 -k MAC
r -t 1.807747167 -s 0 -d -1 -p message -e 32 -c 2 -a 0 -i 46 -k MAC
r -t 1.807771724 -s 19 -d -1 -p message -e 32 -c 2 -a 0 -i 46 -k RTR
r -t 1.807771747 -s 29 -d -1 -p message -e 32 -c 2 -a 0 -i 46 -k RTR
r -t 1.807771761 -s 3 -d -1 -p message -e 32 -c 2 -a 0 -i 46 -k RTR
r -t 1.807771826 -s 14 -d -1 -p message -e 32 -c 2 -a 0 -i 46 -k RTR
r -t 1.807771827 -s 17 -d -1 -p message -e 32 -c 2 -a 0 -i 46 -k RTR
r -t 1.807772008 -s 20 -d -1 -p message -e 32 -c 2 -a 0 -i 46 -k RTR
r -t 1.807772036 -s 12 -d -1 -p message -e 32 -c 2 -a 0 -i 46 -k RTR
r -t 1.807772081 -s 48 -d -1 -p message -e 32 -c 2 -a 0 -i 46 -k RTR
r -t 1.807772110 -s 11 -d -1 -p message -e 32 -c 2 -a 0 -i 46 -k RTR
r -t 1.807772143 -s 26 -d -1 -p message -e 32 -c 2 -a 0 -i 46 -k RTR
r -t 1.807772158 -s 27 -d -1 -p message -e 32 -c 2 -a 0 -i 46 -k RTR
r -t 1.807772167 -s 15 -d -1 -p message -e 32 -c 2 -a 0 -i 46 -k RTR
r -t 1.807772167 -s 0 -d -1 -p message -e 32 -c 2 -a 0 -i 46 -k RTR
+ -t 1.895583797 -s 2 -d -1 -p message -e 32 -c 2 -a 0 -i 47 -k RTR 
- -t 1.895583797 -s 2 -d -1 -p message -e 32 -c 2 -a 0 -i 47 -k RTR
h -t 1.895583797 -s 2 -d -1 -p message -e 32 -c 2 -a 0 -i 47 -k RTR
+ -t 1.895658797 -s 2 -d -1 -p message -e 84 -c 2 -a 0 -i 47 -k MAC 
- -t 1.895658797 -s 2 -d -1 -p message -e 84 -c 2 -a 0 -i 47 -k MAC
h -t 1.895658797 -s 2 -d -1 -p message -e 84 -c 2 -a 0 -i 47 -k MAC
r -t 1.896331187 -s 44 -d -1 -p message -e 32 -c 2 -a 0 -i 47 -k MAC
r -t 1.896331188 -s 47 -d -1 -p message -e 32 -c 2 -a 0 -i 47 -k MAC
r -t 1.896331224 -s 18 -d -1 -p message -e 32 -c 2 -a 0 -i 47 -k MAC
r -t 1.896331254 -s 26 -d -1 -p message -e 32 -c 2 -a 0 -i 47 -k MAC
r -t 1.896331386 -s 9 -d -1 -p message -e 32 -c 2 -a 0 -i 47 -k MAC
r -t 1.896331403 -s 0 -d -1 -p message -e 32 -c 2 -a 0 -i 47 -k MAC
r -t 1.896331415 -s 4 -d -1 -p message -e 32 -c 2 -a 0 -i 47 -k MAC
r -t 1.896331493 -s 13 -d -1 -p message -e 32 -c 2 -a 0 -i 47 -k MAC
r -t 1.896331581 -s 17 -d -1 -p message -e 32 -c 2 -a 0 -i 47 -k MAC
r -t 1.896356187 -s 44 -d -1 -p message -e 32 -c 2 -a 0 -i 47 -k RTR
r -t 1.896356188 -s 47 -d -1 -p message -e 32 -c 2 -a 0 -i 47 -k RTR
r -t 1.896356224 -s 18 -d -1 -p message -e 32 -c 2 -a 0 -i 47 -k RTR
r -t 1.896356254 -s 26 -d -1 -p message -e 32 -c 2 -a 0 -i 47 -k RTR
r -t 1.896356386 -s 9 -d -1 -p message -e 32 -c 2 -a 0 -i 47 -k RTR
r -t 1.896356403 -s 0 -d -1 -p message -e 32 -c 2 -a 0 -i 47 -k RTR
r -t 1.896356415 -s 4 -d -1 -p message -e 32 -c 2 -a 0 -i 47 -k RTR
r -t 1.896356493 -s 13 -d -1 -p message -e 32 -c 2 -a 0 -i 47 -k RTR
r -t 1.896356581 -s 17 -d -1 -p message -e 32 -c 2 -a 0 -i 47 -k RTR
+ -t 1.897384702 -s 22 -d -1 -p message -e 32 -c 2 -a 0 -i 48 -k RTR 
- -t 1.897384702 -s 22 -d -1 -p message -e 32 -c 2 -a 0 -i 48 -k RTR
h -t 1.897384702 -s 22 -d -1 -p message -e 32 -c 2 -a 0 -i 48 -k RTR
+ -t 1.897459702 -s 22 -d -1 -p message -e 84 -c 2 -a 0 -i 48 -k MAC 
- -t 1.897459702 -s 22 -d -1 -p message -e 84 -c 2 -a 0 -i 48 -k MAC
h -t 1.897459702 -s 22 -d -1 -p message -e 84 -c 2 -a 0 -i 48 -k MAC
r -t 1.898132107 -s 1 -d -1 -p message -e 32 -c 2 -a 0 -i 48 -k MAC
r -t 1.898132213 -s 6 -d -1 -p message -e 32 -c 2 -a 0 -i 48 -k MAC
r -t 1.898132224 -s 35 -d -1 -p message -e 32 -c 2 -a 0 -i 48 -k MAC
r -t 1.898132353 -s 34 -d -1 -p message -e 32 -c 2 -a 0 -i 48 -k MAC
r -t 1.898132393 -s 33 -d -1 -p message -e 32 -c 2 -a 0 -i 48 -k MAC
r -t 1.898157107 -s 1 -d -1 -p message -e 32 -c 2 -a 0 -i 48 -k RTR
r -t 1.898157213 -s 6 -d -1 -p message -e 32 -c 2 -a 0 -i 48 -k RTR
r -t 1.898157224 -s 35 -d -1 -p message -e 32 -c 2 -a 0 -i 48 -k RTR
r -t 1.898157353 -s 34 -d -1 -p message -e 32 -c 2 -a 0 -i 48 -k RTR
r -t 1.898157393 -s 33 -d -1 -p message -e 32 -c 2 -a 0 -i 48 -k RTR
+ -t 1.957449199 -s 27 -d -1 -p message -e 32 -c 2 -a 0 -i 49 -k RTR 
- -t 1.957449199 -s 27 -d -1 -p message -e 32 -c 2 -a 0 -i 49 -k RTR
h -t 1.957449199 -s 27 -d -1 -p message -e 32 -c 2 -a 0 -i 49 -k RTR
+ -t 1.957524199 -s 27 -d -1 -p message -e 84 -c 2 -a 0 -i 49 -k MAC 
- -t 1.957524199 -s 27 -d -1 -p message -e 84 -c 2 -a 0 -i 49 -k MAC
h -t 1.957524199 -s 27 -d -1 -p message -e 84 -c 2 -a 0 -i 49 -k MAC
r -t 1.958196605 -s 48 -d -1 -p message -e 32 -c 2 -a 0 -i 49 -k MAC
r -t 1.958196642 -s 39 -d -1 -p message -e 32 -c 2 -a 0 -i 49 -k MAC
r -t 1.958196653 -s 35 -d -1 -p message -e 32 -c 2 -a 0 -i 49 -k MAC
r -t 1.958196675 -s 3 -d -1 -p message -e 32 -c 2 -a 0 -i 49 -k MAC
r -t 1.958196683 -s 23 -d -1 -p message -e 32 -c 2 -a 0 -i 49 -k MAC
r -t 1.958196861 -s 14 -d -1 -p message -e 32 -c 2 -a 0 -i 49 -k MAC
r -t 1.958196937 -s 28 -d -1 -p message -e 32 -c 2 -a 0 -i 49 -k MAC
r -t 1.958196940 -s 15 -d -1 -p message -e 32 -c 2 -a 0 -i 49 -k MAC
r -t 1.958196944 -s 6 -d -1 -p message -e 32 -c 2 -a 0 -i 49 -k MAC
r -t 1.958197010 -s 37 -d -1 -p message -e 32 -c 2 -a 0 -i 49 -k MAC
r -t 1.958197013 -s 1 -d -1 -p message -e 32 -c 2 -a 0 -i 49 -k MAC
r -t 1.958221605 -s 48 -d -1 -p message -e 32 -c 2 -a 0 -i 49 -k RTR
r -t 1.958221642 -s 39 -d -1 -p message -e 32 -c 2 -a 0 -i 49 -k RTR
r -t 1.958221653 -s 35 -d -1 -p message -e 32 -c 2 -a 0 -i 49 -k RTR
r -t 1.958221675 -s 3 -d -1 -p message -e 32 -c 2 -a 0 -i 49 -k RTR
r -t 1.958221683 -s 23 -d -1 -p message -e 32 -c 2 -a 0 -i 49 -k RTR
r -t 1.958221861 -s 14 -d -1 -p message -e 32 -c 2 -a 0 -i 49 -k RTR
r -t 1.958221937 -s 28 -d -1 -p message -e 32 -c 2 -a 0 -i 49 -k RTR
r -t 1.958221940 -s 15 -d -1 -p message -e 32 -c 2 -a 0 -i 49 -k RTR
r -t 1.958221944 -s 6 -d -1 -p message -e 32 -c 2 -a 0 -i 49 -k RTR
r -t 1.958222010 -s 37 -d -1 -p message -e 32 -c 2 -a 0 -i 49 -k RTR
r -t 1.958222013 -s 1 -d -1 -p message -e 32 -c 2 -a 0 -i 49 -k RTR
n -t 2 -s 3 -S DLABEL -l "BS" -L ""
n -t 2 -s 3 -S COLOR -c pink -o black -i pink -I black
m -t 2 -s 3 -n m1 -c brown -h circle
n -t 2 -s 26 -S DLABEL -l "BS" -L ""
n -t 2 -s 26 -S COLOR -c green -o black -i green -I black
m -t 2 -s 26 -n m1 -c brown -h circle
+ -t 2.100000000 -s 3 -d -1 -p tcp -e 40 -c 2 -a 0 -i 50 -k AGT 
- -t 2.100000000 -s 3 -d -1 -p tcp -e 40 -c 2 -a 0 -i 50 -k AGT
h -t 2.100000000 -s 3 -d -1 -p tcp -e 40 -c 2 -a 0 -i 50 -k AGT
+ -t 2.100000000 -s 3 -d 15 -p tcp -e 60 -c 2 -a 0 -i 50 -k RTR 
- -t 2.100000000 -s 3 -d 15 -p tcp -e 60 -c 2 -a 0 -i 50 -k RTR
h -t 2.100000000 -s 3 -d 15 -p tcp -e 60 -c 2 -a 0 -i 50 -k RTR
+ -t 2.100055000 -s 3 -d -1 -p ARP -e 80 -c 2 -a 0 -i 0 -k MAC 
- -t 2.100055000 -s 3 -d -1 -p ARP -e 80 -c 2 -a 0 -i 0 -k MAC
h -t 2.100055000 -s 3 -d -1 -p ARP -e 80 -c 2 -a 0 -i 0 -k MAC
r -t 2.100695414 -s 37 -d -1 -p ARP -e 28 -c 2 -a 0 -i 0 -k MAC
r -t 2.100695476 -s 27 -d -1 -p ARP -e 28 -c 2 -a 0 -i 0 -k MAC
r -t 2.100695493 -s 15 -d -1 -p ARP -e 28 -c 2 -a 0 -i 0 -k MAC
r -t 2.100695517 -s 29 -d -1 -p ARP -e 28 -c 2 -a 0 -i 0 -k MAC
r -t 2.100695581 -s 14 -d -1 -p ARP -e 28 -c 2 -a 0 -i 0 -k MAC
r -t 2.100695604 -s 23 -d -1 -p ARP -e 28 -c 2 -a 0 -i 0 -k MAC
r -t 2.100695609 -s 48 -d -1 -p ARP -e 28 -c 2 -a 0 -i 0 -k MAC
r -t 2.100695629 -s 11 -d -1 -p ARP -e 28 -c 2 -a 0 -i 0 -k MAC
r -t 2.100695791 -s 19 -d -1 -p ARP -e 28 -c 2 -a 0 -i 0 -k MAC
r -t 2.100695819 -s 17 -d -1 -p ARP -e 28 -c 2 -a 0 -i 0 -k MAC
+ -t 2.100750493 -s 15 -d -1 -p MAC -e 44 -c 2 -a 0 -i 0 -k MAC 
- -t 2.100750493 -s 15 -d -1 -p MAC -e 44 -c 2 -a 0 -i 0 -k MAC
h -t 2.100750493 -s 15 -d -1 -p MAC -e 44 -c 2 -a 0 -i 0 -k MAC
r -t 2.101102987 -s 3 -d -1 -p MAC -e 44 -c 2 -a 0 -i 0 -k MAC
+ -t 2.101112987 -s 3 -d -1 -p MAC -e 38 -c 2 -a 0 -i 0 -k MAC 
- -t 2.101112987 -s 3 -d -1 -p MAC -e 38 -c 2 -a 0 -i 0 -k MAC
h -t 2.101112987 -s 3 -d -1 -p MAC -e 38 -c 2 -a 0 -i 0 -k MAC
r -t 2.101417480 -s 15 -d -1 -p MAC -e 38 -c 2 -a 0 -i 0 -k MAC
+ -t 2.101427480 -s 15 -d -1 -p ARP -e 80 -c 2 -a 0 -i 0 -k MAC 
- -t 2.101427480 -s 15 -d -1 -p ARP -e 80 -c 2 -a 0 -i 0 -k MAC
h -t 2.101427480 -s 15 -d -1 -p ARP -e 80 -c 2 -a 0 -i 0 -k MAC
r -t 2.102067973 -s 3 -d -1 -p ARP -e 28 -c 2 -a 0 -i 0 -k MAC
+ -t 2.102077973 -s 3 -d -1 -p MAC -e 38 -c 2 -a 0 -i 0 -k MAC 
- -t 2.102077973 -s 3 -d -1 -p MAC -e 38 -c 2 -a 0 -i 0 -k MAC
h -t 2.102077973 -s 3 -d -1 -p MAC -e 38 -c 2 -a 0 -i 0 -k MAC
r -t 2.102382467 -s 15 -d -1 -p MAC -e 38 -c 2 -a 0 -i 0 -k MAC
+ -t 2.102671973 -s 3 -d -1 -p MAC -e 44 -c 2 -a 0 -i 0 -k MAC 
- -t 2.102671973 -s 3 -d -1 -p MAC -e 44 -c 2 -a 0 -i 0 -k MAC
h -t 2.102671973 -s 3 -d -1 -p MAC -e 44 -c 2 -a 0 -i 0 -k MAC
r -t 2.103024467 -s 15 -d -1 -p MAC -e 44 -c 2 -a 0 -i 0 -k MAC
+ -t 2.103034467 -s 15 -d -1 -p MAC -e 38 -c 2 -a 0 -i 0 -k MAC 
- -t 2.103034467 -s 15 -d -1 -p MAC -e 38 -c 2 -a 0 -i 0 -k MAC
h -t 2.103034467 -s 15 -d -1 -p MAC -e 38 -c 2 -a 0 -i 0 -k MAC
r -t 2.103338960 -s 3 -d -1 -p MAC -e 38 -c 2 -a 0 -i 0 -k MAC
+ -t 2.103348960 -s 3 -d 15 -p tcp -e 112 -c 2 -a 0 -i 50 -k MAC 
- -t 2.103348960 -s 3 -d 15 -p tcp -e 112 -c 2 -a 0 -i 50 -k MAC
h -t 2.103348960 -s 3 -d 15 -p tcp -e 112 -c 2 -a 0 -i 50 -k MAC
r -t 2.104245453 -s 15 -d 15 -p tcp -e 60 -c 2 -a 0 -i 50 -k MAC
+ -t 2.104255453 -s 15 -d -1 -p MAC -e 38 -c 2 -a 0 -i 0 -k MAC 
- -t 2.104255453 -s 15 -d -1 -p MAC -e 38 -c 2 -a 0 -i 0 -k MAC
h -t 2.104255453 -s 15 -d -1 -p MAC -e 38 -c 2 -a 0 -i 0 -k MAC
r -t 2.104270453 -s 15 -d 15 -p tcp -e 60 -c 2 -a 0 -i 50 -k AGT
+ -t 2.104270453 -s 15 -d -1 -p ack -e 40 -c 2 -a 0 -i 51 -k AGT 
- -t 2.104270453 -s 15 -d -1 -p ack -e 40 -c 2 -a 0 -i 51 -k AGT
h -t 2.104270453 -s 15 -d -1 -p ack -e 40 -c 2 -a 0 -i 51 -k AGT
+ -t 2.104270453 -s 15 -d 3 -p ack -e 60 -c 2 -a 0 -i 51 -k RTR 
- -t 2.104270453 -s 15 -d 3 -p ack -e 60 -c 2 -a 0 -i 51 -k RTR
h -t 2.104270453 -s 15 -d 3 -p ack -e 60 -c 2 -a 0 -i 51 -k RTR
r -t 2.104559947 -s 3 -d -1 -p MAC -e 38 -c 2 -a 0 -i 0 -k MAC
+ -t 2.104889453 -s 15 -d -1 -p MAC -e 44 -c 2 -a 0 -i 0 -k MAC 
- -t 2.104889453 -s 15 -d -1 -p MAC -e 44 -c 2 -a 0 -i 0 -k MAC
h -t 2.104889453 -s 15 -d -1 -p MAC -e 44 -c 2 -a 0 -i 0 -k MAC
r -t 2.105241947 -s 3 -d -1 -p MAC -e 44 -c 2 -a 0 -i 0 -k MAC
+ -t 2.105251947 -s 3 -d -1 -p MAC -e 38 -c 2 -a 0 -i 0 -k MAC 
- -t 2.105251947 -s 3 -d -1 -p MAC -e 38 -c 2 -a 0 -i 0 -k MAC
h -t 2.105251947 -s 3 -d -1 -p MAC -e 38 -c 2 -a 0 -i 0 -k MAC
r -t 2.105556440 -s 15 -d -1 -p MAC -e 38 -c 2 -a 0 -i 0 -k MAC
+ -t 2.105566440 -s 15 -d 3 -p ack -e 112 -c 2 -a 0 -i 51 -k MAC 
- -t 2.105566440 -s 15 -d 3 -p ack -e 112 -c 2 -a 0 -i 51 -k MAC
h -t 2.105566440 -s 15 -d 3 -p ack -e 112 -c 2 -a 0 -i 51 -k MAC
r -t 2.106462933 -s 3 -d 3 -p ack -e 60 -c 2 -a 0 -i 51 -k MAC
+ -t 2.106472933 -s 3 -d -1 -p MAC -e 38 -c 2 -a 0 -i 0 -k MAC 
- -t 2.106472933 -s 3 -d -1 -p MAC -e 38 -c 2 -a 0 -i 0 -k MAC
h -t 2.106472933 -s 3 -d -1 -p MAC -e 38 -c 2 -a 0 -i 0 -k MAC
r -t 2.106487933 -s 3 -d 3 -p ack -e 60 -c 2 -a 0 -i 51 -k AGT
+ -t 2.106487933 -s 3 -d -1 -p tcp -e 1040 -c 2 -a 0 -i 52 -k AGT 
- -t 2.106487933 -s 3 -d -1 -p tcp -e 1040 -c 2 -a 0 -i 52 -k AGT
h -t 2.106487933 -s 3 -d -1 -p tcp -e 1040 -c 2 -a 0 -i 52 -k AGT
+ -t 2.106487933 -s 3 -d 15 -p tcp -e 1060 -c 2 -a 0 -i 52 -k RTR 
- -t 2.106487933 -s 3 -d 15 -p tcp -e 1060 -c 2 -a 0 -i 52 -k RTR
h -t 2.106487933 -s 3 -d 15 -p tcp -e 1060 -c 2 -a 0 -i 52 -k RTR
+ -t 2.106487933 -s 3 -d -1 -p tcp -e 1040 -c 2 -a 0 -i 53 -k AGT 
- -t 2.106487933 -s 3 -d -1 -p tcp -e 1040 -c 2 -a 0 -i 53 -k AGT
h -t 2.106487933 -s 3 -d -1 -p tcp -e 1040 -c 2 -a 0 -i 53 -k AGT
+ -t 2.106487933 -s 3 -d 15 -p tcp -e 1060 -c 2 -a 0 -i 53 -k RTR 
- -t 2.106487933 -s 3 -d 15 -p tcp -e 1060 -c 2 -a 0 -i 53 -k RTR
h -t 2.106487933 -s 3 -d 15 -p tcp -e 1060 -c 2 -a 0 -i 53 -k RTR
r -t 2.106777427 -s 15 -d -1 -p MAC -e 38 -c 2 -a 0 -i 0 -k MAC
+ -t 2.107146933 -s 3 -d -1 -p MAC -e 44 -c 2 -a 0 -i 0 -k MAC 
- -t 2.107146933 -s 3 -d -1 -p MAC -e 44 -c 2 -a 0 -i 0 -k MAC
h -t 2.107146933 -s 3 -d -1 -p MAC -e 44 -c 2 -a 0 -i 0 -k MAC
r -t 2.107499427 -s 15 -d -1 -p MAC -e 44 -c 2 -a 0 -i 0 -k MAC
+ -t 2.107509427 -s 15 -d -1 -p MAC -e 38 -c 2 -a 0 -i 0 -k MAC 
- -t 2.107509427 -s 15 -d -1 -p MAC -e 38 -c 2 -a 0 -i 0 -k MAC
h -t 2.107509427 -s 15 -d -1 -p MAC -e 38 -c 2 -a 0 -i 0 -k MAC
r -t 2.107813920 -s 3 -d -1 -p MAC -e 38 -c 2 -a 0 -i 0 -k MAC
+ -t 2.107823920 -s 3 -d 15 -p tcp -e 1112 -c 2 -a 0 -i 52 -k MAC 
- -t 2.107823920 -s 3 -d 15 -p tcp -e 1112 -c 2 -a 0 -i 52 -k MAC
h -t 2.107823920 -s 3 -d 15 -p tcp -e 1112 -c 2 -a 0 -i 52 -k MAC
r -t 2.116720413 -s 15 -d 15 -p tcp -e 1060 -c 2 -a 0 -i 52 -k MAC
+ -t 2.116730413 -s 15 -d -1 -p MAC -e 38 -c 2 -a 0 -i 0 -k MAC 
- -t 2.116730413 -s 15 -d -1 -p MAC -e 38 -c 2 -a 0 -i 0 -k MAC
h -t 2.116730413 -s 15 -d -1 -p MAC -e 38 -c 2 -a 0 -i 0 -k MAC
r -t 2.116745413 -s 15 -d 15 -p tcp -e 1060 -c 2 -a 0 -i 52 -k AGT
+ -t 2.116745413 -s 15 -d -1 -p ack -e 40 -c 2 -a 0 -i 54 -k AGT 
- -t 2.116745413 -s 15 -d -1 -p ack -e 40 -c 2 -a 0 -i 54 -k AGT
h -t 2.116745413 -s 15 -d -1 -p ack -e 40 -c 2 -a 0 -i 54 -k AGT
+ -t 2.116745413 -s 15 -d 3 -p ack -e 60 -c 2 -a 0 -i 54 -k RTR 
- -t 2.116745413 -s 15 -d 3 -p ack -e 60 -c 2 -a 0 -i 54 -k RTR
h -t 2.116745413 -s 15 -d 3 -p ack -e 60 -c 2 -a 0 -i 54 -k RTR
r -t 2.117034907 -s 3 -d -1 -p MAC -e 38 -c 2 -a 0 -i 0 -k MAC
+ -t 2.117184413 -s 15 -d -1 -p MAC -e 44 -c 2 -a 0 -i 0 -k MAC 
- -t 2.117184413 -s 15 -d -1 -p MAC -e 44 -c 2 -a 0 -i 0 -k MAC
h -t 2.117184413 -s 15 -d -1 -p MAC -e 44 -c 2 -a 0 -i 0 -k MAC
r -t 2.117536907 -s 3 -d -1 -p MAC -e 44 -c 2 -a 0 -i 0 -k MAC
+ -t 2.117546907 -s 3 -d -1 -p MAC -e 38 -c 2 -a 0 -i 0 -k MAC 
- -t 2.117546907 -s 3 -d -1 -p MAC -e 38 -c 2 -a 0 -i 0 -k MAC
h -t 2.117546907 -s 3 -d -1 -p MAC -e 38 -c 2 -a 0 -i 0 -k MAC
r -t 2.117851400 -s 15 -d -1 -p MAC -e 38 -c 2 -a 0 -i 0 -k MAC
+ -t 2.117861400 -s 15 -d 3 -p ack -e 112 -c 2 -a 0 -i 54 -k MAC 
- -t 2.117861400 -s 15 -d 3 -p ack -e 112 -c 2 -a 0 -i 54 -k MAC
h -t 2.117861400 -s 15 -d 3 -p ack -e 112 -c 2 -a 0 -i 54 -k MAC
r -t 2.118757894 -s 3 -d 3 -p ack -e 60 -c 2 -a 0 -i 54 -k MAC
+ -t 2.118767894 -s 3 -d -1 -p MAC -e 38 -c 2 -a 0 -i 0 -k MAC 
- -t 2.118767894 -s 3 -d -1 -p MAC -e 38 -c 2 -a 0 -i 0 -k MAC
h -t 2.118767894 -s 3 -d -1 -p MAC -e 38 -c 2 -a 0 -i 0 -k MAC
r -t 2.118782894 -s 3 -d 3 -p ack -e 60 -c 2 -a 0 -i 54 -k AGT
+ -t 2.118782894 -s 3 -d -1 -p tcp -e 1040 -c 2 -a 0 -i 55 -k AGT 
- -t 2.118782894 -s 3 -d -1 -p tcp -e 1040 -c 2 -a 0 -i 55 -k AGT
h -t 2.118782894 -s 3 -d -1 -p tcp -e 1040 -c 2 -a 0 -i 55 -k AGT
+ -t 2.118782894 -s 3 -d 15 -p tcp -e 1060 -c 2 -a 0 -i 55 -k RTR 
- -t 2.118782894 -s 3 -d 15 -p tcp -e 1060 -c 2 -a 0 -i 55 -k RTR
h -t 2.118782894 -s 3 -d 15 -p tcp -e 1060 -c 2 -a 0 -i 55 -k RTR
+ -t 2.118782894 -s 3 -d -1 -p tcp -e 1040 -c 2 -a 0 -i 56 -k AGT 
- -t 2.118782894 -s 3 -d -1 -p tcp -e 1040 -c 2 -a 0 -i 56 -k AGT
h -t 2.118782894 -s 3 -d -1 -p tcp -e 1040 -c 2 -a 0 -i 56 -k AGT
+ -t 2.118782894 -s 3 -d 15 -p tcp -e 1060 -c 2 -a 0 -i 56 -k RTR 
- -t 2.118782894 -s 3 -d 15 -p tcp -e 1060 -c 2 -a 0 -i 56 -k RTR
h -t 2.118782894 -s 3 -d 15 -p tcp -e 1060 -c 2 -a 0 -i 56 -k RTR
r -t 2.119072387 -s 15 -d -1 -p MAC -e 38 -c 2 -a 0 -i 0 -k MAC
+ -t 2.119581894 -s 3 -d -1 -p MAC -e 44 -c 2 -a 0 -i 0 -k MAC 
- -t 2.119581894 -s 3 -d -1 -p MAC -e 44 -c 2 -a 0 -i 0 -k MAC
h -t 2.119581894 -s 3 -d -1 -p MAC -e 44 -c 2 -a 0 -i 0 -k MAC
r -t 2.119934387 -s 15 -d -1 -p MAC -e 44 -c 2 -a 0 -i 0 -k MAC
+ -t 2.119944387 -s 15 -d -1 -p MAC -e 38 -c 2 -a 0 -i 0 -k MAC 
- -t 2.119944387 -s 15 -d -1 -p MAC -e 38 -c 2 -a 0 -i 0 -k MAC
h -t 2.119944387 -s 15 -d -1 -p MAC -e 38 -c 2 -a 0 -i 0 -k MAC
r -t 2.120248880 -s 3 -d -1 -p MAC -e 38 -c 2 -a 0 -i 0 -k MAC
+ -t 2.120258880 -s 3 -d 15 -p tcp -e 1112 -c 2 -a 0 -i 53 -k MAC 
- -t 2.120258880 -s 3 -d 15 -p tcp -e 1112 -c 2 -a 0 -i 53 -k MAC
h -t 2.120258880 -s 3 -d 15 -p tcp -e 1112 -c 2 -a 0 -i 53 -k MAC
r -t 2.129155374 -s 15 -d 15 -p tcp -e 1060 -c 2 -a 0 -i 53 -k MAC
+ -t 2.129165374 -s 15 -d -1 -p MAC -e 38 -c 2 -a 0 -i 0 -k MAC 
- -t 2.129165374 -s 15 -d -1 -p MAC -e 38 -c 2 -a 0 -i 0 -k MAC
h -t 2.129165374 -s 15 -d -1 -p MAC -e 38 -c 2 -a 0 -i 0 -k MAC
r -t 2.129180374 -s 15 -d 15 -p tcp -e 1060 -c 2 -a 0 -i 53 -k AGT
+ -t 2.129180374 -s 15 -d -1 -p ack -e 40 -c 2 -a 0 -i 57 -k AGT 
- -t 2.129180374 -s 15 -d -1 -p ack -e 40 -c 2 -a 0 -i 57 -k AGT
h -t 2.129180374 -s 15 -d -1 -p ack -e 40 -c 2 -a 0 -i 57 -k AGT
+ -t 2.129180374 -s 15 -d 3 -p ack -e 60 -c 2 -a 0 -i 57 -k RTR 
- -t 2.129180374 -s 15 -d 3 -p ack -e 60 -c 2 -a 0 -i 57 -k RTR
h -t 2.129180374 -s 15 -d 3 -p ack -e 60 -c 2 -a 0 -i 57 -k RTR
r -t 2.129469867 -s 3 -d -1 -p MAC -e 38 -c 2 -a 0 -i 0 -k MAC
+ -t 2.129779374 -s 15 -d -1 -p MAC -e 44 -c 2 -a 0 -i 0 -k MAC 
- -t 2.129779374 -s 15 -d -1 -p MAC -e 44 -c 2 -a 0 -i 0 -k MAC
h -t 2.129779374 -s 15 -d -1 -p MAC -e 44 -c 2 -a 0 -i 0 -k MAC
r -t 2.130131867 -s 3 -d -1 -p MAC -e 44 -c 2 -a 0 -i 0 -k MAC
+ -t 2.130141867 -s 3 -d -1 -p MAC -e 38 -c 2 -a 0 -i 0 -k MAC 
- -t 2.130141867 -s 3 -d -1 -p MAC -e 38 -c 2 -a 0 -i 0 -k MAC
h -t 2.130141867 -s 3 -d -1 -p MAC -e 38 -c 2 -a 0 -i 0 -k MAC
r -t 2.130446360 -s 15 -d -1 -p MAC -e 38 -c 2 -a 0 -i 0 -k MAC
+ -t 2.130456360 -s 15 -d 3 -p ack -e 112 -c 2 -a 0 -i 57 -k MAC 
- -t 2.130456360 -s 15 -d 3 -p ack -e 112 -c 2 -a 0 -i 57 -k MAC
h -t 2.130456360 -s 15 -d 3 -p ack -e 112 -c 2 -a 0 -i 57 -k MAC
r -t 2.131352854 -s 3 -d 3 -p ack -e 60 -c 2 -a 0 -i 57 -k MAC
+ -t 2.131362854 -s 3 -d -1 -p MAC -e 38 -c 2 -a 0 -i 0 -k MAC 
- -t 2.131362854 -s 3 -d -1 -p MAC -e 38 -c 2 -a 0 -i 0 -k MAC
h -t 2.131362854 -s 3 -d -1 -p MAC -e 38 -c 2 -a 0 -i 0 -k MAC
r -t 2.131377854 -s 3 -d 3 -p ack -e 60 -c 2 -a 0 -i 57 -k AGT
+ -t 2.131377854 -s 3 -d -1 -p tcp -e 1040 -c 2 -a 0 -i 58 -k AGT 
- -t 2.131377854 -s 3 -d -1 -p tcp -e 1040 -c 2 -a 0 -i 58 -k AGT
h -t 2.131377854 -s 3 -d -1 -p tcp -e 1040 -c 2 -a 0 -i 58 -k AGT
+ -t 2.131377854 -s 3 -d 15 -p tcp -e 1060 -c 2 -a 0 -i 58 -k RTR 
- -t 2.131377854 -s 3 -d 15 -p tcp -e 1060 -c 2 -a 0 -i 58 -k RTR
h -t 2.131377854 -s 3 -d 15 -p tcp -e 1060 -c 2 -a 0 -i 58 -k RTR
+ -t 2.131377854 -s 3 -d -1 -p tcp -e 1040 -c 2 -a 0 -i 59 -k AGT 
- -t 2.131377854 -s 3 -d -1 -p tcp -e 1040 -c 2 -a 0 -i 59 -k AGT
h -t 2.131377854 -s 3 -d -1 -p tcp -e 1040 -c 2 -a 0 -i 59 -k AGT
+ -t 2.131377854 -s 3 -d 15 -p tcp -e 1060 -c 2 -a 0 -i 59 -k RTR 
- -t 2.131377854 -s 3 -d 15 -p tcp -e 1060 -c 2 -a 0 -i 59 -k RTR
h -t 2.131377854 -s 3 -d 15 -p tcp -e 1060 -c 2 -a 0 -i 59 -k RTR
r -t 2.131667347 -s 15 -d -1 -p MAC -e 38 -c 2 -a 0 -i 0 -k MAC
+ -t 2.131936854 -s 3 -d -1 -p MAC -e 44 -c 2 -a 0 -i 0 -k MAC 
- -t 2.131936854 -s 3 -d -1 -p MAC -e 44 -c 2 -a 0 -i 0 -k MAC
h -t 2.131936854 -s 3 -d -1 -p MAC -e 44 -c 2 -a 0 -i 0 -k MAC
r -t 2.132289347 -s 15 -d -1 -p MAC -e 44 -c 2 -a 0 -i 0 -k MAC
+ -t 2.132299347 -s 15 -d -1 -p MAC -e 38 -c 2 -a 0 -i 0 -k MAC 
- -t 2.132299347 -s 15 -d -1 -p MAC -e 38 -c 2 -a 0 -i 0 -k MAC
h -t 2.132299347 -s 15 -d -1 -p MAC -e 38 -c 2 -a 0 -i 0 -k MAC
r -t 2.132603840 -s 3 -d -1 -p MAC -e 38 -c 2 -a 0 -i 0 -k MAC
+ -t 2.132613840 -s 3 -d 15 -p tcp -e 1112 -c 2 -a 0 -i 55 -k MAC 
- -t 2.132613840 -s 3 -d 15 -p tcp -e 1112 -c 2 -a 0 -i 55 -k MAC
h -t 2.132613840 -s 3 -d 15 -p tcp -e 1112 -c 2 -a 0 -i 55 -k MAC
r -t 2.141510334 -s 15 -d 15 -p tcp -e 1060 -c 2 -a 0 -i 55 -k MAC
+ -t 2.141520334 -s 15 -d -1 -p MAC -e 38 -c 2 -a 0 -i 0 -k MAC 
- -t 2.141520334 -s 15 -d -1 -p MAC -e 38 -c 2 -a 0 -i 0 -k MAC
h -t 2.141520334 -s 15 -d -1 -p MAC -e 38 -c 2 -a 0 -i 0 -k MAC
r -t 2.141535334 -s 15 -d 15 -p tcp -e 1060 -c 2 -a 0 -i 55 -k AGT
+ -t 2.141535334 -s 15 -d -1 -p ack -e 40 -c 2 -a 0 -i 60 -k AGT 
- -t 2.141535334 -s 15 -d -1 -p ack -e 40 -c 2 -a 0 -i 60 -k AGT
h -t 2.141535334 -s 15 -d -1 -p ack -e 40 -c 2 -a 0 -i 60 -k AGT
+ -t 2.141535334 -s 15 -d 3 -p ack -e 60 -c 2 -a 0 -i 60 -k RTR 
- -t 2.141535334 -s 15 -d 3 -p ack -e 60 -c 2 -a 0 -i 60 -k RTR
h -t 2.141535334 -s 15 -d 3 -p ack -e 60 -c 2 -a 0 -i 60 -k RTR
r -t 2.141824827 -s 3 -d -1 -p MAC -e 38 -c 2 -a 0 -i 0 -k MAC
+ -t 2.142034334 -s 15 -d -1 -p MAC -e 44 -c 2 -a 0 -i 0 -k MAC 
- -t 2.142034334 -s 15 -d -1 -p MAC -e 44 -c 2 -a 0 -i 0 -k MAC
h -t 2.142034334 -s 15 -d -1 -p MAC -e 44 -c 2 -a 0 -i 0 -k MAC
r -t 2.142386827 -s 3 -d -1 -p MAC -e 44 -c 2 -a 0 -i 0 -k MAC
+ -t 2.142396827 -s 3 -d -1 -p MAC -e 38 -c 2 -a 0 -i 0 -k MAC 
- -t 2.142396827 -s 3 -d -1 -p MAC -e 38 -c 2 -a 0 -i 0 -k MAC
h -t 2.142396827 -s 3 -d -1 -p MAC -e 38 -c 2 -a 0 -i 0 -k MAC
r -t 2.142701320 -s 15 -d -1 -p MAC -e 38 -c 2 -a 0 -i 0 -k MAC
+ -t 2.142711320 -s 15 -d 3 -p ack -e 112 -c 2 -a 0 -i 60 -k MAC 
- -t 2.142711320 -s 15 -d 3 -p ack -e 112 -c 2 -a 0 -i 60 -k MAC
h -t 2.142711320 -s 15 -d 3 -p ack -e 112 -c 2 -a 0 -i 60 -k MAC
r -t 2.143607814 -s 3 -d 3 -p ack -e 60 -c 2 -a 0 -i 60 -k MAC
+ -t 2.143617814 -s 3 -d -1 -p MAC -e 38 -c 2 -a 0 -i 0 -k MAC 
- -t 2.143617814 -s 3 -d -1 -p MAC -e 38 -c 2 -a 0 -i 0 -k MAC
h -t 2.143617814 -s 3 -d -1 -p MAC -e 38 -c 2 -a 0 -i 0 -k MAC
r -t 2.143632814 -s 3 -d 3 -p ack -e 60 -c 2 -a 0 -i 60 -k AGT
+ -t 2.143632814 -s 3 -d -1 -p tcp -e 1040 -c 2 -a 0 -i 61 -k AGT 
- -t 2.143632814 -s 3 -d -1 -p tcp -e 1040 -c 2 -a 0 -i 61 -k AGT
h -t 2.143632814 -s 3 -d -1 -p tcp -e 1040 -c 2 -a 0 -i 61 -k AGT
+ -t 2.143632814 -s 3 -d 15 -p tcp -e 1060 -c 2 -a 0 -i 61 -k RTR 
- -t 2.143632814 -s 3 -d 15 -p tcp -e 1060 -c 2 -a 0 -i 61 -k RTR
h -t 2.143632814 -s 3 -d 15 -p tcp -e 1060 -c 2 -a 0 -i 61 -k RTR
+ -t 2.143632814 -s 3 -d -1 -p tcp -e 1040 -c 2 -a 0 -i 62 -k AGT 
- -t 2.143632814 -s 3 -d -1 -p tcp -e 1040 -c 2 -a 0 -i 62 -k AGT
h -t 2.143632814 -s 3 -d -1 -p tcp -e 1040 -c 2 -a 0 -i 62 -k AGT
+ -t 2.143632814 -s 3 -d 15 -p tcp -e 1060 -c 2 -a 0 -i 62 -k RTR 
- -t 2.143632814 -s 3 -d 15 -p tcp -e 1060 -c 2 -a 0 -i 62 -k RTR
h -t 2.143632814 -s 3 -d 15 -p tcp -e 1060 -c 2 -a 0 -i 62 -k RTR
r -t 2.143922307 -s 15 -d -1 -p MAC -e 38 -c 2 -a 0 -i 0 -k MAC
+ -t 2.144351814 -s 3 -d -1 -p MAC -e 44 -c 2 -a 0 -i 0 -k MAC 
- -t 2.144351814 -s 3 -d -1 -p MAC -e 44 -c 2 -a 0 -i 0 -k MAC
h -t 2.144351814 -s 3 -d -1 -p MAC -e 44 -c 2 -a 0 -i 0 -k MAC
r -t 2.144704307 -s 15 -d -1 -p MAC -e 44 -c 2 -a 0 -i 0 -k MAC
+ -t 2.144714307 -s 15 -d -1 -p MAC -e 38 -c 2 -a 0 -i 0 -k MAC 
- -t 2.144714307 -s 15 -d -1 -p MAC -e 38 -c 2 -a 0 -i 0 -k MAC
h -t 2.144714307 -s 15 -d -1 -p MAC -e 38 -c 2 -a 0 -i 0 -k MAC
r -t 2.145018800 -s 3 -d -1 -p MAC -e 38 -c 2 -a 0 -i 0 -k MAC
+ -t 2.145028800 -s 3 -d 15 -p tcp -e 1112 -c 2 -a 0 -i 56 -k MAC 
- -t 2.145028800 -s 3 -d 15 -p tcp -e 1112 -c 2 -a 0 -i 56 -k MAC
h -t 2.145028800 -s 3 -d 15 -p tcp -e 1112 -c 2 -a 0 -i 56 -k MAC
n -t 2.1499999999999999 -s 15 -S DLABEL -l "SN" -L ""
n -t 2.1499999999999999 -s 15 -S COLOR -c gold -o black -i gold -I black
+ -t 2.150000000 -s 3 -d -1 -p tcp -e 40 -c 2 -a 0 -i 63 -k AGT 
- -t 2.150000000 -s 3 -d -1 -p tcp -e 40 -c 2 -a 0 -i 63 -k AGT
h -t 2.150000000 -s 3 -d -1 -p tcp -e 40 -c 2 -a 0 -i 63 -k AGT
r -t 2.153925294 -s 15 -d 15 -p tcp -e 1060 -c 2 -a 0 -i 56 -k MAC
+ -t 2.153935294 -s 15 -d -1 -p MAC -e 38 -c 2 -a 0 -i 0 -k MAC 
- -t 2.153935294 -s 15 -d -1 -p MAC -e 38 -c 2 -a 0 -i 0 -k MAC
h -t 2.153935294 -s 15 -d -1 -p MAC -e 38 -c 2 -a 0 -i 0 -k MAC
r -t 2.153950294 -s 15 -d 15 -p tcp -e 1060 -c 2 -a 0 -i 56 -k AGT
+ -t 2.153950294 -s 15 -d -1 -p ack -e 40 -c 2 -a 0 -i 64 -k AGT 
- -t 2.153950294 -s 15 -d -1 -p ack -e 40 -c 2 -a 0 -i 64 -k AGT
h -t 2.153950294 -s 15 -d -1 -p ack -e 40 -c 2 -a 0 -i 64 -k AGT
+ -t 2.153950294 -s 15 -d 3 -p ack -e 60 -c 2 -a 0 -i 64 -k RTR 
- -t 2.153950294 -s 15 -d 3 -p ack -e 60 -c 2 -a 0 -i 64 -k RTR
h -t 2.153950294 -s 15 -d 3 -p ack -e 60 -c 2 -a 0 -i 64 -k RTR
r -t 2.154239787 -s 3 -d -1 -p MAC -e 38 -c 2 -a 0 -i 0 -k MAC
+ -t 2.154429294 -s 15 -d -1 -p MAC -e 44 -c 2 -a 0 -i 0 -k MAC 
- -t 2.154429294 -s 15 -d -1 -p MAC -e 44 -c 2 -a 0 -i 0 -k MAC
h -t 2.154429294 -s 15 -d -1 -p MAC -e 44 -c 2 -a 0 -i 0 -k MAC
r -t 2.154781787 -s 3 -d -1 -p MAC -e 44 -c 2 -a 0 -i 0 -k MAC
+ -t 2.154791787 -s 3 -d -1 -p MAC -e 38 -c 2 -a 0 -i 0 -k MAC 
- -t 2.154791787 -s 3 -d -1 -p MAC -e 38 -c 2 -a 0 -i 0 -k MAC
h -t 2.154791787 -s 3 -d -1 -p MAC -e 38 -c 2 -a 0 -i 0 -k MAC
r -t 2.155096280 -s 15 -d -1 -p MAC -e 38 -c 2 -a 0 -i 0 -k MAC
+ -t 2.155106280 -s 15 -d 3 -p ack -e 112 -c 2 -a 0 -i 64 -k MAC 
- -t 2.155106280 -s 15 -d 3 -p ack -e 112 -c 2 -a 0 -i 64 -k MAC
h -t 2.155106280 -s 15 -d 3 -p ack -e 112 -c 2 -a 0 -i 64 -k MAC
r -t 2.156002774 -s 3 -d 3 -p ack -e 60 -c 2 -a 0 -i 64 -k MAC
+ -t 2.156012774 -s 3 -d -1 -p MAC -e 38 -c 2 -a 0 -i 0 -k MAC 
- -t 2.156012774 -s 3 -d -1 -p MAC -e 38 -c 2 -a 0 -i 0 -k MAC
h -t 2.156012774 -s 3 -d -1 -p MAC -e 38 -c 2 -a 0 -i 0 -k MAC
r -t 2.156027774 -s 3 -d 3 -p ack -e 60 -c 2 -a 0 -i 64 -k AGT
r -t 2.156317267 -s 15 -d -1 -p MAC -e 38 -c 2 -a 0 -i 0 -k MAC
+ -t 2.156786774 -s 3 -d -1 -p MAC -e 44 -c 2 -a 0 -i 0 -k MAC 
- -t 2.156786774 -s 3 -d -1 -p MAC -e 44 -c 2 -a 0 -i 0 -k MAC
h -t 2.156786774 -s 3 -d -1 -p MAC -e 44 -c 2 -a 0 -i 0 -k MAC
r -t 2.157139267 -s 15 -d -1 -p MAC -e 44 -c 2 -a 0 -i 0 -k MAC
+ -t 2.157149267 -s 15 -d -1 -p MAC -e 38 -c 2 -a 0 -i 0 -k MAC 
- -t 2.157149267 -s 15 -d -1 -p MAC -e 38 -c 2 -a 0 -i 0 -k MAC
h -t 2.157149267 -s 15 -d -1 -p MAC -e 38 -c 2 -a 0 -i 0 -k MAC
r -t 2.157453760 -s 3 -d -1 -p MAC -e 38 -c 2 -a 0 -i 0 -k MAC
+ -t 2.157463760 -s 3 -d 15 -p tcp -e 1112 -c 2 -a 0 -i 58 -k MAC 
- -t 2.157463760 -s 3 -d 15 -p tcp -e 1112 -c 2 -a 0 -i 58 -k MAC
h -t 2.157463760 -s 3 -d 15 -p tcp -e 1112 -c 2 -a 0 -i 58 -k MAC
r -t 2.166360254 -s 15 -d 15 -p tcp -e 1060 -c 2 -a 0 -i 58 -k MAC
+ -t 2.166370254 -s 15 -d -1 -p MAC -e 38 -c 2 -a 0 -i 0 -k MAC 
- -t 2.166370254 -s 15 -d -1 -p MAC -e 38 -c 2 -a 0 -i 0 -k MAC
h -t 2.166370254 -s 15 -d -1 -p MAC -e 38 -c 2 -a 0 -i 0 -k MAC
r -t 2.166385254 -s 15 -d 15 -p tcp -e 1060 -c 2 -a 0 -i 58 -k AGT
+ -t 2.166385254 -s 15 -d -1 -p ack -e 40 -c 2 -a 0 -i 65 -k AGT 
- -t 2.166385254 -s 15 -d -1 -p ack -e 40 -c 2 -a 0 -i 65 -k AGT
h -t 2.166385254 -s 15 -d -1 -p ack -e 40 -c 2 -a 0 -i 65 -k AGT
+ -t 2.166385254 -s 15 -d 3 -p ack -e 60 -c 2 -a 0 -i 65 -k RTR 
- -t 2.166385254 -s 15 -d 3 -p ack -e 60 -c 2 -a 0 -i 65 -k RTR
h -t 2.166385254 -s 15 -d 3 -p ack -e 60 -c 2 -a 0 -i 65 -k RTR
r -t 2.166674747 -s 3 -d -1 -p MAC -e 38 -c 2 -a 0 -i 0 -k MAC
+ -t 2.166744254 -s 15 -d -1 -p MAC -e 44 -c 2 -a 0 -i 0 -k MAC 
- -t 2.166744254 -s 15 -d -1 -p MAC -e 44 -c 2 -a 0 -i 0 -k MAC
h -t 2.166744254 -s 15 -d -1 -p MAC -e 44 -c 2 -a 0 -i 0 -k MAC
r -t 2.167096747 -s 3 -d -1 -p MAC -e 44 -c 2 -a 0 -i 0 -k MAC
+ -t 2.167106747 -s 3 -d -1 -p MAC -e 38 -c 2 -a 0 -i 0 -k MAC 
- -t 2.167106747 -s 3 -d -1 -p MAC -e 38 -c 2 -a 0 -i 0 -k MAC
h -t 2.167106747 -s 3 -d -1 -p MAC -e 38 -c 2 -a 0 -i 0 -k MAC
r -t 2.167411240 -s 15 -d -1 -p MAC -e 38 -c 2 -a 0 -i 0 -k MAC
+ -t 2.167421240 -s 15 -d 3 -p ack -e 112 -c 2 -a 0 -i 65 -k MAC 
- -t 2.167421240 -s 15 -d 3 -p ack -e 112 -c 2 -a 0 -i 65 -k MAC
h -t 2.167421240 -s 15 -d 3 -p ack -e 112 -c 2 -a 0 -i 65 -k MAC
r -t 2.168317734 -s 3 -d 3 -p ack -e 60 -c 2 -a 0 -i 65 -k MAC
+ -t 2.168327734 -s 3 -d -1 -p MAC -e 38 -c 2 -a 0 -i 0 -k MAC 
- -t 2.168327734 -s 3 -d -1 -p MAC -e 38 -c 2 -a 0 -i 0 -k MAC
h -t 2.168327734 -s 3 -d -1 -p MAC -e 38 -c 2 -a 0 -i 0 -k MAC
r -t 2.168342734 -s 3 -d 3 -p ack -e 60 -c 2 -a 0 -i 65 -k AGT
r -t 2.168632227 -s 15 -d -1 -p MAC -e 38 -c 2 -a 0 -i 0 -k MAC
+ -t 2.168881734 -s 3 -d -1 -p MAC -e 44 -c 2 -a 0 -i 0 -k MAC 
- -t 2.168881734 -s 3 -d -1 -p MAC -e 44 -c 2 -a 0 -i 0 -k MAC
h -t 2.168881734 -s 3 -d -1 -p MAC -e 44 -c 2 -a 0 -i 0 -k MAC
r -t 2.169234227 -s 15 -d -1 -p MAC -e 44 -c 2 -a 0 -i 0 -k MAC
+ -t 2.169244227 -s 15 -d -1 -p MAC -e 38 -c 2 -a 0 -i 0 -k MAC 
- -t 2.169244227 -s 15 -d -1 -p MAC -e 38 -c 2 -a 0 -i 0 -k MAC
h -t 2.169244227 -s 15 -d -1 -p MAC -e 38 -c 2 -a 0 -i 0 -k MAC
r -t 2.169548720 -s 3 -d -1 -p MAC -e 38 -c 2 -a 0 -i 0 -k MAC
+ -t 2.169558720 -s 3 -d 15 -p tcp -e 1112 -c 2 -a 0 -i 59 -k MAC 
- -t 2.169558720 -s 3 -d 15 -p tcp -e 1112 -c 2 -a 0 -i 59 -k MAC
h -t 2.169558720 -s 3 -d 15 -p tcp -e 1112 -c 2 -a 0 -i 59 -k MAC
r -t 2.178455214 -s 15 -d 15 -p tcp -e 1060 -c 2 -a 0 -i 59 -k MAC
+ -t 2.178465214 -s 15 -d -1 -p MAC -e 38 -c 2 -a 0 -i 0 -k MAC 
- -t 2.178465214 -s 15 -d -1 -p MAC -e 38 -c 2 -a 0 -i 0 -k MAC
h -t 2.178465214 -s 15 -d -1 -p MAC -e 38 -c 2 -a 0 -i 0 -k MAC
r -t 2.178480214 -s 15 -d 15 -p tcp -e 1060 -c 2 -a 0 -i 59 -k AGT
+ -t 2.178480214 -s 15 -d -1 -p ack -e 40 -c 2 -a 0 -i 66 -k AGT 
- -t 2.178480214 -s 15 -d -1 -p ack -e 40 -c 2 -a 0 -i 66 -k AGT
h -t 2.178480214 -s 15 -d -1 -p ack -e 40 -c 2 -a 0 -i 66 -k AGT
+ -t 2.178480214 -s 15 -d 3 -p ack -e 60 -c 2 -a 0 -i 66 -k RTR 
- -t 2.178480214 -s 15 -d 3 -p ack -e 60 -c 2 -a 0 -i 66 -k RTR
h -t 2.178480214 -s 15 -d 3 -p ack -e 60 -c 2 -a 0 -i 66 -k RTR
r -t 2.178769707 -s 3 -d -1 -p MAC -e 38 -c 2 -a 0 -i 0 -k MAC
+ -t 2.179199707 -s 3 -d -1 -p MAC -e 44 -c 2 -a 0 -i 0 -k MAC 
- -t 2.179199707 -s 3 -d -1 -p MAC -e 44 -c 2 -a 0 -i 0 -k MAC
h -t 2.179199707 -s 3 -d -1 -p MAC -e 44 -c 2 -a 0 -i 0 -k MAC
r -t 2.179552201 -s 15 -d -1 -p MAC -e 44 -c 2 -a 0 -i 0 -k MAC
+ -t 2.179562201 -s 15 -d -1 -p MAC -e 38 -c 2 -a 0 -i 0 -k MAC 
- -t 2.179562201 -s 15 -d -1 -p MAC -e 38 -c 2 -a 0 -i 0 -k MAC
h -t 2.179562201 -s 15 -d -1 -p MAC -e 38 -c 2 -a 0 -i 0 -k MAC
r -t 2.179866694 -s 3 -d -1 -p MAC -e 38 -c 2 -a 0 -i 0 -k MAC
+ -t 2.179876694 -s 3 -d 15 -p tcp -e 1112 -c 2 -a 0 -i 61 -k MAC 
- -t 2.179876694 -s 3 -d 15 -p tcp -e 1112 -c 2 -a 0 -i 61 -k MAC
h -t 2.179876694 -s 3 -d 15 -p tcp -e 1112 -c 2 -a 0 -i 61 -k MAC
r -t 2.188773187 -s 15 -d 15 -p tcp -e 1060 -c 2 -a 0 -i 61 -k MAC
+ -t 2.188783187 -s 15 -d -1 -p MAC -e 38 -c 2 -a 0 -i 0 -k MAC 
- -t 2.188783187 -s 15 -d -1 -p MAC -e 38 -c 2 -a 0 -i 0 -k MAC
h -t 2.188783187 -s 15 -d -1 -p MAC -e 38 -c 2 -a 0 -i 0 -k MAC
r -t 2.188798187 -s 15 -d 15 -p tcp -e 1060 -c 2 -a 0 -i 61 -k AGT
+ -t 2.188798187 -s 15 -d -1 -p ack -e 40 -c 2 -a 0 -i 67 -k AGT 
- -t 2.188798187 -s 15 -d -1 -p ack -e 40 -c 2 -a 0 -i 67 -k AGT
h -t 2.188798187 -s 15 -d -1 -p ack -e 40 -c 2 -a 0 -i 67 -k AGT
+ -t 2.188798187 -s 15 -d 3 -p ack -e 60 -c 2 -a 0 -i 67 -k RTR 
- -t 2.188798187 -s 15 -d 3 -p ack -e 60 -c 2 -a 0 -i 67 -k RTR
h -t 2.188798187 -s 15 -d 3 -p ack -e 60 -c 2 -a 0 -i 67 -k RTR
r -t 2.189087681 -s 3 -d -1 -p MAC -e 38 -c 2 -a 0 -i 0 -k MAC
+ -t 2.189137681 -s 3 -d -1 -p MAC -e 44 -c 2 -a 0 -i 0 -k MAC 
- -t 2.189137681 -s 3 -d -1 -p MAC -e 44 -c 2 -a 0 -i 0 -k MAC
h -t 2.189137681 -s 3 -d -1 -p MAC -e 44 -c 2 -a 0 -i 0 -k MAC
r -t 2.189490174 -s 15 -d -1 -p MAC -e 44 -c 2 -a 0 -i 0 -k MAC
+ -t 2.189500174 -s 15 -d -1 -p MAC -e 38 -c 2 -a 0 -i 0 -k MAC 
- -t 2.189500174 -s 15 -d -1 -p MAC -e 38 -c 2 -a 0 -i 0 -k MAC
h -t 2.189500174 -s 15 -d -1 -p MAC -e 38 -c 2 -a 0 -i 0 -k MAC
r -t 2.189804667 -s 3 -d -1 -p MAC -e 38 -c 2 -a 0 -i 0 -k MAC
+ -t 2.189814667 -s 3 -d 15 -p tcp -e 1112 -c 2 -a 0 -i 62 -k MAC 
- -t 2.189814667 -s 3 -d 15 -p tcp -e 1112 -c 2 -a 0 -i 62 -k MAC
h -t 2.189814667 -s 3 -d 15 -p tcp -e 1112 -c 2 -a 0 -i 62 -k MAC
r -t 2.198711161 -s 15 -d 15 -p tcp -e 1060 -c 2 -a 0 -i 62 -k MAC
+ -t 2.198721161 -s 15 -d -1 -p MAC -e 38 -c 2 -a 0 -i 0 -k MAC 
- -t 2.198721161 -s 15 -d -1 -p MAC -e 38 -c 2 -a 0 -i 0 -k MAC
h -t 2.198721161 -s 15 -d -1 -p MAC -e 38 -c 2 -a 0 -i 0 -k MAC
r -t 2.198736161 -s 15 -d 15 -p tcp -e 1060 -c 2 -a 0 -i 62 -k AGT
+ -t 2.198736161 -s 15 -d -1 -p ack -e 40 -c 2 -a 0 -i 68 -k AGT 
- -t 2.198736161 -s 15 -d -1 -p ack -e 40 -c 2 -a 0 -i 68 -k AGT
h -t 2.198736161 -s 15 -d -1 -p ack -e 40 -c 2 -a 0 -i 68 -k AGT
+ -t 2.198736161 -s 15 -d 3 -p ack -e 60 -c 2 -a 0 -i 68 -k RTR 
- -t 2.198736161 -s 15 -d 3 -p ack -e 60 -c 2 -a 0 -i 68 -k RTR
h -t 2.198736161 -s 15 -d 3 -p ack -e 60 -c 2 -a 0 -i 68 -k RTR
r -t 2.199025654 -s 3 -d -1 -p MAC -e 38 -c 2 -a 0 -i 0 -k MAC
+ -t 2.199095161 -s 15 -d -1 -p MAC -e 44 -c 2 -a 0 -i 0 -k MAC 
- -t 2.199095161 -s 15 -d -1 -p MAC -e 44 -c 2 -a 0 -i 0 -k MAC
h -t 2.199095161 -s 15 -d -1 -p MAC -e 44 -c 2 -a 0 -i 0 -k MAC
r -t 2.199447654 -s 3 -d -1 -p MAC -e 44 -c 2 -a 0 -i 0 -k MAC
+ -t 2.199457654 -s 3 -d -1 -p MAC -e 38 -c 2 -a 0 -i 0 -k MAC 
- -t 2.199457654 -s 3 -d -1 -p MAC -e 38 -c 2 -a 0 -i 0 -k MAC
h -t 2.199457654 -s 3 -d -1 -p MAC -e 38 -c 2 -a 0 -i 0 -k MAC
r -t 2.199762147 -s 15 -d -1 -p MAC -e 38 -c 2 -a 0 -i 0 -k MAC
+ -t 2.199772147 -s 15 -d 3 -p ack -e 112 -c 2 -a 0 -i 66 -k MAC 
- -t 2.199772147 -s 15 -d 3 -p ack -e 112 -c 2 -a 0 -i 66 -k MAC
h -t 2.199772147 -s 15 -d 3 -p ack -e 112 -c 2 -a 0 -i 66 -k MAC
n -t 2.2000000000000002 -s 40 -S COLOR -c gold -o black -i gold -I black
+ -t 2.200000000 -s 3 -d -1 -p tcp -e 40 -c 2 -a 0 -i 69 -k AGT 
- -t 2.200000000 -s 3 -d -1 -p tcp -e 40 -c 2 -a 0 -i 69 -k AGT
h -t 2.200000000 -s 3 -d -1 -p tcp -e 40 -c 2 -a 0 -i 69 -k AGT
+ -t 2.200000000 -s 3 -d 23 -p tcp -e 60 -c 2 -a 0 -i 69 -k RTR 
- -t 2.200000000 -s 3 -d 23 -p tcp -e 60 -c 2 -a 0 -i 69 -k RTR
h -t 2.200000000 -s 3 -d 23 -p tcp -e 60 -c 2 -a 0 -i 69 -k RTR
r -t 2.200668641 -s 3 -d 3 -p ack -e 60 -c 2 -a 0 -i 66 -k MAC
+ -t 2.200678641 -s 3 -d -1 -p MAC -e 38 -c 2 -a 0 -i 0 -k MAC 
- -t 2.200678641 -s 3 -d -1 -p MAC -e 38 -c 2 -a 0 -i 0 -k MAC
h -t 2.200678641 -s 3 -d -1 -p MAC -e 38 -c 2 -a 0 -i 0 -k MAC
r -t 2.200693641 -s 3 -d 3 -p ack -e 60 -c 2 -a 0 -i 66 -k AGT
r -t 2.200983134 -s 15 -d -1 -p MAC -e 38 -c 2 -a 0 -i 0 -k MAC
+ -t 2.201213134 -s 15 -d -1 -p MAC -e 44 -c 2 -a 0 -i 0 -k MAC 
- -t 2.201213134 -s 15 -d -1 -p MAC -e 44 -c 2 -a 0 -i 0 -k MAC
h -t 2.201213134 -s 15 -d -1 -p MAC -e 44 -c 2 -a 0 -i 0 -k MAC
r -t 2.201565627 -s 3 -d -1 -p MAC -e 44 -c 2 -a 0 -i 0 -k MAC
+ -t 2.201575627 -s 3 -d -1 -p MAC -e 38 -c 2 -a 0 -i 0 -k MAC 
- -t 2.201575627 -s 3 -d -1 -p MAC -e 38 -c 2 -a 0 -i 0 -k MAC
h -t 2.201575627 -s 3 -d -1 -p MAC -e 38 -c 2 -a 0 -i 0 -k MAC
r -t 2.201880121 -s 15 -d -1 -p MAC -e 38 -c 2 -a 0 -i 0 -k MAC
+ -t 2.201890121 -s 15 -d 3 -p ack -e 112 -c 2 -a 0 -i 67 -k MAC 
- -t 2.201890121 -s 15 -d 3 -p ack -e 112 -c 2 -a 0 -i 67 -k MAC
h -t 2.201890121 -s 15 -d 3 -p ack -e 112 -c 2 -a 0 -i 67 -k MAC
r -t 2.202786614 -s 3 -d 3 -p ack -e 60 -c 2 -a 0 -i 67 -k MAC
+ -t 2.202796614 -s 3 -d -1 -p MAC -e 38 -c 2 -a 0 -i 0 -k MAC 
- -t 2.202796614 -s 3 -d -1 -p MAC -e 38 -c 2 -a 0 -i 0 -k MAC
h -t 2.202796614 -s 3 -d -1 -p MAC -e 38 -c 2 -a 0 -i 0 -k MAC
r -t 2.202811614 -s 3 -d 3 -p ack -e 60 -c 2 -a 0 -i 67 -k AGT
r -t 2.203101107 -s 15 -d -1 -p MAC -e 38 -c 2 -a 0 -i 0 -k MAC
+ -t 2.203271107 -s 15 -d -1 -p MAC -e 44 -c 2 -a 0 -i 0 -k MAC 
- -t 2.203271107 -s 15 -d -1 -p MAC -e 44 -c 2 -a 0 -i 0 -k MAC
h -t 2.203271107 -s 15 -d -1 -p MAC -e 44 -c 2 -a 0 -i 0 -k MAC
r -t 2.203623601 -s 3 -d -1 -p MAC -e 44 -c 2 -a 0 -i 0 -k MAC
+ -t 2.203633601 -s 3 -d -1 -p MAC -e 38 -c 2 -a 0 -i 0 -k MAC 
- -t 2.203633601 -s 3 -d -1 -p MAC -e 38 -c 2 -a 0 -i 0 -k MAC
h -t 2.203633601 -s 3 -d -1 -p MAC -e 38 -c 2 -a 0 -i 0 -k MAC
r -t 2.203938094 -s 15 -d -1 -p MAC -e 38 -c 2 -a 0 -i 0 -k MAC
+ -t 2.203948094 -s 15 -d 3 -p ack -e 112 -c 2 -a 0 -i 68 -k MAC 
- -t 2.203948094 -s 15 -d 3 -p ack -e 112 -c 2 -a 0 -i 68 -k MAC
h -t 2.203948094 -s 15 -d 3 -p ack -e 112 -c 2 -a 0 -i 68 -k MAC
r -t 2.204844587 -s 3 -d 3 -p ack -e 60 -c 2 -a 0 -i 68 -k MAC
+ -t 2.204854587 -s 3 -d -1 -p MAC -e 38 -c 2 -a 0 -i 0 -k MAC 
- -t 2.204854587 -s 3 -d -1 -p MAC -e 38 -c 2 -a 0 -i 0 -k MAC
h -t 2.204854587 -s 3 -d -1 -p MAC -e 38 -c 2 -a 0 -i 0 -k MAC
r -t 2.204869587 -s 3 -d 3 -p ack -e 60 -c 2 -a 0 -i 68 -k AGT
r -t 2.205159081 -s 15 -d -1 -p MAC -e 38 -c 2 -a 0 -i 0 -k MAC
+ -t 2.205368587 -s 3 -d -1 -p ARP -e 80 -c 2 -a 0 -i 0 -k MAC 
- -t 2.205368587 -s 3 -d -1 -p ARP -e 80 -c 2 -a 0 -i 0 -k MAC
h -t 2.205368587 -s 3 -d -1 -p ARP -e 80 -c 2 -a 0 -i 0 -k MAC
r -t 2.206009002 -s 37 -d -1 -p ARP -e 28 -c 2 -a 0 -i 0 -k MAC
r -t 2.206009064 -s 27 -d -1 -p ARP -e 28 -c 2 -a 0 -i 0 -k MAC
r -t 2.206009081 -s 15 -d -1 -p ARP -e 28 -c 2 -a 0 -i 0 -k MAC
r -t 2.206009104 -s 29 -d -1 -p ARP -e 28 -c 2 -a 0 -i 0 -k MAC
r -t 2.206009169 -s 14 -d -1 -p ARP -e 28 -c 2 -a 0 -i 0 -k MAC
r -t 2.206009191 -s 23 -d -1 -p ARP -e 28 -c 2 -a 0 -i 0 -k MAC
r -t 2.206009196 -s 48 -d -1 -p ARP -e 28 -c 2 -a 0 -i 0 -k MAC
r -t 2.206009217 -s 11 -d -1 -p ARP -e 28 -c 2 -a 0 -i 0 -k MAC
r -t 2.206009379 -s 19 -d -1 -p ARP -e 28 -c 2 -a 0 -i 0 -k MAC
r -t 2.206009406 -s 17 -d -1 -p ARP -e 28 -c 2 -a 0 -i 0 -k MAC
+ -t 2.206064191 -s 23 -d -1 -p MAC -e 44 -c 2 -a 0 -i 0 -k MAC 
- -t 2.206064191 -s 23 -d -1 -p MAC -e 44 -c 2 -a 0 -i 0 -k MAC
h -t 2.206064191 -s 23 -d -1 -p MAC -e 44 -c 2 -a 0 -i 0 -k MAC
r -t 2.206416795 -s 3 -d -1 -p MAC -e 44 -c 2 -a 0 -i 0 -k MAC
+ -t 2.206426795 -s 3 -d -1 -p MAC -e 38 -c 2 -a 0 -i 0 -k MAC 
- -t 2.206426795 -s 3 -d -1 -p MAC -e 38 -c 2 -a 0 -i 0 -k MAC
h -t 2.206426795 -s 3 -d -1 -p MAC -e 38 -c 2 -a 0 -i 0 -k MAC
r -t 2.206731400 -s 23 -d -1 -p MAC -e 38 -c 2 -a 0 -i 0 -k MAC
+ -t 2.206741400 -s 23 -d -1 -p ARP -e 80 -c 2 -a 0 -i 0 -k MAC 
- -t 2.206741400 -s 23 -d -1 -p ARP -e 80 -c 2 -a 0 -i 0 -k MAC
h -t 2.206741400 -s 23 -d -1 -p ARP -e 80 -c 2 -a 0 -i 0 -k MAC
r -t 2.207382004 -s 3 -d -1 -p ARP -e 28 -c 2 -a 0 -i 0 -k MAC
+ -t 2.207392004 -s 3 -d -1 -p MAC -e 38 -c 2 -a 0 -i 0 -k MAC 
- -t 2.207392004 -s 3 -d -1 -p MAC -e 38 -c 2 -a 0 -i 0 -k MAC
h -t 2.207392004 -s 3 -d -1 -p MAC -e 38 -c 2 -a 0 -i 0 -k MAC
r -t 2.207696608 -s 23 -d -1 -p MAC -e 38 -c 2 -a 0 -i 0 -k MAC
+ -t 2.207886004 -s 3 -d -1 -p MAC -e 44 -c 2 -a 0 -i 0 -k MAC 
- -t 2.207886004 -s 3 -d -1 -p MAC -e 44 -c 2 -a 0 -i 0 -k MAC
h -t 2.207886004 -s 3 -d -1 -p MAC -e 44 -c 2 -a 0 -i 0 -k MAC
r -t 2.208238608 -s 23 -d -1 -p MAC -e 44 -c 2 -a 0 -i 0 -k MAC
+ -t 2.208248608 -s 23 -d -1 -p MAC -e 38 -c 2 -a 0 -i 0 -k MAC 
- -t 2.208248608 -s 23 -d -1 -p MAC -e 38 -c 2 -a 0 -i 0 -k MAC
h -t 2.208248608 -s 23 -d -1 -p MAC -e 38 -c 2 -a 0 -i 0 -k MAC
r -t 2.208553212 -s 3 -d -1 -p MAC -e 38 -c 2 -a 0 -i 0 -k MAC
+ -t 2.208563212 -s 3 -d 23 -p tcp -e 112 -c 2 -a 0 -i 69 -k MAC 
- -t 2.208563212 -s 3 -d 23 -p tcp -e 112 -c 2 -a 0 -i 69 -k MAC
h -t 2.208563212 -s 3 -d 23 -p tcp -e 112 -c 2 -a 0 -i 69 -k MAC
r -t 2.209459816 -s 23 -d 23 -p tcp -e 60 -c 2 -a 0 -i 69 -k MAC
+ -t 2.209469816 -s 23 -d -1 -p MAC -e 38 -c 2 -a 0 -i 0 -k MAC 
- -t 2.209469816 -s 23 -d -1 -p MAC -e 38 -c 2 -a 0 -i 0 -k MAC
h -t 2.209469816 -s 23 -d -1 -p MAC -e 38 -c 2 -a 0 -i 0 -k MAC
r -t 2.209484816 -s 23 -d 23 -p tcp -e 60 -c 2 -a 0 -i 69 -k AGT
+ -t 2.209484816 -s 23 -d -1 -p ack -e 40 -c 2 -a 0 -i 70 -k AGT 
- -t 2.209484816 -s 23 -d -1 -p ack -e 40 -c 2 -a 0 -i 70 -k AGT
h -t 2.209484816 -s 23 -d -1 -p ack -e 40 -c 2 -a 0 -i 70 -k AGT
+ -t 2.209484816 -s 23 -d 3 -p ack -e 60 -c 2 -a 0 -i 70 -k RTR 
- -t 2.209484816 -s 23 -d 3 -p ack -e 60 -c 2 -a 0 -i 70 -k RTR
h -t 2.209484816 -s 23 -d 3 -p ack -e 60 -c 2 -a 0 -i 70 -k RTR
r -t 2.209774420 -s 3 -d -1 -p MAC -e 38 -c 2 -a 0 -i 0 -k MAC
+ -t 2.210163816 -s 23 -d -1 -p MAC -e 44 -c 2 -a 0 -i 0 -k MAC 
- -t 2.210163816 -s 23 -d -1 -p MAC -e 44 -c 2 -a 0 -i 0 -k MAC
h -t 2.210163816 -s 23 -d -1 -p MAC -e 44 -c 2 -a 0 -i 0 -k MAC
r -t 2.210516420 -s 3 -d -1 -p MAC -e 44 -c 2 -a 0 -i 0 -k MAC
+ -t 2.210526420 -s 3 -d -1 -p MAC -e 38 -c 2 -a 0 -i 0 -k MAC 
- -t 2.210526420 -s 3 -d -1 -p MAC -e 38 -c 2 -a 0 -i 0 -k MAC
h -t 2.210526420 -s 3 -d -1 -p MAC -e 38 -c 2 -a 0 -i 0 -k MAC
r -t 2.210831024 -s 23 -d -1 -p MAC -e 38 -c 2 -a 0 -i 0 -k MAC
+ -t 2.210841024 -s 23 -d 3 -p ack -e 112 -c 2 -a 0 -i 70 -k MAC 
- -t 2.210841024 -s 23 -d 3 -p ack -e 112 -c 2 -a 0 -i 70 -k MAC
h -t 2.210841024 -s 23 -d 3 -p ack -e 112 -c 2 -a 0 -i 70 -k MAC
r -t 2.211737628 -s 3 -d 3 -p ack -e 60 -c 2 -a 0 -i 70 -k MAC
+ -t 2.211747628 -s 3 -d -1 -p MAC -e 38 -c 2 -a 0 -i 0 -k MAC 
- -t 2.211747628 -s 3 -d -1 -p MAC -e 38 -c 2 -a 0 -i 0 -k MAC
h -t 2.211747628 -s 3 -d -1 -p MAC -e 38 -c 2 -a 0 -i 0 -k MAC
r -t 2.211762628 -s 3 -d 3 -p ack -e 60 -c 2 -a 0 -i 70 -k AGT
+ -t 2.211762628 -s 3 -d -1 -p tcp -e 1040 -c 2 -a 0 -i 71 -k AGT 
- -t 2.211762628 -s 3 -d -1 -p tcp -e 1040 -c 2 -a 0 -i 71 -k AGT
h -t 2.211762628 -s 3 -d -1 -p tcp -e 1040 -c 2 -a 0 -i 71 -k AGT
+ -t 2.211762628 -s 3 -d 23 -p tcp -e 1060 -c 2 -a 0 -i 71 -k RTR 
- -t 2.211762628 -s 3 -d 23 -p tcp -e 1060 -c 2 -a 0 -i 71 -k RTR
h -t 2.211762628 -s 3 -d 23 -p tcp -e 1060 -c 2 -a 0 -i 71 -k RTR
+ -t 2.211762628 -s 3 -d -1 -p tcp -e 1040 -c 2 -a 0 -i 72 -k AGT 
- -t 2.211762628 -s 3 -d -1 -p tcp -e 1040 -c 2 -a 0 -i 72 -k AGT
h -t 2.211762628 -s 3 -d -1 -p tcp -e 1040 -c 2 -a 0 -i 72 -k AGT
+ -t 2.211762628 -s 3 -d 23 -p tcp -e 1060 -c 2 -a 0 -i 72 -k RTR 
- -t 2.211762628 -s 3 -d 23 -p tcp -e 1060 -c 2 -a 0 -i 72 -k RTR
h -t 2.211762628 -s 3 -d 23 -p tcp -e 1060 -c 2 -a 0 -i 72 -k RTR
r -t 2.212052232 -s 23 -d -1 -p MAC -e 38 -c 2 -a 0 -i 0 -k MAC
+ -t 2.212381628 -s 3 -d -1 -p MAC -e 44 -c 2 -a 0 -i 0 -k MAC 
- -t 2.212381628 -s 3 -d -1 -p MAC -e 44 -c 2 -a 0 -i 0 -k MAC
h -t 2.212381628 -s 3 -d -1 -p MAC -e 44 -c 2 -a 0 -i 0 -k MAC
r -t 2.212734232 -s 23 -d -1 -p MAC -e 44 -c 2 -a 0 -i 0 -k MAC
+ -t 2.212744232 -s 23 -d -1 -p MAC -e 38 -c 2 -a 0 -i 0 -k MAC 
- -t 2.212744232 -s 23 -d -1 -p MAC -e 38 -c 2 -a 0 -i 0 -k MAC
h -t 2.212744232 -s 23 -d -1 -p MAC -e 38 -c 2 -a 0 -i 0 -k MAC
r -t 2.213048836 -s 3 -d -1 -p MAC -e 38 -c 2 -a 0 -i 0 -k MAC
+ -t 2.213058836 -s 3 -d 23 -p tcp -e 1112 -c 2 -a 0 -i 71 -k MAC 
- -t 2.213058836 -s 3 -d 23 -p tcp -e 1112 -c 2 -a 0 -i 71 -k MAC
h -t 2.213058836 -s 3 -d 23 -p tcp -e 1112 -c 2 -a 0 -i 71 -k MAC
r -t 2.221955440 -s 23 -d 23 -p tcp -e 1060 -c 2 -a 0 -i 71 -k MAC
+ -t 2.221965440 -s 23 -d -1 -p MAC -e 38 -c 2 -a 0 -i 0 -k MAC 
- -t 2.221965440 -s 23 -d -1 -p MAC -e 38 -c 2 -a 0 -i 0 -k MAC
h -t 2.221965440 -s 23 -d -1 -p MAC -e 38 -c 2 -a 0 -i 0 -k MAC
r -t 2.221980440 -s 23 -d 23 -p tcp -e 1060 -c 2 -a 0 -i 71 -k AGT
+ -t 2.221980440 -s 23 -d -1 -p ack -e 40 -c 2 -a 0 -i 73 -k AGT 
- -t 2.221980440 -s 23 -d -1 -p ack -e 40 -c 2 -a 0 -i 73 -k AGT
h -t 2.221980440 -s 23 -d -1 -p ack -e 40 -c 2 -a 0 -i 73 -k AGT
+ -t 2.221980440 -s 23 -d 3 -p ack -e 60 -c 2 -a 0 -i 73 -k RTR 
- -t 2.221980440 -s 23 -d 3 -p ack -e 60 -c 2 -a 0 -i 73 -k RTR
h -t 2.221980440 -s 23 -d 3 -p ack -e 60 -c 2 -a 0 -i 73 -k RTR
r -t 2.222270044 -s 3 -d -1 -p MAC -e 38 -c 2 -a 0 -i 0 -k MAC
+ -t 2.222399440 -s 23 -d -1 -p MAC -e 44 -c 2 -a 0 -i 0 -k MAC 
- -t 2.222399440 -s 23 -d -1 -p MAC -e 44 -c 2 -a 0 -i 0 -k MAC
h -t 2.222399440 -s 23 -d -1 -p MAC -e 44 -c 2 -a 0 -i 0 -k MAC
r -t 2.222752044 -s 3 -d -1 -p MAC -e 44 -c 2 -a 0 -i 0 -k MAC
+ -t 2.222762044 -s 3 -d -1 -p MAC -e 38 -c 2 -a 0 -i 0 -k MAC 
- -t 2.222762044 -s 3 -d -1 -p MAC -e 38 -c 2 -a 0 -i 0 -k MAC
h -t 2.222762044 -s 3 -d -1 -p MAC -e 38 -c 2 -a 0 -i 0 -k MAC
r -t 2.223066648 -s 23 -d -1 -p MAC -e 38 -c 2 -a 0 -i 0 -k MAC
+ -t 2.223076648 -s 23 -d 3 -p ack -e 112 -c 2 -a 0 -i 73 -k MAC 
- -t 2.223076648 -s 23 -d 3 -p ack -e 112 -c 2 -a 0 -i 73 -k MAC
h -t 2.223076648 -s 23 -d 3 -p ack -e 112 -c 2 -a 0 -i 73 -k MAC
r -t 2.223973252 -s 3 -d 3 -p ack -e 60 -c 2 -a 0 -i 73 -k MAC
+ -t 2.223983252 -s 3 -d -1 -p MAC -e 38 -c 2 -a 0 -i 0 -k MAC 
- -t 2.223983252 -s 3 -d -1 -p MAC -e 38 -c 2 -a 0 -i 0 -k MAC
h -t 2.223983252 -s 3 -d -1 -p MAC -e 38 -c 2 -a 0 -i 0 -k MAC
r -t 2.223998252 -s 3 -d 3 -p ack -e 60 -c 2 -a 0 -i 73 -k AGT
+ -t 2.223998252 -s 3 -d -1 -p tcp -e 1040 -c 2 -a 0 -i 74 -k AGT 
- -t 2.223998252 -s 3 -d -1 -p tcp -e 1040 -c 2 -a 0 -i 74 -k AGT
h -t 2.223998252 -s 3 -d -1 -p tcp -e 1040 -c 2 -a 0 -i 74 -k AGT
+ -t 2.223998252 -s 3 -d 23 -p tcp -e 1060 -c 2 -a 0 -i 74 -k RTR 
- -t 2.223998252 -s 3 -d 23 -p tcp -e 1060 -c 2 -a 0 -i 74 -k RTR
h -t 2.223998252 -s 3 -d 23 -p tcp -e 1060 -c 2 -a 0 -i 74 -k RTR
+ -t 2.223998252 -s 3 -d -1 -p tcp -e 1040 -c 2 -a 0 -i 75 -k AGT 
- -t 2.223998252 -s 3 -d -1 -p tcp -e 1040 -c 2 -a 0 -i 75 -k AGT
h -t 2.223998252 -s 3 -d -1 -p tcp -e 1040 -c 2 -a 0 -i 75 -k AGT
+ -t 2.223998252 -s 3 -d 23 -p tcp -e 1060 -c 2 -a 0 -i 75 -k RTR 
- -t 2.223998252 -s 3 -d 23 -p tcp -e 1060 -c 2 -a 0 -i 75 -k RTR
h -t 2.223998252 -s 3 -d 23 -p tcp -e 1060 -c 2 -a 0 -i 75 -k RTR
r -t 2.224287856 -s 23 -d -1 -p MAC -e 38 -c 2 -a 0 -i 0 -k MAC
+ -t 2.224397252 -s 3 -d -1 -p MAC -e 44 -c 2 -a 0 -i 0 -k MAC 
- -t 2.224397252 -s 3 -d -1 -p MAC -e 44 -c 2 -a 0 -i 0 -k MAC
h -t 2.224397252 -s 3 -d -1 -p MAC -e 44 -c 2 -a 0 -i 0 -k MAC
r -t 2.224749856 -s 23 -d -1 -p MAC -e 44 -c 2 -a 0 -i 0 -k MAC
+ -t 2.224759856 -s 23 -d -1 -p MAC -e 38 -c 2 -a 0 -i 0 -k MAC 
- -t 2.224759856 -s 23 -d -1 -p MAC -e 38 -c 2 -a 0 -i 0 -k MAC
h -t 2.224759856 -s 23 -d -1 -p MAC -e 38 -c 2 -a 0 -i 0 -k MAC
r -t 2.225064460 -s 3 -d -1 -p MAC -e 38 -c 2 -a 0 -i 0 -k MAC
+ -t 2.225074460 -s 3 -d 23 -p tcp -e 1112 -c 2 -a 0 -i 72 -k MAC 
- -t 2.225074460 -s 3 -d 23 -p tcp -e 1112 -c 2 -a 0 -i 72 -k MAC
h -t 2.225074460 -s 3 -d 23 -p tcp -e 1112 -c 2 -a 0 -i 72 -k MAC
r -t 2.233971065 -s 23 -d 23 -p tcp -e 1060 -c 2 -a 0 -i 72 -k MAC
+ -t 2.233981065 -s 23 -d -1 -p MAC -e 38 -c 2 -a 0 -i 0 -k MAC 
- -t 2.233981065 -s 23 -d -1 -p MAC -e 38 -c 2 -a 0 -i 0 -k MAC
h -t 2.233981065 -s 23 -d -1 -p MAC -e 38 -c 2 -a 0 -i 0 -k MAC
r -t 2.233996065 -s 23 -d 23 -p tcp -e 1060 -c 2 -a 0 -i 72 -k AGT
+ -t 2.233996065 -s 23 -d -1 -p ack -e 40 -c 2 -a 0 -i 76 -k AGT 
- -t 2.233996065 -s 23 -d -1 -p ack -e 40 -c 2 -a 0 -i 76 -k AGT
h -t 2.233996065 -s 23 -d -1 -p ack -e 40 -c 2 -a 0 -i 76 -k AGT
+ -t 2.233996065 -s 23 -d 3 -p ack -e 60 -c 2 -a 0 -i 76 -k RTR 
- -t 2.233996065 -s 23 -d 3 -p ack -e 60 -c 2 -a 0 -i 76 -k RTR
h -t 2.233996065 -s 23 -d 3 -p ack -e 60 -c 2 -a 0 -i 76 -k RTR
r -t 2.234285669 -s 3 -d -1 -p MAC -e 38 -c 2 -a 0 -i 0 -k MAC
+ -t 2.234515065 -s 23 -d -1 -p MAC -e 44 -c 2 -a 0 -i 0 -k MAC 
- -t 2.234515065 -s 23 -d -1 -p MAC -e 44 -c 2 -a 0 -i 0 -k MAC
h -t 2.234515065 -s 23 -d -1 -p MAC -e 44 -c 2 -a 0 -i 0 -k MAC
r -t 2.234867669 -s 3 -d -1 -p MAC -e 44 -c 2 -a 0 -i 0 -k MAC
+ -t 2.234877669 -s 3 -d -1 -p MAC -e 38 -c 2 -a 0 -i 0 -k MAC 
- -t 2.234877669 -s 3 -d -1 -p MAC -e 38 -c 2 -a 0 -i 0 -k MAC
h -t 2.234877669 -s 3 -d -1 -p MAC -e 38 -c 2 -a 0 -i 0 -k MAC
r -t 2.235182273 -s 23 -d -1 -p MAC -e 38 -c 2 -a 0 -i 0 -k MAC
+ -t 2.235192273 -s 23 -d 3 -p ack -e 112 -c 2 -a 0 -i 76 -k MAC 
- -t 2.235192273 -s 23 -d 3 -p ack -e 112 -c 2 -a 0 -i 76 -k MAC
h -t 2.235192273 -s 23 -d 3 -p ack -e 112 -c 2 -a 0 -i 76 -k MAC
r -t 2.236088877 -s 3 -d 3 -p ack -e 60 -c 2 -a 0 -i 76 -k MAC
+ -t 2.236098877 -s 3 -d -1 -p MAC -e 38 -c 2 -a 0 -i 0 -k MAC 
- -t 2.236098877 -s 3 -d -1 -p MAC -e 38 -c 2 -a 0 -i 0 -k MAC
h -t 2.236098877 -s 3 -d -1 -p MAC -e 38 -c 2 -a 0 -i 0 -k MAC
r -t 2.236113877 -s 3 -d 3 -p ack -e 60 -c 2 -a 0 -i 76 -k AGT
+ -t 2.236113877 -s 3 -d -1 -p tcp -e 1040 -c 2 -a 0 -i 77 -k AGT 
- -t 2.236113877 -s 3 -d -1 -p tcp -e 1040 -c 2 -a 0 -i 77 -k AGT
h -t 2.236113877 -s 3 -d -1 -p tcp -e 1040 -c 2 -a 0 -i 77 -k AGT
+ -t 2.236113877 -s 3 -d 23 -p tcp -e 1060 -c 2 -a 0 -i 77 -k RTR 
- -t 2.236113877 -s 3 -d 23 -p tcp -e 1060 -c 2 -a 0 -i 77 -k RTR
h -t 2.236113877 -s 3 -d 23 -p tcp -e 1060 -c 2 -a 0 -i 77 -k RTR
+ -t 2.236113877 -s 3 -d -1 -p tcp -e 1040 -c 2 -a 0 -i 78 -k AGT 
- -t 2.236113877 -s 3 -d -1 -p tcp -e 1040 -c 2 -a 0 -i 78 -k AGT
h -t 2.236113877 -s 3 -d -1 -p tcp -e 1040 -c 2 -a 0 -i 78 -k AGT
+ -t 2.236113877 -s 3 -d 23 -p tcp -e 1060 -c 2 -a 0 -i 78 -k RTR 
- -t 2.236113877 -s 3 -d 23 -p tcp -e 1060 -c 2 -a 0 -i 78 -k RTR
h -t 2.236113877 -s 3 -d 23 -p tcp -e 1060 -c 2 -a 0 -i 78 -k RTR
r -t 2.236403481 -s 23 -d -1 -p MAC -e 38 -c 2 -a 0 -i 0 -k MAC
+ -t 2.236832877 -s 3 -d -1 -p MAC -e 44 -c 2 -a 0 -i 0 -k MAC 
- -t 2.236832877 -s 3 -d -1 -p MAC -e 44 -c 2 -a 0 -i 0 -k MAC
h -t 2.236832877 -s 3 -d -1 -p MAC -e 44 -c 2 -a 0 -i 0 -k MAC
r -t 2.237185481 -s 23 -d -1 -p MAC -e 44 -c 2 -a 0 -i 0 -k MAC
+ -t 2.237195481 -s 23 -d -1 -p MAC -e 38 -c 2 -a 0 -i 0 -k MAC 
- -t 2.237195481 -s 23 -d -1 -p MAC -e 38 -c 2 -a 0 -i 0 -k MAC
h -t 2.237195481 -s 23 -d -1 -p MAC -e 38 -c 2 -a 0 -i 0 -k MAC
r -t 2.237500085 -s 3 -d -1 -p MAC -e 38 -c 2 -a 0 -i 0 -k MAC
+ -t 2.237510085 -s 3 -d 23 -p tcp -e 1112 -c 2 -a 0 -i 74 -k MAC 
- -t 2.237510085 -s 3 -d 23 -p tcp -e 1112 -c 2 -a 0 -i 74 -k MAC
h -t 2.237510085 -s 3 -d 23 -p tcp -e 1112 -c 2 -a 0 -i 74 -k MAC
r -t 2.246406689 -s 23 -d 23 -p tcp -e 1060 -c 2 -a 0 -i 74 -k MAC
+ -t 2.246416689 -s 23 -d -1 -p MAC -e 38 -c 2 -a 0 -i 0 -k MAC 
- -t 2.246416689 -s 23 -d -1 -p MAC -e 38 -c 2 -a 0 -i 0 -k MAC
h -t 2.246416689 -s 23 -d -1 -p MAC -e 38 -c 2 -a 0 -i 0 -k MAC
r -t 2.246431689 -s 23 -d 23 -p tcp -e 1060 -c 2 -a 0 -i 74 -k AGT
+ -t 2.246431689 -s 23 -d -1 -p ack -e 40 -c 2 -a 0 -i 79 -k AGT 
- -t 2.246431689 -s 23 -d -1 -p ack -e 40 -c 2 -a 0 -i 79 -k AGT
h -t 2.246431689 -s 23 -d -1 -p ack -e 40 -c 2 -a 0 -i 79 -k AGT
+ -t 2.246431689 -s 23 -d 3 -p ack -e 60 -c 2 -a 0 -i 79 -k RTR 
- -t 2.246431689 -s 23 -d 3 -p ack -e 60 -c 2 -a 0 -i 79 -k RTR
h -t 2.246431689 -s 23 -d 3 -p ack -e 60 -c 2 -a 0 -i 79 -k RTR
r -t 2.246721293 -s 3 -d -1 -p MAC -e 38 -c 2 -a 0 -i 0 -k MAC
+ -t 2.247071293 -s 3 -d -1 -p MAC -e 44 -c 2 -a 0 -i 0 -k MAC 
- -t 2.247071293 -s 3 -d -1 -p MAC -e 44 -c 2 -a 0 -i 0 -k MAC
h -t 2.247071293 -s 3 -d -1 -p MAC -e 44 -c 2 -a 0 -i 0 -k MAC
r -t 2.247423897 -s 23 -d -1 -p MAC -e 44 -c 2 -a 0 -i 0 -k MAC
+ -t 2.247433897 -s 23 -d -1 -p MAC -e 38 -c 2 -a 0 -i 0 -k MAC 
- -t 2.247433897 -s 23 -d -1 -p MAC -e 38 -c 2 -a 0 -i 0 -k MAC
h -t 2.247433897 -s 23 -d -1 -p MAC -e 38 -c 2 -a 0 -i 0 -k MAC
r -t 2.247738501 -s 3 -d -1 -p MAC -e 38 -c 2 -a 0 -i 0 -k MAC
+ -t 2.247748501 -s 3 -d 23 -p tcp -e 1112 -c 2 -a 0 -i 75 -k MAC 
- -t 2.247748501 -s 3 -d 23 -p tcp -e 1112 -c 2 -a 0 -i 75 -k MAC
h -t 2.247748501 -s 3 -d 23 -p tcp -e 1112 -c 2 -a 0 -i 75 -k MAC
n -t 2.25 -s 23 -S COLOR -c gold -o black -i gold -I black
+ -t 2.250000000 -s 3 -d -1 -p tcp -e 40 -c 2 -a 0 -i 80 -k AGT 
- -t 2.250000000 -s 3 -d -1 -p tcp -e 40 -c 2 -a 0 -i 80 -k AGT
h -t 2.250000000 -s 3 -d -1 -p tcp -e 40 -c 2 -a 0 -i 80 -k AGT
r -t 2.256645105 -s 23 -d 23 -p tcp -e 1060 -c 2 -a 0 -i 75 -k MAC
+ -t 2.256655105 -s 23 -d -1 -p MAC -e 38 -c 2 -a 0 -i 0 -k MAC 
- -t 2.256655105 -s 23 -d -1 -p MAC -e 38 -c 2 -a 0 -i 0 -k MAC
h -t 2.256655105 -s 23 -d -1 -p MAC -e 38 -c 2 -a 0 -i 0 -k MAC
r -t 2.256670105 -s 23 -d 23 -p tcp -e 1060 -c 2 -a 0 -i 75 -k AGT
+ -t 2.256670105 -s 23 -d -1 -p ack -e 40 -c 2 -a 0 -i 81 -k AGT 
- -t 2.256670105 -s 23 -d -1 -p ack -e 40 -c 2 -a 0 -i 81 -k AGT
h -t 2.256670105 -s 23 -d -1 -p ack -e 40 -c 2 -a 0 -i 81 -k AGT
+ -t 2.256670105 -s 23 -d 3 -p ack -e 60 -c 2 -a 0 -i 81 -k RTR 
- -t 2.256670105 -s 23 -d 3 -p ack -e 60 -c 2 -a 0 -i 81 -k RTR
h -t 2.256670105 -s 23 -d 3 -p ack -e 60 -c 2 -a 0 -i 81 -k RTR
r -t 2.256959709 -s 3 -d -1 -p MAC -e 38 -c 2 -a 0 -i 0 -k MAC
+ -t 2.257089105 -s 23 -d -1 -p MAC -e 44 -c 2 -a 0 -i 0 -k MAC 
- -t 2.257089105 -s 23 -d -1 -p MAC -e 44 -c 2 -a 0 -i 0 -k MAC
h -t 2.257089105 -s 23 -d -1 -p MAC -e 44 -c 2 -a 0 -i 0 -k MAC
r -t 2.257441709 -s 3 -d -1 -p MAC -e 44 -c 2 -a 0 -i 0 -k MAC
+ -t 2.257451709 -s 3 -d -1 -p MAC -e 38 -c 2 -a 0 -i 0 -k MAC 
- -t 2.257451709 -s 3 -d -1 -p MAC -e 38 -c 2 -a 0 -i 0 -k MAC
h -t 2.257451709 -s 3 -d -1 -p MAC -e 38 -c 2 -a 0 -i 0 -k MAC
r -t 2.257756313 -s 23 -d -1 -p MAC -e 38 -c 2 -a 0 -i 0 -k MAC
+ -t 2.257766313 -s 23 -d 3 -p ack -e 112 -c 2 -a 0 -i 79 -k MAC 
- -t 2.257766313 -s 23 -d 3 -p ack -e 112 -c 2 -a 0 -i 79 -k MAC
h -t 2.257766313 -s 23 -d 3 -p ack -e 112 -c 2 -a 0 -i 79 -k MAC
r -t 2.258662917 -s 3 -d 3 -p ack -e 60 -c 2 -a 0 -i 79 -k MAC
+ -t 2.258672917 -s 3 -d -1 -p MAC -e 38 -c 2 -a 0 -i 0 -k MAC 
- -t 2.258672917 -s 3 -d -1 -p MAC -e 38 -c 2 -a 0 -i 0 -k MAC
h -t 2.258672917 -s 3 -d -1 -p MAC -e 38 -c 2 -a 0 -i 0 -k MAC
r -t 2.258687917 -s 3 -d 3 -p ack -e 60 -c 2 -a 0 -i 79 -k AGT
r -t 2.258977521 -s 23 -d -1 -p MAC -e 38 -c 2 -a 0 -i 0 -k MAC
+ -t 2.259366917 -s 3 -d -1 -p MAC -e 44 -c 2 -a 0 -i 0 -k MAC 
- -t 2.259366917 -s 3 -d -1 -p MAC -e 44 -c 2 -a 0 -i 0 -k MAC
h -t 2.259366917 -s 3 -d -1 -p MAC -e 44 -c 2 -a 0 -i 0 -k MAC
r -t 2.259719521 -s 23 -d -1 -p MAC -e 44 -c 2 -a 0 -i 0 -k MAC
+ -t 2.259729521 -s 23 -d -1 -p MAC -e 38 -c 2 -a 0 -i 0 -k MAC 
- -t 2.259729521 -s 23 -d -1 -p MAC -e 38 -c 2 -a 0 -i 0 -k MAC
h -t 2.259729521 -s 23 -d -1 -p MAC -e 38 -c 2 -a 0 -i 0 -k MAC
r -t 2.260034125 -s 3 -d -1 -p MAC -e 38 -c 2 -a 0 -i 0 -k MAC
+ -t 2.260044125 -s 3 -d 23 -p tcp -e 1112 -c 2 -a 0 -i 77 -k MAC 
- -t 2.260044125 -s 3 -d 23 -p tcp -e 1112 -c 2 -a 0 -i 77 -k MAC
h -t 2.260044125 -s 3 -d 23 -p tcp -e 1112 -c 2 -a 0 -i 77 -k MAC
r -t 2.268940729 -s 23 -d 23 -p tcp -e 1060 -c 2 -a 0 -i 77 -k MAC
+ -t 2.268950729 -s 23 -d -1 -p MAC -e 38 -c 2 -a 0 -i 0 -k MAC 
- -t 2.268950729 -s 23 -d -1 -p MAC -e 38 -c 2 -a 0 -i 0 -k MAC
h -t 2.268950729 -s 23 -d -1 -p MAC -e 38 -c 2 -a 0 -i 0 -k MAC
r -t 2.268965729 -s 23 -d 23 -p tcp -e 1060 -c 2 -a 0 -i 77 -k AGT
+ -t 2.268965729 -s 23 -d -1 -p ack -e 40 -c 2 -a 0 -i 82 -k AGT 
- -t 2.268965729 -s 23 -d -1 -p ack -e 40 -c 2 -a 0 -i 82 -k AGT
h -t 2.268965729 -s 23 -d -1 -p ack -e 40 -c 2 -a 0 -i 82 -k AGT
+ -t 2.268965729 -s 23 -d 3 -p ack -e 60 -c 2 -a 0 -i 82 -k RTR 
- -t 2.268965729 -s 23 -d 3 -p ack -e 60 -c 2 -a 0 -i 82 -k RTR
h -t 2.268965729 -s 23 -d 3 -p ack -e 60 -c 2 -a 0 -i 82 -k RTR
r -t 2.269255334 -s 3 -d -1 -p MAC -e 38 -c 2 -a 0 -i 0 -k MAC
+ -t 2.269344729 -s 23 -d -1 -p MAC -e 44 -c 2 -a 0 -i 0 -k MAC 
- -t 2.269344729 -s 23 -d -1 -p MAC -e 44 -c 2 -a 0 -i 0 -k MAC
h -t 2.269344729 -s 23 -d -1 -p MAC -e 44 -c 2 -a 0 -i 0 -k MAC
r -t 2.269697334 -s 3 -d -1 -p MAC -e 44 -c 2 -a 0 -i 0 -k MAC
+ -t 2.269707334 -s 3 -d -1 -p MAC -e 38 -c 2 -a 0 -i 0 -k MAC 
- -t 2.269707334 -s 3 -d -1 -p MAC -e 38 -c 2 -a 0 -i 0 -k MAC
h -t 2.269707334 -s 3 -d -1 -p MAC -e 38 -c 2 -a 0 -i 0 -k MAC
r -t 2.270011938 -s 23 -d -1 -p MAC -e 38 -c 2 -a 0 -i 0 -k MAC
+ -t 2.270021938 -s 23 -d 3 -p ack -e 112 -c 2 -a 0 -i 81 -k MAC 
- -t 2.270021938 -s 23 -d 3 -p ack -e 112 -c 2 -a 0 -i 81 -k MAC
h -t 2.270021938 -s 23 -d 3 -p ack -e 112 -c 2 -a 0 -i 81 -k MAC
r -t 2.270918542 -s 3 -d 3 -p ack -e 60 -c 2 -a 0 -i 81 -k MAC
+ -t 2.270928542 -s 3 -d -1 -p MAC -e 38 -c 2 -a 0 -i 0 -k MAC 
- -t 2.270928542 -s 3 -d -1 -p MAC -e 38 -c 2 -a 0 -i 0 -k MAC
h -t 2.270928542 -s 3 -d -1 -p MAC -e 38 -c 2 -a 0 -i 0 -k MAC
r -t 2.270943542 -s 3 -d 3 -p ack -e 60 -c 2 -a 0 -i 81 -k AGT
r -t 2.271233146 -s 23 -d -1 -p MAC -e 38 -c 2 -a 0 -i 0 -k MAC
+ -t 2.271502542 -s 3 -d -1 -p MAC -e 44 -c 2 -a 0 -i 0 -k MAC 
- -t 2.271502542 -s 3 -d -1 -p MAC -e 44 -c 2 -a 0 -i 0 -k MAC
h -t 2.271502542 -s 3 -d -1 -p MAC -e 44 -c 2 -a 0 -i 0 -k MAC
r -t 2.271855146 -s 23 -d -1 -p MAC -e 44 -c 2 -a 0 -i 0 -k MAC
+ -t 2.271865146 -s 23 -d -1 -p MAC -e 38 -c 2 -a 0 -i 0 -k MAC 
- -t 2.271865146 -s 23 -d -1 -p MAC -e 38 -c 2 -a 0 -i 0 -k MAC
h -t 2.271865146 -s 23 -d -1 -p MAC -e 38 -c 2 -a 0 -i 0 -k MAC
r -t 2.272169750 -s 3 -d -1 -p MAC -e 38 -c 2 -a 0 -i 0 -k MAC
+ -t 2.272179750 -s 3 -d 23 -p tcp -e 1112 -c 2 -a 0 -i 78 -k MAC 
- -t 2.272179750 -s 3 -d 23 -p tcp -e 1112 -c 2 -a 0 -i 78 -k MAC
h -t 2.272179750 -s 3 -d 23 -p tcp -e 1112 -c 2 -a 0 -i 78 -k MAC
r -t 2.281076354 -s 23 -d 23 -p tcp -e 1060 -c 2 -a 0 -i 78 -k MAC
+ -t 2.281086354 -s 23 -d -1 -p MAC -e 38 -c 2 -a 0 -i 0 -k MAC 
- -t 2.281086354 -s 23 -d -1 -p MAC -e 38 -c 2 -a 0 -i 0 -k MAC
h -t 2.281086354 -s 23 -d -1 -p MAC -e 38 -c 2 -a 0 -i 0 -k MAC
r -t 2.281101354 -s 23 -d 23 -p tcp -e 1060 -c 2 -a 0 -i 78 -k AGT
+ -t 2.281101354 -s 23 -d -1 -p ack -e 40 -c 2 -a 0 -i 83 -k AGT 
- -t 2.281101354 -s 23 -d -1 -p ack -e 40 -c 2 -a 0 -i 83 -k AGT
h -t 2.281101354 -s 23 -d -1 -p ack -e 40 -c 2 -a 0 -i 83 -k AGT
+ -t 2.281101354 -s 23 -d 3 -p ack -e 60 -c 2 -a 0 -i 83 -k RTR 
- -t 2.281101354 -s 23 -d 3 -p ack -e 60 -c 2 -a 0 -i 83 -k RTR
h -t 2.281101354 -s 23 -d 3 -p ack -e 60 -c 2 -a 0 -i 83 -k RTR
r -t 2.281390958 -s 3 -d -1 -p MAC -e 38 -c 2 -a 0 -i 0 -k MAC
+ -t 2.281760354 -s 23 -d -1 -p MAC -e 44 -c 2 -a 0 -i 0 -k MAC 
- -t 2.281760354 -s 23 -d -1 -p MAC -e 44 -c 2 -a 0 -i 0 -k MAC
h -t 2.281760354 -s 23 -d -1 -p MAC -e 44 -c 2 -a 0 -i 0 -k MAC
r -t 2.282112958 -s 3 -d -1 -p MAC -e 44 -c 2 -a 0 -i 0 -k MAC
+ -t 2.282122958 -s 3 -d -1 -p MAC -e 38 -c 2 -a 0 -i 0 -k MAC 
- -t 2.282122958 -s 3 -d -1 -p MAC -e 38 -c 2 -a 0 -i 0 -k MAC
h -t 2.282122958 -s 3 -d -1 -p MAC -e 38 -c 2 -a 0 -i 0 -k MAC
r -t 2.282427562 -s 23 -d -1 -p MAC -e 38 -c 2 -a 0 -i 0 -k MAC
+ -t 2.282437562 -s 23 -d 3 -p ack -e 112 -c 2 -a 0 -i 82 -k MAC 
- -t 2.282437562 -s 23 -d 3 -p ack -e 112 -c 2 -a 0 -i 82 -k MAC
h -t 2.282437562 -s 23 -d 3 -p ack -e 112 -c 2 -a 0 -i 82 -k MAC
r -t 2.283334166 -s 3 -d 3 -p ack -e 60 -c 2 -a 0 -i 82 -k MAC
+ -t 2.283344166 -s 3 -d -1 -p MAC -e 38 -c 2 -a 0 -i 0 -k MAC 
- -t 2.283344166 -s 3 -d -1 -p MAC -e 38 -c 2 -a 0 -i 0 -k MAC
h -t 2.283344166 -s 3 -d -1 -p MAC -e 38 -c 2 -a 0 -i 0 -k MAC
r -t 2.283359166 -s 3 -d 3 -p ack -e 60 -c 2 -a 0 -i 82 -k AGT
r -t 2.283648770 -s 23 -d -1 -p MAC -e 38 -c 2 -a 0 -i 0 -k MAC
+ -t 2.284218770 -s 23 -d -1 -p MAC -e 44 -c 2 -a 0 -i 0 -k MAC 
- -t 2.284218770 -s 23 -d -1 -p MAC -e 44 -c 2 -a 0 -i 0 -k MAC
h -t 2.284218770 -s 23 -d -1 -p MAC -e 44 -c 2 -a 0 -i 0 -k MAC
r -t 2.284571374 -s 3 -d -1 -p MAC -e 44 -c 2 -a 0 -i 0 -k MAC
+ -t 2.284581374 -s 3 -d -1 -p MAC -e 38 -c 2 -a 0 -i 0 -k MAC 
- -t 2.284581374 -s 3 -d -1 -p MAC -e 38 -c 2 -a 0 -i 0 -k MAC
h -t 2.284581374 -s 3 -d -1 -p MAC -e 38 -c 2 -a 0 -i 0 -k MAC
r -t 2.284885978 -s 23 -d -1 -p MAC -e 38 -c 2 -a 0 -i 0 -k MAC
+ -t 2.284895978 -s 23 -d 3 -p ack -e 112 -c 2 -a 0 -i 83 -k MAC 
- -t 2.284895978 -s 23 -d 3 -p ack -e 112 -c 2 -a 0 -i 83 -k MAC
h -t 2.284895978 -s 23 -d 3 -p ack -e 112 -c 2 -a 0 -i 83 -k MAC
r -t 2.285792582 -s 3 -d 3 -p ack -e 60 -c 2 -a 0 -i 83 -k MAC
+ -t 2.285802582 -s 3 -d -1 -p MAC -e 38 -c 2 -a 0 -i 0 -k MAC 
- -t 2.285802582 -s 3 -d -1 -p MAC -e 38 -c 2 -a 0 -i 0 -k MAC
h -t 2.285802582 -s 3 -d -1 -p MAC -e 38 -c 2 -a 0 -i 0 -k MAC
r -t 2.285817582 -s 3 -d 3 -p ack -e 60 -c 2 -a 0 -i 83 -k AGT
r -t 2.286107186 -s 23 -d -1 -p MAC -e 38 -c 2 -a 0 -i 0 -k MAC
n -t 2.2999999999999998 -s 46 -S COLOR -c gold -o black -i gold -I black
+ -t 2.300000000 -s 3 -d -1 -p tcp -e 40 -c 2 -a 0 -i 84 -k AGT 
- -t 2.300000000 -s 3 -d -1 -p tcp -e 40 -c 2 -a 0 -i 84 -k AGT
h -t 2.300000000 -s 3 -d -1 -p tcp -e 40 -c 2 -a 0 -i 84 -k AGT
n -t 2.3500000000000001 -s 25 -S COLOR -c gold -o black -i gold -I black
+ -t 2.350000000 -s 3 -d -1 -p tcp -e 40 -c 2 -a 0 -i 85 -k AGT 
- -t 2.350000000 -s 3 -d -1 -p tcp -e 40 -c 2 -a 0 -i 85 -k AGT
h -t 2.350000000 -s 3 -d -1 -p tcp -e 40 -c 2 -a 0 -i 85 -k AGT
n -t 2.3999999999999999 -s 28 -S COLOR -c gold -o black -i gold -I black
+ -t 2.400000000 -s 3 -d -1 -p tcp -e 40 -c 2 -a 0 -i 86 -k AGT 
- -t 2.400000000 -s 3 -d -1 -p tcp -e 40 -c 2 -a 0 -i 86 -k AGT
h -t 2.400000000 -s 3 -d -1 -p tcp -e 40 -c 2 -a 0 -i 86 -k AGT
n -t 2.4500000000000002 -s 39 -S COLOR -c gold -o black -i gold -I black
+ -t 2.450000000 -s 3 -d -1 -p tcp -e 40 -c 2 -a 0 -i 87 -k AGT 
- -t 2.450000000 -s 3 -d -1 -p tcp -e 40 -c 2 -a 0 -i 87 -k AGT
h -t 2.450000000 -s 3 -d -1 -p tcp -e 40 -c 2 -a 0 -i 87 -k AGT
+ -t 2.450000000 -s 3 -d 27 -p tcp -e 60 -c 2 -a 0 -i 87 -k RTR 
- -t 2.450000000 -s 3 -d 27 -p tcp -e 60 -c 2 -a 0 -i 87 -k RTR
h -t 2.450000000 -s 3 -d 27 -p tcp -e 60 -c 2 -a 0 -i 87 -k RTR
+ -t 2.450055000 -s 3 -d -1 -p ARP -e 80 -c 2 -a 0 -i 0 -k MAC 
- -t 2.450055000 -s 3 -d -1 -p ARP -e 80 -c 2 -a 0 -i 0 -k MAC
h -t 2.450055000 -s 3 -d -1 -p ARP -e 80 -c 2 -a 0 -i 0 -k MAC
r -t 2.450695414 -s 37 -d -1 -p ARP -e 28 -c 2 -a 0 -i 0 -k MAC
r -t 2.450695476 -s 27 -d -1 -p ARP -e 28 -c 2 -a 0 -i 0 -k MAC
r -t 2.450695493 -s 15 -d -1 -p ARP -e 28 -c 2 -a 0 -i 0 -k MAC
r -t 2.450695517 -s 29 -d -1 -p ARP -e 28 -c 2 -a 0 -i 0 -k MAC
r -t 2.450695581 -s 14 -d -1 -p ARP -e 28 -c 2 -a 0 -i 0 -k MAC
r -t 2.450695604 -s 23 -d -1 -p ARP -e 28 -c 2 -a 0 -i 0 -k MAC
r -t 2.450695609 -s 48 -d -1 -p ARP -e 28 -c 2 -a 0 -i 0 -k MAC
r -t 2.450695629 -s 11 -d -1 -p ARP -e 28 -c 2 -a 0 -i 0 -k MAC
r -t 2.450695791 -s 19 -d -1 -p ARP -e 28 -c 2 -a 0 -i 0 -k MAC
r -t 2.450695819 -s 17 -d -1 -p ARP -e 28 -c 2 -a 0 -i 0 -k MAC
+ -t 2.450750476 -s 27 -d -1 -p MAC -e 44 -c 2 -a 0 -i 0 -k MAC 
- -t 2.450750476 -s 27 -d -1 -p MAC -e 44 -c 2 -a 0 -i 0 -k MAC
h -t 2.450750476 -s 27 -d -1 -p MAC -e 44 -c 2 -a 0 -i 0 -k MAC
r -t 2.451102952 -s 3 -d -1 -p MAC -e 44 -c 2 -a 0 -i 0 -k MAC
+ -t 2.451112952 -s 3 -d -1 -p MAC -e 38 -c 2 -a 0 -i 0 -k MAC 
- -t 2.451112952 -s 3 -d -1 -p MAC -e 38 -c 2 -a 0 -i 0 -k MAC
h -t 2.451112952 -s 3 -d -1 -p MAC -e 38 -c 2 -a 0 -i 0 -k MAC
r -t 2.451417429 -s 27 -d -1 -p MAC -e 38 -c 2 -a 0 -i 0 -k MAC
+ -t 2.451427429 -s 27 -d -1 -p ARP -e 80 -c 2 -a 0 -i 0 -k MAC 
- -t 2.451427429 -s 27 -d -1 -p ARP -e 80 -c 2 -a 0 -i 0 -k MAC
h -t 2.451427429 -s 27 -d -1 -p ARP -e 80 -c 2 -a 0 -i 0 -k MAC
r -t 2.452067905 -s 3 -d -1 -p ARP -e 28 -c 2 -a 0 -i 0 -k MAC
+ -t 2.452077905 -s 3 -d -1 -p MAC -e 38 -c 2 -a 0 -i 0 -k MAC 
- -t 2.452077905 -s 3 -d -1 -p MAC -e 38 -c 2 -a 0 -i 0 -k MAC
h -t 2.452077905 -s 3 -d -1 -p MAC -e 38 -c 2 -a 0 -i 0 -k MAC
r -t 2.452382381 -s 27 -d -1 -p MAC -e 38 -c 2 -a 0 -i 0 -k MAC
+ -t 2.452491905 -s 3 -d -1 -p MAC -e 44 -c 2 -a 0 -i 0 -k MAC 
- -t 2.452491905 -s 3 -d -1 -p MAC -e 44 -c 2 -a 0 -i 0 -k MAC
h -t 2.452491905 -s 3 -d -1 -p MAC -e 44 -c 2 -a 0 -i 0 -k MAC
r -t 2.452844381 -s 27 -d -1 -p MAC -e 44 -c 2 -a 0 -i 0 -k MAC
+ -t 2.452854381 -s 27 -d -1 -p MAC -e 38 -c 2 -a 0 -i 0 -k MAC 
- -t 2.452854381 -s 27 -d -1 -p MAC -e 38 -c 2 -a 0 -i 0 -k MAC
h -t 2.452854381 -s 27 -d -1 -p MAC -e 38 -c 2 -a 0 -i 0 -k MAC
r -t 2.453158857 -s 3 -d -1 -p MAC -e 38 -c 2 -a 0 -i 0 -k MAC
+ -t 2.453168857 -s 3 -d 27 -p tcp -e 112 -c 2 -a 0 -i 87 -k MAC 
- -t 2.453168857 -s 3 -d 27 -p tcp -e 112 -c 2 -a 0 -i 87 -k MAC
h -t 2.453168857 -s 3 -d 27 -p tcp -e 112 -c 2 -a 0 -i 87 -k MAC
r -t 2.454065333 -s 27 -d 27 -p tcp -e 60 -c 2 -a 0 -i 87 -k MAC
+ -t 2.454075333 -s 27 -d -1 -p MAC -e 38 -c 2 -a 0 -i 0 -k MAC 
- -t 2.454075333 -s 27 -d -1 -p MAC -e 38 -c 2 -a 0 -i 0 -k MAC
h -t 2.454075333 -s 27 -d -1 -p MAC -e 38 -c 2 -a 0 -i 0 -k MAC
r -t 2.454090333 -s 27 -d 27 -p tcp -e 60 -c 2 -a 0 -i 87 -k AGT
+ -t 2.454090333 -s 27 -d -1 -p ack -e 40 -c 2 -a 0 -i 88 -k AGT 
- -t 2.454090333 -s 27 -d -1 -p ack -e 40 -c 2 -a 0 -i 88 -k AGT
h -t 2.454090333 -s 27 -d -1 -p ack -e 40 -c 2 -a 0 -i 88 -k AGT
+ -t 2.454090333 -s 27 -d 3 -p ack -e 60 -c 2 -a 0 -i 88 -k RTR 
- -t 2.454090333 -s 27 -d 3 -p ack -e 60 -c 2 -a 0 -i 88 -k RTR
h -t 2.454090333 -s 27 -d 3 -p ack -e 60 -c 2 -a 0 -i 88 -k RTR
r -t 2.454379810 -s 3 -d -1 -p MAC -e 38 -c 2 -a 0 -i 0 -k MAC
+ -t 2.454669333 -s 27 -d -1 -p MAC -e 44 -c 2 -a 0 -i 0 -k MAC 
- -t 2.454669333 -s 27 -d -1 -p MAC -e 44 -c 2 -a 0 -i 0 -k MAC
h -t 2.454669333 -s 27 -d -1 -p MAC -e 44 -c 2 -a 0 -i 0 -k MAC
r -t 2.455021810 -s 3 -d -1 -p MAC -e 44 -c 2 -a 0 -i 0 -k MAC
+ -t 2.455031810 -s 3 -d -1 -p MAC -e 38 -c 2 -a 0 -i 0 -k MAC 
- -t 2.455031810 -s 3 -d -1 -p MAC -e 38 -c 2 -a 0 -i 0 -k MAC
h -t 2.455031810 -s 3 -d -1 -p MAC -e 38 -c 2 -a 0 -i 0 -k MAC
r -t 2.455336286 -s 27 -d -1 -p MAC -e 38 -c 2 -a 0 -i 0 -k MAC
+ -t 2.455346286 -s 27 -d 3 -p ack -e 112 -c 2 -a 0 -i 88 -k MAC 
- -t 2.455346286 -s 27 -d 3 -p ack -e 112 -c 2 -a 0 -i 88 -k MAC
h -t 2.455346286 -s 27 -d 3 -p ack -e 112 -c 2 -a 0 -i 88 -k MAC
r -t 2.456242762 -s 3 -d 3 -p ack -e 60 -c 2 -a 0 -i 88 -k MAC
+ -t 2.456252762 -s 3 -d -1 -p MAC -e 38 -c 2 -a 0 -i 0 -k MAC 
- -t 2.456252762 -s 3 -d -1 -p MAC -e 38 -c 2 -a 0 -i 0 -k MAC
h -t 2.456252762 -s 3 -d -1 -p MAC -e 38 -c 2 -a 0 -i 0 -k MAC
r -t 2.456267762 -s 3 -d 3 -p ack -e 60 -c 2 -a 0 -i 88 -k AGT
+ -t 2.456267762 -s 3 -d -1 -p tcp -e 1040 -c 2 -a 0 -i 89 -k AGT 
- -t 2.456267762 -s 3 -d -1 -p tcp -e 1040 -c 2 -a 0 -i 89 -k AGT
h -t 2.456267762 -s 3 -d -1 -p tcp -e 1040 -c 2 -a 0 -i 89 -k AGT
+ -t 2.456267762 -s 3 -d 27 -p tcp -e 1060 -c 2 -a 0 -i 89 -k RTR 
- -t 2.456267762 -s 3 -d 27 -p tcp -e 1060 -c 2 -a 0 -i 89 -k RTR
h -t 2.456267762 -s 3 -d 27 -p tcp -e 1060 -c 2 -a 0 -i 89 -k RTR
+ -t 2.456267762 -s 3 -d -1 -p tcp -e 1040 -c 2 -a 0 -i 90 -k AGT 
- -t 2.456267762 -s 3 -d -1 -p tcp -e 1040 -c 2 -a 0 -i 90 -k AGT
h -t 2.456267762 -s 3 -d -1 -p tcp -e 1040 -c 2 -a 0 -i 90 -k AGT
+ -t 2.456267762 -s 3 -d 27 -p tcp -e 1060 -c 2 -a 0 -i 90 -k RTR 
- -t 2.456267762 -s 3 -d 27 -p tcp -e 1060 -c 2 -a 0 -i 90 -k RTR
h -t 2.456267762 -s 3 -d 27 -p tcp -e 1060 -c 2 -a 0 -i 90 -k RTR
r -t 2.456557238 -s 27 -d -1 -p MAC -e 38 -c 2 -a 0 -i 0 -k MAC
+ -t 2.456726762 -s 3 -d -1 -p MAC -e 44 -c 2 -a 0 -i 0 -k MAC 
- -t 2.456726762 -s 3 -d -1 -p MAC -e 44 -c 2 -a 0 -i 0 -k MAC
h -t 2.456726762 -s 3 -d -1 -p MAC -e 44 -c 2 -a 0 -i 0 -k MAC
r -t 2.457079238 -s 27 -d -1 -p MAC -e 44 -c 2 -a 0 -i 0 -k MAC
+ -t 2.457089238 -s 27 -d -1 -p MAC -e 38 -c 2 -a 0 -i 0 -k MAC 
- -t 2.457089238 -s 27 -d -1 -p MAC -e 38 -c 2 -a 0 -i 0 -k MAC
h -t 2.457089238 -s 27 -d -1 -p MAC -e 38 -c 2 -a 0 -i 0 -k MAC
r -t 2.457393715 -s 3 -d -1 -p MAC -e 38 -c 2 -a 0 -i 0 -k MAC
+ -t 2.457403715 -s 3 -d 27 -p tcp -e 1112 -c 2 -a 0 -i 89 -k MAC 
- -t 2.457403715 -s 3 -d 27 -p tcp -e 1112 -c 2 -a 0 -i 89 -k MAC
h -t 2.457403715 -s 3 -d 27 -p tcp -e 1112 -c 2 -a 0 -i 89 -k MAC
r -t 2.466300191 -s 27 -d 27 -p tcp -e 1060 -c 2 -a 0 -i 89 -k MAC
+ -t 2.466310191 -s 27 -d -1 -p MAC -e 38 -c 2 -a 0 -i 0 -k MAC 
- -t 2.466310191 -s 27 -d -1 -p MAC -e 38 -c 2 -a 0 -i 0 -k MAC
h -t 2.466310191 -s 27 -d -1 -p MAC -e 38 -c 2 -a 0 -i 0 -k MAC
r -t 2.466325191 -s 27 -d 27 -p tcp -e 1060 -c 2 -a 0 -i 89 -k AGT
+ -t 2.466325191 -s 27 -d -1 -p ack -e 40 -c 2 -a 0 -i 91 -k AGT 
- -t 2.466325191 -s 27 -d -1 -p ack -e 40 -c 2 -a 0 -i 91 -k AGT
h -t 2.466325191 -s 27 -d -1 -p ack -e 40 -c 2 -a 0 -i 91 -k AGT
+ -t 2.466325191 -s 27 -d 3 -p ack -e 60 -c 2 -a 0 -i 91 -k RTR 
- -t 2.466325191 -s 27 -d 3 -p ack -e 60 -c 2 -a 0 -i 91 -k RTR
h -t 2.466325191 -s 27 -d 3 -p ack -e 60 -c 2 -a 0 -i 91 -k RTR
r -t 2.466614667 -s 3 -d -1 -p MAC -e 38 -c 2 -a 0 -i 0 -k MAC
+ -t 2.467084191 -s 27 -d -1 -p MAC -e 44 -c 2 -a 0 -i 0 -k MAC 
- -t 2.467084191 -s 27 -d -1 -p MAC -e 44 -c 2 -a 0 -i 0 -k MAC
h -t 2.467084191 -s 27 -d -1 -p MAC -e 44 -c 2 -a 0 -i 0 -k MAC
r -t 2.467436667 -s 3 -d -1 -p MAC -e 44 -c 2 -a 0 -i 0 -k MAC
+ -t 2.467446667 -s 3 -d -1 -p MAC -e 38 -c 2 -a 0 -i 0 -k MAC 
- -t 2.467446667 -s 3 -d -1 -p MAC -e 38 -c 2 -a 0 -i 0 -k MAC
h -t 2.467446667 -s 3 -d -1 -p MAC -e 38 -c 2 -a 0 -i 0 -k MAC
r -t 2.467751143 -s 27 -d -1 -p MAC -e 38 -c 2 -a 0 -i 0 -k MAC
+ -t 2.467761143 -s 27 -d 3 -p ack -e 112 -c 2 -a 0 -i 91 -k MAC 
- -t 2.467761143 -s 27 -d 3 -p ack -e 112 -c 2 -a 0 -i 91 -k MAC
h -t 2.467761143 -s 27 -d 3 -p ack -e 112 -c 2 -a 0 -i 91 -k MAC
r -t 2.468657619 -s 3 -d 3 -p ack -e 60 -c 2 -a 0 -i 91 -k MAC
+ -t 2.468667619 -s 3 -d -1 -p MAC -e 38 -c 2 -a 0 -i 0 -k MAC 
- -t 2.468667619 -s 3 -d -1 -p MAC -e 38 -c 2 -a 0 -i 0 -k MAC
h -t 2.468667619 -s 3 -d -1 -p MAC -e 38 -c 2 -a 0 -i 0 -k MAC
r -t 2.468682619 -s 3 -d 3 -p ack -e 60 -c 2 -a 0 -i 91 -k AGT
+ -t 2.468682619 -s 3 -d -1 -p tcp -e 1040 -c 2 -a 0 -i 92 -k AGT 
- -t 2.468682619 -s 3 -d -1 -p tcp -e 1040 -c 2 -a 0 -i 92 -k AGT
h -t 2.468682619 -s 3 -d -1 -p tcp -e 1040 -c 2 -a 0 -i 92 -k AGT
+ -t 2.468682619 -s 3 -d 27 -p tcp -e 1060 -c 2 -a 0 -i 92 -k RTR 
- -t 2.468682619 -s 3 -d 27 -p tcp -e 1060 -c 2 -a 0 -i 92 -k RTR
h -t 2.468682619 -s 3 -d 27 -p tcp -e 1060 -c 2 -a 0 -i 92 -k RTR
+ -t 2.468682619 -s 3 -d -1 -p tcp -e 1040 -c 2 -a 0 -i 93 -k AGT 
- -t 2.468682619 -s 3 -d -1 -p tcp -e 1040 -c 2 -a 0 -i 93 -k AGT
h -t 2.468682619 -s 3 -d -1 -p tcp -e 1040 -c 2 -a 0 -i 93 -k AGT
+ -t 2.468682619 -s 3 -d 27 -p tcp -e 1060 -c 2 -a 0 -i 93 -k RTR 
- -t 2.468682619 -s 3 -d 27 -p tcp -e 1060 -c 2 -a 0 -i 93 -k RTR
h -t 2.468682619 -s 3 -d 27 -p tcp -e 1060 -c 2 -a 0 -i 93 -k RTR
r -t 2.468972096 -s 27 -d -1 -p MAC -e 38 -c 2 -a 0 -i 0 -k MAC
+ -t 2.469101619 -s 3 -d -1 -p MAC -e 44 -c 2 -a 0 -i 0 -k MAC 
- -t 2.469101619 -s 3 -d -1 -p MAC -e 44 -c 2 -a 0 -i 0 -k MAC
h -t 2.469101619 -s 3 -d -1 -p MAC -e 44 -c 2 -a 0 -i 0 -k MAC
r -t 2.469454096 -s 27 -d -1 -p MAC -e 44 -c 2 -a 0 -i 0 -k MAC
+ -t 2.469464096 -s 27 -d -1 -p MAC -e 38 -c 2 -a 0 -i 0 -k MAC 
- -t 2.469464096 -s 27 -d -1 -p MAC -e 38 -c 2 -a 0 -i 0 -k MAC
h -t 2.469464096 -s 27 -d -1 -p MAC -e 38 -c 2 -a 0 -i 0 -k MAC
r -t 2.469768572 -s 3 -d -1 -p MAC -e 38 -c 2 -a 0 -i 0 -k MAC
+ -t 2.469778572 -s 3 -d 27 -p tcp -e 1112 -c 2 -a 0 -i 90 -k MAC 
- -t 2.469778572 -s 3 -d 27 -p tcp -e 1112 -c 2 -a 0 -i 90 -k MAC
h -t 2.469778572 -s 3 -d 27 -p tcp -e 1112 -c 2 -a 0 -i 90 -k MAC
r -t 2.478675048 -s 27 -d 27 -p tcp -e 1060 -c 2 -a 0 -i 90 -k MAC
+ -t 2.478685048 -s 27 -d -1 -p MAC -e 38 -c 2 -a 0 -i 0 -k MAC 
- -t 2.478685048 -s 27 -d -1 -p MAC -e 38 -c 2 -a 0 -i 0 -k MAC
h -t 2.478685048 -s 27 -d -1 -p MAC -e 38 -c 2 -a 0 -i 0 -k MAC
r -t 2.478700048 -s 27 -d 27 -p tcp -e 1060 -c 2 -a 0 -i 90 -k AGT
+ -t 2.478700048 -s 27 -d -1 -p ack -e 40 -c 2 -a 0 -i 94 -k AGT 
- -t 2.478700048 -s 27 -d -1 -p ack -e 40 -c 2 -a 0 -i 94 -k AGT
h -t 2.478700048 -s 27 -d -1 -p ack -e 40 -c 2 -a 0 -i 94 -k AGT
+ -t 2.478700048 -s 27 -d 3 -p ack -e 60 -c 2 -a 0 -i 94 -k RTR 
- -t 2.478700048 -s 27 -d 3 -p ack -e 60 -c 2 -a 0 -i 94 -k RTR
h -t 2.478700048 -s 27 -d 3 -p ack -e 60 -c 2 -a 0 -i 94 -k RTR
r -t 2.478989524 -s 3 -d -1 -p MAC -e 38 -c 2 -a 0 -i 0 -k MAC
+ -t 2.479339524 -s 3 -d -1 -p MAC -e 44 -c 2 -a 0 -i 0 -k MAC 
- -t 2.479339524 -s 3 -d -1 -p MAC -e 44 -c 2 -a 0 -i 0 -k MAC
h -t 2.479339524 -s 3 -d -1 -p MAC -e 44 -c 2 -a 0 -i 0 -k MAC
r -t 2.479692000 -s 27 -d -1 -p MAC -e 44 -c 2 -a 0 -i 0 -k MAC
+ -t 2.479702000 -s 27 -d -1 -p MAC -e 38 -c 2 -a 0 -i 0 -k MAC 
- -t 2.479702000 -s 27 -d -1 -p MAC -e 38 -c 2 -a 0 -i 0 -k MAC
h -t 2.479702000 -s 27 -d -1 -p MAC -e 38 -c 2 -a 0 -i 0 -k MAC
r -t 2.480006477 -s 3 -d -1 -p MAC -e 38 -c 2 -a 0 -i 0 -k MAC
+ -t 2.480016477 -s 3 -d 27 -p tcp -e 1112 -c 2 -a 0 -i 92 -k MAC 
- -t 2.480016477 -s 3 -d 27 -p tcp -e 1112 -c 2 -a 0 -i 92 -k MAC
h -t 2.480016477 -s 3 -d 27 -p tcp -e 1112 -c 2 -a 0 -i 92 -k MAC
r -t 2.488912953 -s 27 -d 27 -p tcp -e 1060 -c 2 -a 0 -i 92 -k MAC
+ -t 2.488922953 -s 27 -d -1 -p MAC -e 38 -c 2 -a 0 -i 0 -k MAC 
- -t 2.488922953 -s 27 -d -1 -p MAC -e 38 -c 2 -a 0 -i 0 -k MAC
h -t 2.488922953 -s 27 -d -1 -p MAC -e 38 -c 2 -a 0 -i 0 -k MAC
r -t 2.488937953 -s 27 -d 27 -p tcp -e 1060 -c 2 -a 0 -i 92 -k AGT
+ -t 2.488937953 -s 27 -d -1 -p ack -e 40 -c 2 -a 0 -i 95 -k AGT 
- -t 2.488937953 -s 27 -d -1 -p ack -e 40 -c 2 -a 0 -i 95 -k AGT
h -t 2.488937953 -s 27 -d -1 -p ack -e 40 -c 2 -a 0 -i 95 -k AGT
+ -t 2.488937953 -s 27 -d 3 -p ack -e 60 -c 2 -a 0 -i 95 -k RTR 
- -t 2.488937953 -s 27 -d 3 -p ack -e 60 -c 2 -a 0 -i 95 -k RTR
h -t 2.488937953 -s 27 -d 3 -p ack -e 60 -c 2 -a 0 -i 95 -k RTR
r -t 2.489227429 -s 3 -d -1 -p MAC -e 38 -c 2 -a 0 -i 0 -k MAC
+ -t 2.489377429 -s 3 -d -1 -p MAC -e 44 -c 2 -a 0 -i 0 -k MAC 
- -t 2.489377429 -s 3 -d -1 -p MAC -e 44 -c 2 -a 0 -i 0 -k MAC
h -t 2.489377429 -s 3 -d -1 -p MAC -e 44 -c 2 -a 0 -i 0 -k MAC
r -t 2.489729905 -s 27 -d -1 -p MAC -e 44 -c 2 -a 0 -i 0 -k MAC
+ -t 2.489739905 -s 27 -d -1 -p MAC -e 38 -c 2 -a 0 -i 0 -k MAC 
- -t 2.489739905 -s 27 -d -1 -p MAC -e 38 -c 2 -a 0 -i 0 -k MAC
h -t 2.489739905 -s 27 -d -1 -p MAC -e 38 -c 2 -a 0 -i 0 -k MAC
r -t 2.490044382 -s 3 -d -1 -p MAC -e 38 -c 2 -a 0 -i 0 -k MAC
+ -t 2.490054382 -s 3 -d 27 -p tcp -e 1112 -c 2 -a 0 -i 93 -k MAC 
- -t 2.490054382 -s 3 -d 27 -p tcp -e 1112 -c 2 -a 0 -i 93 -k MAC
h -t 2.490054382 -s 3 -d 27 -p tcp -e 1112 -c 2 -a 0 -i 93 -k MAC
r -t 2.498950858 -s 27 -d 27 -p tcp -e 1060 -c 2 -a 0 -i 93 -k MAC
+ -t 2.498960858 -s 27 -d -1 -p MAC -e 38 -c 2 -a 0 -i 0 -k MAC 
- -t 2.498960858 -s 27 -d -1 -p MAC -e 38 -c 2 -a 0 -i 0 -k MAC
h -t 2.498960858 -s 27 -d -1 -p MAC -e 38 -c 2 -a 0 -i 0 -k MAC
r -t 2.498975858 -s 27 -d 27 -p tcp -e 1060 -c 2 -a 0 -i 93 -k AGT
+ -t 2.498975858 -s 27 -d -1 -p ack -e 40 -c 2 -a 0 -i 96 -k AGT 
- -t 2.498975858 -s 27 -d -1 -p ack -e 40 -c 2 -a 0 -i 96 -k AGT
h -t 2.498975858 -s 27 -d -1 -p ack -e 40 -c 2 -a 0 -i 96 -k AGT
+ -t 2.498975858 -s 27 -d 3 -p ack -e 60 -c 2 -a 0 -i 96 -k RTR 
- -t 2.498975858 -s 27 -d 3 -p ack -e 60 -c 2 -a 0 -i 96 -k RTR
h -t 2.498975858 -s 27 -d 3 -p ack -e 60 -c 2 -a 0 -i 96 -k RTR
r -t 2.499265334 -s 3 -d -1 -p MAC -e 38 -c 2 -a 0 -i 0 -k MAC
+ -t 2.499394858 -s 27 -d -1 -p MAC -e 44 -c 2 -a 0 -i 0 -k MAC 
- -t 2.499394858 -s 27 -d -1 -p MAC -e 44 -c 2 -a 0 -i 0 -k MAC
h -t 2.499394858 -s 27 -d -1 -p MAC -e 44 -c 2 -a 0 -i 0 -k MAC
r -t 2.499747334 -s 3 -d -1 -p MAC -e 44 -c 2 -a 0 -i 0 -k MAC
+ -t 2.499757334 -s 3 -d -1 -p MAC -e 38 -c 2 -a 0 -i 0 -k MAC 
- -t 2.499757334 -s 3 -d -1 -p MAC -e 38 -c 2 -a 0 -i 0 -k MAC
h -t 2.499757334 -s 3 -d -1 -p MAC -e 38 -c 2 -a 0 -i 0 -k MAC
n -t 2.5 -s 27 -S COLOR -c gold -o black -i gold -I black
r -t 2.500061810 -s 27 -d -1 -p MAC -e 38 -c 2 -a 0 -i 0 -k MAC
+ -t 2.500071810 -s 27 -d 3 -p ack -e 112 -c 2 -a 0 -i 94 -k MAC 
- -t 2.500071810 -s 27 -d 3 -p ack -e 112 -c 2 -a 0 -i 94 -k MAC
h -t 2.500071810 -s 27 -d 3 -p ack -e 112 -c 2 -a 0 -i 94 -k MAC
r -t 2.500968286 -s 3 -d 3 -p ack -e 60 -c 2 -a 0 -i 94 -k MAC
+ -t 2.500978286 -s 3 -d -1 -p MAC -e 38 -c 2 -a 0 -i 0 -k MAC 
- -t 2.500978286 -s 3 -d -1 -p MAC -e 38 -c 2 -a 0 -i 0 -k MAC
h -t 2.500978286 -s 3 -d -1 -p MAC -e 38 -c 2 -a 0 -i 0 -k MAC
r -t 2.500993286 -s 3 -d 3 -p ack -e 60 -c 2 -a 0 -i 94 -k AGT
r -t 2.501282763 -s 27 -d -1 -p MAC -e 38 -c 2 -a 0 -i 0 -k MAC
+ -t 2.501472763 -s 27 -d -1 -p MAC -e 44 -c 2 -a 0 -i 0 -k MAC 
- -t 2.501472763 -s 27 -d -1 -p MAC -e 44 -c 2 -a 0 -i 0 -k MAC
h -t 2.501472763 -s 27 -d -1 -p MAC -e 44 -c 2 -a 0 -i 0 -k MAC
r -t 2.501825239 -s 3 -d -1 -p MAC -e 44 -c 2 -a 0 -i 0 -k MAC
+ -t 2.501835239 -s 3 -d -1 -p MAC -e 38 -c 2 -a 0 -i 0 -k MAC 
- -t 2.501835239 -s 3 -d -1 -p MAC -e 38 -c 2 -a 0 -i 0 -k MAC
h -t 2.501835239 -s 3 -d -1 -p MAC -e 38 -c 2 -a 0 -i 0 -k MAC
r -t 2.502139715 -s 27 -d -1 -p MAC -e 38 -c 2 -a 0 -i 0 -k MAC
+ -t 2.502149715 -s 27 -d 3 -p ack -e 112 -c 2 -a 0 -i 95 -k MAC 
- -t 2.502149715 -s 27 -d 3 -p ack -e 112 -c 2 -a 0 -i 95 -k MAC
h -t 2.502149715 -s 27 -d 3 -p ack -e 112 -c 2 -a 0 -i 95 -k MAC
r -t 2.503046191 -s 3 -d 3 -p ack -e 60 -c 2 -a 0 -i 95 -k MAC
+ -t 2.503056191 -s 3 -d -1 -p MAC -e 38 -c 2 -a 0 -i 0 -k MAC 
- -t 2.503056191 -s 3 -d -1 -p MAC -e 38 -c 2 -a 0 -i 0 -k MAC
h -t 2.503056191 -s 3 -d -1 -p MAC -e 38 -c 2 -a 0 -i 0 -k MAC
r -t 2.503071191 -s 3 -d 3 -p ack -e 60 -c 2 -a 0 -i 95 -k AGT
r -t 2.503360667 -s 27 -d -1 -p MAC -e 38 -c 2 -a 0 -i 0 -k MAC
+ -t 2.503890667 -s 27 -d -1 -p MAC -e 44 -c 2 -a 0 -i 0 -k MAC 
- -t 2.503890667 -s 27 -d -1 -p MAC -e 44 -c 2 -a 0 -i 0 -k MAC
h -t 2.503890667 -s 27 -d -1 -p MAC -e 44 -c 2 -a 0 -i 0 -k MAC
r -t 2.504243144 -s 3 -d -1 -p MAC -e 44 -c 2 -a 0 -i 0 -k MAC
+ -t 2.504253144 -s 3 -d -1 -p MAC -e 38 -c 2 -a 0 -i 0 -k MAC 
- -t 2.504253144 -s 3 -d -1 -p MAC -e 38 -c 2 -a 0 -i 0 -k MAC
h -t 2.504253144 -s 3 -d -1 -p MAC -e 38 -c 2 -a 0 -i 0 -k MAC
r -t 2.504557620 -s 27 -d -1 -p MAC -e 38 -c 2 -a 0 -i 0 -k MAC
+ -t 2.504567620 -s 27 -d 3 -p ack -e 112 -c 2 -a 0 -i 96 -k MAC 
- -t 2.504567620 -s 27 -d 3 -p ack -e 112 -c 2 -a 0 -i 96 -k MAC
h -t 2.504567620 -s 27 -d 3 -p ack -e 112 -c 2 -a 0 -i 96 -k MAC
r -t 2.505464096 -s 3 -d 3 -p ack -e 60 -c 2 -a 0 -i 96 -k MAC
+ -t 2.505474096 -s 3 -d -1 -p MAC -e 38 -c 2 -a 0 -i 0 -k MAC 
- -t 2.505474096 -s 3 -d -1 -p MAC -e 38 -c 2 -a 0 -i 0 -k MAC
h -t 2.505474096 -s 3 -d -1 -p MAC -e 38 -c 2 -a 0 -i 0 -k MAC
r -t 2.505489096 -s 3 -d 3 -p ack -e 60 -c 2 -a 0 -i 96 -k AGT
r -t 2.505778572 -s 27 -d -1 -p MAC -e 38 -c 2 -a 0 -i 0 -k MAC
+ -t 2.600000000 -s 26 -d -1 -p tcp -e 40 -c 2 -a 0 -i 97 -k AGT 
- -t 2.600000000 -s 26 -d -1 -p tcp -e 40 -c 2 -a 0 -i 97 -k AGT
h -t 2.600000000 -s 26 -d -1 -p tcp -e 40 -c 2 -a 0 -i 97 -k AGT
+ -t 2.600000000 -s 26 -d 2 -p tcp -e 60 -c 2 -a 0 -i 97 -k RTR 
- -t 2.600000000 -s 26 -d 2 -p tcp -e 60 -c 2 -a 0 -i 97 -k RTR
h -t 2.600000000 -s 26 -d 2 -p tcp -e 60 -c 2 -a 0 -i 97 -k RTR
+ -t 2.600055000 -s 26 -d -1 -p ARP -e 80 -c 2 -a 0 -i 0 -k MAC 
- -t 2.600055000 -s 26 -d -1 -p ARP -e 80 -c 2 -a 0 -i 0 -k MAC
h -t 2.600055000 -s 26 -d -1 -p ARP -e 80 -c 2 -a 0 -i 0 -k MAC
r -t 2.600695391 -s 17 -d -1 -p ARP -e 28 -c 2 -a 0 -i 0 -k MAC
r -t 2.600695442 -s 0 -d -1 -p ARP -e 28 -c 2 -a 0 -i 0 -k MAC
r -t 2.600695449 -s 14 -d -1 -p ARP -e 28 -c 2 -a 0 -i 0 -k MAC
r -t 2.600695457 -s 2 -d -1 -p ARP -e 28 -c 2 -a 0 -i 0 -k MAC
r -t 2.600695486 -s 13 -d -1 -p ARP -e 28 -c 2 -a 0 -i 0 -k MAC
r -t 2.600695581 -s 47 -d -1 -p ARP -e 28 -c 2 -a 0 -i 0 -k MAC
r -t 2.600695602 -s 44 -d -1 -p ARP -e 28 -c 2 -a 0 -i 0 -k MAC
r -t 2.600695703 -s 48 -d -1 -p ARP -e 28 -c 2 -a 0 -i 0 -k MAC
r -t 2.600695776 -s 19 -d -1 -p ARP -e 28 -c 2 -a 0 -i 0 -k MAC
r -t 2.600695796 -s 37 -d -1 -p ARP -e 28 -c 2 -a 0 -i 0 -k MAC
+ -t 2.600750457 -s 2 -d -1 -p MAC -e 44 -c 2 -a 0 -i 0 -k MAC 
- -t 2.600750457 -s 2 -d -1 -p MAC -e 44 -c 2 -a 0 -i 0 -k MAC
h -t 2.600750457 -s 2 -d -1 -p MAC -e 44 -c 2 -a 0 -i 0 -k MAC
r -t 2.601102913 -s 26 -d -1 -p MAC -e 44 -c 2 -a 0 -i 0 -k MAC
+ -t 2.601112913 -s 26 -d -1 -p MAC -e 38 -c 2 -a 0 -i 0 -k MAC 
- -t 2.601112913 -s 26 -d -1 -p MAC -e 38 -c 2 -a 0 -i 0 -k MAC
h -t 2.601112913 -s 26 -d -1 -p MAC -e 38 -c 2 -a 0 -i 0 -k MAC
r -t 2.601417370 -s 2 -d -1 -p MAC -e 38 -c 2 -a 0 -i 0 -k MAC
+ -t 2.601427370 -s 2 -d -1 -p ARP -e 80 -c 2 -a 0 -i 0 -k MAC 
- -t 2.601427370 -s 2 -d -1 -p ARP -e 80 -c 2 -a 0 -i 0 -k MAC
h -t 2.601427370 -s 2 -d -1 -p ARP -e 80 -c 2 -a 0 -i 0 -k MAC
r -t 2.602067827 -s 26 -d -1 -p ARP -e 28 -c 2 -a 0 -i 0 -k MAC
+ -t 2.602077827 -s 26 -d -1 -p MAC -e 38 -c 2 -a 0 -i 0 -k MAC 
- -t 2.602077827 -s 26 -d -1 -p MAC -e 38 -c 2 -a 0 -i 0 -k MAC
h -t 2.602077827 -s 26 -d -1 -p MAC -e 38 -c 2 -a 0 -i 0 -k MAC
r -t 2.602382284 -s 2 -d -1 -p MAC -e 38 -c 2 -a 0 -i 0 -k MAC
+ -t 2.602931827 -s 26 -d -1 -p MAC -e 44 -c 2 -a 0 -i 0 -k MAC 
- -t 2.602931827 -s 26 -d -1 -p MAC -e 44 -c 2 -a 0 -i 0 -k MAC
h -t 2.602931827 -s 26 -d -1 -p MAC -e 44 -c 2 -a 0 -i 0 -k MAC
r -t 2.603284284 -s 2 -d -1 -p MAC -e 44 -c 2 -a 0 -i 0 -k MAC
+ -t 2.603294284 -s 2 -d -1 -p MAC -e 38 -c 2 -a 0 -i 0 -k MAC 
- -t 2.603294284 -s 2 -d -1 -p MAC -e 38 -c 2 -a 0 -i 0 -k MAC
h -t 2.603294284 -s 2 -d -1 -p MAC -e 38 -c 2 -a 0 -i 0 -k MAC
r -t 2.603598740 -s 26 -d -1 -p MAC -e 38 -c 2 -a 0 -i 0 -k MAC
+ -t 2.603608740 -s 26 -d 2 -p tcp -e 112 -c 2 -a 0 -i 97 -k MAC 
- -t 2.603608740 -s 26 -d 2 -p tcp -e 112 -c 2 -a 0 -i 97 -k MAC
h -t 2.603608740 -s 26 -d 2 -p tcp -e 112 -c 2 -a 0 -i 97 -k MAC
r -t 2.604505197 -s 2 -d 2 -p tcp -e 60 -c 2 -a 0 -i 97 -k MAC
+ -t 2.604515197 -s 2 -d -1 -p MAC -e 38 -c 2 -a 0 -i 0 -k MAC 
- -t 2.604515197 -s 2 -d -1 -p MAC -e 38 -c 2 -a 0 -i 0 -k MAC
h -t 2.604515197 -s 2 -d -1 -p MAC -e 38 -c 2 -a 0 -i 0 -k MAC
r -t 2.604530197 -s 2 -d 2 -p tcp -e 60 -c 2 -a 0 -i 97 -k AGT
+ -t 2.604530197 -s 2 -d -1 -p ack -e 40 -c 2 -a 0 -i 98 -k AGT 
- -t 2.604530197 -s 2 -d -1 -p ack -e 40 -c 2 -a 0 -i 98 -k AGT
h -t 2.604530197 -s 2 -d -1 -p ack -e 40 -c 2 -a 0 -i 98 -k AGT
+ -t 2.604530197 -s 2 -d 26 -p ack -e 60 -c 2 -a 0 -i 98 -k RTR 
- -t 2.604530197 -s 2 -d 26 -p ack -e 60 -c 2 -a 0 -i 98 -k RTR
h -t 2.604530197 -s 2 -d 26 -p ack -e 60 -c 2 -a 0 -i 98 -k RTR
r -t 2.604819654 -s 26 -d -1 -p MAC -e 38 -c 2 -a 0 -i 0 -k MAC
+ -t 2.605469197 -s 2 -d -1 -p MAC -e 44 -c 2 -a 0 -i 0 -k MAC 
- -t 2.605469197 -s 2 -d -1 -p MAC -e 44 -c 2 -a 0 -i 0 -k MAC
h -t 2.605469197 -s 2 -d -1 -p MAC -e 44 -c 2 -a 0 -i 0 -k MAC
r -t 2.605821654 -s 26 -d -1 -p MAC -e 44 -c 2 -a 0 -i 0 -k MAC
+ -t 2.605831654 -s 26 -d -1 -p MAC -e 38 -c 2 -a 0 -i 0 -k MAC 
- -t 2.605831654 -s 26 -d -1 -p MAC -e 38 -c 2 -a 0 -i 0 -k MAC
h -t 2.605831654 -s 26 -d -1 -p MAC -e 38 -c 2 -a 0 -i 0 -k MAC
r -t 2.606136110 -s 2 -d -1 -p MAC -e 38 -c 2 -a 0 -i 0 -k MAC
+ -t 2.606146110 -s 2 -d 26 -p ack -e 112 -c 2 -a 0 -i 98 -k MAC 
- -t 2.606146110 -s 2 -d 26 -p ack -e 112 -c 2 -a 0 -i 98 -k MAC
h -t 2.606146110 -s 2 -d 26 -p ack -e 112 -c 2 -a 0 -i 98 -k MAC
r -t 2.607042567 -s 26 -d 26 -p ack -e 60 -c 2 -a 0 -i 98 -k MAC
+ -t 2.607052567 -s 26 -d -1 -p MAC -e 38 -c 2 -a 0 -i 0 -k MAC 
- -t 2.607052567 -s 26 -d -1 -p MAC -e 38 -c 2 -a 0 -i 0 -k MAC
h -t 2.607052567 -s 26 -d -1 -p MAC -e 38 -c 2 -a 0 -i 0 -k MAC
r -t 2.607067567 -s 26 -d 26 -p ack -e 60 -c 2 -a 0 -i 98 -k AGT
+ -t 2.607067567 -s 26 -d -1 -p tcp -e 1040 -c 2 -a 0 -i 99 -k AGT 
- -t 2.607067567 -s 26 -d -1 -p tcp -e 1040 -c 2 -a 0 -i 99 -k AGT
h -t 2.607067567 -s 26 -d -1 -p tcp -e 1040 -c 2 -a 0 -i 99 -k AGT
+ -t 2.607067567 -s 26 -d 2 -p tcp -e 1060 -c 2 -a 0 -i 99 -k RTR 
- -t 2.607067567 -s 26 -d 2 -p tcp -e 1060 -c 2 -a 0 -i 99 -k RTR
h -t 2.607067567 -s 26 -d 2 -p tcp -e 1060 -c 2 -a 0 -i 99 -k RTR
+ -t 2.607067567 -s 26 -d -1 -p tcp -e 1040 -c 2 -a 0 -i 100 -k AGT 
- -t 2.607067567 -s 26 -d -1 -p tcp -e 1040 -c 2 -a 0 -i 100 -k AGT
h -t 2.607067567 -s 26 -d -1 -p tcp -e 1040 -c 2 -a 0 -i 100 -k AGT
+ -t 2.607067567 -s 26 -d 2 -p tcp -e 1060 -c 2 -a 0 -i 100 -k RTR 
- -t 2.607067567 -s 26 -d 2 -p tcp -e 1060 -c 2 -a 0 -i 100 -k RTR
h -t 2.607067567 -s 26 -d 2 -p tcp -e 1060 -c 2 -a 0 -i 100 -k RTR
r -t 2.607357024 -s 2 -d -1 -p MAC -e 38 -c 2 -a 0 -i 0 -k MAC
+ -t 2.608006567 -s 26 -d -1 -p MAC -e 44 -c 2 -a 0 -i 0 -k MAC 
- -t 2.608006567 -s 26 -d -1 -p MAC -e 44 -c 2 -a 0 -i 0 -k MAC
h -t 2.608006567 -s 26 -d -1 -p MAC -e 44 -c 2 -a 0 -i 0 -k MAC
r -t 2.608359024 -s 2 -d -1 -p MAC -e 44 -c 2 -a 0 -i 0 -k MAC
+ -t 2.608369024 -s 2 -d -1 -p MAC -e 38 -c 2 -a 0 -i 0 -k MAC 
- -t 2.608369024 -s 2 -d -1 -p MAC -e 38 -c 2 -a 0 -i 0 -k MAC
h -t 2.608369024 -s 2 -d -1 -p MAC -e 38 -c 2 -a 0 -i 0 -k MAC
r -t 2.608673481 -s 26 -d -1 -p MAC -e 38 -c 2 -a 0 -i 0 -k MAC
+ -t 2.608683481 -s 26 -d 2 -p tcp -e 1112 -c 2 -a 0 -i 99 -k MAC 
- -t 2.608683481 -s 26 -d 2 -p tcp -e 1112 -c 2 -a 0 -i 99 -k MAC
h -t 2.608683481 -s 26 -d 2 -p tcp -e 1112 -c 2 -a 0 -i 99 -k MAC
r -t 2.617579937 -s 2 -d 2 -p tcp -e 1060 -c 2 -a 0 -i 99 -k MAC
+ -t 2.617589937 -s 2 -d -1 -p MAC -e 38 -c 2 -a 0 -i 0 -k MAC 
- -t 2.617589937 -s 2 -d -1 -p MAC -e 38 -c 2 -a 0 -i 0 -k MAC
h -t 2.617589937 -s 2 -d -1 -p MAC -e 38 -c 2 -a 0 -i 0 -k MAC
r -t 2.617604937 -s 2 -d 2 -p tcp -e 1060 -c 2 -a 0 -i 99 -k AGT
+ -t 2.617604937 -s 2 -d -1 -p ack -e 40 -c 2 -a 0 -i 101 -k AGT 
- -t 2.617604937 -s 2 -d -1 -p ack -e 40 -c 2 -a 0 -i 101 -k AGT
h -t 2.617604937 -s 2 -d -1 -p ack -e 40 -c 2 -a 0 -i 101 -k AGT
+ -t 2.617604937 -s 2 -d 26 -p ack -e 60 -c 2 -a 0 -i 101 -k RTR 
- -t 2.617604937 -s 2 -d 26 -p ack -e 60 -c 2 -a 0 -i 101 -k RTR
h -t 2.617604937 -s 2 -d 26 -p ack -e 60 -c 2 -a 0 -i 101 -k RTR
r -t 2.617894394 -s 26 -d -1 -p MAC -e 38 -c 2 -a 0 -i 0 -k MAC
+ -t 2.617943937 -s 2 -d -1 -p MAC -e 44 -c 2 -a 0 -i 0 -k MAC 
- -t 2.617943937 -s 2 -d -1 -p MAC -e 44 -c 2 -a 0 -i 0 -k MAC
h -t 2.617943937 -s 2 -d -1 -p MAC -e 44 -c 2 -a 0 -i 0 -k MAC
r -t 2.618296394 -s 26 -d -1 -p MAC -e 44 -c 2 -a 0 -i 0 -k MAC
+ -t 2.618306394 -s 26 -d -1 -p MAC -e 38 -c 2 -a 0 -i 0 -k MAC 
- -t 2.618306394 -s 26 -d -1 -p MAC -e 38 -c 2 -a 0 -i 0 -k MAC
h -t 2.618306394 -s 26 -d -1 -p MAC -e 38 -c 2 -a 0 -i 0 -k MAC
r -t 2.618610851 -s 2 -d -1 -p MAC -e 38 -c 2 -a 0 -i 0 -k MAC
+ -t 2.618620851 -s 2 -d 26 -p ack -e 112 -c 2 -a 0 -i 101 -k MAC 
- -t 2.618620851 -s 2 -d 26 -p ack -e 112 -c 2 -a 0 -i 101 -k MAC
h -t 2.618620851 -s 2 -d 26 -p ack -e 112 -c 2 -a 0 -i 101 -k MAC
r -t 2.619517307 -s 26 -d 26 -p ack -e 60 -c 2 -a 0 -i 101 -k MAC
+ -t 2.619527307 -s 26 -d -1 -p MAC -e 38 -c 2 -a 0 -i 0 -k MAC 
- -t 2.619527307 -s 26 -d -1 -p MAC -e 38 -c 2 -a 0 -i 0 -k MAC
h -t 2.619527307 -s 26 -d -1 -p MAC -e 38 -c 2 -a 0 -i 0 -k MAC
r -t 2.619542307 -s 26 -d 26 -p ack -e 60 -c 2 -a 0 -i 101 -k AGT
+ -t 2.619542307 -s 26 -d -1 -p tcp -e 1040 -c 2 -a 0 -i 102 -k AGT 
- -t 2.619542307 -s 26 -d -1 -p tcp -e 1040 -c 2 -a 0 -i 102 -k AGT
h -t 2.619542307 -s 26 -d -1 -p tcp -e 1040 -c 2 -a 0 -i 102 -k AGT
+ -t 2.619542307 -s 26 -d 2 -p tcp -e 1060 -c 2 -a 0 -i 102 -k RTR 
- -t 2.619542307 -s 26 -d 2 -p tcp -e 1060 -c 2 -a 0 -i 102 -k RTR
h -t 2.619542307 -s 26 -d 2 -p tcp -e 1060 -c 2 -a 0 -i 102 -k RTR
+ -t 2.619542307 -s 26 -d -1 -p tcp -e 1040 -c 2 -a 0 -i 103 -k AGT 
- -t 2.619542307 -s 26 -d -1 -p tcp -e 1040 -c 2 -a 0 -i 103 -k AGT
h -t 2.619542307 -s 26 -d -1 -p tcp -e 1040 -c 2 -a 0 -i 103 -k AGT
+ -t 2.619542307 -s 26 -d 2 -p tcp -e 1060 -c 2 -a 0 -i 103 -k RTR 
- -t 2.619542307 -s 26 -d 2 -p tcp -e 1060 -c 2 -a 0 -i 103 -k RTR
h -t 2.619542307 -s 26 -d 2 -p tcp -e 1060 -c 2 -a 0 -i 103 -k RTR
r -t 2.619831764 -s 2 -d -1 -p MAC -e 38 -c 2 -a 0 -i 0 -k MAC
+ -t 2.619921307 -s 26 -d -1 -p MAC -e 44 -c 2 -a 0 -i 0 -k MAC 
- -t 2.619921307 -s 26 -d -1 -p MAC -e 44 -c 2 -a 0 -i 0 -k MAC
h -t 2.619921307 -s 26 -d -1 -p MAC -e 44 -c 2 -a 0 -i 0 -k MAC
r -t 2.620273764 -s 2 -d -1 -p MAC -e 44 -c 2 -a 0 -i 0 -k MAC
+ -t 2.620283764 -s 2 -d -1 -p MAC -e 38 -c 2 -a 0 -i 0 -k MAC 
- -t 2.620283764 -s 2 -d -1 -p MAC -e 38 -c 2 -a 0 -i 0 -k MAC
h -t 2.620283764 -s 2 -d -1 -p MAC -e 38 -c 2 -a 0 -i 0 -k MAC
r -t 2.620588221 -s 26 -d -1 -p MAC -e 38 -c 2 -a 0 -i 0 -k MAC
+ -t 2.620598221 -s 26 -d 2 -p tcp -e 1112 -c 2 -a 0 -i 100 -k MAC 
- -t 2.620598221 -s 26 -d 2 -p tcp -e 1112 -c 2 -a 0 -i 100 -k MAC
h -t 2.620598221 -s 26 -d 2 -p tcp -e 1112 -c 2 -a 0 -i 100 -k MAC
r -t 2.629494678 -s 2 -d 2 -p tcp -e 1060 -c 2 -a 0 -i 100 -k MAC
+ -t 2.629504678 -s 2 -d -1 -p MAC -e 38 -c 2 -a 0 -i 0 -k MAC 
- -t 2.629504678 -s 2 -d -1 -p MAC -e 38 -c 2 -a 0 -i 0 -k MAC
h -t 2.629504678 -s 2 -d -1 -p MAC -e 38 -c 2 -a 0 -i 0 -k MAC
r -t 2.629519678 -s 2 -d 2 -p tcp -e 1060 -c 2 -a 0 -i 100 -k AGT
+ -t 2.629519678 -s 2 -d -1 -p ack -e 40 -c 2 -a 0 -i 104 -k AGT 
- -t 2.629519678 -s 2 -d -1 -p ack -e 40 -c 2 -a 0 -i 104 -k AGT
h -t 2.629519678 -s 2 -d -1 -p ack -e 40 -c 2 -a 0 -i 104 -k AGT
+ -t 2.629519678 -s 2 -d 26 -p ack -e 60 -c 2 -a 0 -i 104 -k RTR 
- -t 2.629519678 -s 2 -d 26 -p ack -e 60 -c 2 -a 0 -i 104 -k RTR
h -t 2.629519678 -s 2 -d 26 -p ack -e 60 -c 2 -a 0 -i 104 -k RTR
r -t 2.629809134 -s 26 -d -1 -p MAC -e 38 -c 2 -a 0 -i 0 -k MAC
+ -t 2.629859134 -s 26 -d -1 -p MAC -e 44 -c 2 -a 0 -i 0 -k MAC 
- -t 2.629859134 -s 26 -d -1 -p MAC -e 44 -c 2 -a 0 -i 0 -k MAC
h -t 2.629859134 -s 26 -d -1 -p MAC -e 44 -c 2 -a 0 -i 0 -k MAC
r -t 2.630211591 -s 2 -d -1 -p MAC -e 44 -c 2 -a 0 -i 0 -k MAC
+ -t 2.630221591 -s 2 -d -1 -p MAC -e 38 -c 2 -a 0 -i 0 -k MAC 
- -t 2.630221591 -s 2 -d -1 -p MAC -e 38 -c 2 -a 0 -i 0 -k MAC
h -t 2.630221591 -s 2 -d -1 -p MAC -e 38 -c 2 -a 0 -i 0 -k MAC
r -t 2.630526048 -s 26 -d -1 -p MAC -e 38 -c 2 -a 0 -i 0 -k MAC
+ -t 2.630536048 -s 26 -d 2 -p tcp -e 1112 -c 2 -a 0 -i 102 -k MAC 
- -t 2.630536048 -s 26 -d 2 -p tcp -e 1112 -c 2 -a 0 -i 102 -k MAC
h -t 2.630536048 -s 26 -d 2 -p tcp -e 1112 -c 2 -a 0 -i 102 -k MAC
r -t 2.639432504 -s 2 -d 2 -p tcp -e 1060 -c 2 -a 0 -i 102 -k MAC
+ -t 2.639442504 -s 2 -d -1 -p MAC -e 38 -c 2 -a 0 -i 0 -k MAC 
- -t 2.639442504 -s 2 -d -1 -p MAC -e 38 -c 2 -a 0 -i 0 -k MAC
h -t 2.639442504 -s 2 -d -1 -p MAC -e 38 -c 2 -a 0 -i 0 -k MAC
r -t 2.639457504 -s 2 -d 2 -p tcp -e 1060 -c 2 -a 0 -i 102 -k AGT
+ -t 2.639457504 -s 2 -d -1 -p ack -e 40 -c 2 -a 0 -i 105 -k AGT 
- -t 2.639457504 -s 2 -d -1 -p ack -e 40 -c 2 -a 0 -i 105 -k AGT
h -t 2.639457504 -s 2 -d -1 -p ack -e 40 -c 2 -a 0 -i 105 -k AGT
+ -t 2.639457504 -s 2 -d 26 -p ack -e 60 -c 2 -a 0 -i 105 -k RTR 
- -t 2.639457504 -s 2 -d 26 -p ack -e 60 -c 2 -a 0 -i 105 -k RTR
h -t 2.639457504 -s 2 -d 26 -p ack -e 60 -c 2 -a 0 -i 105 -k RTR
r -t 2.639746961 -s 26 -d -1 -p MAC -e 38 -c 2 -a 0 -i 0 -k MAC
+ -t 2.640036504 -s 2 -d -1 -p MAC -e 44 -c 2 -a 0 -i 0 -k MAC 
- -t 2.640036504 -s 2 -d -1 -p MAC -e 44 -c 2 -a 0 -i 0 -k MAC
h -t 2.640036504 -s 2 -d -1 -p MAC -e 44 -c 2 -a 0 -i 0 -k MAC
r -t 2.640388961 -s 26 -d -1 -p MAC -e 44 -c 2 -a 0 -i 0 -k MAC
+ -t 2.640398961 -s 26 -d -1 -p MAC -e 38 -c 2 -a 0 -i 0 -k MAC 
- -t 2.640398961 -s 26 -d -1 -p MAC -e 38 -c 2 -a 0 -i 0 -k MAC
h -t 2.640398961 -s 26 -d -1 -p MAC -e 38 -c 2 -a 0 -i 0 -k MAC
r -t 2.640703418 -s 2 -d -1 -p MAC -e 38 -c 2 -a 0 -i 0 -k MAC
+ -t 2.640713418 -s 2 -d 26 -p ack -e 112 -c 2 -a 0 -i 104 -k MAC 
- -t 2.640713418 -s 2 -d 26 -p ack -e 112 -c 2 -a 0 -i 104 -k MAC
h -t 2.640713418 -s 2 -d 26 -p ack -e 112 -c 2 -a 0 -i 104 -k MAC
r -t 2.641609875 -s 26 -d 26 -p ack -e 60 -c 2 -a 0 -i 104 -k MAC
+ -t 2.641619875 -s 26 -d -1 -p MAC -e 38 -c 2 -a 0 -i 0 -k MAC 
- -t 2.641619875 -s 26 -d -1 -p MAC -e 38 -c 2 -a 0 -i 0 -k MAC
h -t 2.641619875 -s 26 -d -1 -p MAC -e 38 -c 2 -a 0 -i 0 -k MAC
r -t 2.641634875 -s 26 -d 26 -p ack -e 60 -c 2 -a 0 -i 104 -k AGT
+ -t 2.641634875 -s 26 -d -1 -p tcp -e 1040 -c 2 -a 0 -i 106 -k AGT 
- -t 2.641634875 -s 26 -d -1 -p tcp -e 1040 -c 2 -a 0 -i 106 -k AGT
h -t 2.641634875 -s 26 -d -1 -p tcp -e 1040 -c 2 -a 0 -i 106 -k AGT
+ -t 2.641634875 -s 26 -d 2 -p tcp -e 1060 -c 2 -a 0 -i 106 -k RTR 
- -t 2.641634875 -s 26 -d 2 -p tcp -e 1060 -c 2 -a 0 -i 106 -k RTR
h -t 2.641634875 -s 26 -d 2 -p tcp -e 1060 -c 2 -a 0 -i 106 -k RTR
+ -t 2.641634875 -s 26 -d -1 -p tcp -e 1040 -c 2 -a 0 -i 107 -k AGT 
- -t 2.641634875 -s 26 -d -1 -p tcp -e 1040 -c 2 -a 0 -i 107 -k AGT
h -t 2.641634875 -s 26 -d -1 -p tcp -e 1040 -c 2 -a 0 -i 107 -k AGT
+ -t 2.641634875 -s 26 -d 2 -p tcp -e 1060 -c 2 -a 0 -i 107 -k RTR 
- -t 2.641634875 -s 26 -d 2 -p tcp -e 1060 -c 2 -a 0 -i 107 -k RTR
h -t 2.641634875 -s 26 -d 2 -p tcp -e 1060 -c 2 -a 0 -i 107 -k RTR
r -t 2.641924331 -s 2 -d -1 -p MAC -e 38 -c 2 -a 0 -i 0 -k MAC
+ -t 2.642293875 -s 26 -d -1 -p MAC -e 44 -c 2 -a 0 -i 0 -k MAC 
- -t 2.642293875 -s 26 -d -1 -p MAC -e 44 -c 2 -a 0 -i 0 -k MAC
h -t 2.642293875 -s 26 -d -1 -p MAC -e 44 -c 2 -a 0 -i 0 -k MAC
r -t 2.642646331 -s 2 -d -1 -p MAC -e 44 -c 2 -a 0 -i 0 -k MAC
+ -t 2.642656331 -s 2 -d -1 -p MAC -e 38 -c 2 -a 0 -i 0 -k MAC 
- -t 2.642656331 -s 2 -d -1 -p MAC -e 38 -c 2 -a 0 -i 0 -k MAC
h -t 2.642656331 -s 2 -d -1 -p MAC -e 38 -c 2 -a 0 -i 0 -k MAC
r -t 2.642960788 -s 26 -d -1 -p MAC -e 38 -c 2 -a 0 -i 0 -k MAC
+ -t 2.642970788 -s 26 -d 2 -p tcp -e 1112 -c 2 -a 0 -i 103 -k MAC 
- -t 2.642970788 -s 26 -d 2 -p tcp -e 1112 -c 2 -a 0 -i 103 -k MAC
h -t 2.642970788 -s 26 -d 2 -p tcp -e 1112 -c 2 -a 0 -i 103 -k MAC
n -t 2.6499999999999999 -s 2 -S COLOR -c gold -o black -i gold -I black
+ -t 2.650000000 -s 26 -d -1 -p tcp -e 40 -c 2 -a 0 -i 108 -k AGT 
- -t 2.650000000 -s 26 -d -1 -p tcp -e 40 -c 2 -a 0 -i 108 -k AGT
h -t 2.650000000 -s 26 -d -1 -p tcp -e 40 -c 2 -a 0 -i 108 -k AGT
r -t 2.651867245 -s 2 -d 2 -p tcp -e 1060 -c 2 -a 0 -i 103 -k MAC
+ -t 2.651877245 -s 2 -d -1 -p MAC -e 38 -c 2 -a 0 -i 0 -k MAC 
- -t 2.651877245 -s 2 -d -1 -p MAC -e 38 -c 2 -a 0 -i 0 -k MAC
h -t 2.651877245 -s 2 -d -1 -p MAC -e 38 -c 2 -a 0 -i 0 -k MAC
r -t 2.651892245 -s 2 -d 2 -p tcp -e 1060 -c 2 -a 0 -i 103 -k AGT
+ -t 2.651892245 -s 2 -d -1 -p ack -e 40 -c 2 -a 0 -i 109 -k AGT 
- -t 2.651892245 -s 2 -d -1 -p ack -e 40 -c 2 -a 0 -i 109 -k AGT
h -t 2.651892245 -s 2 -d -1 -p ack -e 40 -c 2 -a 0 -i 109 -k AGT
+ -t 2.651892245 -s 2 -d 26 -p ack -e 60 -c 2 -a 0 -i 109 -k RTR 
- -t 2.651892245 -s 2 -d 26 -p ack -e 60 -c 2 -a 0 -i 109 -k RTR
h -t 2.651892245 -s 2 -d 26 -p ack -e 60 -c 2 -a 0 -i 109 -k RTR
r -t 2.652181701 -s 26 -d -1 -p MAC -e 38 -c 2 -a 0 -i 0 -k MAC
+ -t 2.652351701 -s 26 -d -1 -p MAC -e 44 -c 2 -a 0 -i 0 -k MAC 
- -t 2.652351701 -s 26 -d -1 -p MAC -e 44 -c 2 -a 0 -i 0 -k MAC
h -t 2.652351701 -s 26 -d -1 -p MAC -e 44 -c 2 -a 0 -i 0 -k MAC
r -t 2.652704158 -s 2 -d -1 -p MAC -e 44 -c 2 -a 0 -i 0 -k MAC
+ -t 2.652714158 -s 2 -d -1 -p MAC -e 38 -c 2 -a 0 -i 0 -k MAC 
- -t 2.652714158 -s 2 -d -1 -p MAC -e 38 -c 2 -a 0 -i 0 -k MAC
h -t 2.652714158 -s 2 -d -1 -p MAC -e 38 -c 2 -a 0 -i 0 -k MAC
r -t 2.653018615 -s 26 -d -1 -p MAC -e 38 -c 2 -a 0 -i 0 -k MAC
+ -t 2.653028615 -s 26 -d 2 -p tcp -e 1112 -c 2 -a 0 -i 106 -k MAC 
- -t 2.653028615 -s 26 -d 2 -p tcp -e 1112 -c 2 -a 0 -i 106 -k MAC
h -t 2.653028615 -s 26 -d 2 -p tcp -e 1112 -c 2 -a 0 -i 106 -k MAC
r -t 2.661925072 -s 2 -d 2 -p tcp -e 1060 -c 2 -a 0 -i 106 -k MAC
+ -t 2.661935072 -s 2 -d -1 -p MAC -e 38 -c 2 -a 0 -i 0 -k MAC 
- -t 2.661935072 -s 2 -d -1 -p MAC -e 38 -c 2 -a 0 -i 0 -k MAC
h -t 2.661935072 -s 2 -d -1 -p MAC -e 38 -c 2 -a 0 -i 0 -k MAC
r -t 2.661950072 -s 2 -d 2 -p tcp -e 1060 -c 2 -a 0 -i 106 -k AGT
+ -t 2.661950072 -s 2 -d -1 -p ack -e 40 -c 2 -a 0 -i 110 -k AGT 
- -t 2.661950072 -s 2 -d -1 -p ack -e 40 -c 2 -a 0 -i 110 -k AGT
h -t 2.661950072 -s 2 -d -1 -p ack -e 40 -c 2 -a 0 -i 110 -k AGT
+ -t 2.661950072 -s 2 -d 26 -p ack -e 60 -c 2 -a 0 -i 110 -k RTR 
- -t 2.661950072 -s 2 -d 26 -p ack -e 60 -c 2 -a 0 -i 110 -k RTR
h -t 2.661950072 -s 2 -d 26 -p ack -e 60 -c 2 -a 0 -i 110 -k RTR
r -t 2.662239528 -s 26 -d -1 -p MAC -e 38 -c 2 -a 0 -i 0 -k MAC
+ -t 2.662369072 -s 2 -d -1 -p MAC -e 44 -c 2 -a 0 -i 0 -k MAC 
- -t 2.662369072 -s 2 -d -1 -p MAC -e 44 -c 2 -a 0 -i 0 -k MAC
h -t 2.662369072 -s 2 -d -1 -p MAC -e 44 -c 2 -a 0 -i 0 -k MAC
r -t 2.662721528 -s 26 -d -1 -p MAC -e 44 -c 2 -a 0 -i 0 -k MAC
+ -t 2.662731528 -s 26 -d -1 -p MAC -e 38 -c 2 -a 0 -i 0 -k MAC 
- -t 2.662731528 -s 26 -d -1 -p MAC -e 38 -c 2 -a 0 -i 0 -k MAC
h -t 2.662731528 -s 26 -d -1 -p MAC -e 38 -c 2 -a 0 -i 0 -k MAC
r -t 2.663035985 -s 2 -d -1 -p MAC -e 38 -c 2 -a 0 -i 0 -k MAC
+ -t 2.663045985 -s 2 -d 26 -p ack -e 112 -c 2 -a 0 -i 105 -k MAC 
- -t 2.663045985 -s 2 -d 26 -p ack -e 112 -c 2 -a 0 -i 105 -k MAC
h -t 2.663045985 -s 2 -d 26 -p ack -e 112 -c 2 -a 0 -i 105 -k MAC
r -t 2.663942442 -s 26 -d 26 -p ack -e 60 -c 2 -a 0 -i 105 -k MAC
+ -t 2.663952442 -s 26 -d -1 -p MAC -e 38 -c 2 -a 0 -i 0 -k MAC 
- -t 2.663952442 -s 26 -d -1 -p MAC -e 38 -c 2 -a 0 -i 0 -k MAC
h -t 2.663952442 -s 26 -d -1 -p MAC -e 38 -c 2 -a 0 -i 0 -k MAC
r -t 2.663967442 -s 26 -d 26 -p ack -e 60 -c 2 -a 0 -i 105 -k AGT
r -t 2.664256898 -s 2 -d -1 -p MAC -e 38 -c 2 -a 0 -i 0 -k MAC
+ -t 2.664566442 -s 26 -d -1 -p MAC -e 44 -c 2 -a 0 -i 0 -k MAC 
- -t 2.664566442 -s 26 -d -1 -p MAC -e 44 -c 2 -a 0 -i 0 -k MAC
h -t 2.664566442 -s 26 -d -1 -p MAC -e 44 -c 2 -a 0 -i 0 -k MAC
r -t 2.664918898 -s 2 -d -1 -p MAC -e 44 -c 2 -a 0 -i 0 -k MAC
+ -t 2.664928898 -s 2 -d -1 -p MAC -e 38 -c 2 -a 0 -i 0 -k MAC 
- -t 2.664928898 -s 2 -d -1 -p MAC -e 38 -c 2 -a 0 -i 0 -k MAC
h -t 2.664928898 -s 2 -d -1 -p MAC -e 38 -c 2 -a 0 -i 0 -k MAC
r -t 2.665233355 -s 26 -d -1 -p MAC -e 38 -c 2 -a 0 -i 0 -k MAC
+ -t 2.665243355 -s 26 -d 2 -p tcp -e 1112 -c 2 -a 0 -i 107 -k MAC 
- -t 2.665243355 -s 26 -d 2 -p tcp -e 1112 -c 2 -a 0 -i 107 -k MAC
h -t 2.665243355 -s 26 -d 2 -p tcp -e 1112 -c 2 -a 0 -i 107 -k MAC
r -t 2.674139812 -s 2 -d 2 -p tcp -e 1060 -c 2 -a 0 -i 107 -k MAC
+ -t 2.674149812 -s 2 -d -1 -p MAC -e 38 -c 2 -a 0 -i 0 -k MAC 
- -t 2.674149812 -s 2 -d -1 -p MAC -e 38 -c 2 -a 0 -i 0 -k MAC
h -t 2.674149812 -s 2 -d -1 -p MAC -e 38 -c 2 -a 0 -i 0 -k MAC
r -t 2.674164812 -s 2 -d 2 -p tcp -e 1060 -c 2 -a 0 -i 107 -k AGT
+ -t 2.674164812 -s 2 -d -1 -p ack -e 40 -c 2 -a 0 -i 111 -k AGT 
- -t 2.674164812 -s 2 -d -1 -p ack -e 40 -c 2 -a 0 -i 111 -k AGT
h -t 2.674164812 -s 2 -d -1 -p ack -e 40 -c 2 -a 0 -i 111 -k AGT
+ -t 2.674164812 -s 2 -d 26 -p ack -e 60 -c 2 -a 0 -i 111 -k RTR 
- -t 2.674164812 -s 2 -d 26 -p ack -e 60 -c 2 -a 0 -i 111 -k RTR
h -t 2.674164812 -s 2 -d 26 -p ack -e 60 -c 2 -a 0 -i 111 -k RTR
r -t 2.674454269 -s 26 -d -1 -p MAC -e 38 -c 2 -a 0 -i 0 -k MAC
+ -t 2.674743812 -s 2 -d -1 -p MAC -e 44 -c 2 -a 0 -i 0 -k MAC 
- -t 2.674743812 -s 2 -d -1 -p MAC -e 44 -c 2 -a 0 -i 0 -k MAC
h -t 2.674743812 -s 2 -d -1 -p MAC -e 44 -c 2 -a 0 -i 0 -k MAC
r -t 2.675096269 -s 26 -d -1 -p MAC -e 44 -c 2 -a 0 -i 0 -k MAC
+ -t 2.675106269 -s 26 -d -1 -p MAC -e 38 -c 2 -a 0 -i 0 -k MAC 
- -t 2.675106269 -s 26 -d -1 -p MAC -e 38 -c 2 -a 0 -i 0 -k MAC
h -t 2.675106269 -s 26 -d -1 -p MAC -e 38 -c 2 -a 0 -i 0 -k MAC
r -t 2.675410725 -s 2 -d -1 -p MAC -e 38 -c 2 -a 0 -i 0 -k MAC
+ -t 2.675420725 -s 2 -d 26 -p ack -e 112 -c 2 -a 0 -i 109 -k MAC 
- -t 2.675420725 -s 2 -d 26 -p ack -e 112 -c 2 -a 0 -i 109 -k MAC
h -t 2.675420725 -s 2 -d 26 -p ack -e 112 -c 2 -a 0 -i 109 -k MAC
r -t 2.676317182 -s 26 -d 26 -p ack -e 60 -c 2 -a 0 -i 109 -k MAC
+ -t 2.676327182 -s 26 -d -1 -p MAC -e 38 -c 2 -a 0 -i 0 -k MAC 
- -t 2.676327182 -s 26 -d -1 -p MAC -e 38 -c 2 -a 0 -i 0 -k MAC
h -t 2.676327182 -s 26 -d -1 -p MAC -e 38 -c 2 -a 0 -i 0 -k MAC
r -t 2.676342182 -s 26 -d 26 -p ack -e 60 -c 2 -a 0 -i 109 -k AGT
r -t 2.676631639 -s 2 -d -1 -p MAC -e 38 -c 2 -a 0 -i 0 -k MAC
+ -t 2.677081639 -s 2 -d -1 -p MAC -e 44 -c 2 -a 0 -i 0 -k MAC 
- -t 2.677081639 -s 2 -d -1 -p MAC -e 44 -c 2 -a 0 -i 0 -k MAC
h -t 2.677081639 -s 2 -d -1 -p MAC -e 44 -c 2 -a 0 -i 0 -k MAC
r -t 2.677434095 -s 26 -d -1 -p MAC -e 44 -c 2 -a 0 -i 0 -k MAC
+ -t 2.677444095 -s 26 -d -1 -p MAC -e 38 -c 2 -a 0 -i 0 -k MAC 
- -t 2.677444095 -s 26 -d -1 -p MAC -e 38 -c 2 -a 0 -i 0 -k MAC
h -t 2.677444095 -s 26 -d -1 -p MAC -e 38 -c 2 -a 0 -i 0 -k MAC
r -t 2.677748552 -s 2 -d -1 -p MAC -e 38 -c 2 -a 0 -i 0 -k MAC
+ -t 2.677758552 -s 2 -d 26 -p ack -e 112 -c 2 -a 0 -i 110 -k MAC 
- -t 2.677758552 -s 2 -d 26 -p ack -e 112 -c 2 -a 0 -i 110 -k MAC
h -t 2.677758552 -s 2 -d 26 -p ack -e 112 -c 2 -a 0 -i 110 -k MAC
r -t 2.678655009 -s 26 -d 26 -p ack -e 60 -c 2 -a 0 -i 110 -k MAC
+ -t 2.678665009 -s 26 -d -1 -p MAC -e 38 -c 2 -a 0 -i 0 -k MAC 
- -t 2.678665009 -s 26 -d -1 -p MAC -e 38 -c 2 -a 0 -i 0 -k MAC
h -t 2.678665009 -s 26 -d -1 -p MAC -e 38 -c 2 -a 0 -i 0 -k MAC
r -t 2.678680009 -s 26 -d 26 -p ack -e 60 -c 2 -a 0 -i 110 -k AGT
r -t 2.678969466 -s 2 -d -1 -p MAC -e 38 -c 2 -a 0 -i 0 -k MAC
+ -t 2.679339466 -s 2 -d -1 -p MAC -e 44 -c 2 -a 0 -i 0 -k MAC 
- -t 2.679339466 -s 2 -d -1 -p MAC -e 44 -c 2 -a 0 -i 0 -k MAC
h -t 2.679339466 -s 2 -d -1 -p MAC -e 44 -c 2 -a 0 -i 0 -k MAC
r -t 2.679691922 -s 26 -d -1 -p MAC -e 44 -c 2 -a 0 -i 0 -k MAC
+ -t 2.679701922 -s 26 -d -1 -p MAC -e 38 -c 2 -a 0 -i 0 -k MAC 
- -t 2.679701922 -s 26 -d -1 -p MAC -e 38 -c 2 -a 0 -i 0 -k MAC
h -t 2.679701922 -s 26 -d -1 -p MAC -e 38 -c 2 -a 0 -i 0 -k MAC
r -t 2.680006379 -s 2 -d -1 -p MAC -e 38 -c 2 -a 0 -i 0 -k MAC
+ -t 2.680016379 -s 2 -d 26 -p ack -e 112 -c 2 -a 0 -i 111 -k MAC 
- -t 2.680016379 -s 2 -d 26 -p ack -e 112 -c 2 -a 0 -i 111 -k MAC
h -t 2.680016379 -s 2 -d 26 -p ack -e 112 -c 2 -a 0 -i 111 -k MAC
r -t 2.680912836 -s 26 -d 26 -p ack -e 60 -c 2 -a 0 -i 111 -k MAC
+ -t 2.680922836 -s 26 -d -1 -p MAC -e 38 -c 2 -a 0 -i 0 -k MAC 
- -t 2.680922836 -s 26 -d -1 -p MAC -e 38 -c 2 -a 0 -i 0 -k MAC
h -t 2.680922836 -s 26 -d -1 -p MAC -e 38 -c 2 -a 0 -i 0 -k MAC
r -t 2.680937836 -s 26 -d 26 -p ack -e 60 -c 2 -a 0 -i 111 -k AGT
r -t 2.681227292 -s 2 -d -1 -p MAC -e 38 -c 2 -a 0 -i 0 -k MAC
n -t 2.7000000000000002 -s 18 -S COLOR -c gold -o black -i gold -I black
+ -t 2.700000000 -s 26 -d -1 -p tcp -e 40 -c 2 -a 0 -i 112 -k AGT 
- -t 2.700000000 -s 26 -d -1 -p tcp -e 40 -c 2 -a 0 -i 112 -k AGT
h -t 2.700000000 -s 26 -d -1 -p tcp -e 40 -c 2 -a 0 -i 112 -k AGT
+ -t 2.700000000 -s 26 -d 44 -p tcp -e 60 -c 2 -a 0 -i 112 -k RTR 
- -t 2.700000000 -s 26 -d 44 -p tcp -e 60 -c 2 -a 0 -i 112 -k RTR
h -t 2.700000000 -s 26 -d 44 -p tcp -e 60 -c 2 -a 0 -i 112 -k RTR
+ -t 2.700055000 -s 26 -d -1 -p ARP -e 80 -c 2 -a 0 -i 0 -k MAC 
- -t 2.700055000 -s 26 -d -1 -p ARP -e 80 -c 2 -a 0 -i 0 -k MAC
h -t 2.700055000 -s 26 -d -1 -p ARP -e 80 -c 2 -a 0 -i 0 -k MAC
r -t 2.700695391 -s 17 -d -1 -p ARP -e 28 -c 2 -a 0 -i 0 -k MAC
r -t 2.700695442 -s 0 -d -1 -p ARP -e 28 -c 2 -a 0 -i 0 -k MAC
r -t 2.700695449 -s 14 -d -1 -p ARP -e 28 -c 2 -a 0 -i 0 -k MAC
r -t 2.700695457 -s 2 -d -1 -p ARP -e 28 -c 2 -a 0 -i 0 -k MAC
r -t 2.700695486 -s 13 -d -1 -p ARP -e 28 -c 2 -a 0 -i 0 -k MAC
r -t 2.700695581 -s 47 -d -1 -p ARP -e 28 -c 2 -a 0 -i 0 -k MAC
r -t 2.700695602 -s 44 -d -1 -p ARP -e 28 -c 2 -a 0 -i 0 -k MAC
r -t 2.700695703 -s 48 -d -1 -p ARP -e 28 -c 2 -a 0 -i 0 -k MAC
r -t 2.700695776 -s 19 -d -1 -p ARP -e 28 -c 2 -a 0 -i 0 -k MAC
r -t 2.700695796 -s 37 -d -1 -p ARP -e 28 -c 2 -a 0 -i 0 -k MAC
+ -t 2.700750602 -s 44 -d -1 -p MAC -e 44 -c 2 -a 0 -i 0 -k MAC 
- -t 2.700750602 -s 44 -d -1 -p MAC -e 44 -c 2 -a 0 -i 0 -k MAC
h -t 2.700750602 -s 44 -d -1 -p MAC -e 44 -c 2 -a 0 -i 0 -k MAC
r -t 2.701103205 -s 26 -d -1 -p MAC -e 44 -c 2 -a 0 -i 0 -k MAC
+ -t 2.701113205 -s 26 -d -1 -p MAC -e 38 -c 2 -a 0 -i 0 -k MAC 
- -t 2.701113205 -s 26 -d -1 -p MAC -e 38 -c 2 -a 0 -i 0 -k MAC
h -t 2.701113205 -s 26 -d -1 -p MAC -e 38 -c 2 -a 0 -i 0 -k MAC
r -t 2.701417807 -s 44 -d -1 -p MAC -e 38 -c 2 -a 0 -i 0 -k MAC
+ -t 2.701427807 -s 44 -d -1 -p ARP -e 80 -c 2 -a 0 -i 0 -k MAC 
- -t 2.701427807 -s 44 -d -1 -p ARP -e 80 -c 2 -a 0 -i 0 -k MAC
h -t 2.701427807 -s 44 -d -1 -p ARP -e 80 -c 2 -a 0 -i 0 -k MAC
r -t 2.702068409 -s 26 -d -1 -p ARP -e 28 -c 2 -a 0 -i 0 -k MAC
+ -t 2.702078409 -s 26 -d -1 -p MAC -e 38 -c 2 -a 0 -i 0 -k MAC 
- -t 2.702078409 -s 26 -d -1 -p MAC -e 38 -c 2 -a 0 -i 0 -k MAC
h -t 2.702078409 -s 26 -d -1 -p MAC -e 38 -c 2 -a 0 -i 0 -k MAC
r -t 2.702383012 -s 44 -d -1 -p MAC -e 38 -c 2 -a 0 -i 0 -k MAC
+ -t 2.703012409 -s 26 -d -1 -p MAC -e 44 -c 2 -a 0 -i 0 -k MAC 
- -t 2.703012409 -s 26 -d -1 -p MAC -e 44 -c 2 -a 0 -i 0 -k MAC
h -t 2.703012409 -s 26 -d -1 -p MAC -e 44 -c 2 -a 0 -i 0 -k MAC
r -t 2.703365012 -s 44 -d -1 -p MAC -e 44 -c 2 -a 0 -i 0 -k MAC
+ -t 2.703375012 -s 44 -d -1 -p MAC -e 38 -c 2 -a 0 -i 0 -k MAC 
- -t 2.703375012 -s 44 -d -1 -p MAC -e 38 -c 2 -a 0 -i 0 -k MAC
h -t 2.703375012 -s 44 -d -1 -p MAC -e 38 -c 2 -a 0 -i 0 -k MAC
r -t 2.703679614 -s 26 -d -1 -p MAC -e 38 -c 2 -a 0 -i 0 -k MAC
+ -t 2.703689614 -s 26 -d 44 -p tcp -e 112 -c 2 -a 0 -i 112 -k MAC 
- -t 2.703689614 -s 26 -d 44 -p tcp -e 112 -c 2 -a 0 -i 112 -k MAC
h -t 2.703689614 -s 26 -d 44 -p tcp -e 112 -c 2 -a 0 -i 112 -k MAC
r -t 2.704586217 -s 44 -d 44 -p tcp -e 60 -c 2 -a 0 -i 112 -k MAC
+ -t 2.704596217 -s 44 -d -1 -p MAC -e 38 -c 2 -a 0 -i 0 -k MAC 
- -t 2.704596217 -s 44 -d -1 -p MAC -e 38 -c 2 -a 0 -i 0 -k MAC
h -t 2.704596217 -s 44 -d -1 -p MAC -e 38 -c 2 -a 0 -i 0 -k MAC
r -t 2.704611217 -s 44 -d 44 -p tcp -e 60 -c 2 -a 0 -i 112 -k AGT
+ -t 2.704611217 -s 44 -d -1 -p ack -e 40 -c 2 -a 0 -i 113 -k AGT 
- -t 2.704611217 -s 44 -d -1 -p ack -e 40 -c 2 -a 0 -i 113 -k AGT
h -t 2.704611217 -s 44 -d -1 -p ack -e 40 -c 2 -a 0 -i 113 -k AGT
+ -t 2.704611217 -s 44 -d 26 -p ack -e 60 -c 2 -a 0 -i 113 -k RTR 
- -t 2.704611217 -s 44 -d 26 -p ack -e 60 -c 2 -a 0 -i 113 -k RTR
h -t 2.704611217 -s 44 -d 26 -p ack -e 60 -c 2 -a 0 -i 113 -k RTR
r -t 2.704900819 -s 26 -d -1 -p MAC -e 38 -c 2 -a 0 -i 0 -k MAC
+ -t 2.704970217 -s 44 -d -1 -p MAC -e 44 -c 2 -a 0 -i 0 -k MAC 
- -t 2.704970217 -s 44 -d -1 -p MAC -e 44 -c 2 -a 0 -i 0 -k MAC
h -t 2.704970217 -s 44 -d -1 -p MAC -e 44 -c 2 -a 0 -i 0 -k MAC
r -t 2.705322819 -s 26 -d -1 -p MAC -e 44 -c 2 -a 0 -i 0 -k MAC
+ -t 2.705332819 -s 26 -d -1 -p MAC -e 38 -c 2 -a 0 -i 0 -k MAC 
- -t 2.705332819 -s 26 -d -1 -p MAC -e 38 -c 2 -a 0 -i 0 -k MAC
h -t 2.705332819 -s 26 -d -1 -p MAC -e 38 -c 2 -a 0 -i 0 -k MAC
r -t 2.705637421 -s 44 -d -1 -p MAC -e 38 -c 2 -a 0 -i 0 -k MAC
+ -t 2.705647421 -s 44 -d 26 -p ack -e 112 -c 2 -a 0 -i 113 -k MAC 
- -t 2.705647421 -s 44 -d 26 -p ack -e 112 -c 2 -a 0 -i 113 -k MAC
h -t 2.705647421 -s 44 -d 26 -p ack -e 112 -c 2 -a 0 -i 113 -k MAC
r -t 2.706544024 -s 26 -d 26 -p ack -e 60 -c 2 -a 0 -i 113 -k MAC
+ -t 2.706554024 -s 26 -d -1 -p MAC -e 38 -c 2 -a 0 -i 0 -k MAC 
- -t 2.706554024 -s 26 -d -1 -p MAC -e 38 -c 2 -a 0 -i 0 -k MAC
h -t 2.706554024 -s 26 -d -1 -p MAC -e 38 -c 2 -a 0 -i 0 -k MAC
r -t 2.706569024 -s 26 -d 26 -p ack -e 60 -c 2 -a 0 -i 113 -k AGT
+ -t 2.706569024 -s 26 -d -1 -p tcp -e 1040 -c 2 -a 0 -i 114 -k AGT 
- -t 2.706569024 -s 26 -d -1 -p tcp -e 1040 -c 2 -a 0 -i 114 -k AGT
h -t 2.706569024 -s 26 -d -1 -p tcp -e 1040 -c 2 -a 0 -i 114 -k AGT
+ -t 2.706569024 -s 26 -d 44 -p tcp -e 1060 -c 2 -a 0 -i 114 -k RTR 
- -t 2.706569024 -s 26 -d 44 -p tcp -e 1060 -c 2 -a 0 -i 114 -k RTR
h -t 2.706569024 -s 26 -d 44 -p tcp -e 1060 -c 2 -a 0 -i 114 -k RTR
+ -t 2.706569024 -s 26 -d -1 -p tcp -e 1040 -c 2 -a 0 -i 115 -k AGT 
- -t 2.706569024 -s 26 -d -1 -p tcp -e 1040 -c 2 -a 0 -i 115 -k AGT
h -t 2.706569024 -s 26 -d -1 -p tcp -e 1040 -c 2 -a 0 -i 115 -k AGT
+ -t 2.706569024 -s 26 -d 44 -p tcp -e 1060 -c 2 -a 0 -i 115 -k RTR 
- -t 2.706569024 -s 26 -d 44 -p tcp -e 1060 -c 2 -a 0 -i 115 -k RTR
h -t 2.706569024 -s 26 -d 44 -p tcp -e 1060 -c 2 -a 0 -i 115 -k RTR
r -t 2.706858626 -s 44 -d -1 -p MAC -e 38 -c 2 -a 0 -i 0 -k MAC
+ -t 2.707248024 -s 26 -d -1 -p MAC -e 44 -c 2 -a 0 -i 0 -k MAC 
- -t 2.707248024 -s 26 -d -1 -p MAC -e 44 -c 2 -a 0 -i 0 -k MAC
h -t 2.707248024 -s 26 -d -1 -p MAC -e 44 -c 2 -a 0 -i 0 -k MAC
r -t 2.707600626 -s 44 -d -1 -p MAC -e 44 -c 2 -a 0 -i 0 -k MAC
+ -t 2.707610626 -s 44 -d -1 -p MAC -e 38 -c 2 -a 0 -i 0 -k MAC 
- -t 2.707610626 -s 44 -d -1 -p MAC -e 38 -c 2 -a 0 -i 0 -k MAC
h -t 2.707610626 -s 44 -d -1 -p MAC -e 38 -c 2 -a 0 -i 0 -k MAC
r -t 2.707915228 -s 26 -d -1 -p MAC -e 38 -c 2 -a 0 -i 0 -k MAC
+ -t 2.707925228 -s 26 -d 44 -p tcp -e 1112 -c 2 -a 0 -i 114 -k MAC 
- -t 2.707925228 -s 26 -d 44 -p tcp -e 1112 -c 2 -a 0 -i 114 -k MAC
h -t 2.707925228 -s 26 -d 44 -p tcp -e 1112 -c 2 -a 0 -i 114 -k MAC
r -t 2.716821831 -s 44 -d 44 -p tcp -e 1060 -c 2 -a 0 -i 114 -k MAC
+ -t 2.716831831 -s 44 -d -1 -p MAC -e 38 -c 2 -a 0 -i 0 -k MAC 
- -t 2.716831831 -s 44 -d -1 -p MAC -e 38 -c 2 -a 0 -i 0 -k MAC
h -t 2.716831831 -s 44 -d -1 -p MAC -e 38 -c 2 -a 0 -i 0 -k MAC
r -t 2.716846831 -s 44 -d 44 -p tcp -e 1060 -c 2 -a 0 -i 114 -k AGT
+ -t 2.716846831 -s 44 -d -1 -p ack -e 40 -c 2 -a 0 -i 116 -k AGT 
- -t 2.716846831 -s 44 -d -1 -p ack -e 40 -c 2 -a 0 -i 116 -k AGT
h -t 2.716846831 -s 44 -d -1 -p ack -e 40 -c 2 -a 0 -i 116 -k AGT
+ -t 2.716846831 -s 44 -d 26 -p ack -e 60 -c 2 -a 0 -i 116 -k RTR 
- -t 2.716846831 -s 44 -d 26 -p ack -e 60 -c 2 -a 0 -i 116 -k RTR
h -t 2.716846831 -s 44 -d 26 -p ack -e 60 -c 2 -a 0 -i 116 -k RTR
r -t 2.717136433 -s 26 -d -1 -p MAC -e 38 -c 2 -a 0 -i 0 -k MAC
+ -t 2.717225831 -s 44 -d -1 -p MAC -e 44 -c 2 -a 0 -i 0 -k MAC 
- -t 2.717225831 -s 44 -d -1 -p MAC -e 44 -c 2 -a 0 -i 0 -k MAC
h -t 2.717225831 -s 44 -d -1 -p MAC -e 44 -c 2 -a 0 -i 0 -k MAC
r -t 2.717578433 -s 26 -d -1 -p MAC -e 44 -c 2 -a 0 -i 0 -k MAC
+ -t 2.717588433 -s 26 -d -1 -p MAC -e 38 -c 2 -a 0 -i 0 -k MAC 
- -t 2.717588433 -s 26 -d -1 -p MAC -e 38 -c 2 -a 0 -i 0 -k MAC
h -t 2.717588433 -s 26 -d -1 -p MAC -e 38 -c 2 -a 0 -i 0 -k MAC
r -t 2.717893036 -s 44 -d -1 -p MAC -e 38 -c 2 -a 0 -i 0 -k MAC
+ -t 2.717903036 -s 44 -d 26 -p ack -e 112 -c 2 -a 0 -i 116 -k MAC 
- -t 2.717903036 -s 44 -d 26 -p ack -e 112 -c 2 -a 0 -i 116 -k MAC
h -t 2.717903036 -s 44 -d 26 -p ack -e 112 -c 2 -a 0 -i 116 -k MAC
r -t 2.718799638 -s 26 -d 26 -p ack -e 60 -c 2 -a 0 -i 116 -k MAC
+ -t 2.718809638 -s 26 -d -1 -p MAC -e 38 -c 2 -a 0 -i 0 -k MAC 
- -t 2.718809638 -s 26 -d -1 -p MAC -e 38 -c 2 -a 0 -i 0 -k MAC
h -t 2.718809638 -s 26 -d -1 -p MAC -e 38 -c 2 -a 0 -i 0 -k MAC
r -t 2.718824638 -s 26 -d 26 -p ack -e 60 -c 2 -a 0 -i 116 -k AGT
+ -t 2.718824638 -s 26 -d -1 -p tcp -e 1040 -c 2 -a 0 -i 117 -k AGT 
- -t 2.718824638 -s 26 -d -1 -p tcp -e 1040 -c 2 -a 0 -i 117 -k AGT
h -t 2.718824638 -s 26 -d -1 -p tcp -e 1040 -c 2 -a 0 -i 117 -k AGT
+ -t 2.718824638 -s 26 -d 44 -p tcp -e 1060 -c 2 -a 0 -i 117 -k RTR 
- -t 2.718824638 -s 26 -d 44 -p tcp -e 1060 -c 2 -a 0 -i 117 -k RTR
h -t 2.718824638 -s 26 -d 44 -p tcp -e 1060 -c 2 -a 0 -i 117 -k RTR
+ -t 2.718824638 -s 26 -d -1 -p tcp -e 1040 -c 2 -a 0 -i 118 -k AGT 
- -t 2.718824638 -s 26 -d -1 -p tcp -e 1040 -c 2 -a 0 -i 118 -k AGT
h -t 2.718824638 -s 26 -d -1 -p tcp -e 1040 -c 2 -a 0 -i 118 -k AGT
+ -t 2.718824638 -s 26 -d 44 -p tcp -e 1060 -c 2 -a 0 -i 118 -k RTR 
- -t 2.718824638 -s 26 -d 44 -p tcp -e 1060 -c 2 -a 0 -i 118 -k RTR
h -t 2.718824638 -s 26 -d 44 -p tcp -e 1060 -c 2 -a 0 -i 118 -k RTR
r -t 2.719114240 -s 44 -d -1 -p MAC -e 38 -c 2 -a 0 -i 0 -k MAC
+ -t 2.719623638 -s 26 -d -1 -p MAC -e 44 -c 2 -a 0 -i 0 -k MAC 
- -t 2.719623638 -s 26 -d -1 -p MAC -e 44 -c 2 -a 0 -i 0 -k MAC
h -t 2.719623638 -s 26 -d -1 -p MAC -e 44 -c 2 -a 0 -i 0 -k MAC
r -t 2.719976240 -s 44 -d -1 -p MAC -e 44 -c 2 -a 0 -i 0 -k MAC
+ -t 2.719986240 -s 44 -d -1 -p MAC -e 38 -c 2 -a 0 -i 0 -k MAC 
- -t 2.719986240 -s 44 -d -1 -p MAC -e 38 -c 2 -a 0 -i 0 -k MAC
h -t 2.719986240 -s 44 -d -1 -p MAC -e 38 -c 2 -a 0 -i 0 -k MAC
r -t 2.720290843 -s 26 -d -1 -p MAC -e 38 -c 2 -a 0 -i 0 -k MAC
+ -t 2.720300843 -s 26 -d 44 -p tcp -e 1112 -c 2 -a 0 -i 115 -k MAC 
- -t 2.720300843 -s 26 -d 44 -p tcp -e 1112 -c 2 -a 0 -i 115 -k MAC
h -t 2.720300843 -s 26 -d 44 -p tcp -e 1112 -c 2 -a 0 -i 115 -k MAC
r -t 2.729197445 -s 44 -d 44 -p tcp -e 1060 -c 2 -a 0 -i 115 -k MAC
+ -t 2.729207445 -s 44 -d -1 -p MAC -e 38 -c 2 -a 0 -i 0 -k MAC 
- -t 2.729207445 -s 44 -d -1 -p MAC -e 38 -c 2 -a 0 -i 0 -k MAC
h -t 2.729207445 -s 44 -d -1 -p MAC -e 38 -c 2 -a 0 -i 0 -k MAC
r -t 2.729222445 -s 44 -d 44 -p tcp -e 1060 -c 2 -a 0 -i 115 -k AGT
+ -t 2.729222445 -s 44 -d -1 -p ack -e 40 -c 2 -a 0 -i 119 -k AGT 
- -t 2.729222445 -s 44 -d -1 -p ack -e 40 -c 2 -a 0 -i 119 -k AGT
h -t 2.729222445 -s 44 -d -1 -p ack -e 40 -c 2 -a 0 -i 119 -k AGT
+ -t 2.729222445 -s 44 -d 26 -p ack -e 60 -c 2 -a 0 -i 119 -k RTR 
- -t 2.729222445 -s 44 -d 26 -p ack -e 60 -c 2 -a 0 -i 119 -k RTR
h -t 2.729222445 -s 44 -d 26 -p ack -e 60 -c 2 -a 0 -i 119 -k RTR
r -t 2.729512047 -s 26 -d -1 -p MAC -e 38 -c 2 -a 0 -i 0 -k MAC
+ -t 2.729701445 -s 44 -d -1 -p MAC -e 44 -c 2 -a 0 -i 0 -k MAC 
- -t 2.729701445 -s 44 -d -1 -p MAC -e 44 -c 2 -a 0 -i 0 -k MAC
h -t 2.729701445 -s 44 -d -1 -p MAC -e 44 -c 2 -a 0 -i 0 -k MAC
r -t 2.730054047 -s 26 -d -1 -p MAC -e 44 -c 2 -a 0 -i 0 -k MAC
+ -t 2.730064047 -s 26 -d -1 -p MAC -e 38 -c 2 -a 0 -i 0 -k MAC 
- -t 2.730064047 -s 26 -d -1 -p MAC -e 38 -c 2 -a 0 -i 0 -k MAC
h -t 2.730064047 -s 26 -d -1 -p MAC -e 38 -c 2 -a 0 -i 0 -k MAC
r -t 2.730368650 -s 44 -d -1 -p MAC -e 38 -c 2 -a 0 -i 0 -k MAC
+ -t 2.730378650 -s 44 -d 26 -p ack -e 112 -c 2 -a 0 -i 119 -k MAC 
- -t 2.730378650 -s 44 -d 26 -p ack -e 112 -c 2 -a 0 -i 119 -k MAC
h -t 2.730378650 -s 44 -d 26 -p ack -e 112 -c 2 -a 0 -i 119 -k MAC
r -t 2.731275252 -s 26 -d 26 -p ack -e 60 -c 2 -a 0 -i 119 -k MAC
+ -t 2.731285252 -s 26 -d -1 -p MAC -e 38 -c 2 -a 0 -i 0 -k MAC 
- -t 2.731285252 -s 26 -d -1 -p MAC -e 38 -c 2 -a 0 -i 0 -k MAC
h -t 2.731285252 -s 26 -d -1 -p MAC -e 38 -c 2 -a 0 -i 0 -k MAC
r -t 2.731300252 -s 26 -d 26 -p ack -e 60 -c 2 -a 0 -i 119 -k AGT
+ -t 2.731300252 -s 26 -d -1 -p tcp -e 1040 -c 2 -a 0 -i 120 -k AGT 
- -t 2.731300252 -s 26 -d -1 -p tcp -e 1040 -c 2 -a 0 -i 120 -k AGT
h -t 2.731300252 -s 26 -d -1 -p tcp -e 1040 -c 2 -a 0 -i 120 -k AGT
+ -t 2.731300252 -s 26 -d 44 -p tcp -e 1060 -c 2 -a 0 -i 120 -k RTR 
- -t 2.731300252 -s 26 -d 44 -p tcp -e 1060 -c 2 -a 0 -i 120 -k RTR
h -t 2.731300252 -s 26 -d 44 -p tcp -e 1060 -c 2 -a 0 -i 120 -k RTR
+ -t 2.731300252 -s 26 -d -1 -p tcp -e 1040 -c 2 -a 0 -i 121 -k AGT 
- -t 2.731300252 -s 26 -d -1 -p tcp -e 1040 -c 2 -a 0 -i 121 -k AGT
h -t 2.731300252 -s 26 -d -1 -p tcp -e 1040 -c 2 -a 0 -i 121 -k AGT
+ -t 2.731300252 -s 26 -d 44 -p tcp -e 1060 -c 2 -a 0 -i 121 -k RTR 
- -t 2.731300252 -s 26 -d 44 -p tcp -e 1060 -c 2 -a 0 -i 121 -k RTR
h -t 2.731300252 -s 26 -d 44 -p tcp -e 1060 -c 2 -a 0 -i 121 -k RTR
r -t 2.731589855 -s 44 -d -1 -p MAC -e 38 -c 2 -a 0 -i 0 -k MAC
+ -t 2.731759252 -s 26 -d -1 -p MAC -e 44 -c 2 -a 0 -i 0 -k MAC 
- -t 2.731759252 -s 26 -d -1 -p MAC -e 44 -c 2 -a 0 -i 0 -k MAC
h -t 2.731759252 -s 26 -d -1 -p MAC -e 44 -c 2 -a 0 -i 0 -k MAC
r -t 2.732111855 -s 44 -d -1 -p MAC -e 44 -c 2 -a 0 -i 0 -k MAC
+ -t 2.732121855 -s 44 -d -1 -p MAC -e 38 -c 2 -a 0 -i 0 -k MAC 
- -t 2.732121855 -s 44 -d -1 -p MAC -e 38 -c 2 -a 0 -i 0 -k MAC
h -t 2.732121855 -s 44 -d -1 -p MAC -e 38 -c 2 -a 0 -i 0 -k MAC
r -t 2.732426457 -s 26 -d -1 -p MAC -e 38 -c 2 -a 0 -i 0 -k MAC
+ -t 2.732436457 -s 26 -d 44 -p tcp -e 1112 -c 2 -a 0 -i 117 -k MAC 
- -t 2.732436457 -s 26 -d 44 -p tcp -e 1112 -c 2 -a 0 -i 117 -k MAC
h -t 2.732436457 -s 26 -d 44 -p tcp -e 1112 -c 2 -a 0 -i 117 -k MAC
r -t 2.741333059 -s 44 -d 44 -p tcp -e 1060 -c 2 -a 0 -i 117 -k MAC
+ -t 2.741343059 -s 44 -d -1 -p MAC -e 38 -c 2 -a 0 -i 0 -k MAC 
- -t 2.741343059 -s 44 -d -1 -p MAC -e 38 -c 2 -a 0 -i 0 -k MAC
h -t 2.741343059 -s 44 -d -1 -p MAC -e 38 -c 2 -a 0 -i 0 -k MAC
r -t 2.741358059 -s 44 -d 44 -p tcp -e 1060 -c 2 -a 0 -i 117 -k AGT
+ -t 2.741358059 -s 44 -d -1 -p ack -e 40 -c 2 -a 0 -i 122 -k AGT 
- -t 2.741358059 -s 44 -d -1 -p ack -e 40 -c 2 -a 0 -i 122 -k AGT
h -t 2.741358059 -s 44 -d -1 -p ack -e 40 -c 2 -a 0 -i 122 -k AGT
+ -t 2.741358059 -s 44 -d 26 -p ack -e 60 -c 2 -a 0 -i 122 -k RTR 
- -t 2.741358059 -s 44 -d 26 -p ack -e 60 -c 2 -a 0 -i 122 -k RTR
h -t 2.741358059 -s 44 -d 26 -p ack -e 60 -c 2 -a 0 -i 122 -k RTR
r -t 2.741647662 -s 26 -d -1 -p MAC -e 38 -c 2 -a 0 -i 0 -k MAC
+ -t 2.741737662 -s 26 -d -1 -p MAC -e 44 -c 2 -a 0 -i 0 -k MAC 
- -t 2.741737662 -s 26 -d -1 -p MAC -e 44 -c 2 -a 0 -i 0 -k MAC
h -t 2.741737662 -s 26 -d -1 -p MAC -e 44 -c 2 -a 0 -i 0 -k MAC
r -t 2.742090264 -s 44 -d -1 -p MAC -e 44 -c 2 -a 0 -i 0 -k MAC
+ -t 2.742100264 -s 44 -d -1 -p MAC -e 38 -c 2 -a 0 -i 0 -k MAC 
- -t 2.742100264 -s 44 -d -1 -p MAC -e 38 -c 2 -a 0 -i 0 -k MAC
h -t 2.742100264 -s 44 -d -1 -p MAC -e 38 -c 2 -a 0 -i 0 -k MAC
r -t 2.742404866 -s 26 -d -1 -p MAC -e 38 -c 2 -a 0 -i 0 -k MAC
+ -t 2.742414866 -s 26 -d 44 -p tcp -e 1112 -c 2 -a 0 -i 118 -k MAC 
- -t 2.742414866 -s 26 -d 44 -p tcp -e 1112 -c 2 -a 0 -i 118 -k MAC
h -t 2.742414866 -s 26 -d 44 -p tcp -e 1112 -c 2 -a 0 -i 118 -k MAC
n -t 2.75 -s 44 -S COLOR -c gold -o black -i gold -I black
+ -t 2.750000000 -s 26 -d -1 -p tcp -e 40 -c 2 -a 0 -i 123 -k AGT 
- -t 2.750000000 -s 26 -d -1 -p tcp -e 40 -c 2 -a 0 -i 123 -k AGT
h -t 2.750000000 -s 26 -d -1 -p tcp -e 40 -c 2 -a 0 -i 123 -k AGT
r -t 2.751311469 -s 44 -d 44 -p tcp -e 1060 -c 2 -a 0 -i 118 -k MAC
+ -t 2.751321469 -s 44 -d -1 -p MAC -e 38 -c 2 -a 0 -i 0 -k MAC 
- -t 2.751321469 -s 44 -d -1 -p MAC -e 38 -c 2 -a 0 -i 0 -k MAC
h -t 2.751321469 -s 44 -d -1 -p MAC -e 38 -c 2 -a 0 -i 0 -k MAC
r -t 2.751336469 -s 44 -d 44 -p tcp -e 1060 -c 2 -a 0 -i 118 -k AGT
+ -t 2.751336469 -s 44 -d -1 -p ack -e 40 -c 2 -a 0 -i 124 -k AGT 
- -t 2.751336469 -s 44 -d -1 -p ack -e 40 -c 2 -a 0 -i 124 -k AGT
h -t 2.751336469 -s 44 -d -1 -p ack -e 40 -c 2 -a 0 -i 124 -k AGT
+ -t 2.751336469 -s 44 -d 26 -p ack -e 60 -c 2 -a 0 -i 124 -k RTR 
- -t 2.751336469 -s 44 -d 26 -p ack -e 60 -c 2 -a 0 -i 124 -k RTR
h -t 2.751336469 -s 44 -d 26 -p ack -e 60 -c 2 -a 0 -i 124 -k RTR
r -t 2.751626071 -s 26 -d -1 -p MAC -e 38 -c 2 -a 0 -i 0 -k MAC
+ -t 2.751775469 -s 44 -d -1 -p MAC -e 44 -c 2 -a 0 -i 0 -k MAC 
- -t 2.751775469 -s 44 -d -1 -p MAC -e 44 -c 2 -a 0 -i 0 -k MAC
h -t 2.751775469 -s 44 -d -1 -p MAC -e 44 -c 2 -a 0 -i 0 -k MAC
r -t 2.752128071 -s 26 -d -1 -p MAC -e 44 -c 2 -a 0 -i 0 -k MAC
+ -t 2.752138071 -s 26 -d -1 -p MAC -e 38 -c 2 -a 0 -i 0 -k MAC 
- -t 2.752138071 -s 26 -d -1 -p MAC -e 38 -c 2 -a 0 -i 0 -k MAC
h -t 2.752138071 -s 26 -d -1 -p MAC -e 38 -c 2 -a 0 -i 0 -k MAC
r -t 2.752442674 -s 44 -d -1 -p MAC -e 38 -c 2 -a 0 -i 0 -k MAC
+ -t 2.752452674 -s 44 -d 26 -p ack -e 112 -c 2 -a 0 -i 122 -k MAC 
- -t 2.752452674 -s 44 -d 26 -p ack -e 112 -c 2 -a 0 -i 122 -k MAC
h -t 2.752452674 -s 44 -d 26 -p ack -e 112 -c 2 -a 0 -i 122 -k MAC
r -t 2.753349276 -s 26 -d 26 -p ack -e 60 -c 2 -a 0 -i 122 -k MAC
+ -t 2.753359276 -s 26 -d -1 -p MAC -e 38 -c 2 -a 0 -i 0 -k MAC 
- -t 2.753359276 -s 26 -d -1 -p MAC -e 38 -c 2 -a 0 -i 0 -k MAC
h -t 2.753359276 -s 26 -d -1 -p MAC -e 38 -c 2 -a 0 -i 0 -k MAC
r -t 2.753374276 -s 26 -d 26 -p ack -e 60 -c 2 -a 0 -i 122 -k AGT
r -t 2.753663878 -s 44 -d -1 -p MAC -e 38 -c 2 -a 0 -i 0 -k MAC
+ -t 2.753753878 -s 44 -d -1 -p MAC -e 44 -c 2 -a 0 -i 0 -k MAC 
- -t 2.753753878 -s 44 -d -1 -p MAC -e 44 -c 2 -a 0 -i 0 -k MAC
h -t 2.753753878 -s 44 -d -1 -p MAC -e 44 -c 2 -a 0 -i 0 -k MAC
r -t 2.754106481 -s 26 -d -1 -p MAC -e 44 -c 2 -a 0 -i 0 -k MAC
+ -t 2.754116481 -s 26 -d -1 -p MAC -e 38 -c 2 -a 0 -i 0 -k MAC 
- -t 2.754116481 -s 26 -d -1 -p MAC -e 38 -c 2 -a 0 -i 0 -k MAC
h -t 2.754116481 -s 26 -d -1 -p MAC -e 38 -c 2 -a 0 -i 0 -k MAC
r -t 2.754421083 -s 44 -d -1 -p MAC -e 38 -c 2 -a 0 -i 0 -k MAC
+ -t 2.754431083 -s 44 -d 26 -p ack -e 112 -c 2 -a 0 -i 124 -k MAC 
- -t 2.754431083 -s 44 -d 26 -p ack -e 112 -c 2 -a 0 -i 124 -k MAC
h -t 2.754431083 -s 44 -d 26 -p ack -e 112 -c 2 -a 0 -i 124 -k MAC
r -t 2.755327685 -s 26 -d 26 -p ack -e 60 -c 2 -a 0 -i 124 -k MAC
+ -t 2.755337685 -s 26 -d -1 -p MAC -e 38 -c 2 -a 0 -i 0 -k MAC 
- -t 2.755337685 -s 26 -d -1 -p MAC -e 38 -c 2 -a 0 -i 0 -k MAC
h -t 2.755337685 -s 26 -d -1 -p MAC -e 38 -c 2 -a 0 -i 0 -k MAC
r -t 2.755352685 -s 26 -d 26 -p ack -e 60 -c 2 -a 0 -i 124 -k AGT
r -t 2.755642288 -s 44 -d -1 -p MAC -e 38 -c 2 -a 0 -i 0 -k MAC
+ -t 2.755991685 -s 26 -d -1 -p MAC -e 44 -c 2 -a 0 -i 0 -k MAC 
- -t 2.755991685 -s 26 -d -1 -p MAC -e 44 -c 2 -a 0 -i 0 -k MAC
h -t 2.755991685 -s 26 -d -1 -p MAC -e 44 -c 2 -a 0 -i 0 -k MAC
r -t 2.756344288 -s 44 -d -1 -p MAC -e 44 -c 2 -a 0 -i 0 -k MAC
+ -t 2.756354288 -s 44 -d -1 -p MAC -e 38 -c 2 -a 0 -i 0 -k MAC 
- -t 2.756354288 -s 44 -d -1 -p MAC -e 38 -c 2 -a 0 -i 0 -k MAC
h -t 2.756354288 -s 44 -d -1 -p MAC -e 38 -c 2 -a 0 -i 0 -k MAC
r -t 2.756658890 -s 26 -d -1 -p MAC -e 38 -c 2 -a 0 -i 0 -k MAC
+ -t 2.756668890 -s 26 -d 44 -p tcp -e 1112 -c 2 -a 0 -i 120 -k MAC 
- -t 2.756668890 -s 26 -d 44 -p tcp -e 1112 -c 2 -a 0 -i 120 -k MAC
h -t 2.756668890 -s 26 -d 44 -p tcp -e 1112 -c 2 -a 0 -i 120 -k MAC
r -t 2.765565493 -s 44 -d 44 -p tcp -e 1060 -c 2 -a 0 -i 120 -k MAC
+ -t 2.765575493 -s 44 -d -1 -p MAC -e 38 -c 2 -a 0 -i 0 -k MAC 
- -t 2.765575493 -s 44 -d -1 -p MAC -e 38 -c 2 -a 0 -i 0 -k MAC
h -t 2.765575493 -s 44 -d -1 -p MAC -e 38 -c 2 -a 0 -i 0 -k MAC
r -t 2.765590493 -s 44 -d 44 -p tcp -e 1060 -c 2 -a 0 -i 120 -k AGT
+ -t 2.765590493 -s 44 -d -1 -p ack -e 40 -c 2 -a 0 -i 125 -k AGT 
- -t 2.765590493 -s 44 -d -1 -p ack -e 40 -c 2 -a 0 -i 125 -k AGT
h -t 2.765590493 -s 44 -d -1 -p ack -e 40 -c 2 -a 0 -i 125 -k AGT
+ -t 2.765590493 -s 44 -d 26 -p ack -e 60 -c 2 -a 0 -i 125 -k RTR 
- -t 2.765590493 -s 44 -d 26 -p ack -e 60 -c 2 -a 0 -i 125 -k RTR
h -t 2.765590493 -s 44 -d 26 -p ack -e 60 -c 2 -a 0 -i 125 -k RTR
r -t 2.765880095 -s 26 -d -1 -p MAC -e 38 -c 2 -a 0 -i 0 -k MAC
+ -t 2.766009493 -s 44 -d -1 -p MAC -e 44 -c 2 -a 0 -i 0 -k MAC 
- -t 2.766009493 -s 44 -d -1 -p MAC -e 44 -c 2 -a 0 -i 0 -k MAC
h -t 2.766009493 -s 44 -d -1 -p MAC -e 44 -c 2 -a 0 -i 0 -k MAC
r -t 2.766362095 -s 26 -d -1 -p MAC -e 44 -c 2 -a 0 -i 0 -k MAC
+ -t 2.766372095 -s 26 -d -1 -p MAC -e 38 -c 2 -a 0 -i 0 -k MAC 
- -t 2.766372095 -s 26 -d -1 -p MAC -e 38 -c 2 -a 0 -i 0 -k MAC
h -t 2.766372095 -s 26 -d -1 -p MAC -e 38 -c 2 -a 0 -i 0 -k MAC
r -t 2.766676697 -s 44 -d -1 -p MAC -e 38 -c 2 -a 0 -i 0 -k MAC
+ -t 2.766686697 -s 44 -d 26 -p ack -e 112 -c 2 -a 0 -i 125 -k MAC 
- -t 2.766686697 -s 44 -d 26 -p ack -e 112 -c 2 -a 0 -i 125 -k MAC
h -t 2.766686697 -s 44 -d 26 -p ack -e 112 -c 2 -a 0 -i 125 -k MAC
r -t 2.767583300 -s 26 -d 26 -p ack -e 60 -c 2 -a 0 -i 125 -k MAC
+ -t 2.767593300 -s 26 -d -1 -p MAC -e 38 -c 2 -a 0 -i 0 -k MAC 
- -t 2.767593300 -s 26 -d -1 -p MAC -e 38 -c 2 -a 0 -i 0 -k MAC
h -t 2.767593300 -s 26 -d -1 -p MAC -e 38 -c 2 -a 0 -i 0 -k MAC
r -t 2.767608300 -s 26 -d 26 -p ack -e 60 -c 2 -a 0 -i 125 -k AGT
r -t 2.767897902 -s 44 -d -1 -p MAC -e 38 -c 2 -a 0 -i 0 -k MAC
+ -t 2.768027300 -s 26 -d -1 -p MAC -e 44 -c 2 -a 0 -i 0 -k MAC 
- -t 2.768027300 -s 26 -d -1 -p MAC -e 44 -c 2 -a 0 -i 0 -k MAC
h -t 2.768027300 -s 26 -d -1 -p MAC -e 44 -c 2 -a 0 -i 0 -k MAC
r -t 2.768379902 -s 44 -d -1 -p MAC -e 44 -c 2 -a 0 -i 0 -k MAC
+ -t 2.768389902 -s 44 -d -1 -p MAC -e 38 -c 2 -a 0 -i 0 -k MAC 
- -t 2.768389902 -s 44 -d -1 -p MAC -e 38 -c 2 -a 0 -i 0 -k MAC
h -t 2.768389902 -s 44 -d -1 -p MAC -e 38 -c 2 -a 0 -i 0 -k MAC
r -t 2.768694504 -s 26 -d -1 -p MAC -e 38 -c 2 -a 0 -i 0 -k MAC
+ -t 2.768704504 -s 26 -d 44 -p tcp -e 1112 -c 2 -a 0 -i 121 -k MAC 
- -t 2.768704504 -s 26 -d 44 -p tcp -e 1112 -c 2 -a 0 -i 121 -k MAC
h -t 2.768704504 -s 26 -d 44 -p tcp -e 1112 -c 2 -a 0 -i 121 -k MAC
r -t 2.777601107 -s 44 -d 44 -p tcp -e 1060 -c 2 -a 0 -i 121 -k MAC
+ -t 2.777611107 -s 44 -d -1 -p MAC -e 38 -c 2 -a 0 -i 0 -k MAC 
- -t 2.777611107 -s 44 -d -1 -p MAC -e 38 -c 2 -a 0 -i 0 -k MAC
h -t 2.777611107 -s 44 -d -1 -p MAC -e 38 -c 2 -a 0 -i 0 -k MAC
r -t 2.777626107 -s 44 -d 44 -p tcp -e 1060 -c 2 -a 0 -i 121 -k AGT
+ -t 2.777626107 -s 44 -d -1 -p ack -e 40 -c 2 -a 0 -i 126 -k AGT 
- -t 2.777626107 -s 44 -d -1 -p ack -e 40 -c 2 -a 0 -i 126 -k AGT
h -t 2.777626107 -s 44 -d -1 -p ack -e 40 -c 2 -a 0 -i 126 -k AGT
+ -t 2.777626107 -s 44 -d 26 -p ack -e 60 -c 2 -a 0 -i 126 -k RTR 
- -t 2.777626107 -s 44 -d 26 -p ack -e 60 -c 2 -a 0 -i 126 -k RTR
h -t 2.777626107 -s 44 -d 26 -p ack -e 60 -c 2 -a 0 -i 126 -k RTR
r -t 2.777915709 -s 26 -d -1 -p MAC -e 38 -c 2 -a 0 -i 0 -k MAC
+ -t 2.778025107 -s 44 -d -1 -p MAC -e 44 -c 2 -a 0 -i 0 -k MAC 
- -t 2.778025107 -s 44 -d -1 -p MAC -e 44 -c 2 -a 0 -i 0 -k MAC
h -t 2.778025107 -s 44 -d -1 -p MAC -e 44 -c 2 -a 0 -i 0 -k MAC
r -t 2.778377709 -s 26 -d -1 -p MAC -e 44 -c 2 -a 0 -i 0 -k MAC
+ -t 2.778387709 -s 26 -d -1 -p MAC -e 38 -c 2 -a 0 -i 0 -k MAC 
- -t 2.778387709 -s 26 -d -1 -p MAC -e 38 -c 2 -a 0 -i 0 -k MAC
h -t 2.778387709 -s 26 -d -1 -p MAC -e 38 -c 2 -a 0 -i 0 -k MAC
r -t 2.778692312 -s 44 -d -1 -p MAC -e 38 -c 2 -a 0 -i 0 -k MAC
+ -t 2.778702312 -s 44 -d 26 -p ack -e 112 -c 2 -a 0 -i 126 -k MAC 
- -t 2.778702312 -s 44 -d 26 -p ack -e 112 -c 2 -a 0 -i 126 -k MAC
h -t 2.778702312 -s 44 -d 26 -p ack -e 112 -c 2 -a 0 -i 126 -k MAC
r -t 2.779598914 -s 26 -d 26 -p ack -e 60 -c 2 -a 0 -i 126 -k MAC
+ -t 2.779608914 -s 26 -d -1 -p MAC -e 38 -c 2 -a 0 -i 0 -k MAC 
- -t 2.779608914 -s 26 -d -1 -p MAC -e 38 -c 2 -a 0 -i 0 -k MAC
h -t 2.779608914 -s 26 -d -1 -p MAC -e 38 -c 2 -a 0 -i 0 -k MAC
r -t 2.779623914 -s 26 -d 26 -p ack -e 60 -c 2 -a 0 -i 126 -k AGT
r -t 2.779913516 -s 44 -d -1 -p MAC -e 38 -c 2 -a 0 -i 0 -k MAC
n -t 2.7999999999999998 -s 4 -S COLOR -c gold -o black -i gold -I black
+ -t 2.800000000 -s 26 -d -1 -p tcp -e 40 -c 2 -a 0 -i 127 -k AGT 
- -t 2.800000000 -s 26 -d -1 -p tcp -e 40 -c 2 -a 0 -i 127 -k AGT
h -t 2.800000000 -s 26 -d -1 -p tcp -e 40 -c 2 -a 0 -i 127 -k AGT
n -t 2.8500000000000001 -s 41 -S COLOR -c gold -o black -i gold -I black
+ -t 2.850000000 -s 26 -d -1 -p tcp -e 40 -c 2 -a 0 -i 128 -k AGT 
- -t 2.850000000 -s 26 -d -1 -p tcp -e 40 -c 2 -a 0 -i 128 -k AGT
h -t 2.850000000 -s 26 -d -1 -p tcp -e 40 -c 2 -a 0 -i 128 -k AGT
n -t 2.8999999999999999 -s 32 -S COLOR -c gold -o black -i gold -I black
+ -t 2.900000000 -s 26 -d -1 -p tcp -e 40 -c 2 -a 0 -i 129 -k AGT 
- -t 2.900000000 -s 26 -d -1 -p tcp -e 40 -c 2 -a 0 -i 129 -k AGT
h -t 2.900000000 -s 26 -d -1 -p tcp -e 40 -c 2 -a 0 -i 129 -k AGT
n -t 2.9500000000000002 -s 33 -S COLOR -c gold -o black -i gold -I black
+ -t 2.950000000 -s 26 -d -1 -p tcp -e 40 -c 2 -a 0 -i 130 -k AGT 
- -t 2.950000000 -s 26 -d -1 -p tcp -e 40 -c 2 -a 0 -i 130 -k AGT
h -t 2.950000000 -s 26 -d -1 -p tcp -e 40 -c 2 -a 0 -i 130 -k AGT
+ -t 2.950000000 -s 26 -d 13 -p tcp -e 60 -c 2 -a 0 -i 130 -k RTR 
- -t 2.950000000 -s 26 -d 13 -p tcp -e 60 -c 2 -a 0 -i 130 -k RTR
h -t 2.950000000 -s 26 -d 13 -p tcp -e 60 -c 2 -a 0 -i 130 -k RTR
+ -t 2.950055000 -s 26 -d -1 -p ARP -e 80 -c 2 -a 0 -i 0 -k MAC 
- -t 2.950055000 -s 26 -d -1 -p ARP -e 80 -c 2 -a 0 -i 0 -k MAC
h -t 2.950055000 -s 26 -d -1 -p ARP -e 80 -c 2 -a 0 -i 0 -k MAC
r -t 2.950695391 -s 17 -d -1 -p ARP -e 28 -c 2 -a 0 -i 0 -k MAC
r -t 2.950695442 -s 0 -d -1 -p ARP -e 28 -c 2 -a 0 -i 0 -k MAC
r -t 2.950695449 -s 14 -d -1 -p ARP -e 28 -c 2 -a 0 -i 0 -k MAC
r -t 2.950695457 -s 2 -d -1 -p ARP -e 28 -c 2 -a 0 -i 0 -k MAC
r -t 2.950695486 -s 13 -d -1 -p ARP -e 28 -c 2 -a 0 -i 0 -k MAC
r -t 2.950695581 -s 47 -d -1 -p ARP -e 28 -c 2 -a 0 -i 0 -k MAC
r -t 2.950695602 -s 44 -d -1 -p ARP -e 28 -c 2 -a 0 -i 0 -k MAC
r -t 2.950695703 -s 48 -d -1 -p ARP -e 28 -c 2 -a 0 -i 0 -k MAC
r -t 2.950695776 -s 19 -d -1 -p ARP -e 28 -c 2 -a 0 -i 0 -k MAC
r -t 2.950695796 -s 37 -d -1 -p ARP -e 28 -c 2 -a 0 -i 0 -k MAC
+ -t 2.950750486 -s 13 -d -1 -p MAC -e 44 -c 2 -a 0 -i 0 -k MAC 
- -t 2.950750486 -s 13 -d -1 -p MAC -e 44 -c 2 -a 0 -i 0 -k MAC
h -t 2.950750486 -s 13 -d -1 -p MAC -e 44 -c 2 -a 0 -i 0 -k MAC
r -t 2.951102972 -s 26 -d -1 -p MAC -e 44 -c 2 -a 0 -i 0 -k MAC
+ -t 2.951112972 -s 26 -d -1 -p MAC -e 38 -c 2 -a 0 -i 0 -k MAC 
- -t 2.951112972 -s 26 -d -1 -p MAC -e 38 -c 2 -a 0 -i 0 -k MAC
h -t 2.951112972 -s 26 -d -1 -p MAC -e 38 -c 2 -a 0 -i 0 -k MAC
r -t 2.951417458 -s 13 -d -1 -p MAC -e 38 -c 2 -a 0 -i 0 -k MAC
+ -t 2.951427458 -s 13 -d -1 -p ARP -e 80 -c 2 -a 0 -i 0 -k MAC 
- -t 2.951427458 -s 13 -d -1 -p ARP -e 80 -c 2 -a 0 -i 0 -k MAC
h -t 2.951427458 -s 13 -d -1 -p ARP -e 80 -c 2 -a 0 -i 0 -k MAC
r -t 2.952067944 -s 26 -d -1 -p ARP -e 28 -c 2 -a 0 -i 0 -k MAC
+ -t 2.952077944 -s 26 -d -1 -p MAC -e 38 -c 2 -a 0 -i 0 -k MAC 
- -t 2.952077944 -s 26 -d -1 -p MAC -e 38 -c 2 -a 0 -i 0 -k MAC
h -t 2.952077944 -s 26 -d -1 -p MAC -e 38 -c 2 -a 0 -i 0 -k MAC
r -t 2.952382430 -s 13 -d -1 -p MAC -e 38 -c 2 -a 0 -i 0 -k MAC
+ -t 2.952471944 -s 26 -d -1 -p MAC -e 44 -c 2 -a 0 -i 0 -k MAC 
- -t 2.952471944 -s 26 -d -1 -p MAC -e 44 -c 2 -a 0 -i 0 -k MAC
h -t 2.952471944 -s 26 -d -1 -p MAC -e 44 -c 2 -a 0 -i 0 -k MAC
r -t 2.952824430 -s 13 -d -1 -p MAC -e 44 -c 2 -a 0 -i 0 -k MAC
+ -t 2.952834430 -s 13 -d -1 -p MAC -e 38 -c 2 -a 0 -i 0 -k MAC 
- -t 2.952834430 -s 13 -d -1 -p MAC -e 38 -c 2 -a 0 -i 0 -k MAC
h -t 2.952834430 -s 13 -d -1 -p MAC -e 38 -c 2 -a 0 -i 0 -k MAC
r -t 2.953138915 -s 26 -d -1 -p MAC -e 38 -c 2 -a 0 -i 0 -k MAC
+ -t 2.953148915 -s 26 -d 13 -p tcp -e 112 -c 2 -a 0 -i 130 -k MAC 
- -t 2.953148915 -s 26 -d 13 -p tcp -e 112 -c 2 -a 0 -i 130 -k MAC
h -t 2.953148915 -s 26 -d 13 -p tcp -e 112 -c 2 -a 0 -i 130 -k MAC
r -t 2.954045401 -s 13 -d 13 -p tcp -e 60 -c 2 -a 0 -i 130 -k MAC
+ -t 2.954055401 -s 13 -d -1 -p MAC -e 38 -c 2 -a 0 -i 0 -k MAC 
- -t 2.954055401 -s 13 -d -1 -p MAC -e 38 -c 2 -a 0 -i 0 -k MAC
h -t 2.954055401 -s 13 -d -1 -p MAC -e 38 -c 2 -a 0 -i 0 -k MAC
r -t 2.954070401 -s 13 -d 13 -p tcp -e 60 -c 2 -a 0 -i 130 -k AGT
+ -t 2.954070401 -s 13 -d -1 -p ack -e 40 -c 2 -a 0 -i 131 -k AGT 
- -t 2.954070401 -s 13 -d -1 -p ack -e 40 -c 2 -a 0 -i 131 -k AGT
h -t 2.954070401 -s 13 -d -1 -p ack -e 40 -c 2 -a 0 -i 131 -k AGT
+ -t 2.954070401 -s 13 -d 26 -p ack -e 60 -c 2 -a 0 -i 131 -k RTR 
- -t 2.954070401 -s 13 -d 26 -p ack -e 60 -c 2 -a 0 -i 131 -k RTR
h -t 2.954070401 -s 13 -d 26 -p ack -e 60 -c 2 -a 0 -i 131 -k RTR
r -t 2.954359887 -s 26 -d -1 -p MAC -e 38 -c 2 -a 0 -i 0 -k MAC
+ -t 2.954809401 -s 13 -d -1 -p MAC -e 44 -c 2 -a 0 -i 0 -k MAC 
- -t 2.954809401 -s 13 -d -1 -p MAC -e 44 -c 2 -a 0 -i 0 -k MAC
h -t 2.954809401 -s 13 -d -1 -p MAC -e 44 -c 2 -a 0 -i 0 -k MAC
r -t 2.955161887 -s 26 -d -1 -p MAC -e 44 -c 2 -a 0 -i 0 -k MAC
+ -t 2.955171887 -s 26 -d -1 -p MAC -e 38 -c 2 -a 0 -i 0 -k MAC 
- -t 2.955171887 -s 26 -d -1 -p MAC -e 38 -c 2 -a 0 -i 0 -k MAC
h -t 2.955171887 -s 26 -d -1 -p MAC -e 38 -c 2 -a 0 -i 0 -k MAC
r -t 2.955476373 -s 13 -d -1 -p MAC -e 38 -c 2 -a 0 -i 0 -k MAC
+ -t 2.955486373 -s 13 -d 26 -p ack -e 112 -c 2 -a 0 -i 131 -k MAC 
- -t 2.955486373 -s 13 -d 26 -p ack -e 112 -c 2 -a 0 -i 131 -k MAC
h -t 2.955486373 -s 13 -d 26 -p ack -e 112 -c 2 -a 0 -i 131 -k MAC
r -t 2.956382859 -s 26 -d 26 -p ack -e 60 -c 2 -a 0 -i 131 -k MAC
+ -t 2.956392859 -s 26 -d -1 -p MAC -e 38 -c 2 -a 0 -i 0 -k MAC 
- -t 2.956392859 -s 26 -d -1 -p MAC -e 38 -c 2 -a 0 -i 0 -k MAC
h -t 2.956392859 -s 26 -d -1 -p MAC -e 38 -c 2 -a 0 -i 0 -k MAC
r -t 2.956407859 -s 26 -d 26 -p ack -e 60 -c 2 -a 0 -i 131 -k AGT
+ -t 2.956407859 -s 26 -d -1 -p tcp -e 1040 -c 2 -a 0 -i 132 -k AGT 
- -t 2.956407859 -s 26 -d -1 -p tcp -e 1040 -c 2 -a 0 -i 132 -k AGT
h -t 2.956407859 -s 26 -d -1 -p tcp -e 1040 -c 2 -a 0 -i 132 -k AGT
+ -t 2.956407859 -s 26 -d 13 -p tcp -e 1060 -c 2 -a 0 -i 132 -k RTR 
- -t 2.956407859 -s 26 -d 13 -p tcp -e 1060 -c 2 -a 0 -i 132 -k RTR
h -t 2.956407859 -s 26 -d 13 -p tcp -e 1060 -c 2 -a 0 -i 132 -k RTR
+ -t 2.956407859 -s 26 -d -1 -p tcp -e 1040 -c 2 -a 0 -i 133 -k AGT 
- -t 2.956407859 -s 26 -d -1 -p tcp -e 1040 -c 2 -a 0 -i 133 -k AGT
h -t 2.956407859 -s 26 -d -1 -p tcp -e 1040 -c 2 -a 0 -i 133 -k AGT
+ -t 2.956407859 -s 26 -d 13 -p tcp -e 1060 -c 2 -a 0 -i 133 -k RTR 
- -t 2.956407859 -s 26 -d 13 -p tcp -e 1060 -c 2 -a 0 -i 133 -k RTR
h -t 2.956407859 -s 26 -d 13 -p tcp -e 1060 -c 2 -a 0 -i 133 -k RTR
r -t 2.956697345 -s 13 -d -1 -p MAC -e 38 -c 2 -a 0 -i 0 -k MAC
+ -t 2.956966859 -s 26 -d -1 -p MAC -e 44 -c 2 -a 0 -i 0 -k MAC 
- -t 2.956966859 -s 26 -d -1 -p MAC -e 44 -c 2 -a 0 -i 0 -k MAC
h -t 2.956966859 -s 26 -d -1 -p MAC -e 44 -c 2 -a 0 -i 0 -k MAC
r -t 2.957319345 -s 13 -d -1 -p MAC -e 44 -c 2 -a 0 -i 0 -k MAC
+ -t 2.957329345 -s 13 -d -1 -p MAC -e 38 -c 2 -a 0 -i 0 -k MAC 
- -t 2.957329345 -s 13 -d -1 -p MAC -e 38 -c 2 -a 0 -i 0 -k MAC
h -t 2.957329345 -s 13 -d -1 -p MAC -e 38 -c 2 -a 0 -i 0 -k MAC
r -t 2.957633831 -s 26 -d -1 -p MAC -e 38 -c 2 -a 0 -i 0 -k MAC
+ -t 2.957643831 -s 26 -d 13 -p tcp -e 1112 -c 2 -a 0 -i 132 -k MAC 
- -t 2.957643831 -s 26 -d 13 -p tcp -e 1112 -c 2 -a 0 -i 132 -k MAC
h -t 2.957643831 -s 26 -d 13 -p tcp -e 1112 -c 2 -a 0 -i 132 -k MAC
r -t 2.966540317 -s 13 -d 13 -p tcp -e 1060 -c 2 -a 0 -i 132 -k MAC
+ -t 2.966550317 -s 13 -d -1 -p MAC -e 38 -c 2 -a 0 -i 0 -k MAC 
- -t 2.966550317 -s 13 -d -1 -p MAC -e 38 -c 2 -a 0 -i 0 -k MAC
h -t 2.966550317 -s 13 -d -1 -p MAC -e 38 -c 2 -a 0 -i 0 -k MAC
r -t 2.966565317 -s 13 -d 13 -p tcp -e 1060 -c 2 -a 0 -i 132 -k AGT
+ -t 2.966565317 -s 13 -d -1 -p ack -e 40 -c 2 -a 0 -i 134 -k AGT 
- -t 2.966565317 -s 13 -d -1 -p ack -e 40 -c 2 -a 0 -i 134 -k AGT
h -t 2.966565317 -s 13 -d -1 -p ack -e 40 -c 2 -a 0 -i 134 -k AGT
+ -t 2.966565317 -s 13 -d 26 -p ack -e 60 -c 2 -a 0 -i 134 -k RTR 
- -t 2.966565317 -s 13 -d 26 -p ack -e 60 -c 2 -a 0 -i 134 -k RTR
h -t 2.966565317 -s 13 -d 26 -p ack -e 60 -c 2 -a 0 -i 134 -k RTR
r -t 2.966854803 -s 26 -d -1 -p MAC -e 38 -c 2 -a 0 -i 0 -k MAC
+ -t 2.967284803 -s 26 -d -1 -p MAC -e 44 -c 2 -a 0 -i 0 -k MAC 
- -t 2.967284803 -s 26 -d -1 -p MAC -e 44 -c 2 -a 0 -i 0 -k MAC
h -t 2.967284803 -s 26 -d -1 -p MAC -e 44 -c 2 -a 0 -i 0 -k MAC
r -t 2.967637289 -s 13 -d -1 -p MAC -e 44 -c 2 -a 0 -i 0 -k MAC
+ -t 2.967647289 -s 13 -d -1 -p MAC -e 38 -c 2 -a 0 -i 0 -k MAC 
- -t 2.967647289 -s 13 -d -1 -p MAC -e 38 -c 2 -a 0 -i 0 -k MAC
h -t 2.967647289 -s 13 -d -1 -p MAC -e 38 -c 2 -a 0 -i 0 -k MAC
r -t 2.967951775 -s 26 -d -1 -p MAC -e 38 -c 2 -a 0 -i 0 -k MAC
+ -t 2.967961775 -s 26 -d 13 -p tcp -e 1112 -c 2 -a 0 -i 133 -k MAC 
- -t 2.967961775 -s 26 -d 13 -p tcp -e 1112 -c 2 -a 0 -i 133 -k MAC
h -t 2.967961775 -s 26 -d 13 -p tcp -e 1112 -c 2 -a 0 -i 133 -k MAC
r -t 2.976858261 -s 13 -d 13 -p tcp -e 1060 -c 2 -a 0 -i 133 -k MAC
+ -t 2.976868261 -s 13 -d -1 -p MAC -e 38 -c 2 -a 0 -i 0 -k MAC 
- -t 2.976868261 -s 13 -d -1 -p MAC -e 38 -c 2 -a 0 -i 0 -k MAC
h -t 2.976868261 -s 13 -d -1 -p MAC -e 38 -c 2 -a 0 -i 0 -k MAC
r -t 2.976883261 -s 13 -d 13 -p tcp -e 1060 -c 2 -a 0 -i 133 -k AGT
+ -t 2.976883261 -s 13 -d -1 -p ack -e 40 -c 2 -a 0 -i 135 -k AGT 
- -t 2.976883261 -s 13 -d -1 -p ack -e 40 -c 2 -a 0 -i 135 -k AGT
h -t 2.976883261 -s 13 -d -1 -p ack -e 40 -c 2 -a 0 -i 135 -k AGT
+ -t 2.976883261 -s 13 -d 26 -p ack -e 60 -c 2 -a 0 -i 135 -k RTR 
- -t 2.976883261 -s 13 -d 26 -p ack -e 60 -c 2 -a 0 -i 135 -k RTR
h -t 2.976883261 -s 13 -d 26 -p ack -e 60 -c 2 -a 0 -i 135 -k RTR
r -t 2.977172746 -s 26 -d -1 -p MAC -e 38 -c 2 -a 0 -i 0 -k MAC
+ -t 2.977382261 -s 13 -d -1 -p MAC -e 44 -c 2 -a 0 -i 0 -k MAC 
- -t 2.977382261 -s 13 -d -1 -p MAC -e 44 -c 2 -a 0 -i 0 -k MAC
h -t 2.977382261 -s 13 -d -1 -p MAC -e 44 -c 2 -a 0 -i 0 -k MAC
r -t 2.977734746 -s 26 -d -1 -p MAC -e 44 -c 2 -a 0 -i 0 -k MAC
+ -t 2.977744746 -s 26 -d -1 -p MAC -e 38 -c 2 -a 0 -i 0 -k MAC 
- -t 2.977744746 -s 26 -d -1 -p MAC -e 38 -c 2 -a 0 -i 0 -k MAC
h -t 2.977744746 -s 26 -d -1 -p MAC -e 38 -c 2 -a 0 -i 0 -k MAC
r -t 2.978049232 -s 13 -d -1 -p MAC -e 38 -c 2 -a 0 -i 0 -k MAC
+ -t 2.978059232 -s 13 -d 26 -p ack -e 112 -c 2 -a 0 -i 134 -k MAC 
- -t 2.978059232 -s 13 -d 26 -p ack -e 112 -c 2 -a 0 -i 134 -k MAC
h -t 2.978059232 -s 13 -d 26 -p ack -e 112 -c 2 -a 0 -i 134 -k MAC
r -t 2.978955718 -s 26 -d 26 -p ack -e 60 -c 2 -a 0 -i 134 -k MAC
+ -t 2.978965718 -s 26 -d -1 -p MAC -e 38 -c 2 -a 0 -i 0 -k MAC 
- -t 2.978965718 -s 26 -d -1 -p MAC -e 38 -c 2 -a 0 -i 0 -k MAC
h -t 2.978965718 -s 26 -d -1 -p MAC -e 38 -c 2 -a 0 -i 0 -k MAC
r -t 2.978980718 -s 26 -d 26 -p ack -e 60 -c 2 -a 0 -i 134 -k AGT
+ -t 2.978980718 -s 26 -d -1 -p tcp -e 1040 -c 2 -a 0 -i 136 -k AGT 
- -t 2.978980718 -s 26 -d -1 -p tcp -e 1040 -c 2 -a 0 -i 136 -k AGT
h -t 2.978980718 -s 26 -d -1 -p tcp -e 1040 -c 2 -a 0 -i 136 -k AGT
+ -t 2.978980718 -s 26 -d 13 -p tcp -e 1060 -c 2 -a 0 -i 136 -k RTR 
- -t 2.978980718 -s 26 -d 13 -p tcp -e 1060 -c 2 -a 0 -i 136 -k RTR
h -t 2.978980718 -s 26 -d 13 -p tcp -e 1060 -c 2 -a 0 -i 136 -k RTR
+ -t 2.978980718 -s 26 -d -1 -p tcp -e 1040 -c 2 -a 0 -i 137 -k AGT 
- -t 2.978980718 -s 26 -d -1 -p tcp -e 1040 -c 2 -a 0 -i 137 -k AGT
h -t 2.978980718 -s 26 -d -1 -p tcp -e 1040 -c 2 -a 0 -i 137 -k AGT
+ -t 2.978980718 -s 26 -d 13 -p tcp -e 1060 -c 2 -a 0 -i 137 -k RTR 
- -t 2.978980718 -s 26 -d 13 -p tcp -e 1060 -c 2 -a 0 -i 137 -k RTR
h -t 2.978980718 -s 26 -d 13 -p tcp -e 1060 -c 2 -a 0 -i 137 -k RTR
r -t 2.979270204 -s 13 -d -1 -p MAC -e 38 -c 2 -a 0 -i 0 -k MAC
+ -t 2.979320204 -s 13 -d -1 -p MAC -e 44 -c 2 -a 0 -i 0 -k MAC 
- -t 2.979320204 -s 13 -d -1 -p MAC -e 44 -c 2 -a 0 -i 0 -k MAC
h -t 2.979320204 -s 13 -d -1 -p MAC -e 44 -c 2 -a 0 -i 0 -k MAC
r -t 2.979672690 -s 26 -d -1 -p MAC -e 44 -c 2 -a 0 -i 0 -k MAC
+ -t 2.979682690 -s 26 -d -1 -p MAC -e 38 -c 2 -a 0 -i 0 -k MAC 
- -t 2.979682690 -s 26 -d -1 -p MAC -e 38 -c 2 -a 0 -i 0 -k MAC
h -t 2.979682690 -s 26 -d -1 -p MAC -e 38 -c 2 -a 0 -i 0 -k MAC
r -t 2.979987176 -s 13 -d -1 -p MAC -e 38 -c 2 -a 0 -i 0 -k MAC
+ -t 2.979997176 -s 13 -d 26 -p ack -e 112 -c 2 -a 0 -i 135 -k MAC 
- -t 2.979997176 -s 13 -d 26 -p ack -e 112 -c 2 -a 0 -i 135 -k MAC
h -t 2.979997176 -s 13 -d 26 -p ack -e 112 -c 2 -a 0 -i 135 -k MAC
r -t 2.980893662 -s 26 -d 26 -p ack -e 60 -c 2 -a 0 -i 135 -k MAC
+ -t 2.980903662 -s 26 -d -1 -p MAC -e 38 -c 2 -a 0 -i 0 -k MAC 
- -t 2.980903662 -s 26 -d -1 -p MAC -e 38 -c 2 -a 0 -i 0 -k MAC
h -t 2.980903662 -s 26 -d -1 -p MAC -e 38 -c 2 -a 0 -i 0 -k MAC
r -t 2.980918662 -s 26 -d 26 -p ack -e 60 -c 2 -a 0 -i 135 -k AGT
+ -t 2.980918662 -s 26 -d -1 -p tcp -e 1040 -c 2 -a 0 -i 138 -k AGT 
- -t 2.980918662 -s 26 -d -1 -p tcp -e 1040 -c 2 -a 0 -i 138 -k AGT
h -t 2.980918662 -s 26 -d -1 -p tcp -e 1040 -c 2 -a 0 -i 138 -k AGT
+ -t 2.980918662 -s 26 -d 13 -p tcp -e 1060 -c 2 -a 0 -i 138 -k RTR 
- -t 2.980918662 -s 26 -d 13 -p tcp -e 1060 -c 2 -a 0 -i 138 -k RTR
h -t 2.980918662 -s 26 -d 13 -p tcp -e 1060 -c 2 -a 0 -i 138 -k RTR
+ -t 2.980918662 -s 26 -d -1 -p tcp -e 1040 -c 2 -a 0 -i 139 -k AGT 
- -t 2.980918662 -s 26 -d -1 -p tcp -e 1040 -c 2 -a 0 -i 139 -k AGT
h -t 2.980918662 -s 26 -d -1 -p tcp -e 1040 -c 2 -a 0 -i 139 -k AGT
+ -t 2.980918662 -s 26 -d 13 -p tcp -e 1060 -c 2 -a 0 -i 139 -k RTR 
- -t 2.980918662 -s 26 -d 13 -p tcp -e 1060 -c 2 -a 0 -i 139 -k RTR
h -t 2.980918662 -s 26 -d 13 -p tcp -e 1060 -c 2 -a 0 -i 139 -k RTR
r -t 2.981208148 -s 13 -d -1 -p MAC -e 38 -c 2 -a 0 -i 0 -k MAC
+ -t 2.981517662 -s 26 -d -1 -p MAC -e 44 -c 2 -a 0 -i 0 -k MAC 
- -t 2.981517662 -s 26 -d -1 -p MAC -e 44 -c 2 -a 0 -i 0 -k MAC
h -t 2.981517662 -s 26 -d -1 -p MAC -e 44 -c 2 -a 0 -i 0 -k MAC
r -t 2.981870148 -s 13 -d -1 -p MAC -e 44 -c 2 -a 0 -i 0 -k MAC
+ -t 2.981880148 -s 13 -d -1 -p MAC -e 38 -c 2 -a 0 -i 0 -k MAC 
- -t 2.981880148 -s 13 -d -1 -p MAC -e 38 -c 2 -a 0 -i 0 -k MAC
h -t 2.981880148 -s 13 -d -1 -p MAC -e 38 -c 2 -a 0 -i 0 -k MAC
r -t 2.982184634 -s 26 -d -1 -p MAC -e 38 -c 2 -a 0 -i 0 -k MAC
+ -t 2.982194634 -s 26 -d 13 -p tcp -e 1112 -c 2 -a 0 -i 136 -k MAC 
- -t 2.982194634 -s 26 -d 13 -p tcp -e 1112 -c 2 -a 0 -i 136 -k MAC
h -t 2.982194634 -s 26 -d 13 -p tcp -e 1112 -c 2 -a 0 -i 136 -k MAC
r -t 2.991091120 -s 13 -d 13 -p tcp -e 1060 -c 2 -a 0 -i 136 -k MAC
+ -t 2.991101120 -s 13 -d -1 -p MAC -e 38 -c 2 -a 0 -i 0 -k MAC 
- -t 2.991101120 -s 13 -d -1 -p MAC -e 38 -c 2 -a 0 -i 0 -k MAC
h -t 2.991101120 -s 13 -d -1 -p MAC -e 38 -c 2 -a 0 -i 0 -k MAC
r -t 2.991116120 -s 13 -d 13 -p tcp -e 1060 -c 2 -a 0 -i 136 -k AGT
+ -t 2.991116120 -s 13 -d -1 -p ack -e 40 -c 2 -a 0 -i 140 -k AGT 
- -t 2.991116120 -s 13 -d -1 -p ack -e 40 -c 2 -a 0 -i 140 -k AGT
h -t 2.991116120 -s 13 -d -1 -p ack -e 40 -c 2 -a 0 -i 140 -k AGT
+ -t 2.991116120 -s 13 -d 26 -p ack -e 60 -c 2 -a 0 -i 140 -k RTR 
- -t 2.991116120 -s 13 -d 26 -p ack -e 60 -c 2 -a 0 -i 140 -k RTR
h -t 2.991116120 -s 13 -d 26 -p ack -e 60 -c 2 -a 0 -i 140 -k RTR
r -t 2.991405606 -s 26 -d -1 -p MAC -e 38 -c 2 -a 0 -i 0 -k MAC
+ -t 2.991455120 -s 13 -d -1 -p MAC -e 44 -c 2 -a 0 -i 0 -k MAC 
- -t 2.991455120 -s 13 -d -1 -p MAC -e 44 -c 2 -a 0 -i 0 -k MAC
h -t 2.991455120 -s 13 -d -1 -p MAC -e 44 -c 2 -a 0 -i 0 -k MAC
r -t 2.991807606 -s 26 -d -1 -p MAC -e 44 -c 2 -a 0 -i 0 -k MAC
+ -t 2.991817606 -s 26 -d -1 -p MAC -e 38 -c 2 -a 0 -i 0 -k MAC 
- -t 2.991817606 -s 26 -d -1 -p MAC -e 38 -c 2 -a 0 -i 0 -k MAC
h -t 2.991817606 -s 26 -d -1 -p MAC -e 38 -c 2 -a 0 -i 0 -k MAC
r -t 2.992122091 -s 13 -d -1 -p MAC -e 38 -c 2 -a 0 -i 0 -k MAC
+ -t 2.992132091 -s 13 -d 26 -p ack -e 112 -c 2 -a 0 -i 140 -k MAC 
- -t 2.992132091 -s 13 -d 26 -p ack -e 112 -c 2 -a 0 -i 140 -k MAC
h -t 2.992132091 -s 13 -d 26 -p ack -e 112 -c 2 -a 0 -i 140 -k MAC
r -t 2.993028577 -s 26 -d 26 -p ack -e 60 -c 2 -a 0 -i 140 -k MAC
+ -t 2.993038577 -s 26 -d -1 -p MAC -e 38 -c 2 -a 0 -i 0 -k MAC 
- -t 2.993038577 -s 26 -d -1 -p MAC -e 38 -c 2 -a 0 -i 0 -k MAC
h -t 2.993038577 -s 26 -d -1 -p MAC -e 38 -c 2 -a 0 -i 0 -k MAC
r -t 2.993053577 -s 26 -d 26 -p ack -e 60 -c 2 -a 0 -i 140 -k AGT
+ -t 2.993053577 -s 26 -d -1 -p tcp -e 1040 -c 2 -a 0 -i 141 -k AGT 
- -t 2.993053577 -s 26 -d -1 -p tcp -e 1040 -c 2 -a 0 -i 141 -k AGT
h -t 2.993053577 -s 26 -d -1 -p tcp -e 1040 -c 2 -a 0 -i 141 -k AGT
+ -t 2.993053577 -s 26 -d 13 -p tcp -e 1060 -c 2 -a 0 -i 141 -k RTR 
- -t 2.993053577 -s 26 -d 13 -p tcp -e 1060 -c 2 -a 0 -i 141 -k RTR
h -t 2.993053577 -s 26 -d 13 -p tcp -e 1060 -c 2 -a 0 -i 141 -k RTR
+ -t 2.993053577 -s 26 -d -1 -p tcp -e 1040 -c 2 -a 0 -i 142 -k AGT 
- -t 2.993053577 -s 26 -d -1 -p tcp -e 1040 -c 2 -a 0 -i 142 -k AGT
h -t 2.993053577 -s 26 -d -1 -p tcp -e 1040 -c 2 -a 0 -i 142 -k AGT
+ -t 2.993053577 -s 26 -d 13 -p tcp -e 1060 -c 2 -a 0 -i 142 -k RTR 
- -t 2.993053577 -s 26 -d 13 -p tcp -e 1060 -c 2 -a 0 -i 142 -k RTR
h -t 2.993053577 -s 26 -d 13 -p tcp -e 1060 -c 2 -a 0 -i 142 -k RTR
r -t 2.993343063 -s 13 -d -1 -p MAC -e 38 -c 2 -a 0 -i 0 -k MAC
+ -t 2.993432577 -s 26 -d -1 -p MAC -e 44 -c 2 -a 0 -i 0 -k MAC 
- -t 2.993432577 -s 26 -d -1 -p MAC -e 44 -c 2 -a 0 -i 0 -k MAC
h -t 2.993432577 -s 26 -d -1 -p MAC -e 44 -c 2 -a 0 -i 0 -k MAC
r -t 2.993785063 -s 13 -d -1 -p MAC -e 44 -c 2 -a 0 -i 0 -k MAC
+ -t 2.993795063 -s 13 -d -1 -p MAC -e 38 -c 2 -a 0 -i 0 -k MAC 
- -t 2.993795063 -s 13 -d -1 -p MAC -e 38 -c 2 -a 0 -i 0 -k MAC
h -t 2.993795063 -s 13 -d -1 -p MAC -e 38 -c 2 -a 0 -i 0 -k MAC
r -t 2.994099549 -s 26 -d -1 -p MAC -e 38 -c 2 -a 0 -i 0 -k MAC
+ -t 2.994109549 -s 26 -d 13 -p tcp -e 1112 -c 2 -a 0 -i 137 -k MAC 
- -t 2.994109549 -s 26 -d 13 -p tcp -e 1112 -c 2 -a 0 -i 137 -k MAC
h -t 2.994109549 -s 26 -d 13 -p tcp -e 1112 -c 2 -a 0 -i 137 -k MAC
n -t 3 -s 13 -S COLOR -c gold -o black -i gold -I black
r -t 3.003006035 -s 13 -d 13 -p tcp -e 1060 -c 2 -a 0 -i 137 -k MAC
+ -t 3.003016035 -s 13 -d -1 -p MAC -e 38 -c 2 -a 0 -i 0 -k MAC 
- -t 3.003016035 -s 13 -d -1 -p MAC -e 38 -c 2 -a 0 -i 0 -k MAC
h -t 3.003016035 -s 13 -d -1 -p MAC -e 38 -c 2 -a 0 -i 0 -k MAC
r -t 3.003031035 -s 13 -d 13 -p tcp -e 1060 -c 2 -a 0 -i 137 -k AGT
+ -t 3.003031035 -s 13 -d -1 -p ack -e 40 -c 2 -a 0 -i 143 -k AGT 
- -t 3.003031035 -s 13 -d -1 -p ack -e 40 -c 2 -a 0 -i 143 -k AGT
h -t 3.003031035 -s 13 -d -1 -p ack -e 40 -c 2 -a 0 -i 143 -k AGT
+ -t 3.003031035 -s 13 -d 26 -p ack -e 60 -c 2 -a 0 -i 143 -k RTR 
- -t 3.003031035 -s 13 -d 26 -p ack -e 60 -c 2 -a 0 -i 143 -k RTR
h -t 3.003031035 -s 13 -d 26 -p ack -e 60 -c 2 -a 0 -i 143 -k RTR
r -t 3.003320521 -s 26 -d -1 -p MAC -e 38 -c 2 -a 0 -i 0 -k MAC
+ -t 3.003410521 -s 26 -d -1 -p MAC -e 44 -c 2 -a 0 -i 0 -k MAC 
- -t 3.003410521 -s 26 -d -1 -p MAC -e 44 -c 2 -a 0 -i 0 -k MAC
h -t 3.003410521 -s 26 -d -1 -p MAC -e 44 -c 2 -a 0 -i 0 -k MAC
r -t 3.003763007 -s 13 -d -1 -p MAC -e 44 -c 2 -a 0 -i 0 -k MAC
+ -t 3.003773007 -s 13 -d -1 -p MAC -e 38 -c 2 -a 0 -i 0 -k MAC 
- -t 3.003773007 -s 13 -d -1 -p MAC -e 38 -c 2 -a 0 -i 0 -k MAC
h -t 3.003773007 -s 13 -d -1 -p MAC -e 38 -c 2 -a 0 -i 0 -k MAC
r -t 3.004077493 -s 26 -d -1 -p MAC -e 38 -c 2 -a 0 -i 0 -k MAC
+ -t 3.004087493 -s 26 -d 13 -p tcp -e 1112 -c 2 -a 0 -i 138 -k MAC 
- -t 3.004087493 -s 26 -d 13 -p tcp -e 1112 -c 2 -a 0 -i 138 -k MAC
h -t 3.004087493 -s 26 -d 13 -p tcp -e 1112 -c 2 -a 0 -i 138 -k MAC
r -t 3.012983979 -s 13 -d 13 -p tcp -e 1060 -c 2 -a 0 -i 138 -k MAC
+ -t 3.012993979 -s 13 -d -1 -p MAC -e 38 -c 2 -a 0 -i 0 -k MAC 
- -t 3.012993979 -s 13 -d -1 -p MAC -e 38 -c 2 -a 0 -i 0 -k MAC
h -t 3.012993979 -s 13 -d -1 -p MAC -e 38 -c 2 -a 0 -i 0 -k MAC
r -t 3.013008979 -s 13 -d 13 -p tcp -e 1060 -c 2 -a 0 -i 138 -k AGT
+ -t 3.013008979 -s 13 -d -1 -p ack -e 40 -c 2 -a 0 -i 144 -k AGT 
- -t 3.013008979 -s 13 -d -1 -p ack -e 40 -c 2 -a 0 -i 144 -k AGT
h -t 3.013008979 -s 13 -d -1 -p ack -e 40 -c 2 -a 0 -i 144 -k AGT
+ -t 3.013008979 -s 13 -d 26 -p ack -e 60 -c 2 -a 0 -i 144 -k RTR 
- -t 3.013008979 -s 13 -d 26 -p ack -e 60 -c 2 -a 0 -i 144 -k RTR
h -t 3.013008979 -s 13 -d 26 -p ack -e 60 -c 2 -a 0 -i 144 -k RTR
r -t 3.013298465 -s 26 -d -1 -p MAC -e 38 -c 2 -a 0 -i 0 -k MAC
+ -t 3.013568465 -s 26 -d -1 -p MAC -e 44 -c 2 -a 0 -i 0 -k MAC 
- -t 3.013568465 -s 26 -d -1 -p MAC -e 44 -c 2 -a 0 -i 0 -k MAC
h -t 3.013568465 -s 26 -d -1 -p MAC -e 44 -c 2 -a 0 -i 0 -k MAC
r -t 3.013920951 -s 13 -d -1 -p MAC -e 44 -c 2 -a 0 -i 0 -k MAC
+ -t 3.013930951 -s 13 -d -1 -p MAC -e 38 -c 2 -a 0 -i 0 -k MAC 
- -t 3.013930951 -s 13 -d -1 -p MAC -e 38 -c 2 -a 0 -i 0 -k MAC
h -t 3.013930951 -s 13 -d -1 -p MAC -e 38 -c 2 -a 0 -i 0 -k MAC
r -t 3.014235437 -s 26 -d -1 -p MAC -e 38 -c 2 -a 0 -i 0 -k MAC
+ -t 3.014245437 -s 26 -d 13 -p tcp -e 1112 -c 2 -a 0 -i 139 -k MAC 
- -t 3.014245437 -s 26 -d 13 -p tcp -e 1112 -c 2 -a 0 -i 139 -k MAC
h -t 3.014245437 -s 26 -d 13 -p tcp -e 1112 -c 2 -a 0 -i 139 -k MAC
r -t 3.023141922 -s 13 -d 13 -p tcp -e 1060 -c 2 -a 0 -i 139 -k MAC
+ -t 3.023151922 -s 13 -d -1 -p MAC -e 38 -c 2 -a 0 -i 0 -k MAC 
- -t 3.023151922 -s 13 -d -1 -p MAC -e 38 -c 2 -a 0 -i 0 -k MAC
h -t 3.023151922 -s 13 -d -1 -p MAC -e 38 -c 2 -a 0 -i 0 -k MAC
r -t 3.023166922 -s 13 -d 13 -p tcp -e 1060 -c 2 -a 0 -i 139 -k AGT
+ -t 3.023166922 -s 13 -d -1 -p ack -e 40 -c 2 -a 0 -i 145 -k AGT 
- -t 3.023166922 -s 13 -d -1 -p ack -e 40 -c 2 -a 0 -i 145 -k AGT
h -t 3.023166922 -s 13 -d -1 -p ack -e 40 -c 2 -a 0 -i 145 -k AGT
+ -t 3.023166922 -s 13 -d 26 -p ack -e 60 -c 2 -a 0 -i 145 -k RTR 
- -t 3.023166922 -s 13 -d 26 -p ack -e 60 -c 2 -a 0 -i 145 -k RTR
h -t 3.023166922 -s 13 -d 26 -p ack -e 60 -c 2 -a 0 -i 145 -k RTR
r -t 3.023456408 -s 26 -d -1 -p MAC -e 38 -c 2 -a 0 -i 0 -k MAC
+ -t 3.023605922 -s 13 -d -1 -p MAC -e 44 -c 2 -a 0 -i 0 -k MAC 
- -t 3.023605922 -s 13 -d -1 -p MAC -e 44 -c 2 -a 0 -i 0 -k MAC
h -t 3.023605922 -s 13 -d -1 -p MAC -e 44 -c 2 -a 0 -i 0 -k MAC
r -t 3.023958408 -s 26 -d -1 -p MAC -e 44 -c 2 -a 0 -i 0 -k MAC
+ -t 3.023968408 -s 26 -d -1 -p MAC -e 38 -c 2 -a 0 -i 0 -k MAC 
- -t 3.023968408 -s 26 -d -1 -p MAC -e 38 -c 2 -a 0 -i 0 -k MAC
h -t 3.023968408 -s 26 -d -1 -p MAC -e 38 -c 2 -a 0 -i 0 -k MAC
r -t 3.024272894 -s 13 -d -1 -p MAC -e 38 -c 2 -a 0 -i 0 -k MAC
+ -t 3.024282894 -s 13 -d 26 -p ack -e 112 -c 2 -a 0 -i 143 -k MAC 
- -t 3.024282894 -s 13 -d 26 -p ack -e 112 -c 2 -a 0 -i 143 -k MAC
h -t 3.024282894 -s 13 -d 26 -p ack -e 112 -c 2 -a 0 -i 143 -k MAC
r -t 3.025179380 -s 26 -d 26 -p ack -e 60 -c 2 -a 0 -i 143 -k MAC
+ -t 3.025189380 -s 26 -d -1 -p MAC -e 38 -c 2 -a 0 -i 0 -k MAC 
- -t 3.025189380 -s 26 -d -1 -p MAC -e 38 -c 2 -a 0 -i 0 -k MAC
h -t 3.025189380 -s 26 -d -1 -p MAC -e 38 -c 2 -a 0 -i 0 -k MAC
r -t 3.025204380 -s 26 -d 26 -p ack -e 60 -c 2 -a 0 -i 143 -k AGT
r -t 3.025493866 -s 13 -d -1 -p MAC -e 38 -c 2 -a 0 -i 0 -k MAC
+ -t 3.025743866 -s 13 -d -1 -p MAC -e 44 -c 2 -a 0 -i 0 -k MAC 
- -t 3.025743866 -s 13 -d -1 -p MAC -e 44 -c 2 -a 0 -i 0 -k MAC
h -t 3.025743866 -s 13 -d -1 -p MAC -e 44 -c 2 -a 0 -i 0 -k MAC
r -t 3.026096352 -s 26 -d -1 -p MAC -e 44 -c 2 -a 0 -i 0 -k MAC
+ -t 3.026106352 -s 26 -d -1 -p MAC -e 38 -c 2 -a 0 -i 0 -k MAC 
- -t 3.026106352 -s 26 -d -1 -p MAC -e 38 -c 2 -a 0 -i 0 -k MAC
h -t 3.026106352 -s 26 -d -1 -p MAC -e 38 -c 2 -a 0 -i 0 -k MAC
r -t 3.026410838 -s 13 -d -1 -p MAC -e 38 -c 2 -a 0 -i 0 -k MAC
+ -t 3.026420838 -s 13 -d 26 -p ack -e 112 -c 2 -a 0 -i 144 -k MAC 
- -t 3.026420838 -s 13 -d 26 -p ack -e 112 -c 2 -a 0 -i 144 -k MAC
h -t 3.026420838 -s 13 -d 26 -p ack -e 112 -c 2 -a 0 -i 144 -k MAC
r -t 3.027317324 -s 26 -d 26 -p ack -e 60 -c 2 -a 0 -i 144 -k MAC
+ -t 3.027327324 -s 26 -d -1 -p MAC -e 38 -c 2 -a 0 -i 0 -k MAC 
- -t 3.027327324 -s 26 -d -1 -p MAC -e 38 -c 2 -a 0 -i 0 -k MAC
h -t 3.027327324 -s 26 -d -1 -p MAC -e 38 -c 2 -a 0 -i 0 -k MAC
r -t 3.027342324 -s 26 -d 26 -p ack -e 60 -c 2 -a 0 -i 144 -k AGT
r -t 3.027631810 -s 13 -d -1 -p MAC -e 38 -c 2 -a 0 -i 0 -k MAC
+ -t 3.027761324 -s 26 -d -1 -p MAC -e 44 -c 2 -a 0 -i 0 -k MAC 
- -t 3.027761324 -s 26 -d -1 -p MAC -e 44 -c 2 -a 0 -i 0 -k MAC
h -t 3.027761324 -s 26 -d -1 -p MAC -e 44 -c 2 -a 0 -i 0 -k MAC
r -t 3.028113810 -s 13 -d -1 -p MAC -e 44 -c 2 -a 0 -i 0 -k MAC
+ -t 3.028123810 -s 13 -d -1 -p MAC -e 38 -c 2 -a 0 -i 0 -k MAC 
- -t 3.028123810 -s 13 -d -1 -p MAC -e 38 -c 2 -a 0 -i 0 -k MAC
h -t 3.028123810 -s 13 -d -1 -p MAC -e 38 -c 2 -a 0 -i 0 -k MAC
r -t 3.028428296 -s 26 -d -1 -p MAC -e 38 -c 2 -a 0 -i 0 -k MAC
+ -t 3.028438296 -s 26 -d 13 -p tcp -e 1112 -c 2 -a 0 -i 141 -k MAC 
- -t 3.028438296 -s 26 -d 13 -p tcp -e 1112 -c 2 -a 0 -i 141 -k MAC
h -t 3.028438296 -s 26 -d 13 -p tcp -e 1112 -c 2 -a 0 -i 141 -k MAC
r -t 3.037334782 -s 13 -d 13 -p tcp -e 1060 -c 2 -a 0 -i 141 -k MAC
+ -t 3.037344782 -s 13 -d -1 -p MAC -e 38 -c 2 -a 0 -i 0 -k MAC 
- -t 3.037344782 -s 13 -d -1 -p MAC -e 38 -c 2 -a 0 -i 0 -k MAC
h -t 3.037344782 -s 13 -d -1 -p MAC -e 38 -c 2 -a 0 -i 0 -k MAC
r -t 3.037359782 -s 13 -d 13 -p tcp -e 1060 -c 2 -a 0 -i 141 -k AGT
+ -t 3.037359782 -s 13 -d -1 -p ack -e 40 -c 2 -a 0 -i 146 -k AGT 
- -t 3.037359782 -s 13 -d -1 -p ack -e 40 -c 2 -a 0 -i 146 -k AGT
h -t 3.037359782 -s 13 -d -1 -p ack -e 40 -c 2 -a 0 -i 146 -k AGT
+ -t 3.037359782 -s 13 -d 26 -p ack -e 60 -c 2 -a 0 -i 146 -k RTR 
- -t 3.037359782 -s 13 -d 26 -p ack -e 60 -c 2 -a 0 -i 146 -k RTR
h -t 3.037359782 -s 13 -d 26 -p ack -e 60 -c 2 -a 0 -i 146 -k RTR
r -t 3.037649267 -s 26 -d -1 -p MAC -e 38 -c 2 -a 0 -i 0 -k MAC
+ -t 3.037879267 -s 26 -d -1 -p MAC -e 44 -c 2 -a 0 -i 0 -k MAC 
- -t 3.037879267 -s 26 -d -1 -p MAC -e 44 -c 2 -a 0 -i 0 -k MAC
h -t 3.037879267 -s 26 -d -1 -p MAC -e 44 -c 2 -a 0 -i 0 -k MAC
r -t 3.038231753 -s 13 -d -1 -p MAC -e 44 -c 2 -a 0 -i 0 -k MAC
+ -t 3.038241753 -s 13 -d -1 -p MAC -e 38 -c 2 -a 0 -i 0 -k MAC 
- -t 3.038241753 -s 13 -d -1 -p MAC -e 38 -c 2 -a 0 -i 0 -k MAC
h -t 3.038241753 -s 13 -d -1 -p MAC -e 38 -c 2 -a 0 -i 0 -k MAC
r -t 3.038546239 -s 26 -d -1 -p MAC -e 38 -c 2 -a 0 -i 0 -k MAC
+ -t 3.038556239 -s 26 -d 13 -p tcp -e 1112 -c 2 -a 0 -i 142 -k MAC 
- -t 3.038556239 -s 26 -d 13 -p tcp -e 1112 -c 2 -a 0 -i 142 -k MAC
h -t 3.038556239 -s 26 -d 13 -p tcp -e 1112 -c 2 -a 0 -i 142 -k MAC
r -t 3.047452725 -s 13 -d 13 -p tcp -e 1060 -c 2 -a 0 -i 142 -k MAC
+ -t 3.047462725 -s 13 -d -1 -p MAC -e 38 -c 2 -a 0 -i 0 -k MAC 
- -t 3.047462725 -s 13 -d -1 -p MAC -e 38 -c 2 -a 0 -i 0 -k MAC
h -t 3.047462725 -s 13 -d -1 -p MAC -e 38 -c 2 -a 0 -i 0 -k MAC
r -t 3.047477725 -s 13 -d 13 -p tcp -e 1060 -c 2 -a 0 -i 142 -k AGT
+ -t 3.047477725 -s 13 -d -1 -p ack -e 40 -c 2 -a 0 -i 147 -k AGT 
- -t 3.047477725 -s 13 -d -1 -p ack -e 40 -c 2 -a 0 -i 147 -k AGT
h -t 3.047477725 -s 13 -d -1 -p ack -e 40 -c 2 -a 0 -i 147 -k AGT
+ -t 3.047477725 -s 13 -d 26 -p ack -e 60 -c 2 -a 0 -i 147 -k RTR 
- -t 3.047477725 -s 13 -d 26 -p ack -e 60 -c 2 -a 0 -i 147 -k RTR
h -t 3.047477725 -s 13 -d 26 -p ack -e 60 -c 2 -a 0 -i 147 -k RTR
r -t 3.047767211 -s 26 -d -1 -p MAC -e 38 -c 2 -a 0 -i 0 -k MAC
+ -t 3.047896725 -s 13 -d -1 -p MAC -e 44 -c 2 -a 0 -i 0 -k MAC 
- -t 3.047896725 -s 13 -d -1 -p MAC -e 44 -c 2 -a 0 -i 0 -k MAC
h -t 3.047896725 -s 13 -d -1 -p MAC -e 44 -c 2 -a 0 -i 0 -k MAC
r -t 3.048249211 -s 26 -d -1 -p MAC -e 44 -c 2 -a 0 -i 0 -k MAC
+ -t 3.048259211 -s 26 -d -1 -p MAC -e 38 -c 2 -a 0 -i 0 -k MAC 
- -t 3.048259211 -s 26 -d -1 -p MAC -e 38 -c 2 -a 0 -i 0 -k MAC
h -t 3.048259211 -s 26 -d -1 -p MAC -e 38 -c 2 -a 0 -i 0 -k MAC
r -t 3.048563697 -s 13 -d -1 -p MAC -e 38 -c 2 -a 0 -i 0 -k MAC
+ -t 3.048573697 -s 13 -d 26 -p ack -e 112 -c 2 -a 0 -i 145 -k MAC 
- -t 3.048573697 -s 13 -d 26 -p ack -e 112 -c 2 -a 0 -i 145 -k MAC
h -t 3.048573697 -s 13 -d 26 -p ack -e 112 -c 2 -a 0 -i 145 -k MAC
r -t 3.049470183 -s 26 -d 26 -p ack -e 60 -c 2 -a 0 -i 145 -k MAC
+ -t 3.049480183 -s 26 -d -1 -p MAC -e 38 -c 2 -a 0 -i 0 -k MAC 
- -t 3.049480183 -s 26 -d -1 -p MAC -e 38 -c 2 -a 0 -i 0 -k MAC
h -t 3.049480183 -s 26 -d -1 -p MAC -e 38 -c 2 -a 0 -i 0 -k MAC
r -t 3.049495183 -s 26 -d 26 -p ack -e 60 -c 2 -a 0 -i 145 -k AGT
r -t 3.049784669 -s 13 -d -1 -p MAC -e 38 -c 2 -a 0 -i 0 -k MAC
+ -t 3.049914669 -s 13 -d -1 -p MAC -e 44 -c 2 -a 0 -i 0 -k MAC 
- -t 3.049914669 -s 13 -d -1 -p MAC -e 44 -c 2 -a 0 -i 0 -k MAC
h -t 3.049914669 -s 13 -d -1 -p MAC -e 44 -c 2 -a 0 -i 0 -k MAC
r -t 3.050267155 -s 26 -d -1 -p MAC -e 44 -c 2 -a 0 -i 0 -k MAC
+ -t 3.050277155 -s 26 -d -1 -p MAC -e 38 -c 2 -a 0 -i 0 -k MAC 
- -t 3.050277155 -s 26 -d -1 -p MAC -e 38 -c 2 -a 0 -i 0 -k MAC
h -t 3.050277155 -s 26 -d -1 -p MAC -e 38 -c 2 -a 0 -i 0 -k MAC
r -t 3.050581641 -s 13 -d -1 -p MAC -e 38 -c 2 -a 0 -i 0 -k MAC
+ -t 3.050591641 -s 13 -d 26 -p ack -e 112 -c 2 -a 0 -i 146 -k MAC 
- -t 3.050591641 -s 13 -d 26 -p ack -e 112 -c 2 -a 0 -i 146 -k MAC
h -t 3.050591641 -s 13 -d 26 -p ack -e 112 -c 2 -a 0 -i 146 -k MAC
r -t 3.051488127 -s 26 -d 26 -p ack -e 60 -c 2 -a 0 -i 146 -k MAC
+ -t 3.051498127 -s 26 -d -1 -p MAC -e 38 -c 2 -a 0 -i 0 -k MAC 
- -t 3.051498127 -s 26 -d -1 -p MAC -e 38 -c 2 -a 0 -i 0 -k MAC
h -t 3.051498127 -s 26 -d -1 -p MAC -e 38 -c 2 -a 0 -i 0 -k MAC
r -t 3.051513127 -s 26 -d 26 -p ack -e 60 -c 2 -a 0 -i 146 -k AGT
r -t 3.051802612 -s 13 -d -1 -p MAC -e 38 -c 2 -a 0 -i 0 -k MAC
+ -t 3.052252612 -s 13 -d -1 -p MAC -e 44 -c 2 -a 0 -i 0 -k MAC 
- -t 3.052252612 -s 13 -d -1 -p MAC -e 44 -c 2 -a 0 -i 0 -k MAC
h -t 3.052252612 -s 13 -d -1 -p MAC -e 44 -c 2 -a 0 -i 0 -k MAC
r -t 3.052605098 -s 26 -d -1 -p MAC -e 44 -c 2 -a 0 -i 0 -k MAC
+ -t 3.052615098 -s 26 -d -1 -p MAC -e 38 -c 2 -a 0 -i 0 -k MAC 
- -t 3.052615098 -s 26 -d -1 -p MAC -e 38 -c 2 -a 0 -i 0 -k MAC
h -t 3.052615098 -s 26 -d -1 -p MAC -e 38 -c 2 -a 0 -i 0 -k MAC
r -t 3.052919584 -s 13 -d -1 -p MAC -e 38 -c 2 -a 0 -i 0 -k MAC
+ -t 3.052929584 -s 13 -d 26 -p ack -e 112 -c 2 -a 0 -i 147 -k MAC 
- -t 3.052929584 -s 13 -d 26 -p ack -e 112 -c 2 -a 0 -i 147 -k MAC
h -t 3.052929584 -s 13 -d 26 -p ack -e 112 -c 2 -a 0 -i 147 -k MAC
r -t 3.053826070 -s 26 -d 26 -p ack -e 60 -c 2 -a 0 -i 147 -k MAC
+ -t 3.053836070 -s 26 -d -1 -p MAC -e 38 -c 2 -a 0 -i 0 -k MAC 
- -t 3.053836070 -s 26 -d -1 -p MAC -e 38 -c 2 -a 0 -i 0 -k MAC
h -t 3.053836070 -s 26 -d -1 -p MAC -e 38 -c 2 -a 0 -i 0 -k MAC
r -t 3.053851070 -s 26 -d 26 -p ack -e 60 -c 2 -a 0 -i 147 -k AGT
r -t 3.054140556 -s 13 -d -1 -p MAC -e 38 -c 2 -a 0 -i 0 -k MAC
+ -t 3.100000000 -s 15 -d -1 -p tcp -e 40 -c 2 -a 0 -i 148 -k AGT 
- -t 3.100000000 -s 15 -d -1 -p tcp -e 40 -c 2 -a 0 -i 148 -k AGT
h -t 3.100000000 -s 15 -d -1 -p tcp -e 40 -c 2 -a 0 -i 148 -k AGT
+ -t 3.100000000 -s 15 -d 3 -p tcp -e 60 -c 2 -a 0 -i 148 -k RTR 
- -t 3.100000000 -s 15 -d 3 -p tcp -e 60 -c 2 -a 0 -i 148 -k RTR
h -t 3.100000000 -s 15 -d 3 -p tcp -e 60 -c 2 -a 0 -i 148 -k RTR
+ -t 3.100075000 -s 15 -d -1 -p MAC -e 44 -c 2 -a 0 -i 0 -k MAC 
- -t 3.100075000 -s 15 -d -1 -p MAC -e 44 -c 2 -a 0 -i 0 -k MAC
h -t 3.100075000 -s 15 -d -1 -p MAC -e 44 -c 2 -a 0 -i 0 -k MAC
r -t 3.100427493 -s 3 -d -1 -p MAC -e 44 -c 2 -a 0 -i 0 -k MAC
+ -t 3.100437493 -s 3 -d -1 -p MAC -e 38 -c 2 -a 0 -i 0 -k MAC 
- -t 3.100437493 -s 3 -d -1 -p MAC -e 38 -c 2 -a 0 -i 0 -k MAC
h -t 3.100437493 -s 3 -d -1 -p MAC -e 38 -c 2 -a 0 -i 0 -k MAC
r -t 3.100741987 -s 15 -d -1 -p MAC -e 38 -c 2 -a 0 -i 0 -k MAC
+ -t 3.100751987 -s 15 -d 3 -p tcp -e 112 -c 2 -a 0 -i 148 -k MAC 
- -t 3.100751987 -s 15 -d 3 -p tcp -e 112 -c 2 -a 0 -i 148 -k MAC
h -t 3.100751987 -s 15 -d 3 -p tcp -e 112 -c 2 -a 0 -i 148 -k MAC
r -t 3.101648480 -s 3 -d 3 -p tcp -e 60 -c 2 -a 0 -i 148 -k MAC
+ -t 3.101658480 -s 3 -d -1 -p MAC -e 38 -c 2 -a 0 -i 0 -k MAC 
- -t 3.101658480 -s 3 -d -1 -p MAC -e 38 -c 2 -a 0 -i 0 -k MAC
h -t 3.101658480 -s 3 -d -1 -p MAC -e 38 -c 2 -a 0 -i 0 -k MAC
r -t 3.101673480 -s 3 -d 3 -p tcp -e 60 -c 2 -a 0 -i 148 -k AGT
+ -t 3.101673480 -s 3 -d -1 -p ack -e 40 -c 2 -a 0 -i 149 -k AGT 
- -t 3.101673480 -s 3 -d -1 -p ack -e 40 -c 2 -a 0 -i 149 -k AGT
h -t 3.101673480 -s 3 -d -1 -p ack -e 40 -c 2 -a 0 -i 149 -k AGT
+ -t 3.101673480 -s 3 -d 15 -p ack -e 60 -c 2 -a 0 -i 149 -k RTR 
- -t 3.101673480 -s 3 -d 15 -p ack -e 60 -c 2 -a 0 -i 149 -k RTR
h -t 3.101673480 -s 3 -d 15 -p ack -e 60 -c 2 -a 0 -i 149 -k RTR
r -t 3.101962973 -s 15 -d -1 -p MAC -e 38 -c 2 -a 0 -i 0 -k MAC
+ -t 3.102452480 -s 3 -d -1 -p MAC -e 44 -c 2 -a 0 -i 0 -k MAC 
- -t 3.102452480 -s 3 -d -1 -p MAC -e 44 -c 2 -a 0 -i 0 -k MAC
h -t 3.102452480 -s 3 -d -1 -p MAC -e 44 -c 2 -a 0 -i 0 -k MAC
r -t 3.102804973 -s 15 -d -1 -p MAC -e 44 -c 2 -a 0 -i 0 -k MAC
+ -t 3.102814973 -s 15 -d -1 -p MAC -e 38 -c 2 -a 0 -i 0 -k MAC 
- -t 3.102814973 -s 15 -d -1 -p MAC -e 38 -c 2 -a 0 -i 0 -k MAC
h -t 3.102814973 -s 15 -d -1 -p MAC -e 38 -c 2 -a 0 -i 0 -k MAC
r -t 3.103119467 -s 3 -d -1 -p MAC -e 38 -c 2 -a 0 -i 0 -k MAC
+ -t 3.103129467 -s 3 -d 15 -p ack -e 112 -c 2 -a 0 -i 149 -k MAC 
- -t 3.103129467 -s 3 -d 15 -p ack -e 112 -c 2 -a 0 -i 149 -k MAC
h -t 3.103129467 -s 3 -d 15 -p ack -e 112 -c 2 -a 0 -i 149 -k MAC
r -t 3.104025960 -s 15 -d 15 -p ack -e 60 -c 2 -a 0 -i 149 -k MAC
+ -t 3.104035960 -s 15 -d -1 -p MAC -e 38 -c 2 -a 0 -i 0 -k MAC 
- -t 3.104035960 -s 15 -d -1 -p MAC -e 38 -c 2 -a 0 -i 0 -k MAC
h -t 3.104035960 -s 15 -d -1 -p MAC -e 38 -c 2 -a 0 -i 0 -k MAC
r -t 3.104050960 -s 15 -d 15 -p ack -e 60 -c 2 -a 0 -i 149 -k AGT
+ -t 3.104050960 -s 15 -d -1 -p tcp -e 1040 -c 2 -a 0 -i 150 -k AGT 
- -t 3.104050960 -s 15 -d -1 -p tcp -e 1040 -c 2 -a 0 -i 150 -k AGT
h -t 3.104050960 -s 15 -d -1 -p tcp -e 1040 -c 2 -a 0 -i 150 -k AGT
+ -t 3.104050960 -s 15 -d 3 -p tcp -e 1060 -c 2 -a 0 -i 150 -k RTR 
- -t 3.104050960 -s 15 -d 3 -p tcp -e 1060 -c 2 -a 0 -i 150 -k RTR
h -t 3.104050960 -s 15 -d 3 -p tcp -e 1060 -c 2 -a 0 -i 150 -k RTR
+ -t 3.104050960 -s 15 -d -1 -p tcp -e 1040 -c 2 -a 0 -i 151 -k AGT 
- -t 3.104050960 -s 15 -d -1 -p tcp -e 1040 -c 2 -a 0 -i 151 -k AGT
h -t 3.104050960 -s 15 -d -1 -p tcp -e 1040 -c 2 -a 0 -i 151 -k AGT
+ -t 3.104050960 -s 15 -d 3 -p tcp -e 1060 -c 2 -a 0 -i 151 -k RTR 
- -t 3.104050960 -s 15 -d 3 -p tcp -e 1060 -c 2 -a 0 -i 151 -k RTR
h -t 3.104050960 -s 15 -d 3 -p tcp -e 1060 -c 2 -a 0 -i 151 -k RTR
r -t 3.104340453 -s 3 -d -1 -p MAC -e 38 -c 2 -a 0 -i 0 -k MAC
+ -t 3.104969960 -s 15 -d -1 -p MAC -e 44 -c 2 -a 0 -i 0 -k MAC 
- -t 3.104969960 -s 15 -d -1 -p MAC -e 44 -c 2 -a 0 -i 0 -k MAC
h -t 3.104969960 -s 15 -d -1 -p MAC -e 44 -c 2 -a 0 -i 0 -k MAC
r -t 3.105322453 -s 3 -d -1 -p MAC -e 44 -c 2 -a 0 -i 0 -k MAC
+ -t 3.105332453 -s 3 -d -1 -p MAC -e 38 -c 2 -a 0 -i 0 -k MAC 
- -t 3.105332453 -s 3 -d -1 -p MAC -e 38 -c 2 -a 0 -i 0 -k MAC
h -t 3.105332453 -s 3 -d -1 -p MAC -e 38 -c 2 -a 0 -i 0 -k MAC
r -t 3.105636947 -s 15 -d -1 -p MAC -e 38 -c 2 -a 0 -i 0 -k MAC
+ -t 3.105646947 -s 15 -d 3 -p tcp -e 1112 -c 2 -a 0 -i 150 -k MAC 
- -t 3.105646947 -s 15 -d 3 -p tcp -e 1112 -c 2 -a 0 -i 150 -k MAC
h -t 3.105646947 -s 15 -d 3 -p tcp -e 1112 -c 2 -a 0 -i 150 -k MAC
r -t 3.114543440 -s 3 -d 3 -p tcp -e 1060 -c 2 -a 0 -i 150 -k MAC
+ -t 3.114553440 -s 3 -d -1 -p MAC -e 38 -c 2 -a 0 -i 0 -k MAC 
- -t 3.114553440 -s 3 -d -1 -p MAC -e 38 -c 2 -a 0 -i 0 -k MAC
h -t 3.114553440 -s 3 -d -1 -p MAC -e 38 -c 2 -a 0 -i 0 -k MAC
r -t 3.114568440 -s 3 -d 3 -p tcp -e 1060 -c 2 -a 0 -i 150 -k AGT
+ -t 3.114568440 -s 3 -d -1 -p ack -e 40 -c 2 -a 0 -i 152 -k AGT 
- -t 3.114568440 -s 3 -d -1 -p ack -e 40 -c 2 -a 0 -i 152 -k AGT
h -t 3.114568440 -s 3 -d -1 -p ack -e 40 -c 2 -a 0 -i 152 -k AGT
+ -t 3.114568440 -s 3 -d 15 -p ack -e 60 -c 2 -a 0 -i 152 -k RTR 
- -t 3.114568440 -s 3 -d 15 -p ack -e 60 -c 2 -a 0 -i 152 -k RTR
h -t 3.114568440 -s 3 -d 15 -p ack -e 60 -c 2 -a 0 -i 152 -k RTR
r -t 3.114857933 -s 15 -d -1 -p MAC -e 38 -c 2 -a 0 -i 0 -k MAC
+ -t 3.114987440 -s 3 -d -1 -p MAC -e 44 -c 2 -a 0 -i 0 -k MAC 
- -t 3.114987440 -s 3 -d -1 -p MAC -e 44 -c 2 -a 0 -i 0 -k MAC
h -t 3.114987440 -s 3 -d -1 -p MAC -e 44 -c 2 -a 0 -i 0 -k MAC
r -t 3.115339933 -s 15 -d -1 -p MAC -e 44 -c 2 -a 0 -i 0 -k MAC
+ -t 3.115349933 -s 15 -d -1 -p MAC -e 38 -c 2 -a 0 -i 0 -k MAC 
- -t 3.115349933 -s 15 -d -1 -p MAC -e 38 -c 2 -a 0 -i 0 -k MAC
h -t 3.115349933 -s 15 -d -1 -p MAC -e 38 -c 2 -a 0 -i 0 -k MAC
r -t 3.115654427 -s 3 -d -1 -p MAC -e 38 -c 2 -a 0 -i 0 -k MAC
+ -t 3.115664427 -s 3 -d 15 -p ack -e 112 -c 2 -a 0 -i 152 -k MAC 
- -t 3.115664427 -s 3 -d 15 -p ack -e 112 -c 2 -a 0 -i 152 -k MAC
h -t 3.115664427 -s 3 -d 15 -p ack -e 112 -c 2 -a 0 -i 152 -k MAC
r -t 3.116560920 -s 15 -d 15 -p ack -e 60 -c 2 -a 0 -i 152 -k MAC
+ -t 3.116570920 -s 15 -d -1 -p MAC -e 38 -c 2 -a 0 -i 0 -k MAC 
- -t 3.116570920 -s 15 -d -1 -p MAC -e 38 -c 2 -a 0 -i 0 -k MAC
h -t 3.116570920 -s 15 -d -1 -p MAC -e 38 -c 2 -a 0 -i 0 -k MAC
r -t 3.116585920 -s 15 -d 15 -p ack -e 60 -c 2 -a 0 -i 152 -k AGT
+ -t 3.116585920 -s 15 -d -1 -p tcp -e 1040 -c 2 -a 0 -i 153 -k AGT 
- -t 3.116585920 -s 15 -d -1 -p tcp -e 1040 -c 2 -a 0 -i 153 -k AGT
h -t 3.116585920 -s 15 -d -1 -p tcp -e 1040 -c 2 -a 0 -i 153 -k AGT
+ -t 3.116585920 -s 15 -d 3 -p tcp -e 1060 -c 2 -a 0 -i 153 -k RTR 
- -t 3.116585920 -s 15 -d 3 -p tcp -e 1060 -c 2 -a 0 -i 153 -k RTR
h -t 3.116585920 -s 15 -d 3 -p tcp -e 1060 -c 2 -a 0 -i 153 -k RTR
+ -t 3.116585920 -s 15 -d -1 -p tcp -e 1040 -c 2 -a 0 -i 154 -k AGT 
- -t 3.116585920 -s 15 -d -1 -p tcp -e 1040 -c 2 -a 0 -i 154 -k AGT
h -t 3.116585920 -s 15 -d -1 -p tcp -e 1040 -c 2 -a 0 -i 154 -k AGT
+ -t 3.116585920 -s 15 -d 3 -p tcp -e 1060 -c 2 -a 0 -i 154 -k RTR 
- -t 3.116585920 -s 15 -d 3 -p tcp -e 1060 -c 2 -a 0 -i 154 -k RTR
h -t 3.116585920 -s 15 -d 3 -p tcp -e 1060 -c 2 -a 0 -i 154 -k RTR
r -t 3.116875413 -s 3 -d -1 -p MAC -e 38 -c 2 -a 0 -i 0 -k MAC
+ -t 3.117124920 -s 15 -d -1 -p MAC -e 44 -c 2 -a 0 -i 0 -k MAC 
- -t 3.117124920 -s 15 -d -1 -p MAC -e 44 -c 2 -a 0 -i 0 -k MAC
h -t 3.117124920 -s 15 -d -1 -p MAC -e 44 -c 2 -a 0 -i 0 -k MAC
r -t 3.117477413 -s 3 -d -1 -p MAC -e 44 -c 2 -a 0 -i 0 -k MAC
+ -t 3.117487413 -s 3 -d -1 -p MAC -e 38 -c 2 -a 0 -i 0 -k MAC 
- -t 3.117487413 -s 3 -d -1 -p MAC -e 38 -c 2 -a 0 -i 0 -k MAC
h -t 3.117487413 -s 3 -d -1 -p MAC -e 38 -c 2 -a 0 -i 0 -k MAC
r -t 3.117791907 -s 15 -d -1 -p MAC -e 38 -c 2 -a 0 -i 0 -k MAC
+ -t 3.117801907 -s 15 -d 3 -p tcp -e 1112 -c 2 -a 0 -i 151 -k MAC 
- -t 3.117801907 -s 15 -d 3 -p tcp -e 1112 -c 2 -a 0 -i 151 -k MAC
h -t 3.117801907 -s 15 -d 3 -p tcp -e 1112 -c 2 -a 0 -i 151 -k MAC
r -t 3.126698400 -s 3 -d 3 -p tcp -e 1060 -c 2 -a 0 -i 151 -k MAC
+ -t 3.126708400 -s 3 -d -1 -p MAC -e 38 -c 2 -a 0 -i 0 -k MAC 
- -t 3.126708400 -s 3 -d -1 -p MAC -e 38 -c 2 -a 0 -i 0 -k MAC
h -t 3.126708400 -s 3 -d -1 -p MAC -e 38 -c 2 -a 0 -i 0 -k MAC
r -t 3.126723400 -s 3 -d 3 -p tcp -e 1060 -c 2 -a 0 -i 151 -k AGT
+ -t 3.126723400 -s 3 -d -1 -p ack -e 40 -c 2 -a 0 -i 155 -k AGT 
- -t 3.126723400 -s 3 -d -1 -p ack -e 40 -c 2 -a 0 -i 155 -k AGT
h -t 3.126723400 -s 3 -d -1 -p ack -e 40 -c 2 -a 0 -i 155 -k AGT
+ -t 3.126723400 -s 3 -d 15 -p ack -e 60 -c 2 -a 0 -i 155 -k RTR 
- -t 3.126723400 -s 3 -d 15 -p ack -e 60 -c 2 -a 0 -i 155 -k RTR
h -t 3.126723400 -s 3 -d 15 -p ack -e 60 -c 2 -a 0 -i 155 -k RTR
r -t 3.127012894 -s 15 -d -1 -p MAC -e 38 -c 2 -a 0 -i 0 -k MAC
+ -t 3.127122400 -s 3 -d -1 -p MAC -e 44 -c 2 -a 0 -i 0 -k MAC 
- -t 3.127122400 -s 3 -d -1 -p MAC -e 44 -c 2 -a 0 -i 0 -k MAC
h -t 3.127122400 -s 3 -d -1 -p MAC -e 44 -c 2 -a 0 -i 0 -k MAC
r -t 3.127474894 -s 15 -d -1 -p MAC -e 44 -c 2 -a 0 -i 0 -k MAC
+ -t 3.127484894 -s 15 -d -1 -p MAC -e 38 -c 2 -a 0 -i 0 -k MAC 
- -t 3.127484894 -s 15 -d -1 -p MAC -e 38 -c 2 -a 0 -i 0 -k MAC
h -t 3.127484894 -s 15 -d -1 -p MAC -e 38 -c 2 -a 0 -i 0 -k MAC
r -t 3.127789387 -s 3 -d -1 -p MAC -e 38 -c 2 -a 0 -i 0 -k MAC
+ -t 3.127799387 -s 3 -d 15 -p ack -e 112 -c 2 -a 0 -i 155 -k MAC 
- -t 3.127799387 -s 3 -d 15 -p ack -e 112 -c 2 -a 0 -i 155 -k MAC
h -t 3.127799387 -s 3 -d 15 -p ack -e 112 -c 2 -a 0 -i 155 -k MAC
r -t 3.128695880 -s 15 -d 15 -p ack -e 60 -c 2 -a 0 -i 155 -k MAC
+ -t 3.128705880 -s 15 -d -1 -p MAC -e 38 -c 2 -a 0 -i 0 -k MAC 
- -t 3.128705880 -s 15 -d -1 -p MAC -e 38 -c 2 -a 0 -i 0 -k MAC
h -t 3.128705880 -s 15 -d -1 -p MAC -e 38 -c 2 -a 0 -i 0 -k MAC
r -t 3.128720880 -s 15 -d 15 -p ack -e 60 -c 2 -a 0 -i 155 -k AGT
+ -t 3.128720880 -s 15 -d -1 -p tcp -e 1040 -c 2 -a 0 -i 156 -k AGT 
- -t 3.128720880 -s 15 -d -1 -p tcp -e 1040 -c 2 -a 0 -i 156 -k AGT
h -t 3.128720880 -s 15 -d -1 -p tcp -e 1040 -c 2 -a 0 -i 156 -k AGT
+ -t 3.128720880 -s 15 -d 3 -p tcp -e 1060 -c 2 -a 0 -i 156 -k RTR 
- -t 3.128720880 -s 15 -d 3 -p tcp -e 1060 -c 2 -a 0 -i 156 -k RTR
h -t 3.128720880 -s 15 -d 3 -p tcp -e 1060 -c 2 -a 0 -i 156 -k RTR
+ -t 3.128720880 -s 15 -d -1 -p tcp -e 1040 -c 2 -a 0 -i 157 -k AGT 
- -t 3.128720880 -s 15 -d -1 -p tcp -e 1040 -c 2 -a 0 -i 157 -k AGT
h -t 3.128720880 -s 15 -d -1 -p tcp -e 1040 -c 2 -a 0 -i 157 -k AGT
+ -t 3.128720880 -s 15 -d 3 -p tcp -e 1060 -c 2 -a 0 -i 157 -k RTR 
- -t 3.128720880 -s 15 -d 3 -p tcp -e 1060 -c 2 -a 0 -i 157 -k RTR
h -t 3.128720880 -s 15 -d 3 -p tcp -e 1060 -c 2 -a 0 -i 157 -k RTR
r -t 3.129010374 -s 3 -d -1 -p MAC -e 38 -c 2 -a 0 -i 0 -k MAC
+ -t 3.129619880 -s 15 -d -1 -p MAC -e 44 -c 2 -a 0 -i 0 -k MAC 
- -t 3.129619880 -s 15 -d -1 -p MAC -e 44 -c 2 -a 0 -i 0 -k MAC
h -t 3.129619880 -s 15 -d -1 -p MAC -e 44 -c 2 -a 0 -i 0 -k MAC
r -t 3.129972374 -s 3 -d -1 -p MAC -e 44 -c 2 -a 0 -i 0 -k MAC
+ -t 3.129982374 -s 3 -d -1 -p MAC -e 38 -c 2 -a 0 -i 0 -k MAC 
- -t 3.129982374 -s 3 -d -1 -p MAC -e 38 -c 2 -a 0 -i 0 -k MAC
h -t 3.129982374 -s 3 -d -1 -p MAC -e 38 -c 2 -a 0 -i 0 -k MAC
r -t 3.130286867 -s 15 -d -1 -p MAC -e 38 -c 2 -a 0 -i 0 -k MAC
+ -t 3.130296867 -s 15 -d 3 -p tcp -e 1112 -c 2 -a 0 -i 153 -k MAC 
- -t 3.130296867 -s 15 -d 3 -p tcp -e 1112 -c 2 -a 0 -i 153 -k MAC
h -t 3.130296867 -s 15 -d 3 -p tcp -e 1112 -c 2 -a 0 -i 153 -k MAC
r -t 3.139193360 -s 3 -d 3 -p tcp -e 1060 -c 2 -a 0 -i 153 -k MAC
+ -t 3.139203360 -s 3 -d -1 -p MAC -e 38 -c 2 -a 0 -i 0 -k MAC 
- -t 3.139203360 -s 3 -d -1 -p MAC -e 38 -c 2 -a 0 -i 0 -k MAC
h -t 3.139203360 -s 3 -d -1 -p MAC -e 38 -c 2 -a 0 -i 0 -k MAC
r -t 3.139218360 -s 3 -d 3 -p tcp -e 1060 -c 2 -a 0 -i 153 -k AGT
+ -t 3.139218360 -s 3 -d -1 -p ack -e 40 -c 2 -a 0 -i 158 -k AGT 
- -t 3.139218360 -s 3 -d -1 -p ack -e 40 -c 2 -a 0 -i 158 -k AGT
h -t 3.139218360 -s 3 -d -1 -p ack -e 40 -c 2 -a 0 -i 158 -k AGT
+ -t 3.139218360 -s 3 -d 15 -p ack -e 60 -c 2 -a 0 -i 158 -k RTR 
- -t 3.139218360 -s 3 -d 15 -p ack -e 60 -c 2 -a 0 -i 158 -k RTR
h -t 3.139218360 -s 3 -d 15 -p ack -e 60 -c 2 -a 0 -i 158 -k RTR
r -t 3.139507854 -s 15 -d -1 -p MAC -e 38 -c 2 -a 0 -i 0 -k MAC
+ -t 3.139837360 -s 3 -d -1 -p MAC -e 44 -c 2 -a 0 -i 0 -k MAC 
- -t 3.139837360 -s 3 -d -1 -p MAC -e 44 -c 2 -a 0 -i 0 -k MAC
h -t 3.139837360 -s 3 -d -1 -p MAC -e 44 -c 2 -a 0 -i 0 -k MAC
r -t 3.140189854 -s 15 -d -1 -p MAC -e 44 -c 2 -a 0 -i 0 -k MAC
+ -t 3.140199854 -s 15 -d -1 -p MAC -e 38 -c 2 -a 0 -i 0 -k MAC 
- -t 3.140199854 -s 15 -d -1 -p MAC -e 38 -c 2 -a 0 -i 0 -k MAC
h -t 3.140199854 -s 15 -d -1 -p MAC -e 38 -c 2 -a 0 -i 0 -k MAC
r -t 3.140504347 -s 3 -d -1 -p MAC -e 38 -c 2 -a 0 -i 0 -k MAC
+ -t 3.140514347 -s 3 -d 15 -p ack -e 112 -c 2 -a 0 -i 158 -k MAC 
- -t 3.140514347 -s 3 -d 15 -p ack -e 112 -c 2 -a 0 -i 158 -k MAC
h -t 3.140514347 -s 3 -d 15 -p ack -e 112 -c 2 -a 0 -i 158 -k MAC
r -t 3.141410840 -s 15 -d 15 -p ack -e 60 -c 2 -a 0 -i 158 -k MAC
+ -t 3.141420840 -s 15 -d -1 -p MAC -e 38 -c 2 -a 0 -i 0 -k MAC 
- -t 3.141420840 -s 15 -d -1 -p MAC -e 38 -c 2 -a 0 -i 0 -k MAC
h -t 3.141420840 -s 15 -d -1 -p MAC -e 38 -c 2 -a 0 -i 0 -k MAC
r -t 3.141435840 -s 15 -d 15 -p ack -e 60 -c 2 -a 0 -i 158 -k AGT
+ -t 3.141435840 -s 15 -d -1 -p tcp -e 1040 -c 2 -a 0 -i 159 -k AGT 
- -t 3.141435840 -s 15 -d -1 -p tcp -e 1040 -c 2 -a 0 -i 159 -k AGT
h -t 3.141435840 -s 15 -d -1 -p tcp -e 1040 -c 2 -a 0 -i 159 -k AGT
+ -t 3.141435840 -s 15 -d 3 -p tcp -e 1060 -c 2 -a 0 -i 159 -k RTR 
- -t 3.141435840 -s 15 -d 3 -p tcp -e 1060 -c 2 -a 0 -i 159 -k RTR
h -t 3.141435840 -s 15 -d 3 -p tcp -e 1060 -c 2 -a 0 -i 159 -k RTR
+ -t 3.141435840 -s 15 -d -1 -p tcp -e 1040 -c 2 -a 0 -i 160 -k AGT 
- -t 3.141435840 -s 15 -d -1 -p tcp -e 1040 -c 2 -a 0 -i 160 -k AGT
h -t 3.141435840 -s 15 -d -1 -p tcp -e 1040 -c 2 -a 0 -i 160 -k AGT
+ -t 3.141435840 -s 15 -d 3 -p tcp -e 1060 -c 2 -a 0 -i 160 -k RTR 
- -t 3.141435840 -s 15 -d 3 -p tcp -e 1060 -c 2 -a 0 -i 160 -k RTR
h -t 3.141435840 -s 15 -d 3 -p tcp -e 1060 -c 2 -a 0 -i 160 -k RTR
r -t 3.141725334 -s 3 -d -1 -p MAC -e 38 -c 2 -a 0 -i 0 -k MAC
+ -t 3.142074840 -s 15 -d -1 -p MAC -e 44 -c 2 -a 0 -i 0 -k MAC 
- -t 3.142074840 -s 15 -d -1 -p MAC -e 44 -c 2 -a 0 -i 0 -k MAC
h -t 3.142074840 -s 15 -d -1 -p MAC -e 44 -c 2 -a 0 -i 0 -k MAC
r -t 3.142427334 -s 3 -d -1 -p MAC -e 44 -c 2 -a 0 -i 0 -k MAC
+ -t 3.142437334 -s 3 -d -1 -p MAC -e 38 -c 2 -a 0 -i 0 -k MAC 
- -t 3.142437334 -s 3 -d -1 -p MAC -e 38 -c 2 -a 0 -i 0 -k MAC
h -t 3.142437334 -s 3 -d -1 -p MAC -e 38 -c 2 -a 0 -i 0 -k MAC
r -t 3.142741827 -s 15 -d -1 -p MAC -e 38 -c 2 -a 0 -i 0 -k MAC
+ -t 3.142751827 -s 15 -d 3 -p tcp -e 1112 -c 2 -a 0 -i 154 -k MAC 
- -t 3.142751827 -s 15 -d 3 -p tcp -e 1112 -c 2 -a 0 -i 154 -k MAC
h -t 3.142751827 -s 15 -d 3 -p tcp -e 1112 -c 2 -a 0 -i 154 -k MAC
n -t 3.1499999999999999 -s 15 -S DLABEL -l "SID,RReg" -L "SN"
n -t 3.1499999999999999 -s 15 -S COLOR -c pink -o gold -i pink -I gold
r -t 3.151648320 -s 3 -d 3 -p tcp -e 1060 -c 2 -a 0 -i 154 -k MAC
+ -t 3.151658320 -s 3 -d -1 -p MAC -e 38 -c 2 -a 0 -i 0 -k MAC 
- -t 3.151658320 -s 3 -d -1 -p MAC -e 38 -c 2 -a 0 -i 0 -k MAC
h -t 3.151658320 -s 3 -d -1 -p MAC -e 38 -c 2 -a 0 -i 0 -k MAC
r -t 3.151673320 -s 3 -d 3 -p tcp -e 1060 -c 2 -a 0 -i 154 -k AGT
+ -t 3.151673320 -s 3 -d -1 -p ack -e 40 -c 2 -a 0 -i 161 -k AGT 
- -t 3.151673320 -s 3 -d -1 -p ack -e 40 -c 2 -a 0 -i 161 -k AGT
h -t 3.151673320 -s 3 -d -1 -p ack -e 40 -c 2 -a 0 -i 161 -k AGT
+ -t 3.151673320 -s 3 -d 15 -p ack -e 60 -c 2 -a 0 -i 161 -k RTR 
- -t 3.151673320 -s 3 -d 15 -p ack -e 60 -c 2 -a 0 -i 161 -k RTR
h -t 3.151673320 -s 3 -d 15 -p ack -e 60 -c 2 -a 0 -i 161 -k RTR
r -t 3.151962814 -s 15 -d -1 -p MAC -e 38 -c 2 -a 0 -i 0 -k MAC
+ -t 3.152072814 -s 15 -d -1 -p MAC -e 44 -c 2 -a 0 -i 0 -k MAC 
- -t 3.152072814 -s 15 -d -1 -p MAC -e 44 -c 2 -a 0 -i 0 -k MAC
h -t 3.152072814 -s 15 -d -1 -p MAC -e 44 -c 2 -a 0 -i 0 -k MAC
r -t 3.152425307 -s 3 -d -1 -p MAC -e 44 -c 2 -a 0 -i 0 -k MAC
+ -t 3.152435307 -s 3 -d -1 -p MAC -e 38 -c 2 -a 0 -i 0 -k MAC 
- -t 3.152435307 -s 3 -d -1 -p MAC -e 38 -c 2 -a 0 -i 0 -k MAC
h -t 3.152435307 -s 3 -d -1 -p MAC -e 38 -c 2 -a 0 -i 0 -k MAC
r -t 3.152739800 -s 15 -d -1 -p MAC -e 38 -c 2 -a 0 -i 0 -k MAC
+ -t 3.152749800 -s 15 -d 3 -p tcp -e 1112 -c 2 -a 0 -i 156 -k MAC 
- -t 3.152749800 -s 15 -d 3 -p tcp -e 1112 -c 2 -a 0 -i 156 -k MAC
h -t 3.152749800 -s 15 -d 3 -p tcp -e 1112 -c 2 -a 0 -i 156 -k MAC
r -t 3.161646294 -s 3 -d 3 -p tcp -e 1060 -c 2 -a 0 -i 156 -k MAC
+ -t 3.161656294 -s 3 -d -1 -p MAC -e 38 -c 2 -a 0 -i 0 -k MAC 
- -t 3.161656294 -s 3 -d -1 -p MAC -e 38 -c 2 -a 0 -i 0 -k MAC
h -t 3.161656294 -s 3 -d -1 -p MAC -e 38 -c 2 -a 0 -i 0 -k MAC
r -t 3.161671294 -s 3 -d 3 -p tcp -e 1060 -c 2 -a 0 -i 156 -k AGT
+ -t 3.161671294 -s 3 -d -1 -p ack -e 40 -c 2 -a 0 -i 162 -k AGT 
- -t 3.161671294 -s 3 -d -1 -p ack -e 40 -c 2 -a 0 -i 162 -k AGT
h -t 3.161671294 -s 3 -d -1 -p ack -e 40 -c 2 -a 0 -i 162 -k AGT
+ -t 3.161671294 -s 3 -d 15 -p ack -e 60 -c 2 -a 0 -i 162 -k RTR 
- -t 3.161671294 -s 3 -d 15 -p ack -e 60 -c 2 -a 0 -i 162 -k RTR
h -t 3.161671294 -s 3 -d 15 -p ack -e 60 -c 2 -a 0 -i 162 -k RTR
r -t 3.161960787 -s 15 -d -1 -p MAC -e 38 -c 2 -a 0 -i 0 -k MAC
+ -t 3.162170787 -s 15 -d -1 -p MAC -e 44 -c 2 -a 0 -i 0 -k MAC 
- -t 3.162170787 -s 15 -d -1 -p MAC -e 44 -c 2 -a 0 -i 0 -k MAC
h -t 3.162170787 -s 15 -d -1 -p MAC -e 44 -c 2 -a 0 -i 0 -k MAC
r -t 3.162523280 -s 3 -d -1 -p MAC -e 44 -c 2 -a 0 -i 0 -k MAC
+ -t 3.162533280 -s 3 -d -1 -p MAC -e 38 -c 2 -a 0 -i 0 -k MAC 
- -t 3.162533280 -s 3 -d -1 -p MAC -e 38 -c 2 -a 0 -i 0 -k MAC
h -t 3.162533280 -s 3 -d -1 -p MAC -e 38 -c 2 -a 0 -i 0 -k MAC
r -t 3.162837774 -s 15 -d -1 -p MAC -e 38 -c 2 -a 0 -i 0 -k MAC
+ -t 3.162847774 -s 15 -d 3 -p tcp -e 1112 -c 2 -a 0 -i 157 -k MAC 
- -t 3.162847774 -s 15 -d 3 -p tcp -e 1112 -c 2 -a 0 -i 157 -k MAC
h -t 3.162847774 -s 15 -d 3 -p tcp -e 1112 -c 2 -a 0 -i 157 -k MAC
r -t 3.171744267 -s 3 -d 3 -p tcp -e 1060 -c 2 -a 0 -i 157 -k MAC
+ -t 3.171754267 -s 3 -d -1 -p MAC -e 38 -c 2 -a 0 -i 0 -k MAC 
- -t 3.171754267 -s 3 -d -1 -p MAC -e 38 -c 2 -a 0 -i 0 -k MAC
h -t 3.171754267 -s 3 -d -1 -p MAC -e 38 -c 2 -a 0 -i 0 -k MAC
r -t 3.171769267 -s 3 -d 3 -p tcp -e 1060 -c 2 -a 0 -i 157 -k AGT
+ -t 3.171769267 -s 3 -d -1 -p ack -e 40 -c 2 -a 0 -i 163 -k AGT 
- -t 3.171769267 -s 3 -d -1 -p ack -e 40 -c 2 -a 0 -i 163 -k AGT
h -t 3.171769267 -s 3 -d -1 -p ack -e 40 -c 2 -a 0 -i 163 -k AGT
+ -t 3.171769267 -s 3 -d 15 -p ack -e 60 -c 2 -a 0 -i 163 -k RTR 
- -t 3.171769267 -s 3 -d 15 -p ack -e 60 -c 2 -a 0 -i 163 -k RTR
h -t 3.171769267 -s 3 -d 15 -p ack -e 60 -c 2 -a 0 -i 163 -k RTR
r -t 3.172058760 -s 15 -d -1 -p MAC -e 38 -c 2 -a 0 -i 0 -k MAC
+ -t 3.172228760 -s 15 -d -1 -p MAC -e 44 -c 2 -a 0 -i 0 -k MAC 
- -t 3.172228760 -s 15 -d -1 -p MAC -e 44 -c 2 -a 0 -i 0 -k MAC
h -t 3.172228760 -s 15 -d -1 -p MAC -e 44 -c 2 -a 0 -i 0 -k MAC
r -t 3.172581254 -s 3 -d -1 -p MAC -e 44 -c 2 -a 0 -i 0 -k MAC
+ -t 3.172591254 -s 3 -d -1 -p MAC -e 38 -c 2 -a 0 -i 0 -k MAC 
- -t 3.172591254 -s 3 -d -1 -p MAC -e 38 -c 2 -a 0 -i 0 -k MAC
h -t 3.172591254 -s 3 -d -1 -p MAC -e 38 -c 2 -a 0 -i 0 -k MAC
r -t 3.172895747 -s 15 -d -1 -p MAC -e 38 -c 2 -a 0 -i 0 -k MAC
+ -t 3.172905747 -s 15 -d 3 -p tcp -e 1112 -c 2 -a 0 -i 159 -k MAC 
- -t 3.172905747 -s 15 -d 3 -p tcp -e 1112 -c 2 -a 0 -i 159 -k MAC
h -t 3.172905747 -s 15 -d 3 -p tcp -e 1112 -c 2 -a 0 -i 159 -k MAC
r -t 3.181802240 -s 3 -d 3 -p tcp -e 1060 -c 2 -a 0 -i 159 -k MAC
+ -t 3.181812240 -s 3 -d -1 -p MAC -e 38 -c 2 -a 0 -i 0 -k MAC 
- -t 3.181812240 -s 3 -d -1 -p MAC -e 38 -c 2 -a 0 -i 0 -k MAC
h -t 3.181812240 -s 3 -d -1 -p MAC -e 38 -c 2 -a 0 -i 0 -k MAC
r -t 3.181827240 -s 3 -d 3 -p tcp -e 1060 -c 2 -a 0 -i 159 -k AGT
+ -t 3.181827240 -s 3 -d -1 -p ack -e 40 -c 2 -a 0 -i 164 -k AGT 
- -t 3.181827240 -s 3 -d -1 -p ack -e 40 -c 2 -a 0 -i 164 -k AGT
h -t 3.181827240 -s 3 -d -1 -p ack -e 40 -c 2 -a 0 -i 164 -k AGT
+ -t 3.181827240 -s 3 -d 15 -p ack -e 60 -c 2 -a 0 -i 164 -k RTR 
- -t 3.181827240 -s 3 -d 15 -p ack -e 60 -c 2 -a 0 -i 164 -k RTR
h -t 3.181827240 -s 3 -d 15 -p ack -e 60 -c 2 -a 0 -i 164 -k RTR
r -t 3.182116734 -s 15 -d -1 -p MAC -e 38 -c 2 -a 0 -i 0 -k MAC
+ -t 3.182286240 -s 3 -d -1 -p MAC -e 44 -c 2 -a 0 -i 0 -k MAC 
- -t 3.182286240 -s 3 -d -1 -p MAC -e 44 -c 2 -a 0 -i 0 -k MAC
h -t 3.182286240 -s 3 -d -1 -p MAC -e 44 -c 2 -a 0 -i 0 -k MAC
r -t 3.182638734 -s 15 -d -1 -p MAC -e 44 -c 2 -a 0 -i 0 -k MAC
+ -t 3.182648734 -s 15 -d -1 -p MAC -e 38 -c 2 -a 0 -i 0 -k MAC 
- -t 3.182648734 -s 15 -d -1 -p MAC -e 38 -c 2 -a 0 -i 0 -k MAC
h -t 3.182648734 -s 15 -d -1 -p MAC -e 38 -c 2 -a 0 -i 0 -k MAC
r -t 3.182953227 -s 3 -d -1 -p MAC -e 38 -c 2 -a 0 -i 0 -k MAC
+ -t 3.182963227 -s 3 -d 15 -p ack -e 112 -c 2 -a 0 -i 161 -k MAC 
- -t 3.182963227 -s 3 -d 15 -p ack -e 112 -c 2 -a 0 -i 161 -k MAC
h -t 3.182963227 -s 3 -d 15 -p ack -e 112 -c 2 -a 0 -i 161 -k MAC
r -t 3.183859720 -s 15 -d 15 -p ack -e 60 -c 2 -a 0 -i 161 -k MAC
+ -t 3.183869720 -s 15 -d -1 -p MAC -e 38 -c 2 -a 0 -i 0 -k MAC 
- -t 3.183869720 -s 15 -d -1 -p MAC -e 38 -c 2 -a 0 -i 0 -k MAC
h -t 3.183869720 -s 15 -d -1 -p MAC -e 38 -c 2 -a 0 -i 0 -k MAC
r -t 3.183884720 -s 15 -d 15 -p ack -e 60 -c 2 -a 0 -i 161 -k AGT
r -t 3.184174214 -s 3 -d -1 -p MAC -e 38 -c 2 -a 0 -i 0 -k MAC
+ -t 3.184524214 -s 3 -d -1 -p MAC -e 44 -c 2 -a 0 -i 0 -k MAC 
- -t 3.184524214 -s 3 -d -1 -p MAC -e 44 -c 2 -a 0 -i 0 -k MAC
h -t 3.184524214 -s 3 -d -1 -p MAC -e 44 -c 2 -a 0 -i 0 -k MAC
r -t 3.184876707 -s 15 -d -1 -p MAC -e 44 -c 2 -a 0 -i 0 -k MAC
+ -t 3.184886707 -s 15 -d -1 -p MAC -e 38 -c 2 -a 0 -i 0 -k MAC 
- -t 3.184886707 -s 15 -d -1 -p MAC -e 38 -c 2 -a 0 -i 0 -k MAC
h -t 3.184886707 -s 15 -d -1 -p MAC -e 38 -c 2 -a 0 -i 0 -k MAC
r -t 3.185191201 -s 3 -d -1 -p MAC -e 38 -c 2 -a 0 -i 0 -k MAC
+ -t 3.185201201 -s 3 -d 15 -p ack -e 112 -c 2 -a 0 -i 162 -k MAC 
- -t 3.185201201 -s 3 -d 15 -p ack -e 112 -c 2 -a 0 -i 162 -k MAC
h -t 3.185201201 -s 3 -d 15 -p ack -e 112 -c 2 -a 0 -i 162 -k MAC
r -t 3.186097694 -s 15 -d 15 -p ack -e 60 -c 2 -a 0 -i 162 -k MAC
+ -t 3.186107694 -s 15 -d -1 -p MAC -e 38 -c 2 -a 0 -i 0 -k MAC 
- -t 3.186107694 -s 15 -d -1 -p MAC -e 38 -c 2 -a 0 -i 0 -k MAC
h -t 3.186107694 -s 15 -d -1 -p MAC -e 38 -c 2 -a 0 -i 0 -k MAC
r -t 3.186122694 -s 15 -d 15 -p ack -e 60 -c 2 -a 0 -i 162 -k AGT
r -t 3.186412187 -s 3 -d -1 -p MAC -e 38 -c 2 -a 0 -i 0 -k MAC
+ -t 3.186601694 -s 15 -d -1 -p MAC -e 44 -c 2 -a 0 -i 0 -k MAC 
- -t 3.186601694 -s 15 -d -1 -p MAC -e 44 -c 2 -a 0 -i 0 -k MAC
h -t 3.186601694 -s 15 -d -1 -p MAC -e 44 -c 2 -a 0 -i 0 -k MAC
r -t 3.186954187 -s 3 -d -1 -p MAC -e 44 -c 2 -a 0 -i 0 -k MAC
+ -t 3.186964187 -s 3 -d -1 -p MAC -e 38 -c 2 -a 0 -i 0 -k MAC 
- -t 3.186964187 -s 3 -d -1 -p MAC -e 38 -c 2 -a 0 -i 0 -k MAC
h -t 3.186964187 -s 3 -d -1 -p MAC -e 38 -c 2 -a 0 -i 0 -k MAC
r -t 3.187268681 -s 15 -d -1 -p MAC -e 38 -c 2 -a 0 -i 0 -k MAC
+ -t 3.187278681 -s 15 -d 3 -p tcp -e 1112 -c 2 -a 0 -i 160 -k MAC 
- -t 3.187278681 -s 15 -d 3 -p tcp -e 1112 -c 2 -a 0 -i 160 -k MAC
h -t 3.187278681 -s 15 -d 3 -p tcp -e 1112 -c 2 -a 0 -i 160 -k MAC
r -t 3.196175174 -s 3 -d 3 -p tcp -e 1060 -c 2 -a 0 -i 160 -k MAC
+ -t 3.196185174 -s 3 -d -1 -p MAC -e 38 -c 2 -a 0 -i 0 -k MAC 
- -t 3.196185174 -s 3 -d -1 -p MAC -e 38 -c 2 -a 0 -i 0 -k MAC
h -t 3.196185174 -s 3 -d -1 -p MAC -e 38 -c 2 -a 0 -i 0 -k MAC
r -t 3.196200174 -s 3 -d 3 -p tcp -e 1060 -c 2 -a 0 -i 160 -k AGT
+ -t 3.196200174 -s 3 -d -1 -p ack -e 40 -c 2 -a 0 -i 165 -k AGT 
- -t 3.196200174 -s 3 -d -1 -p ack -e 40 -c 2 -a 0 -i 165 -k AGT
h -t 3.196200174 -s 3 -d -1 -p ack -e 40 -c 2 -a 0 -i 165 -k AGT
+ -t 3.196200174 -s 3 -d 15 -p ack -e 60 -c 2 -a 0 -i 165 -k RTR 
- -t 3.196200174 -s 3 -d 15 -p ack -e 60 -c 2 -a 0 -i 165 -k RTR
h -t 3.196200174 -s 3 -d 15 -p ack -e 60 -c 2 -a 0 -i 165 -k RTR
r -t 3.196489667 -s 15 -d -1 -p MAC -e 38 -c 2 -a 0 -i 0 -k MAC
+ -t 3.196999174 -s 3 -d -1 -p MAC -e 44 -c 2 -a 0 -i 0 -k MAC 
- -t 3.196999174 -s 3 -d -1 -p MAC -e 44 -c 2 -a 0 -i 0 -k MAC
h -t 3.196999174 -s 3 -d -1 -p MAC -e 44 -c 2 -a 0 -i 0 -k MAC
r -t 3.197351667 -s 15 -d -1 -p MAC -e 44 -c 2 -a 0 -i 0 -k MAC
+ -t 3.197361667 -s 15 -d -1 -p MAC -e 38 -c 2 -a 0 -i 0 -k MAC 
- -t 3.197361667 -s 15 -d -1 -p MAC -e 38 -c 2 -a 0 -i 0 -k MAC
h -t 3.197361667 -s 15 -d -1 -p MAC -e 38 -c 2 -a 0 -i 0 -k MAC
r -t 3.197666161 -s 3 -d -1 -p MAC -e 38 -c 2 -a 0 -i 0 -k MAC
+ -t 3.197676161 -s 3 -d 15 -p ack -e 112 -c 2 -a 0 -i 163 -k MAC 
- -t 3.197676161 -s 3 -d 15 -p ack -e 112 -c 2 -a 0 -i 163 -k MAC
h -t 3.197676161 -s 3 -d 15 -p ack -e 112 -c 2 -a 0 -i 163 -k MAC
r -t 3.198572654 -s 15 -d 15 -p ack -e 60 -c 2 -a 0 -i 163 -k MAC
+ -t 3.198582654 -s 15 -d -1 -p MAC -e 38 -c 2 -a 0 -i 0 -k MAC 
- -t 3.198582654 -s 15 -d -1 -p MAC -e 38 -c 2 -a 0 -i 0 -k MAC
h -t 3.198582654 -s 15 -d -1 -p MAC -e 38 -c 2 -a 0 -i 0 -k MAC
r -t 3.198597654 -s 15 -d 15 -p ack -e 60 -c 2 -a 0 -i 163 -k AGT
r -t 3.198887147 -s 3 -d -1 -p MAC -e 38 -c 2 -a 0 -i 0 -k MAC
+ -t 3.199357147 -s 3 -d -1 -p MAC -e 44 -c 2 -a 0 -i 0 -k MAC 
- -t 3.199357147 -s 3 -d -1 -p MAC -e 44 -c 2 -a 0 -i 0 -k MAC
h -t 3.199357147 -s 3 -d -1 -p MAC -e 44 -c 2 -a 0 -i 0 -k MAC
r -t 3.199709641 -s 15 -d -1 -p MAC -e 44 -c 2 -a 0 -i 0 -k MAC
+ -t 3.199719641 -s 15 -d -1 -p MAC -e 38 -c 2 -a 0 -i 0 -k MAC 
- -t 3.199719641 -s 15 -d -1 -p MAC -e 38 -c 2 -a 0 -i 0 -k MAC
h -t 3.199719641 -s 15 -d -1 -p MAC -e 38 -c 2 -a 0 -i 0 -k MAC
+ -t 3.200000000 -s 40 -d -1 -p tcp -e 40 -c 2 -a 0 -i 166 -k AGT 
- -t 3.200000000 -s 40 -d -1 -p tcp -e 40 -c 2 -a 0 -i 166 -k AGT
h -t 3.200000000 -s 40 -d -1 -p tcp -e 40 -c 2 -a 0 -i 166 -k AGT
r -t 3.200024134 -s 3 -d -1 -p MAC -e 38 -c 2 -a 0 -i 0 -k MAC
+ -t 3.200034134 -s 3 -d 15 -p ack -e 112 -c 2 -a 0 -i 164 -k MAC 
- -t 3.200034134 -s 3 -d 15 -p ack -e 112 -c 2 -a 0 -i 164 -k MAC
h -t 3.200034134 -s 3 -d 15 -p ack -e 112 -c 2 -a 0 -i 164 -k MAC
r -t 3.200930627 -s 15 -d 15 -p ack -e 60 -c 2 -a 0 -i 164 -k MAC
+ -t 3.200940627 -s 15 -d -1 -p MAC -e 38 -c 2 -a 0 -i 0 -k MAC 
- -t 3.200940627 -s 15 -d -1 -p MAC -e 38 -c 2 -a 0 -i 0 -k MAC
h -t 3.200940627 -s 15 -d -1 -p MAC -e 38 -c 2 -a 0 -i 0 -k MAC
r -t 3.200955627 -s 15 -d 15 -p ack -e 60 -c 2 -a 0 -i 164 -k AGT
r -t 3.201245121 -s 3 -d -1 -p MAC -e 38 -c 2 -a 0 -i 0 -k MAC
+ -t 3.201715121 -s 3 -d -1 -p MAC -e 44 -c 2 -a 0 -i 0 -k MAC 
- -t 3.201715121 -s 3 -d -1 -p MAC -e 44 -c 2 -a 0 -i 0 -k MAC
h -t 3.201715121 -s 3 -d -1 -p MAC -e 44 -c 2 -a 0 -i 0 -k MAC
r -t 3.202067614 -s 15 -d -1 -p MAC -e 44 -c 2 -a 0 -i 0 -k MAC
+ -t 3.202077614 -s 15 -d -1 -p MAC -e 38 -c 2 -a 0 -i 0 -k MAC 
- -t 3.202077614 -s 15 -d -1 -p MAC -e 38 -c 2 -a 0 -i 0 -k MAC
h -t 3.202077614 -s 15 -d -1 -p MAC -e 38 -c 2 -a 0 -i 0 -k MAC
r -t 3.202382107 -s 3 -d -1 -p MAC -e 38 -c 2 -a 0 -i 0 -k MAC
+ -t 3.202392107 -s 3 -d 15 -p ack -e 112 -c 2 -a 0 -i 165 -k MAC 
- -t 3.202392107 -s 3 -d 15 -p ack -e 112 -c 2 -a 0 -i 165 -k MAC
h -t 3.202392107 -s 3 -d 15 -p ack -e 112 -c 2 -a 0 -i 165 -k MAC
r -t 3.203288601 -s 15 -d 15 -p ack -e 60 -c 2 -a 0 -i 165 -k MAC
+ -t 3.203298601 -s 15 -d -1 -p MAC -e 38 -c 2 -a 0 -i 0 -k MAC 
- -t 3.203298601 -s 15 -d -1 -p MAC -e 38 -c 2 -a 0 -i 0 -k MAC
h -t 3.203298601 -s 15 -d -1 -p MAC -e 38 -c 2 -a 0 -i 0 -k MAC
r -t 3.203313601 -s 15 -d 15 -p ack -e 60 -c 2 -a 0 -i 165 -k AGT
r -t 3.203603094 -s 3 -d -1 -p MAC -e 38 -c 2 -a 0 -i 0 -k MAC
n -t 3.25 -s 40 -S COLOR -c pink -o gold -i pink -I gold
+ -t 3.300000000 -s 23 -d -1 -p tcp -e 40 -c 2 -a 0 -i 167 -k AGT 
- -t 3.300000000 -s 23 -d -1 -p tcp -e 40 -c 2 -a 0 -i 167 -k AGT
h -t 3.300000000 -s 23 -d -1 -p tcp -e 40 -c 2 -a 0 -i 167 -k AGT
+ -t 3.300000000 -s 23 -d 3 -p tcp -e 60 -c 2 -a 0 -i 167 -k RTR 
- -t 3.300000000 -s 23 -d 3 -p tcp -e 60 -c 2 -a 0 -i 167 -k RTR
h -t 3.300000000 -s 23 -d 3 -p tcp -e 60 -c 2 -a 0 -i 167 -k RTR
+ -t 3.300075000 -s 23 -d -1 -p MAC -e 44 -c 2 -a 0 -i 0 -k MAC 
- -t 3.300075000 -s 23 -d -1 -p MAC -e 44 -c 2 -a 0 -i 0 -k MAC
h -t 3.300075000 -s 23 -d -1 -p MAC -e 44 -c 2 -a 0 -i 0 -k MAC
r -t 3.300427604 -s 3 -d -1 -p MAC -e 44 -c 2 -a 0 -i 0 -k MAC
+ -t 3.300437604 -s 3 -d -1 -p MAC -e 38 -c 2 -a 0 -i 0 -k MAC 
- -t 3.300437604 -s 3 -d -1 -p MAC -e 38 -c 2 -a 0 -i 0 -k MAC
h -t 3.300437604 -s 3 -d -1 -p MAC -e 38 -c 2 -a 0 -i 0 -k MAC
r -t 3.300742208 -s 23 -d -1 -p MAC -e 38 -c 2 -a 0 -i 0 -k MAC
+ -t 3.300752208 -s 23 -d 3 -p tcp -e 112 -c 2 -a 0 -i 167 -k MAC 
- -t 3.300752208 -s 23 -d 3 -p tcp -e 112 -c 2 -a 0 -i 167 -k MAC
h -t 3.300752208 -s 23 -d 3 -p tcp -e 112 -c 2 -a 0 -i 167 -k MAC
r -t 3.301648812 -s 3 -d 3 -p tcp -e 60 -c 2 -a 0 -i 167 -k MAC
+ -t 3.301658812 -s 3 -d -1 -p MAC -e 38 -c 2 -a 0 -i 0 -k MAC 
- -t 3.301658812 -s 3 -d -1 -p MAC -e 38 -c 2 -a 0 -i 0 -k MAC
h -t 3.301658812 -s 3 -d -1 -p MAC -e 38 -c 2 -a 0 -i 0 -k MAC
r -t 3.301673812 -s 3 -d 3 -p tcp -e 60 -c 2 -a 0 -i 167 -k AGT
+ -t 3.301673812 -s 3 -d -1 -p ack -e 40 -c 2 -a 0 -i 168 -k AGT 
- -t 3.301673812 -s 3 -d -1 -p ack -e 40 -c 2 -a 0 -i 168 -k AGT
h -t 3.301673812 -s 3 -d -1 -p ack -e 40 -c 2 -a 0 -i 168 -k AGT
+ -t 3.301673812 -s 3 -d 23 -p ack -e 60 -c 2 -a 0 -i 168 -k RTR 
- -t 3.301673812 -s 3 -d 23 -p ack -e 60 -c 2 -a 0 -i 168 -k RTR
h -t 3.301673812 -s 3 -d 23 -p ack -e 60 -c 2 -a 0 -i 168 -k RTR
r -t 3.301963416 -s 23 -d -1 -p MAC -e 38 -c 2 -a 0 -i 0 -k MAC
+ -t 3.302032812 -s 3 -d -1 -p MAC -e 44 -c 2 -a 0 -i 0 -k MAC 
- -t 3.302032812 -s 3 -d -1 -p MAC -e 44 -c 2 -a 0 -i 0 -k MAC
h -t 3.302032812 -s 3 -d -1 -p MAC -e 44 -c 2 -a 0 -i 0 -k MAC
r -t 3.302385416 -s 23 -d -1 -p MAC -e 44 -c 2 -a 0 -i 0 -k MAC
+ -t 3.302395416 -s 23 -d -1 -p MAC -e 38 -c 2 -a 0 -i 0 -k MAC 
- -t 3.302395416 -s 23 -d -1 -p MAC -e 38 -c 2 -a 0 -i 0 -k MAC
h -t 3.302395416 -s 23 -d -1 -p MAC -e 38 -c 2 -a 0 -i 0 -k MAC
r -t 3.302700020 -s 3 -d -1 -p MAC -e 38 -c 2 -a 0 -i 0 -k MAC
+ -t 3.302710020 -s 3 -d 23 -p ack -e 112 -c 2 -a 0 -i 168 -k MAC 
- -t 3.302710020 -s 3 -d 23 -p ack -e 112 -c 2 -a 0 -i 168 -k MAC
h -t 3.302710020 -s 3 -d 23 -p ack -e 112 -c 2 -a 0 -i 168 -k MAC
r -t 3.303606624 -s 23 -d 23 -p ack -e 60 -c 2 -a 0 -i 168 -k MAC
+ -t 3.303616624 -s 23 -d -1 -p MAC -e 38 -c 2 -a 0 -i 0 -k MAC 
- -t 3.303616624 -s 23 -d -1 -p MAC -e 38 -c 2 -a 0 -i 0 -k MAC
h -t 3.303616624 -s 23 -d -1 -p MAC -e 38 -c 2 -a 0 -i 0 -k MAC
r -t 3.303631624 -s 23 -d 23 -p ack -e 60 -c 2 -a 0 -i 168 -k AGT
+ -t 3.303631624 -s 23 -d -1 -p tcp -e 1040 -c 2 -a 0 -i 169 -k AGT 
- -t 3.303631624 -s 23 -d -1 -p tcp -e 1040 -c 2 -a 0 -i 169 -k AGT
h -t 3.303631624 -s 23 -d -1 -p tcp -e 1040 -c 2 -a 0 -i 169 -k AGT
+ -t 3.303631624 -s 23 -d 3 -p tcp -e 1060 -c 2 -a 0 -i 169 -k RTR 
- -t 3.303631624 -s 23 -d 3 -p tcp -e 1060 -c 2 -a 0 -i 169 -k RTR
h -t 3.303631624 -s 23 -d 3 -p tcp -e 1060 -c 2 -a 0 -i 169 -k RTR
+ -t 3.303631624 -s 23 -d -1 -p tcp -e 1040 -c 2 -a 0 -i 170 -k AGT 
- -t 3.303631624 -s 23 -d -1 -p tcp -e 1040 -c 2 -a 0 -i 170 -k AGT
h -t 3.303631624 -s 23 -d -1 -p tcp -e 1040 -c 2 -a 0 -i 170 -k AGT
+ -t 3.303631624 -s 23 -d 3 -p tcp -e 1060 -c 2 -a 0 -i 170 -k RTR 
- -t 3.303631624 -s 23 -d 3 -p tcp -e 1060 -c 2 -a 0 -i 170 -k RTR
h -t 3.303631624 -s 23 -d 3 -p tcp -e 1060 -c 2 -a 0 -i 170 -k RTR
r -t 3.303921228 -s 3 -d -1 -p MAC -e 38 -c 2 -a 0 -i 0 -k MAC
+ -t 3.304370624 -s 23 -d -1 -p MAC -e 44 -c 2 -a 0 -i 0 -k MAC 
- -t 3.304370624 -s 23 -d -1 -p MAC -e 44 -c 2 -a 0 -i 0 -k MAC
h -t 3.304370624 -s 23 -d -1 -p MAC -e 44 -c 2 -a 0 -i 0 -k MAC
r -t 3.304723228 -s 3 -d -1 -p MAC -e 44 -c 2 -a 0 -i 0 -k MAC
+ -t 3.304733228 -s 3 -d -1 -p MAC -e 38 -c 2 -a 0 -i 0 -k MAC 
- -t 3.304733228 -s 3 -d -1 -p MAC -e 38 -c 2 -a 0 -i 0 -k MAC
h -t 3.304733228 -s 3 -d -1 -p MAC -e 38 -c 2 -a 0 -i 0 -k MAC
r -t 3.305037832 -s 23 -d -1 -p MAC -e 38 -c 2 -a 0 -i 0 -k MAC
+ -t 3.305047832 -s 23 -d 3 -p tcp -e 1112 -c 2 -a 0 -i 169 -k MAC 
- -t 3.305047832 -s 23 -d 3 -p tcp -e 1112 -c 2 -a 0 -i 169 -k MAC
h -t 3.305047832 -s 23 -d 3 -p tcp -e 1112 -c 2 -a 0 -i 169 -k MAC
r -t 3.313944437 -s 3 -d 3 -p tcp -e 1060 -c 2 -a 0 -i 169 -k MAC
+ -t 3.313954437 -s 3 -d -1 -p MAC -e 38 -c 2 -a 0 -i 0 -k MAC 
- -t 3.313954437 -s 3 -d -1 -p MAC -e 38 -c 2 -a 0 -i 0 -k MAC
h -t 3.313954437 -s 3 -d -1 -p MAC -e 38 -c 2 -a 0 -i 0 -k MAC
r -t 3.313969437 -s 3 -d 3 -p tcp -e 1060 -c 2 -a 0 -i 169 -k AGT
+ -t 3.313969437 -s 3 -d -1 -p ack -e 40 -c 2 -a 0 -i 171 -k AGT 
- -t 3.313969437 -s 3 -d -1 -p ack -e 40 -c 2 -a 0 -i 171 -k AGT
h -t 3.313969437 -s 3 -d -1 -p ack -e 40 -c 2 -a 0 -i 171 -k AGT
+ -t 3.313969437 -s 3 -d 23 -p ack -e 60 -c 2 -a 0 -i 171 -k RTR 
- -t 3.313969437 -s 3 -d 23 -p ack -e 60 -c 2 -a 0 -i 171 -k RTR
h -t 3.313969437 -s 3 -d 23 -p ack -e 60 -c 2 -a 0 -i 171 -k RTR
r -t 3.314259041 -s 23 -d -1 -p MAC -e 38 -c 2 -a 0 -i 0 -k MAC
+ -t 3.314309041 -s 23 -d -1 -p MAC -e 44 -c 2 -a 0 -i 0 -k MAC 
- -t 3.314309041 -s 23 -d -1 -p MAC -e 44 -c 2 -a 0 -i 0 -k MAC
h -t 3.314309041 -s 23 -d -1 -p MAC -e 44 -c 2 -a 0 -i 0 -k MAC
r -t 3.314661645 -s 3 -d -1 -p MAC -e 44 -c 2 -a 0 -i 0 -k MAC
+ -t 3.314671645 -s 3 -d -1 -p MAC -e 38 -c 2 -a 0 -i 0 -k MAC 
- -t 3.314671645 -s 3 -d -1 -p MAC -e 38 -c 2 -a 0 -i 0 -k MAC
h -t 3.314671645 -s 3 -d -1 -p MAC -e 38 -c 2 -a 0 -i 0 -k MAC
r -t 3.314976249 -s 23 -d -1 -p MAC -e 38 -c 2 -a 0 -i 0 -k MAC
+ -t 3.314986249 -s 23 -d 3 -p tcp -e 1112 -c 2 -a 0 -i 170 -k MAC 
- -t 3.314986249 -s 23 -d 3 -p tcp -e 1112 -c 2 -a 0 -i 170 -k MAC
h -t 3.314986249 -s 23 -d 3 -p tcp -e 1112 -c 2 -a 0 -i 170 -k MAC
r -t 3.323882853 -s 3 -d 3 -p tcp -e 1060 -c 2 -a 0 -i 170 -k MAC
+ -t 3.323892853 -s 3 -d -1 -p MAC -e 38 -c 2 -a 0 -i 0 -k MAC 
- -t 3.323892853 -s 3 -d -1 -p MAC -e 38 -c 2 -a 0 -i 0 -k MAC
h -t 3.323892853 -s 3 -d -1 -p MAC -e 38 -c 2 -a 0 -i 0 -k MAC
r -t 3.323907853 -s 3 -d 3 -p tcp -e 1060 -c 2 -a 0 -i 170 -k AGT
+ -t 3.323907853 -s 3 -d -1 -p ack -e 40 -c 2 -a 0 -i 172 -k AGT 
- -t 3.323907853 -s 3 -d -1 -p ack -e 40 -c 2 -a 0 -i 172 -k AGT
h -t 3.323907853 -s 3 -d -1 -p ack -e 40 -c 2 -a 0 -i 172 -k AGT
+ -t 3.323907853 -s 3 -d 23 -p ack -e 60 -c 2 -a 0 -i 172 -k RTR 
- -t 3.323907853 -s 3 -d 23 -p ack -e 60 -c 2 -a 0 -i 172 -k RTR
h -t 3.323907853 -s 3 -d 23 -p ack -e 60 -c 2 -a 0 -i 172 -k RTR
r -t 3.324197457 -s 23 -d -1 -p MAC -e 38 -c 2 -a 0 -i 0 -k MAC
+ -t 3.324506853 -s 3 -d -1 -p MAC -e 44 -c 2 -a 0 -i 0 -k MAC 
- -t 3.324506853 -s 3 -d -1 -p MAC -e 44 -c 2 -a 0 -i 0 -k MAC
h -t 3.324506853 -s 3 -d -1 -p MAC -e 44 -c 2 -a 0 -i 0 -k MAC
r -t 3.324859457 -s 23 -d -1 -p MAC -e 44 -c 2 -a 0 -i 0 -k MAC
+ -t 3.324869457 -s 23 -d -1 -p MAC -e 38 -c 2 -a 0 -i 0 -k MAC 
- -t 3.324869457 -s 23 -d -1 -p MAC -e 38 -c 2 -a 0 -i 0 -k MAC
h -t 3.324869457 -s 23 -d -1 -p MAC -e 38 -c 2 -a 0 -i 0 -k MAC
r -t 3.325174061 -s 3 -d -1 -p MAC -e 38 -c 2 -a 0 -i 0 -k MAC
+ -t 3.325184061 -s 3 -d 23 -p ack -e 112 -c 2 -a 0 -i 171 -k MAC 
- -t 3.325184061 -s 3 -d 23 -p ack -e 112 -c 2 -a 0 -i 171 -k MAC
h -t 3.325184061 -s 3 -d 23 -p ack -e 112 -c 2 -a 0 -i 171 -k MAC
r -t 3.326080665 -s 23 -d 23 -p ack -e 60 -c 2 -a 0 -i 171 -k MAC
+ -t 3.326090665 -s 23 -d -1 -p MAC -e 38 -c 2 -a 0 -i 0 -k MAC 
- -t 3.326090665 -s 23 -d -1 -p MAC -e 38 -c 2 -a 0 -i 0 -k MAC
h -t 3.326090665 -s 23 -d -1 -p MAC -e 38 -c 2 -a 0 -i 0 -k MAC
r -t 3.326105665 -s 23 -d 23 -p ack -e 60 -c 2 -a 0 -i 171 -k AGT
+ -t 3.326105665 -s 23 -d -1 -p tcp -e 1040 -c 2 -a 0 -i 173 -k AGT 
- -t 3.326105665 -s 23 -d -1 -p tcp -e 1040 -c 2 -a 0 -i 173 -k AGT
h -t 3.326105665 -s 23 -d -1 -p tcp -e 1040 -c 2 -a 0 -i 173 -k AGT
+ -t 3.326105665 -s 23 -d 3 -p tcp -e 1060 -c 2 -a 0 -i 173 -k RTR 
- -t 3.326105665 -s 23 -d 3 -p tcp -e 1060 -c 2 -a 0 -i 173 -k RTR
h -t 3.326105665 -s 23 -d 3 -p tcp -e 1060 -c 2 -a 0 -i 173 -k RTR
+ -t 3.326105665 -s 23 -d -1 -p tcp -e 1040 -c 2 -a 0 -i 174 -k AGT 
- -t 3.326105665 -s 23 -d -1 -p tcp -e 1040 -c 2 -a 0 -i 174 -k AGT
h -t 3.326105665 -s 23 -d -1 -p tcp -e 1040 -c 2 -a 0 -i 174 -k AGT
+ -t 3.326105665 -s 23 -d 3 -p tcp -e 1060 -c 2 -a 0 -i 174 -k RTR 
- -t 3.326105665 -s 23 -d 3 -p tcp -e 1060 -c 2 -a 0 -i 174 -k RTR
h -t 3.326105665 -s 23 -d 3 -p tcp -e 1060 -c 2 -a 0 -i 174 -k RTR
r -t 3.326395269 -s 3 -d -1 -p MAC -e 38 -c 2 -a 0 -i 0 -k MAC
+ -t 3.326864665 -s 23 -d -1 -p MAC -e 44 -c 2 -a 0 -i 0 -k MAC 
- -t 3.326864665 -s 23 -d -1 -p MAC -e 44 -c 2 -a 0 -i 0 -k MAC
h -t 3.326864665 -s 23 -d -1 -p MAC -e 44 -c 2 -a 0 -i 0 -k MAC
r -t 3.327217269 -s 3 -d -1 -p MAC -e 44 -c 2 -a 0 -i 0 -k MAC
+ -t 3.327227269 -s 3 -d -1 -p MAC -e 38 -c 2 -a 0 -i 0 -k MAC 
- -t 3.327227269 -s 3 -d -1 -p MAC -e 38 -c 2 -a 0 -i 0 -k MAC
h -t 3.327227269 -s 3 -d -1 -p MAC -e 38 -c 2 -a 0 -i 0 -k MAC
r -t 3.327531873 -s 23 -d -1 -p MAC -e 38 -c 2 -a 0 -i 0 -k MAC
+ -t 3.327541873 -s 23 -d 3 -p tcp -e 1112 -c 2 -a 0 -i 173 -k MAC 
- -t 3.327541873 -s 23 -d 3 -p tcp -e 1112 -c 2 -a 0 -i 173 -k MAC
h -t 3.327541873 -s 23 -d 3 -p tcp -e 1112 -c 2 -a 0 -i 173 -k MAC
r -t 3.336438477 -s 3 -d 3 -p tcp -e 1060 -c 2 -a 0 -i 173 -k MAC
+ -t 3.336448477 -s 3 -d -1 -p MAC -e 38 -c 2 -a 0 -i 0 -k MAC 
- -t 3.336448477 -s 3 -d -1 -p MAC -e 38 -c 2 -a 0 -i 0 -k MAC
h -t 3.336448477 -s 3 -d -1 -p MAC -e 38 -c 2 -a 0 -i 0 -k MAC
r -t 3.336463477 -s 3 -d 3 -p tcp -e 1060 -c 2 -a 0 -i 173 -k AGT
+ -t 3.336463477 -s 3 -d -1 -p ack -e 40 -c 2 -a 0 -i 175 -k AGT 
- -t 3.336463477 -s 3 -d -1 -p ack -e 40 -c 2 -a 0 -i 175 -k AGT
h -t 3.336463477 -s 3 -d -1 -p ack -e 40 -c 2 -a 0 -i 175 -k AGT
+ -t 3.336463477 -s 3 -d 23 -p ack -e 60 -c 2 -a 0 -i 175 -k RTR 
- -t 3.336463477 -s 3 -d 23 -p ack -e 60 -c 2 -a 0 -i 175 -k RTR
h -t 3.336463477 -s 3 -d 23 -p ack -e 60 -c 2 -a 0 -i 175 -k RTR
r -t 3.336753081 -s 23 -d -1 -p MAC -e 38 -c 2 -a 0 -i 0 -k MAC
+ -t 3.336822477 -s 3 -d -1 -p MAC -e 44 -c 2 -a 0 -i 0 -k MAC 
- -t 3.336822477 -s 3 -d -1 -p MAC -e 44 -c 2 -a 0 -i 0 -k MAC
h -t 3.336822477 -s 3 -d -1 -p MAC -e 44 -c 2 -a 0 -i 0 -k MAC
r -t 3.337175081 -s 23 -d -1 -p MAC -e 44 -c 2 -a 0 -i 0 -k MAC
+ -t 3.337185081 -s 23 -d -1 -p MAC -e 38 -c 2 -a 0 -i 0 -k MAC 
- -t 3.337185081 -s 23 -d -1 -p MAC -e 38 -c 2 -a 0 -i 0 -k MAC
h -t 3.337185081 -s 23 -d -1 -p MAC -e 38 -c 2 -a 0 -i 0 -k MAC
r -t 3.337489685 -s 3 -d -1 -p MAC -e 38 -c 2 -a 0 -i 0 -k MAC
+ -t 3.337499685 -s 3 -d 23 -p ack -e 112 -c 2 -a 0 -i 172 -k MAC 
- -t 3.337499685 -s 3 -d 23 -p ack -e 112 -c 2 -a 0 -i 172 -k MAC
h -t 3.337499685 -s 3 -d 23 -p ack -e 112 -c 2 -a 0 -i 172 -k MAC
r -t 3.338396289 -s 23 -d 23 -p ack -e 60 -c 2 -a 0 -i 172 -k MAC
+ -t 3.338406289 -s 23 -d -1 -p MAC -e 38 -c 2 -a 0 -i 0 -k MAC 
- -t 3.338406289 -s 23 -d -1 -p MAC -e 38 -c 2 -a 0 -i 0 -k MAC
h -t 3.338406289 -s 23 -d -1 -p MAC -e 38 -c 2 -a 0 -i 0 -k MAC
r -t 3.338421289 -s 23 -d 23 -p ack -e 60 -c 2 -a 0 -i 172 -k AGT
+ -t 3.338421289 -s 23 -d -1 -p tcp -e 1040 -c 2 -a 0 -i 176 -k AGT 
- -t 3.338421289 -s 23 -d -1 -p tcp -e 1040 -c 2 -a 0 -i 176 -k AGT
h -t 3.338421289 -s 23 -d -1 -p tcp -e 1040 -c 2 -a 0 -i 176 -k AGT
+ -t 3.338421289 -s 23 -d 3 -p tcp -e 1060 -c 2 -a 0 -i 176 -k RTR 
- -t 3.338421289 -s 23 -d 3 -p tcp -e 1060 -c 2 -a 0 -i 176 -k RTR
h -t 3.338421289 -s 23 -d 3 -p tcp -e 1060 -c 2 -a 0 -i 176 -k RTR
+ -t 3.338421289 -s 23 -d -1 -p tcp -e 1040 -c 2 -a 0 -i 177 -k AGT 
- -t 3.338421289 -s 23 -d -1 -p tcp -e 1040 -c 2 -a 0 -i 177 -k AGT
h -t 3.338421289 -s 23 -d -1 -p tcp -e 1040 -c 2 -a 0 -i 177 -k AGT
+ -t 3.338421289 -s 23 -d 3 -p tcp -e 1060 -c 2 -a 0 -i 177 -k RTR 
- -t 3.338421289 -s 23 -d 3 -p tcp -e 1060 -c 2 -a 0 -i 177 -k RTR
h -t 3.338421289 -s 23 -d 3 -p tcp -e 1060 -c 2 -a 0 -i 177 -k RTR
r -t 3.338710893 -s 3 -d -1 -p MAC -e 38 -c 2 -a 0 -i 0 -k MAC
+ -t 3.339100893 -s 3 -d -1 -p MAC -e 44 -c 2 -a 0 -i 0 -k MAC 
- -t 3.339100893 -s 3 -d -1 -p MAC -e 44 -c 2 -a 0 -i 0 -k MAC
h -t 3.339100893 -s 3 -d -1 -p MAC -e 44 -c 2 -a 0 -i 0 -k MAC
r -t 3.339453497 -s 23 -d -1 -p MAC -e 44 -c 2 -a 0 -i 0 -k MAC
+ -t 3.339463497 -s 23 -d -1 -p MAC -e 38 -c 2 -a 0 -i 0 -k MAC 
- -t 3.339463497 -s 23 -d -1 -p MAC -e 38 -c 2 -a 0 -i 0 -k MAC
h -t 3.339463497 -s 23 -d -1 -p MAC -e 38 -c 2 -a 0 -i 0 -k MAC
r -t 3.339768102 -s 3 -d -1 -p MAC -e 38 -c 2 -a 0 -i 0 -k MAC
+ -t 3.339778102 -s 3 -d 23 -p ack -e 112 -c 2 -a 0 -i 175 -k MAC 
- -t 3.339778102 -s 3 -d 23 -p ack -e 112 -c 2 -a 0 -i 175 -k MAC
h -t 3.339778102 -s 3 -d 23 -p ack -e 112 -c 2 -a 0 -i 175 -k MAC
r -t 3.340674706 -s 23 -d 23 -p ack -e 60 -c 2 -a 0 -i 175 -k MAC
+ -t 3.340684706 -s 23 -d -1 -p MAC -e 38 -c 2 -a 0 -i 0 -k MAC 
- -t 3.340684706 -s 23 -d -1 -p MAC -e 38 -c 2 -a 0 -i 0 -k MAC
h -t 3.340684706 -s 23 -d -1 -p MAC -e 38 -c 2 -a 0 -i 0 -k MAC
r -t 3.340699706 -s 23 -d 23 -p ack -e 60 -c 2 -a 0 -i 175 -k AGT
+ -t 3.340699706 -s 23 -d -1 -p tcp -e 1040 -c 2 -a 0 -i 178 -k AGT 
- -t 3.340699706 -s 23 -d -1 -p tcp -e 1040 -c 2 -a 0 -i 178 -k AGT
h -t 3.340699706 -s 23 -d -1 -p tcp -e 1040 -c 2 -a 0 -i 178 -k AGT
+ -t 3.340699706 -s 23 -d 3 -p tcp -e 1060 -c 2 -a 0 -i 178 -k RTR 
- -t 3.340699706 -s 23 -d 3 -p tcp -e 1060 -c 2 -a 0 -i 178 -k RTR
h -t 3.340699706 -s 23 -d 3 -p tcp -e 1060 -c 2 -a 0 -i 178 -k RTR
+ -t 3.340699706 -s 23 -d -1 -p tcp -e 1040 -c 2 -a 0 -i 179 -k AGT 
- -t 3.340699706 -s 23 -d -1 -p tcp -e 1040 -c 2 -a 0 -i 179 -k AGT
h -t 3.340699706 -s 23 -d -1 -p tcp -e 1040 -c 2 -a 0 -i 179 -k AGT
+ -t 3.340699706 -s 23 -d 3 -p tcp -e 1060 -c 2 -a 0 -i 179 -k RTR 
- -t 3.340699706 -s 23 -d 3 -p tcp -e 1060 -c 2 -a 0 -i 179 -k RTR
h -t 3.340699706 -s 23 -d 3 -p tcp -e 1060 -c 2 -a 0 -i 179 -k RTR
r -t 3.340989310 -s 3 -d -1 -p MAC -e 38 -c 2 -a 0 -i 0 -k MAC
+ -t 3.341138706 -s 23 -d -1 -p MAC -e 44 -c 2 -a 0 -i 0 -k MAC 
- -t 3.341138706 -s 23 -d -1 -p MAC -e 44 -c 2 -a 0 -i 0 -k MAC
h -t 3.341138706 -s 23 -d -1 -p MAC -e 44 -c 2 -a 0 -i 0 -k MAC
r -t 3.341491310 -s 3 -d -1 -p MAC -e 44 -c 2 -a 0 -i 0 -k MAC
+ -t 3.341501310 -s 3 -d -1 -p MAC -e 38 -c 2 -a 0 -i 0 -k MAC 
- -t 3.341501310 -s 3 -d -1 -p MAC -e 38 -c 2 -a 0 -i 0 -k MAC
h -t 3.341501310 -s 3 -d -1 -p MAC -e 38 -c 2 -a 0 -i 0 -k MAC
r -t 3.341805914 -s 23 -d -1 -p MAC -e 38 -c 2 -a 0 -i 0 -k MAC
+ -t 3.341815914 -s 23 -d 3 -p tcp -e 1112 -c 2 -a 0 -i 174 -k MAC 
- -t 3.341815914 -s 23 -d 3 -p tcp -e 1112 -c 2 -a 0 -i 174 -k MAC
h -t 3.341815914 -s 23 -d 3 -p tcp -e 1112 -c 2 -a 0 -i 174 -k MAC
n -t 3.3500000000000001 -s 23 -S COLOR -c pink -o gold -i pink -I gold
r -t 3.350712518 -s 3 -d 3 -p tcp -e 1060 -c 2 -a 0 -i 174 -k MAC
+ -t 3.350722518 -s 3 -d -1 -p MAC -e 38 -c 2 -a 0 -i 0 -k MAC 
- -t 3.350722518 -s 3 -d -1 -p MAC -e 38 -c 2 -a 0 -i 0 -k MAC
h -t 3.350722518 -s 3 -d -1 -p MAC -e 38 -c 2 -a 0 -i 0 -k MAC
r -t 3.350737518 -s 3 -d 3 -p tcp -e 1060 -c 2 -a 0 -i 174 -k AGT
+ -t 3.350737518 -s 3 -d -1 -p ack -e 40 -c 2 -a 0 -i 180 -k AGT 
- -t 3.350737518 -s 3 -d -1 -p ack -e 40 -c 2 -a 0 -i 180 -k AGT
h -t 3.350737518 -s 3 -d -1 -p ack -e 40 -c 2 -a 0 -i 180 -k AGT
+ -t 3.350737518 -s 3 -d 23 -p ack -e 60 -c 2 -a 0 -i 180 -k RTR 
- -t 3.350737518 -s 3 -d 23 -p ack -e 60 -c 2 -a 0 -i 180 -k RTR
h -t 3.350737518 -s 3 -d 23 -p ack -e 60 -c 2 -a 0 -i 180 -k RTR
r -t 3.351027122 -s 23 -d -1 -p MAC -e 38 -c 2 -a 0 -i 0 -k MAC
+ -t 3.351097122 -s 23 -d -1 -p MAC -e 44 -c 2 -a 0 -i 0 -k MAC 
- -t 3.351097122 -s 23 -d -1 -p MAC -e 44 -c 2 -a 0 -i 0 -k MAC
h -t 3.351097122 -s 23 -d -1 -p MAC -e 44 -c 2 -a 0 -i 0 -k MAC
r -t 3.351449726 -s 3 -d -1 -p MAC -e 44 -c 2 -a 0 -i 0 -k MAC
+ -t 3.351459726 -s 3 -d -1 -p MAC -e 38 -c 2 -a 0 -i 0 -k MAC 
- -t 3.351459726 -s 3 -d -1 -p MAC -e 38 -c 2 -a 0 -i 0 -k MAC
h -t 3.351459726 -s 3 -d -1 -p MAC -e 38 -c 2 -a 0 -i 0 -k MAC
r -t 3.351764330 -s 23 -d -1 -p MAC -e 38 -c 2 -a 0 -i 0 -k MAC
+ -t 3.351774330 -s 23 -d 3 -p tcp -e 1112 -c 2 -a 0 -i 176 -k MAC 
- -t 3.351774330 -s 23 -d 3 -p tcp -e 1112 -c 2 -a 0 -i 176 -k MAC
h -t 3.351774330 -s 23 -d 3 -p tcp -e 1112 -c 2 -a 0 -i 176 -k MAC
r -t 3.360670934 -s 3 -d 3 -p tcp -e 1060 -c 2 -a 0 -i 176 -k MAC
+ -t 3.360680934 -s 3 -d -1 -p MAC -e 38 -c 2 -a 0 -i 0 -k MAC 
- -t 3.360680934 -s 3 -d -1 -p MAC -e 38 -c 2 -a 0 -i 0 -k MAC
h -t 3.360680934 -s 3 -d -1 -p MAC -e 38 -c 2 -a 0 -i 0 -k MAC
r -t 3.360695934 -s 3 -d 3 -p tcp -e 1060 -c 2 -a 0 -i 176 -k AGT
+ -t 3.360695934 -s 3 -d -1 -p ack -e 40 -c 2 -a 0 -i 181 -k AGT 
- -t 3.360695934 -s 3 -d -1 -p ack -e 40 -c 2 -a 0 -i 181 -k AGT
h -t 3.360695934 -s 3 -d -1 -p ack -e 40 -c 2 -a 0 -i 181 -k AGT
+ -t 3.360695934 -s 3 -d 23 -p ack -e 60 -c 2 -a 0 -i 181 -k RTR 
- -t 3.360695934 -s 3 -d 23 -p ack -e 60 -c 2 -a 0 -i 181 -k RTR
h -t 3.360695934 -s 3 -d 23 -p ack -e 60 -c 2 -a 0 -i 181 -k RTR
r -t 3.360985538 -s 23 -d -1 -p MAC -e 38 -c 2 -a 0 -i 0 -k MAC
+ -t 3.361275538 -s 23 -d -1 -p MAC -e 44 -c 2 -a 0 -i 0 -k MAC 
- -t 3.361275538 -s 23 -d -1 -p MAC -e 44 -c 2 -a 0 -i 0 -k MAC
h -t 3.361275538 -s 23 -d -1 -p MAC -e 44 -c 2 -a 0 -i 0 -k MAC
r -t 3.361628142 -s 3 -d -1 -p MAC -e 44 -c 2 -a 0 -i 0 -k MAC
+ -t 3.361638142 -s 3 -d -1 -p MAC -e 38 -c 2 -a 0 -i 0 -k MAC 
- -t 3.361638142 -s 3 -d -1 -p MAC -e 38 -c 2 -a 0 -i 0 -k MAC
h -t 3.361638142 -s 3 -d -1 -p MAC -e 38 -c 2 -a 0 -i 0 -k MAC
r -t 3.361942746 -s 23 -d -1 -p MAC -e 38 -c 2 -a 0 -i 0 -k MAC
+ -t 3.361952746 -s 23 -d 3 -p tcp -e 1112 -c 2 -a 0 -i 177 -k MAC 
- -t 3.361952746 -s 23 -d 3 -p tcp -e 1112 -c 2 -a 0 -i 177 -k MAC
h -t 3.361952746 -s 23 -d 3 -p tcp -e 1112 -c 2 -a 0 -i 177 -k MAC
r -t 3.370849350 -s 3 -d 3 -p tcp -e 1060 -c 2 -a 0 -i 177 -k MAC
+ -t 3.370859350 -s 3 -d -1 -p MAC -e 38 -c 2 -a 0 -i 0 -k MAC 
- -t 3.370859350 -s 3 -d -1 -p MAC -e 38 -c 2 -a 0 -i 0 -k MAC
h -t 3.370859350 -s 3 -d -1 -p MAC -e 38 -c 2 -a 0 -i 0 -k MAC
r -t 3.370874350 -s 3 -d 3 -p tcp -e 1060 -c 2 -a 0 -i 177 -k AGT
+ -t 3.370874350 -s 3 -d -1 -p ack -e 40 -c 2 -a 0 -i 182 -k AGT 
- -t 3.370874350 -s 3 -d -1 -p ack -e 40 -c 2 -a 0 -i 182 -k AGT
h -t 3.370874350 -s 3 -d -1 -p ack -e 40 -c 2 -a 0 -i 182 -k AGT
+ -t 3.370874350 -s 3 -d 23 -p ack -e 60 -c 2 -a 0 -i 182 -k RTR 
- -t 3.370874350 -s 3 -d 23 -p ack -e 60 -c 2 -a 0 -i 182 -k RTR
h -t 3.370874350 -s 3 -d 23 -p ack -e 60 -c 2 -a 0 -i 182 -k RTR
r -t 3.371163954 -s 23 -d -1 -p MAC -e 38 -c 2 -a 0 -i 0 -k MAC
+ -t 3.371453350 -s 3 -d -1 -p MAC -e 44 -c 2 -a 0 -i 0 -k MAC 
- -t 3.371453350 -s 3 -d -1 -p MAC -e 44 -c 2 -a 0 -i 0 -k MAC
h -t 3.371453350 -s 3 -d -1 -p MAC -e 44 -c 2 -a 0 -i 0 -k MAC
r -t 3.371805954 -s 23 -d -1 -p MAC -e 44 -c 2 -a 0 -i 0 -k MAC
+ -t 3.371815954 -s 23 -d -1 -p MAC -e 38 -c 2 -a 0 -i 0 -k MAC 
- -t 3.371815954 -s 23 -d -1 -p MAC -e 38 -c 2 -a 0 -i 0 -k MAC
h -t 3.371815954 -s 23 -d -1 -p MAC -e 38 -c 2 -a 0 -i 0 -k MAC
r -t 3.372120558 -s 3 -d -1 -p MAC -e 38 -c 2 -a 0 -i 0 -k MAC
+ -t 3.372130558 -s 3 -d 23 -p ack -e 112 -c 2 -a 0 -i 180 -k MAC 
- -t 3.372130558 -s 3 -d 23 -p ack -e 112 -c 2 -a 0 -i 180 -k MAC
h -t 3.372130558 -s 3 -d 23 -p ack -e 112 -c 2 -a 0 -i 180 -k MAC
r -t 3.373027162 -s 23 -d 23 -p ack -e 60 -c 2 -a 0 -i 180 -k MAC
+ -t 3.373037162 -s 23 -d -1 -p MAC -e 38 -c 2 -a 0 -i 0 -k MAC 
- -t 3.373037162 -s 23 -d -1 -p MAC -e 38 -c 2 -a 0 -i 0 -k MAC
h -t 3.373037162 -s 23 -d -1 -p MAC -e 38 -c 2 -a 0 -i 0 -k MAC
r -t 3.373052162 -s 23 -d 23 -p ack -e 60 -c 2 -a 0 -i 180 -k AGT
r -t 3.373341766 -s 3 -d -1 -p MAC -e 38 -c 2 -a 0 -i 0 -k MAC
+ -t 3.373611766 -s 3 -d -1 -p MAC -e 44 -c 2 -a 0 -i 0 -k MAC 
- -t 3.373611766 -s 3 -d -1 -p MAC -e 44 -c 2 -a 0 -i 0 -k MAC
h -t 3.373611766 -s 3 -d -1 -p MAC -e 44 -c 2 -a 0 -i 0 -k MAC
r -t 3.373964371 -s 23 -d -1 -p MAC -e 44 -c 2 -a 0 -i 0 -k MAC
+ -t 3.373974371 -s 23 -d -1 -p MAC -e 38 -c 2 -a 0 -i 0 -k MAC 
- -t 3.373974371 -s 23 -d -1 -p MAC -e 38 -c 2 -a 0 -i 0 -k MAC
h -t 3.373974371 -s 23 -d -1 -p MAC -e 38 -c 2 -a 0 -i 0 -k MAC
r -t 3.374278975 -s 3 -d -1 -p MAC -e 38 -c 2 -a 0 -i 0 -k MAC
+ -t 3.374288975 -s 3 -d 23 -p ack -e 112 -c 2 -a 0 -i 181 -k MAC 
- -t 3.374288975 -s 3 -d 23 -p ack -e 112 -c 2 -a 0 -i 181 -k MAC
h -t 3.374288975 -s 3 -d 23 -p ack -e 112 -c 2 -a 0 -i 181 -k MAC
r -t 3.375185579 -s 23 -d 23 -p ack -e 60 -c 2 -a 0 -i 181 -k MAC
+ -t 3.375195579 -s 23 -d -1 -p MAC -e 38 -c 2 -a 0 -i 0 -k MAC 
- -t 3.375195579 -s 23 -d -1 -p MAC -e 38 -c 2 -a 0 -i 0 -k MAC
h -t 3.375195579 -s 23 -d -1 -p MAC -e 38 -c 2 -a 0 -i 0 -k MAC
r -t 3.375210579 -s 23 -d 23 -p ack -e 60 -c 2 -a 0 -i 181 -k AGT
r -t 3.375500183 -s 3 -d -1 -p MAC -e 38 -c 2 -a 0 -i 0 -k MAC
+ -t 3.375550183 -s 3 -d -1 -p MAC -e 44 -c 2 -a 0 -i 0 -k MAC 
- -t 3.375550183 -s 3 -d -1 -p MAC -e 44 -c 2 -a 0 -i 0 -k MAC
h -t 3.375550183 -s 3 -d -1 -p MAC -e 44 -c 2 -a 0 -i 0 -k MAC
r -t 3.375902787 -s 23 -d -1 -p MAC -e 44 -c 2 -a 0 -i 0 -k MAC
+ -t 3.375912787 -s 23 -d -1 -p MAC -e 38 -c 2 -a 0 -i 0 -k MAC 
- -t 3.375912787 -s 23 -d -1 -p MAC -e 38 -c 2 -a 0 -i 0 -k MAC
h -t 3.375912787 -s 23 -d -1 -p MAC -e 38 -c 2 -a 0 -i 0 -k MAC
r -t 3.376217391 -s 3 -d -1 -p MAC -e 38 -c 2 -a 0 -i 0 -k MAC
+ -t 3.376227391 -s 3 -d 23 -p ack -e 112 -c 2 -a 0 -i 182 -k MAC 
- -t 3.376227391 -s 3 -d 23 -p ack -e 112 -c 2 -a 0 -i 182 -k MAC
h -t 3.376227391 -s 3 -d 23 -p ack -e 112 -c 2 -a 0 -i 182 -k MAC
r -t 3.377123995 -s 23 -d 23 -p ack -e 60 -c 2 -a 0 -i 182 -k MAC
+ -t 3.377133995 -s 23 -d -1 -p MAC -e 38 -c 2 -a 0 -i 0 -k MAC 
- -t 3.377133995 -s 23 -d -1 -p MAC -e 38 -c 2 -a 0 -i 0 -k MAC
h -t 3.377133995 -s 23 -d -1 -p MAC -e 38 -c 2 -a 0 -i 0 -k MAC
r -t 3.377148995 -s 23 -d 23 -p ack -e 60 -c 2 -a 0 -i 182 -k AGT
r -t 3.377438599 -s 3 -d -1 -p MAC -e 38 -c 2 -a 0 -i 0 -k MAC
+ -t 3.377587995 -s 23 -d -1 -p MAC -e 44 -c 2 -a 0 -i 0 -k MAC 
- -t 3.377587995 -s 23 -d -1 -p MAC -e 44 -c 2 -a 0 -i 0 -k MAC
h -t 3.377587995 -s 23 -d -1 -p MAC -e 44 -c 2 -a 0 -i 0 -k MAC
r -t 3.377940599 -s 3 -d -1 -p MAC -e 44 -c 2 -a 0 -i 0 -k MAC
+ -t 3.377950599 -s 3 -d -1 -p MAC -e 38 -c 2 -a 0 -i 0 -k MAC 
- -t 3.377950599 -s 3 -d -1 -p MAC -e 38 -c 2 -a 0 -i 0 -k MAC
h -t 3.377950599 -s 3 -d -1 -p MAC -e 38 -c 2 -a 0 -i 0 -k MAC
r -t 3.378255203 -s 23 -d -1 -p MAC -e 38 -c 2 -a 0 -i 0 -k MAC
+ -t 3.378265203 -s 23 -d 3 -p tcp -e 1112 -c 2 -a 0 -i 178 -k MAC 
- -t 3.378265203 -s 23 -d 3 -p tcp -e 1112 -c 2 -a 0 -i 178 -k MAC
h -t 3.378265203 -s 23 -d 3 -p tcp -e 1112 -c 2 -a 0 -i 178 -k MAC
r -t 3.387161807 -s 3 -d 3 -p tcp -e 1060 -c 2 -a 0 -i 178 -k MAC
+ -t 3.387171807 -s 3 -d -1 -p MAC -e 38 -c 2 -a 0 -i 0 -k MAC 
- -t 3.387171807 -s 3 -d -1 -p MAC -e 38 -c 2 -a 0 -i 0 -k MAC
h -t 3.387171807 -s 3 -d -1 -p MAC -e 38 -c 2 -a 0 -i 0 -k MAC
r -t 3.387186807 -s 3 -d 3 -p tcp -e 1060 -c 2 -a 0 -i 178 -k AGT
+ -t 3.387186807 -s 3 -d -1 -p ack -e 40 -c 2 -a 0 -i 183 -k AGT 
- -t 3.387186807 -s 3 -d -1 -p ack -e 40 -c 2 -a 0 -i 183 -k AGT
h -t 3.387186807 -s 3 -d -1 -p ack -e 40 -c 2 -a 0 -i 183 -k AGT
+ -t 3.387186807 -s 3 -d 23 -p ack -e 60 -c 2 -a 0 -i 183 -k RTR 
- -t 3.387186807 -s 3 -d 23 -p ack -e 60 -c 2 -a 0 -i 183 -k RTR
h -t 3.387186807 -s 3 -d 23 -p ack -e 60 -c 2 -a 0 -i 183 -k RTR
r -t 3.387476411 -s 23 -d -1 -p MAC -e 38 -c 2 -a 0 -i 0 -k MAC
+ -t 3.387665807 -s 3 -d -1 -p MAC -e 44 -c 2 -a 0 -i 0 -k MAC 
- -t 3.387665807 -s 3 -d -1 -p MAC -e 44 -c 2 -a 0 -i 0 -k MAC
h -t 3.387665807 -s 3 -d -1 -p MAC -e 44 -c 2 -a 0 -i 0 -k MAC
r -t 3.388018411 -s 23 -d -1 -p MAC -e 44 -c 2 -a 0 -i 0 -k MAC
+ -t 3.388028411 -s 23 -d -1 -p MAC -e 38 -c 2 -a 0 -i 0 -k MAC 
- -t 3.388028411 -s 23 -d -1 -p MAC -e 38 -c 2 -a 0 -i 0 -k MAC
h -t 3.388028411 -s 23 -d -1 -p MAC -e 38 -c 2 -a 0 -i 0 -k MAC
r -t 3.388333015 -s 3 -d -1 -p MAC -e 38 -c 2 -a 0 -i 0 -k MAC
+ -t 3.388343015 -s 3 -d 23 -p ack -e 112 -c 2 -a 0 -i 183 -k MAC 
- -t 3.388343015 -s 3 -d 23 -p ack -e 112 -c 2 -a 0 -i 183 -k MAC
h -t 3.388343015 -s 3 -d 23 -p ack -e 112 -c 2 -a 0 -i 183 -k MAC
r -t 3.389239619 -s 23 -d 23 -p ack -e 60 -c 2 -a 0 -i 183 -k MAC
+ -t 3.389249619 -s 23 -d -1 -p MAC -e 38 -c 2 -a 0 -i 0 -k MAC 
- -t 3.389249619 -s 23 -d -1 -p MAC -e 38 -c 2 -a 0 -i 0 -k MAC
h -t 3.389249619 -s 23 -d -1 -p MAC -e 38 -c 2 -a 0 -i 0 -k MAC
r -t 3.389264619 -s 23 -d 23 -p ack -e 60 -c 2 -a 0 -i 183 -k AGT
r -t 3.389554223 -s 3 -d -1 -p MAC -e 38 -c 2 -a 0 -i 0 -k MAC
+ -t 3.389623619 -s 23 -d -1 -p MAC -e 44 -c 2 -a 0 -i 0 -k MAC 
- -t 3.389623619 -s 23 -d -1 -p MAC -e 44 -c 2 -a 0 -i 0 -k MAC
h -t 3.389623619 -s 23 -d -1 -p MAC -e 44 -c 2 -a 0 -i 0 -k MAC
r -t 3.389976223 -s 3 -d -1 -p MAC -e 44 -c 2 -a 0 -i 0 -k MAC
+ -t 3.389986223 -s 3 -d -1 -p MAC -e 38 -c 2 -a 0 -i 0 -k MAC 
- -t 3.389986223 -s 3 -d -1 -p MAC -e 38 -c 2 -a 0 -i 0 -k MAC
h -t 3.389986223 -s 3 -d -1 -p MAC -e 38 -c 2 -a 0 -i 0 -k MAC
r -t 3.390290827 -s 23 -d -1 -p MAC -e 38 -c 2 -a 0 -i 0 -k MAC
+ -t 3.390300827 -s 23 -d 3 -p tcp -e 1112 -c 2 -a 0 -i 179 -k MAC 
- -t 3.390300827 -s 23 -d 3 -p tcp -e 1112 -c 2 -a 0 -i 179 -k MAC
h -t 3.390300827 -s 23 -d 3 -p tcp -e 1112 -c 2 -a 0 -i 179 -k MAC
r -t 3.399197431 -s 3 -d 3 -p tcp -e 1060 -c 2 -a 0 -i 179 -k MAC
+ -t 3.399207431 -s 3 -d -1 -p MAC -e 38 -c 2 -a 0 -i 0 -k MAC 
- -t 3.399207431 -s 3 -d -1 -p MAC -e 38 -c 2 -a 0 -i 0 -k MAC
h -t 3.399207431 -s 3 -d -1 -p MAC -e 38 -c 2 -a 0 -i 0 -k MAC
r -t 3.399222431 -s 3 -d 3 -p tcp -e 1060 -c 2 -a 0 -i 179 -k AGT
+ -t 3.399222431 -s 3 -d -1 -p ack -e 40 -c 2 -a 0 -i 184 -k AGT 
- -t 3.399222431 -s 3 -d -1 -p ack -e 40 -c 2 -a 0 -i 184 -k AGT
h -t 3.399222431 -s 3 -d -1 -p ack -e 40 -c 2 -a 0 -i 184 -k AGT
+ -t 3.399222431 -s 3 -d 23 -p ack -e 60 -c 2 -a 0 -i 184 -k RTR 
- -t 3.399222431 -s 3 -d 23 -p ack -e 60 -c 2 -a 0 -i 184 -k RTR
h -t 3.399222431 -s 3 -d 23 -p ack -e 60 -c 2 -a 0 -i 184 -k RTR
r -t 3.399512035 -s 23 -d -1 -p MAC -e 38 -c 2 -a 0 -i 0 -k MAC
+ -t 3.400000000 -s 46 -d -1 -p tcp -e 40 -c 2 -a 0 -i 185 -k AGT 
- -t 3.400000000 -s 46 -d -1 -p tcp -e 40 -c 2 -a 0 -i 185 -k AGT
h -t 3.400000000 -s 46 -d -1 -p tcp -e 40 -c 2 -a 0 -i 185 -k AGT
+ -t 3.400101431 -s 3 -d -1 -p MAC -e 44 -c 2 -a 0 -i 0 -k MAC 
- -t 3.400101431 -s 3 -d -1 -p MAC -e 44 -c 2 -a 0 -i 0 -k MAC
h -t 3.400101431 -s 3 -d -1 -p MAC -e 44 -c 2 -a 0 -i 0 -k MAC
r -t 3.400454035 -s 23 -d -1 -p MAC -e 44 -c 2 -a 0 -i 0 -k MAC
+ -t 3.400464035 -s 23 -d -1 -p MAC -e 38 -c 2 -a 0 -i 0 -k MAC 
- -t 3.400464035 -s 23 -d -1 -p MAC -e 38 -c 2 -a 0 -i 0 -k MAC
h -t 3.400464035 -s 23 -d -1 -p MAC -e 38 -c 2 -a 0 -i 0 -k MAC
r -t 3.400768640 -s 3 -d -1 -p MAC -e 38 -c 2 -a 0 -i 0 -k MAC
+ -t 3.400778640 -s 3 -d 23 -p ack -e 112 -c 2 -a 0 -i 184 -k MAC 
- -t 3.400778640 -s 3 -d 23 -p ack -e 112 -c 2 -a 0 -i 184 -k MAC
h -t 3.400778640 -s 3 -d 23 -p ack -e 112 -c 2 -a 0 -i 184 -k MAC
r -t 3.401675244 -s 23 -d 23 -p ack -e 60 -c 2 -a 0 -i 184 -k MAC
+ -t 3.401685244 -s 23 -d -1 -p MAC -e 38 -c 2 -a 0 -i 0 -k MAC 
- -t 3.401685244 -s 23 -d -1 -p MAC -e 38 -c 2 -a 0 -i 0 -k MAC
h -t 3.401685244 -s 23 -d -1 -p MAC -e 38 -c 2 -a 0 -i 0 -k MAC
r -t 3.401700244 -s 23 -d 23 -p ack -e 60 -c 2 -a 0 -i 184 -k AGT
r -t 3.401989848 -s 3 -d -1 -p MAC -e 38 -c 2 -a 0 -i 0 -k MAC
n -t 3.4500000000000002 -s 46 -S COLOR -c pink -o gold -i pink -I gold
+ -t 3.500000000 -s 25 -d -1 -p tcp -e 40 -c 2 -a 0 -i 186 -k AGT 
- -t 3.500000000 -s 25 -d -1 -p tcp -e 40 -c 2 -a 0 -i 186 -k AGT
h -t 3.500000000 -s 25 -d -1 -p tcp -e 40 -c 2 -a 0 -i 186 -k AGT
n -t 3.5499999999999998 -s 25 -S COLOR -c pink -o gold -i pink -I gold
+ -t 3.600000000 -s 28 -d -1 -p tcp -e 40 -c 2 -a 0 -i 187 -k AGT 
- -t 3.600000000 -s 28 -d -1 -p tcp -e 40 -c 2 -a 0 -i 187 -k AGT
h -t 3.600000000 -s 28 -d -1 -p tcp -e 40 -c 2 -a 0 -i 187 -k AGT
n -t 3.6499999999999999 -s 28 -S COLOR -c pink -o gold -i pink -I gold
+ -t 3.700000000 -s 39 -d -1 -p tcp -e 40 -c 2 -a 0 -i 188 -k AGT 
- -t 3.700000000 -s 39 -d -1 -p tcp -e 40 -c 2 -a 0 -i 188 -k AGT
h -t 3.700000000 -s 39 -d -1 -p tcp -e 40 -c 2 -a 0 -i 188 -k AGT
n -t 3.75 -s 39 -S COLOR -c pink -o gold -i pink -I gold
+ -t 3.800000000 -s 27 -d -1 -p tcp -e 40 -c 2 -a 0 -i 189 -k AGT 
- -t 3.800000000 -s 27 -d -1 -p tcp -e 40 -c 2 -a 0 -i 189 -k AGT
h -t 3.800000000 -s 27 -d -1 -p tcp -e 40 -c 2 -a 0 -i 189 -k AGT
+ -t 3.800000000 -s 27 -d 3 -p tcp -e 60 -c 2 -a 0 -i 189 -k RTR 
- -t 3.800000000 -s 27 -d 3 -p tcp -e 60 -c 2 -a 0 -i 189 -k RTR
h -t 3.800000000 -s 27 -d 3 -p tcp -e 60 -c 2 -a 0 -i 189 -k RTR
+ -t 3.800075000 -s 27 -d -1 -p MAC -e 44 -c 2 -a 0 -i 0 -k MAC 
- -t 3.800075000 -s 27 -d -1 -p MAC -e 44 -c 2 -a 0 -i 0 -k MAC
h -t 3.800075000 -s 27 -d -1 -p MAC -e 44 -c 2 -a 0 -i 0 -k MAC
r -t 3.800427476 -s 3 -d -1 -p MAC -e 44 -c 2 -a 0 -i 0 -k MAC
+ -t 3.800437476 -s 3 -d -1 -p MAC -e 38 -c 2 -a 0 -i 0 -k MAC 
- -t 3.800437476 -s 3 -d -1 -p MAC -e 38 -c 2 -a 0 -i 0 -k MAC
h -t 3.800437476 -s 3 -d -1 -p MAC -e 38 -c 2 -a 0 -i 0 -k MAC
r -t 3.800741952 -s 27 -d -1 -p MAC -e 38 -c 2 -a 0 -i 0 -k MAC
+ -t 3.800751952 -s 27 -d 3 -p tcp -e 112 -c 2 -a 0 -i 189 -k MAC 
- -t 3.800751952 -s 27 -d 3 -p tcp -e 112 -c 2 -a 0 -i 189 -k MAC
h -t 3.800751952 -s 27 -d 3 -p tcp -e 112 -c 2 -a 0 -i 189 -k MAC
r -t 3.801648429 -s 3 -d 3 -p tcp -e 60 -c 2 -a 0 -i 189 -k MAC
+ -t 3.801658429 -s 3 -d -1 -p MAC -e 38 -c 2 -a 0 -i 0 -k MAC 
- -t 3.801658429 -s 3 -d -1 -p MAC -e 38 -c 2 -a 0 -i 0 -k MAC
h -t 3.801658429 -s 3 -d -1 -p MAC -e 38 -c 2 -a 0 -i 0 -k MAC
r -t 3.801673429 -s 3 -d 3 -p tcp -e 60 -c 2 -a 0 -i 189 -k AGT
+ -t 3.801673429 -s 3 -d -1 -p ack -e 40 -c 2 -a 0 -i 190 -k AGT 
- -t 3.801673429 -s 3 -d -1 -p ack -e 40 -c 2 -a 0 -i 190 -k AGT
h -t 3.801673429 -s 3 -d -1 -p ack -e 40 -c 2 -a 0 -i 190 -k AGT
+ -t 3.801673429 -s 3 -d 27 -p ack -e 60 -c 2 -a 0 -i 190 -k RTR 
- -t 3.801673429 -s 3 -d 27 -p ack -e 60 -c 2 -a 0 -i 190 -k RTR
h -t 3.801673429 -s 3 -d 27 -p ack -e 60 -c 2 -a 0 -i 190 -k RTR
r -t 3.801962905 -s 27 -d -1 -p MAC -e 38 -c 2 -a 0 -i 0 -k MAC
+ -t 3.802492429 -s 3 -d -1 -p MAC -e 44 -c 2 -a 0 -i 0 -k MAC 
- -t 3.802492429 -s 3 -d -1 -p MAC -e 44 -c 2 -a 0 -i 0 -k MAC
h -t 3.802492429 -s 3 -d -1 -p MAC -e 44 -c 2 -a 0 -i 0 -k MAC
r -t 3.802844905 -s 27 -d -1 -p MAC -e 44 -c 2 -a 0 -i 0 -k MAC
+ -t 3.802854905 -s 27 -d -1 -p MAC -e 38 -c 2 -a 0 -i 0 -k MAC 
- -t 3.802854905 -s 27 -d -1 -p MAC -e 38 -c 2 -a 0 -i 0 -k MAC
h -t 3.802854905 -s 27 -d -1 -p MAC -e 38 -c 2 -a 0 -i 0 -k MAC
r -t 3.803159381 -s 3 -d -1 -p MAC -e 38 -c 2 -a 0 -i 0 -k MAC
+ -t 3.803169381 -s 3 -d 27 -p ack -e 112 -c 2 -a 0 -i 190 -k MAC 
- -t 3.803169381 -s 3 -d 27 -p ack -e 112 -c 2 -a 0 -i 190 -k MAC
h -t 3.803169381 -s 3 -d 27 -p ack -e 112 -c 2 -a 0 -i 190 -k MAC
r -t 3.804065857 -s 27 -d 27 -p ack -e 60 -c 2 -a 0 -i 190 -k MAC
+ -t 3.804075857 -s 27 -d -1 -p MAC -e 38 -c 2 -a 0 -i 0 -k MAC 
- -t 3.804075857 -s 27 -d -1 -p MAC -e 38 -c 2 -a 0 -i 0 -k MAC
h -t 3.804075857 -s 27 -d -1 -p MAC -e 38 -c 2 -a 0 -i 0 -k MAC
r -t 3.804090857 -s 27 -d 27 -p ack -e 60 -c 2 -a 0 -i 190 -k AGT
+ -t 3.804090857 -s 27 -d -1 -p tcp -e 1040 -c 2 -a 0 -i 191 -k AGT 
- -t 3.804090857 -s 27 -d -1 -p tcp -e 1040 -c 2 -a 0 -i 191 -k AGT
h -t 3.804090857 -s 27 -d -1 -p tcp -e 1040 -c 2 -a 0 -i 191 -k AGT
+ -t 3.804090857 -s 27 -d 3 -p tcp -e 1060 -c 2 -a 0 -i 191 -k RTR 
- -t 3.804090857 -s 27 -d 3 -p tcp -e 1060 -c 2 -a 0 -i 191 -k RTR
h -t 3.804090857 -s 27 -d 3 -p tcp -e 1060 -c 2 -a 0 -i 191 -k RTR
+ -t 3.804090857 -s 27 -d -1 -p tcp -e 1040 -c 2 -a 0 -i 192 -k AGT 
- -t 3.804090857 -s 27 -d -1 -p tcp -e 1040 -c 2 -a 0 -i 192 -k AGT
h -t 3.804090857 -s 27 -d -1 -p tcp -e 1040 -c 2 -a 0 -i 192 -k AGT
+ -t 3.804090857 -s 27 -d 3 -p tcp -e 1060 -c 2 -a 0 -i 192 -k RTR 
- -t 3.804090857 -s 27 -d 3 -p tcp -e 1060 -c 2 -a 0 -i 192 -k RTR
h -t 3.804090857 -s 27 -d 3 -p tcp -e 1060 -c 2 -a 0 -i 192 -k RTR
r -t 3.804380333 -s 3 -d -1 -p MAC -e 38 -c 2 -a 0 -i 0 -k MAC
+ -t 3.804549857 -s 27 -d -1 -p MAC -e 44 -c 2 -a 0 -i 0 -k MAC 
- -t 3.804549857 -s 27 -d -1 -p MAC -e 44 -c 2 -a 0 -i 0 -k MAC
h -t 3.804549857 -s 27 -d -1 -p MAC -e 44 -c 2 -a 0 -i 0 -k MAC
r -t 3.804902333 -s 3 -d -1 -p MAC -e 44 -c 2 -a 0 -i 0 -k MAC
+ -t 3.804912333 -s 3 -d -1 -p MAC -e 38 -c 2 -a 0 -i 0 -k MAC 
- -t 3.804912333 -s 3 -d -1 -p MAC -e 38 -c 2 -a 0 -i 0 -k MAC
h -t 3.804912333 -s 3 -d -1 -p MAC -e 38 -c 2 -a 0 -i 0 -k MAC
r -t 3.805216810 -s 27 -d -1 -p MAC -e 38 -c 2 -a 0 -i 0 -k MAC
+ -t 3.805226810 -s 27 -d 3 -p tcp -e 1112 -c 2 -a 0 -i 191 -k MAC 
- -t 3.805226810 -s 27 -d 3 -p tcp -e 1112 -c 2 -a 0 -i 191 -k MAC
h -t 3.805226810 -s 27 -d 3 -p tcp -e 1112 -c 2 -a 0 -i 191 -k MAC
r -t 3.814123286 -s 3 -d 3 -p tcp -e 1060 -c 2 -a 0 -i 191 -k MAC
+ -t 3.814133286 -s 3 -d -1 -p MAC -e 38 -c 2 -a 0 -i 0 -k MAC 
- -t 3.814133286 -s 3 -d -1 -p MAC -e 38 -c 2 -a 0 -i 0 -k MAC
h -t 3.814133286 -s 3 -d -1 -p MAC -e 38 -c 2 -a 0 -i 0 -k MAC
r -t 3.814148286 -s 3 -d 3 -p tcp -e 1060 -c 2 -a 0 -i 191 -k AGT
+ -t 3.814148286 -s 3 -d -1 -p ack -e 40 -c 2 -a 0 -i 193 -k AGT 
- -t 3.814148286 -s 3 -d -1 -p ack -e 40 -c 2 -a 0 -i 193 -k AGT
h -t 3.814148286 -s 3 -d -1 -p ack -e 40 -c 2 -a 0 -i 193 -k AGT
+ -t 3.814148286 -s 3 -d 27 -p ack -e 60 -c 2 -a 0 -i 193 -k RTR 
- -t 3.814148286 -s 3 -d 27 -p ack -e 60 -c 2 -a 0 -i 193 -k RTR
h -t 3.814148286 -s 3 -d 27 -p ack -e 60 -c 2 -a 0 -i 193 -k RTR
r -t 3.814437762 -s 27 -d -1 -p MAC -e 38 -c 2 -a 0 -i 0 -k MAC
+ -t 3.814627762 -s 27 -d -1 -p MAC -e 44 -c 2 -a 0 -i 0 -k MAC 
- -t 3.814627762 -s 27 -d -1 -p MAC -e 44 -c 2 -a 0 -i 0 -k MAC
h -t 3.814627762 -s 27 -d -1 -p MAC -e 44 -c 2 -a 0 -i 0 -k MAC
r -t 3.814980238 -s 3 -d -1 -p MAC -e 44 -c 2 -a 0 -i 0 -k MAC
+ -t 3.814990238 -s 3 -d -1 -p MAC -e 38 -c 2 -a 0 -i 0 -k MAC 
- -t 3.814990238 -s 3 -d -1 -p MAC -e 38 -c 2 -a 0 -i 0 -k MAC
h -t 3.814990238 -s 3 -d -1 -p MAC -e 38 -c 2 -a 0 -i 0 -k MAC
r -t 3.815294715 -s 27 -d -1 -p MAC -e 38 -c 2 -a 0 -i 0 -k MAC
+ -t 3.815304715 -s 27 -d 3 -p tcp -e 1112 -c 2 -a 0 -i 192 -k MAC 
- -t 3.815304715 -s 27 -d 3 -p tcp -e 1112 -c 2 -a 0 -i 192 -k MAC
h -t 3.815304715 -s 27 -d 3 -p tcp -e 1112 -c 2 -a 0 -i 192 -k MAC
r -t 3.824201191 -s 3 -d 3 -p tcp -e 1060 -c 2 -a 0 -i 192 -k MAC
+ -t 3.824211191 -s 3 -d -1 -p MAC -e 38 -c 2 -a 0 -i 0 -k MAC 
- -t 3.824211191 -s 3 -d -1 -p MAC -e 38 -c 2 -a 0 -i 0 -k MAC
h -t 3.824211191 -s 3 -d -1 -p MAC -e 38 -c 2 -a 0 -i 0 -k MAC
r -t 3.824226191 -s 3 -d 3 -p tcp -e 1060 -c 2 -a 0 -i 192 -k AGT
+ -t 3.824226191 -s 3 -d -1 -p ack -e 40 -c 2 -a 0 -i 194 -k AGT 
- -t 3.824226191 -s 3 -d -1 -p ack -e 40 -c 2 -a 0 -i 194 -k AGT
h -t 3.824226191 -s 3 -d -1 -p ack -e 40 -c 2 -a 0 -i 194 -k AGT
+ -t 3.824226191 -s 3 -d 27 -p ack -e 60 -c 2 -a 0 -i 194 -k RTR 
- -t 3.824226191 -s 3 -d 27 -p ack -e 60 -c 2 -a 0 -i 194 -k RTR
h -t 3.824226191 -s 3 -d 27 -p ack -e 60 -c 2 -a 0 -i 194 -k RTR
r -t 3.824515667 -s 27 -d -1 -p MAC -e 38 -c 2 -a 0 -i 0 -k MAC
+ -t 3.824765191 -s 3 -d -1 -p MAC -e 44 -c 2 -a 0 -i 0 -k MAC 
- -t 3.824765191 -s 3 -d -1 -p MAC -e 44 -c 2 -a 0 -i 0 -k MAC
h -t 3.824765191 -s 3 -d -1 -p MAC -e 44 -c 2 -a 0 -i 0 -k MAC
r -t 3.825117667 -s 27 -d -1 -p MAC -e 44 -c 2 -a 0 -i 0 -k MAC
+ -t 3.825127667 -s 27 -d -1 -p MAC -e 38 -c 2 -a 0 -i 0 -k MAC 
- -t 3.825127667 -s 27 -d -1 -p MAC -e 38 -c 2 -a 0 -i 0 -k MAC
h -t 3.825127667 -s 27 -d -1 -p MAC -e 38 -c 2 -a 0 -i 0 -k MAC
r -t 3.825432143 -s 3 -d -1 -p MAC -e 38 -c 2 -a 0 -i 0 -k MAC
+ -t 3.825442143 -s 3 -d 27 -p ack -e 112 -c 2 -a 0 -i 193 -k MAC 
- -t 3.825442143 -s 3 -d 27 -p ack -e 112 -c 2 -a 0 -i 193 -k MAC
h -t 3.825442143 -s 3 -d 27 -p ack -e 112 -c 2 -a 0 -i 193 -k MAC
r -t 3.826338619 -s 27 -d 27 -p ack -e 60 -c 2 -a 0 -i 193 -k MAC
+ -t 3.826348619 -s 27 -d -1 -p MAC -e 38 -c 2 -a 0 -i 0 -k MAC 
- -t 3.826348619 -s 27 -d -1 -p MAC -e 38 -c 2 -a 0 -i 0 -k MAC
h -t 3.826348619 -s 27 -d -1 -p MAC -e 38 -c 2 -a 0 -i 0 -k MAC
r -t 3.826363619 -s 27 -d 27 -p ack -e 60 -c 2 -a 0 -i 193 -k AGT
+ -t 3.826363619 -s 27 -d -1 -p tcp -e 1040 -c 2 -a 0 -i 195 -k AGT 
- -t 3.826363619 -s 27 -d -1 -p tcp -e 1040 -c 2 -a 0 -i 195 -k AGT
h -t 3.826363619 -s 27 -d -1 -p tcp -e 1040 -c 2 -a 0 -i 195 -k AGT
+ -t 3.826363619 -s 27 -d 3 -p tcp -e 1060 -c 2 -a 0 -i 195 -k RTR 
- -t 3.826363619 -s 27 -d 3 -p tcp -e 1060 -c 2 -a 0 -i 195 -k RTR
h -t 3.826363619 -s 27 -d 3 -p tcp -e 1060 -c 2 -a 0 -i 195 -k RTR
+ -t 3.826363619 -s 27 -d -1 -p tcp -e 1040 -c 2 -a 0 -i 196 -k AGT 
- -t 3.826363619 -s 27 -d -1 -p tcp -e 1040 -c 2 -a 0 -i 196 -k AGT
h -t 3.826363619 -s 27 -d -1 -p tcp -e 1040 -c 2 -a 0 -i 196 -k AGT
+ -t 3.826363619 -s 27 -d 3 -p tcp -e 1060 -c 2 -a 0 -i 196 -k RTR 
- -t 3.826363619 -s 27 -d 3 -p tcp -e 1060 -c 2 -a 0 -i 196 -k RTR
h -t 3.826363619 -s 27 -d 3 -p tcp -e 1060 -c 2 -a 0 -i 196 -k RTR
r -t 3.826653096 -s 3 -d -1 -p MAC -e 38 -c 2 -a 0 -i 0 -k MAC
+ -t 3.826803096 -s 3 -d -1 -p MAC -e 44 -c 2 -a 0 -i 0 -k MAC 
- -t 3.826803096 -s 3 -d -1 -p MAC -e 44 -c 2 -a 0 -i 0 -k MAC
h -t 3.826803096 -s 3 -d -1 -p MAC -e 44 -c 2 -a 0 -i 0 -k MAC
r -t 3.827155572 -s 27 -d -1 -p MAC -e 44 -c 2 -a 0 -i 0 -k MAC
+ -t 3.827165572 -s 27 -d -1 -p MAC -e 38 -c 2 -a 0 -i 0 -k MAC 
- -t 3.827165572 -s 27 -d -1 -p MAC -e 38 -c 2 -a 0 -i 0 -k MAC
h -t 3.827165572 -s 27 -d -1 -p MAC -e 38 -c 2 -a 0 -i 0 -k MAC
r -t 3.827470048 -s 3 -d -1 -p MAC -e 38 -c 2 -a 0 -i 0 -k MAC
+ -t 3.827480048 -s 3 -d 27 -p ack -e 112 -c 2 -a 0 -i 194 -k MAC 
- -t 3.827480048 -s 3 -d 27 -p ack -e 112 -c 2 -a 0 -i 194 -k MAC
h -t 3.827480048 -s 3 -d 27 -p ack -e 112 -c 2 -a 0 -i 194 -k MAC
r -t 3.828376524 -s 27 -d 27 -p ack -e 60 -c 2 -a 0 -i 194 -k MAC
+ -t 3.828386524 -s 27 -d -1 -p MAC -e 38 -c 2 -a 0 -i 0 -k MAC 
- -t 3.828386524 -s 27 -d -1 -p MAC -e 38 -c 2 -a 0 -i 0 -k MAC
h -t 3.828386524 -s 27 -d -1 -p MAC -e 38 -c 2 -a 0 -i 0 -k MAC
r -t 3.828401524 -s 27 -d 27 -p ack -e 60 -c 2 -a 0 -i 194 -k AGT
+ -t 3.828401524 -s 27 -d -1 -p tcp -e 1040 -c 2 -a 0 -i 197 -k AGT 
- -t 3.828401524 -s 27 -d -1 -p tcp -e 1040 -c 2 -a 0 -i 197 -k AGT
h -t 3.828401524 -s 27 -d -1 -p tcp -e 1040 -c 2 -a 0 -i 197 -k AGT
+ -t 3.828401524 -s 27 -d 3 -p tcp -e 1060 -c 2 -a 0 -i 197 -k RTR 
- -t 3.828401524 -s 27 -d 3 -p tcp -e 1060 -c 2 -a 0 -i 197 -k RTR
h -t 3.828401524 -s 27 -d 3 -p tcp -e 1060 -c 2 -a 0 -i 197 -k RTR
+ -t 3.828401524 -s 27 -d -1 -p tcp -e 1040 -c 2 -a 0 -i 198 -k AGT 
- -t 3.828401524 -s 27 -d -1 -p tcp -e 1040 -c 2 -a 0 -i 198 -k AGT
h -t 3.828401524 -s 27 -d -1 -p tcp -e 1040 -c 2 -a 0 -i 198 -k AGT
+ -t 3.828401524 -s 27 -d 3 -p tcp -e 1060 -c 2 -a 0 -i 198 -k RTR 
- -t 3.828401524 -s 27 -d 3 -p tcp -e 1060 -c 2 -a 0 -i 198 -k RTR
h -t 3.828401524 -s 27 -d 3 -p tcp -e 1060 -c 2 -a 0 -i 198 -k RTR
r -t 3.828691000 -s 3 -d -1 -p MAC -e 38 -c 2 -a 0 -i 0 -k MAC
+ -t 3.828840524 -s 27 -d -1 -p MAC -e 44 -c 2 -a 0 -i 0 -k MAC 
- -t 3.828840524 -s 27 -d -1 -p MAC -e 44 -c 2 -a 0 -i 0 -k MAC
h -t 3.828840524 -s 27 -d -1 -p MAC -e 44 -c 2 -a 0 -i 0 -k MAC
r -t 3.829193000 -s 3 -d -1 -p MAC -e 44 -c 2 -a 0 -i 0 -k MAC
+ -t 3.829203000 -s 3 -d -1 -p MAC -e 38 -c 2 -a 0 -i 0 -k MAC 
- -t 3.829203000 -s 3 -d -1 -p MAC -e 38 -c 2 -a 0 -i 0 -k MAC
h -t 3.829203000 -s 3 -d -1 -p MAC -e 38 -c 2 -a 0 -i 0 -k MAC
r -t 3.829507477 -s 27 -d -1 -p MAC -e 38 -c 2 -a 0 -i 0 -k MAC
+ -t 3.829517477 -s 27 -d 3 -p tcp -e 1112 -c 2 -a 0 -i 195 -k MAC 
- -t 3.829517477 -s 27 -d 3 -p tcp -e 1112 -c 2 -a 0 -i 195 -k MAC
h -t 3.829517477 -s 27 -d 3 -p tcp -e 1112 -c 2 -a 0 -i 195 -k MAC
r -t 3.838413953 -s 3 -d 3 -p tcp -e 1060 -c 2 -a 0 -i 195 -k MAC
+ -t 3.838423953 -s 3 -d -1 -p MAC -e 38 -c 2 -a 0 -i 0 -k MAC 
- -t 3.838423953 -s 3 -d -1 -p MAC -e 38 -c 2 -a 0 -i 0 -k MAC
h -t 3.838423953 -s 3 -d -1 -p MAC -e 38 -c 2 -a 0 -i 0 -k MAC
r -t 3.838438953 -s 3 -d 3 -p tcp -e 1060 -c 2 -a 0 -i 195 -k AGT
+ -t 3.838438953 -s 3 -d -1 -p ack -e 40 -c 2 -a 0 -i 199 -k AGT 
- -t 3.838438953 -s 3 -d -1 -p ack -e 40 -c 2 -a 0 -i 199 -k AGT
h -t 3.838438953 -s 3 -d -1 -p ack -e 40 -c 2 -a 0 -i 199 -k AGT
+ -t 3.838438953 -s 3 -d 27 -p ack -e 60 -c 2 -a 0 -i 199 -k RTR 
- -t 3.838438953 -s 3 -d 27 -p ack -e 60 -c 2 -a 0 -i 199 -k RTR
h -t 3.838438953 -s 3 -d 27 -p ack -e 60 -c 2 -a 0 -i 199 -k RTR
r -t 3.838728429 -s 27 -d -1 -p MAC -e 38 -c 2 -a 0 -i 0 -k MAC
+ -t 3.838778429 -s 27 -d -1 -p MAC -e 44 -c 2 -a 0 -i 0 -k MAC 
- -t 3.838778429 -s 27 -d -1 -p MAC -e 44 -c 2 -a 0 -i 0 -k MAC
h -t 3.838778429 -s 27 -d -1 -p MAC -e 44 -c 2 -a 0 -i 0 -k MAC
r -t 3.839130905 -s 3 -d -1 -p MAC -e 44 -c 2 -a 0 -i 0 -k MAC
+ -t 3.839140905 -s 3 -d -1 -p MAC -e 38 -c 2 -a 0 -i 0 -k MAC 
- -t 3.839140905 -s 3 -d -1 -p MAC -e 38 -c 2 -a 0 -i 0 -k MAC
h -t 3.839140905 -s 3 -d -1 -p MAC -e 38 -c 2 -a 0 -i 0 -k MAC
r -t 3.839445382 -s 27 -d -1 -p MAC -e 38 -c 2 -a 0 -i 0 -k MAC
+ -t 3.839455382 -s 27 -d 3 -p tcp -e 1112 -c 2 -a 0 -i 196 -k MAC 
- -t 3.839455382 -s 27 -d 3 -p tcp -e 1112 -c 2 -a 0 -i 196 -k MAC
h -t 3.839455382 -s 27 -d 3 -p tcp -e 1112 -c 2 -a 0 -i 196 -k MAC
r -t 3.848351858 -s 3 -d 3 -p tcp -e 1060 -c 2 -a 0 -i 196 -k MAC
+ -t 3.848361858 -s 3 -d -1 -p MAC -e 38 -c 2 -a 0 -i 0 -k MAC 
- -t 3.848361858 -s 3 -d -1 -p MAC -e 38 -c 2 -a 0 -i 0 -k MAC
h -t 3.848361858 -s 3 -d -1 -p MAC -e 38 -c 2 -a 0 -i 0 -k MAC
r -t 3.848376858 -s 3 -d 3 -p tcp -e 1060 -c 2 -a 0 -i 196 -k AGT
+ -t 3.848376858 -s 3 -d -1 -p ack -e 40 -c 2 -a 0 -i 200 -k AGT 
- -t 3.848376858 -s 3 -d -1 -p ack -e 40 -c 2 -a 0 -i 200 -k AGT
h -t 3.848376858 -s 3 -d -1 -p ack -e 40 -c 2 -a 0 -i 200 -k AGT
+ -t 3.848376858 -s 3 -d 27 -p ack -e 60 -c 2 -a 0 -i 200 -k RTR 
- -t 3.848376858 -s 3 -d 27 -p ack -e 60 -c 2 -a 0 -i 200 -k RTR
h -t 3.848376858 -s 3 -d 27 -p ack -e 60 -c 2 -a 0 -i 200 -k RTR
r -t 3.848666334 -s 27 -d -1 -p MAC -e 38 -c 2 -a 0 -i 0 -k MAC
+ -t 3.848815858 -s 3 -d -1 -p MAC -e 44 -c 2 -a 0 -i 0 -k MAC 
- -t 3.848815858 -s 3 -d -1 -p MAC -e 44 -c 2 -a 0 -i 0 -k MAC
h -t 3.848815858 -s 3 -d -1 -p MAC -e 44 -c 2 -a 0 -i 0 -k MAC
r -t 3.849168334 -s 27 -d -1 -p MAC -e 44 -c 2 -a 0 -i 0 -k MAC
+ -t 3.849178334 -s 27 -d -1 -p MAC -e 38 -c 2 -a 0 -i 0 -k MAC 
- -t 3.849178334 -s 27 -d -1 -p MAC -e 38 -c 2 -a 0 -i 0 -k MAC
h -t 3.849178334 -s 27 -d -1 -p MAC -e 38 -c 2 -a 0 -i 0 -k MAC
r -t 3.849482810 -s 3 -d -1 -p MAC -e 38 -c 2 -a 0 -i 0 -k MAC
+ -t 3.849492810 -s 3 -d 27 -p ack -e 112 -c 2 -a 0 -i 199 -k MAC 
- -t 3.849492810 -s 3 -d 27 -p ack -e 112 -c 2 -a 0 -i 199 -k MAC
h -t 3.849492810 -s 3 -d 27 -p ack -e 112 -c 2 -a 0 -i 199 -k MAC
n -t 3.8500000000000001 -s 27 -S COLOR -c pink -o gold -i pink -I gold
r -t 3.850389286 -s 27 -d 27 -p ack -e 60 -c 2 -a 0 -i 199 -k MAC
+ -t 3.850399286 -s 27 -d -1 -p MAC -e 38 -c 2 -a 0 -i 0 -k MAC 
- -t 3.850399286 -s 27 -d -1 -p MAC -e 38 -c 2 -a 0 -i 0 -k MAC
h -t 3.850399286 -s 27 -d -1 -p MAC -e 38 -c 2 -a 0 -i 0 -k MAC
r -t 3.850414286 -s 27 -d 27 -p ack -e 60 -c 2 -a 0 -i 199 -k AGT
r -t 3.850703763 -s 3 -d -1 -p MAC -e 38 -c 2 -a 0 -i 0 -k MAC
+ -t 3.850793763 -s 3 -d -1 -p MAC -e 44 -c 2 -a 0 -i 0 -k MAC 
- -t 3.850793763 -s 3 -d -1 -p MAC -e 44 -c 2 -a 0 -i 0 -k MAC
h -t 3.850793763 -s 3 -d -1 -p MAC -e 44 -c 2 -a 0 -i 0 -k MAC
r -t 3.851146239 -s 27 -d -1 -p MAC -e 44 -c 2 -a 0 -i 0 -k MAC
+ -t 3.851156239 -s 27 -d -1 -p MAC -e 38 -c 2 -a 0 -i 0 -k MAC 
- -t 3.851156239 -s 27 -d -1 -p MAC -e 38 -c 2 -a 0 -i 0 -k MAC
h -t 3.851156239 -s 27 -d -1 -p MAC -e 38 -c 2 -a 0 -i 0 -k MAC
r -t 3.851460715 -s 3 -d -1 -p MAC -e 38 -c 2 -a 0 -i 0 -k MAC
+ -t 3.851470715 -s 3 -d 27 -p ack -e 112 -c 2 -a 0 -i 200 -k MAC 
- -t 3.851470715 -s 3 -d 27 -p ack -e 112 -c 2 -a 0 -i 200 -k MAC
h -t 3.851470715 -s 3 -d 27 -p ack -e 112 -c 2 -a 0 -i 200 -k MAC
r -t 3.852367191 -s 27 -d 27 -p ack -e 60 -c 2 -a 0 -i 200 -k MAC
+ -t 3.852377191 -s 27 -d -1 -p MAC -e 38 -c 2 -a 0 -i 0 -k MAC 
- -t 3.852377191 -s 27 -d -1 -p MAC -e 38 -c 2 -a 0 -i 0 -k MAC
h -t 3.852377191 -s 27 -d -1 -p MAC -e 38 -c 2 -a 0 -i 0 -k MAC
r -t 3.852392191 -s 27 -d 27 -p ack -e 60 -c 2 -a 0 -i 200 -k AGT
r -t 3.852681667 -s 3 -d -1 -p MAC -e 38 -c 2 -a 0 -i 0 -k MAC
+ -t 3.852751191 -s 27 -d -1 -p MAC -e 44 -c 2 -a 0 -i 0 -k MAC 
- -t 3.852751191 -s 27 -d -1 -p MAC -e 44 -c 2 -a 0 -i 0 -k MAC
h -t 3.852751191 -s 27 -d -1 -p MAC -e 44 -c 2 -a 0 -i 0 -k MAC
r -t 3.853103667 -s 3 -d -1 -p MAC -e 44 -c 2 -a 0 -i 0 -k MAC
+ -t 3.853113667 -s 3 -d -1 -p MAC -e 38 -c 2 -a 0 -i 0 -k MAC 
- -t 3.853113667 -s 3 -d -1 -p MAC -e 38 -c 2 -a 0 -i 0 -k MAC
h -t 3.853113667 -s 3 -d -1 -p MAC -e 38 -c 2 -a 0 -i 0 -k MAC
r -t 3.853418144 -s 27 -d -1 -p MAC -e 38 -c 2 -a 0 -i 0 -k MAC
+ -t 3.853428144 -s 27 -d 3 -p tcp -e 1112 -c 2 -a 0 -i 197 -k MAC 
- -t 3.853428144 -s 27 -d 3 -p tcp -e 1112 -c 2 -a 0 -i 197 -k MAC
h -t 3.853428144 -s 27 -d 3 -p tcp -e 1112 -c 2 -a 0 -i 197 -k MAC
r -t 3.862324620 -s 3 -d 3 -p tcp -e 1060 -c 2 -a 0 -i 197 -k MAC
+ -t 3.862334620 -s 3 -d -1 -p MAC -e 38 -c 2 -a 0 -i 0 -k MAC 
- -t 3.862334620 -s 3 -d -1 -p MAC -e 38 -c 2 -a 0 -i 0 -k MAC
h -t 3.862334620 -s 3 -d -1 -p MAC -e 38 -c 2 -a 0 -i 0 -k MAC
r -t 3.862349620 -s 3 -d 3 -p tcp -e 1060 -c 2 -a 0 -i 197 -k AGT
+ -t 3.862349620 -s 3 -d -1 -p ack -e 40 -c 2 -a 0 -i 201 -k AGT 
- -t 3.862349620 -s 3 -d -1 -p ack -e 40 -c 2 -a 0 -i 201 -k AGT
h -t 3.862349620 -s 3 -d -1 -p ack -e 40 -c 2 -a 0 -i 201 -k AGT
+ -t 3.862349620 -s 3 -d 27 -p ack -e 60 -c 2 -a 0 -i 201 -k RTR 
- -t 3.862349620 -s 3 -d 27 -p ack -e 60 -c 2 -a 0 -i 201 -k RTR
h -t 3.862349620 -s 3 -d 27 -p ack -e 60 -c 2 -a 0 -i 201 -k RTR
r -t 3.862639096 -s 27 -d -1 -p MAC -e 38 -c 2 -a 0 -i 0 -k MAC
+ -t 3.863029096 -s 27 -d -1 -p MAC -e 44 -c 2 -a 0 -i 0 -k MAC 
- -t 3.863029096 -s 27 -d -1 -p MAC -e 44 -c 2 -a 0 -i 0 -k MAC
h -t 3.863029096 -s 27 -d -1 -p MAC -e 44 -c 2 -a 0 -i 0 -k MAC
r -t 3.863381572 -s 3 -d -1 -p MAC -e 44 -c 2 -a 0 -i 0 -k MAC
+ -t 3.863391572 -s 3 -d -1 -p MAC -e 38 -c 2 -a 0 -i 0 -k MAC 
- -t 3.863391572 -s 3 -d -1 -p MAC -e 38 -c 2 -a 0 -i 0 -k MAC
h -t 3.863391572 -s 3 -d -1 -p MAC -e 38 -c 2 -a 0 -i 0 -k MAC
r -t 3.863696048 -s 27 -d -1 -p MAC -e 38 -c 2 -a 0 -i 0 -k MAC
+ -t 3.863706048 -s 27 -d 3 -p tcp -e 1112 -c 2 -a 0 -i 198 -k MAC 
- -t 3.863706048 -s 27 -d 3 -p tcp -e 1112 -c 2 -a 0 -i 198 -k MAC
h -t 3.863706048 -s 27 -d 3 -p tcp -e 1112 -c 2 -a 0 -i 198 -k MAC
r -t 3.872602525 -s 3 -d 3 -p tcp -e 1060 -c 2 -a 0 -i 198 -k MAC
+ -t 3.872612525 -s 3 -d -1 -p MAC -e 38 -c 2 -a 0 -i 0 -k MAC 
- -t 3.872612525 -s 3 -d -1 -p MAC -e 38 -c 2 -a 0 -i 0 -k MAC
h -t 3.872612525 -s 3 -d -1 -p MAC -e 38 -c 2 -a 0 -i 0 -k MAC
r -t 3.872627525 -s 3 -d 3 -p tcp -e 1060 -c 2 -a 0 -i 198 -k AGT
+ -t 3.872627525 -s 3 -d -1 -p ack -e 40 -c 2 -a 0 -i 202 -k AGT 
- -t 3.872627525 -s 3 -d -1 -p ack -e 40 -c 2 -a 0 -i 202 -k AGT
h -t 3.872627525 -s 3 -d -1 -p ack -e 40 -c 2 -a 0 -i 202 -k AGT
+ -t 3.872627525 -s 3 -d 27 -p ack -e 60 -c 2 -a 0 -i 202 -k RTR 
- -t 3.872627525 -s 3 -d 27 -p ack -e 60 -c 2 -a 0 -i 202 -k RTR
h -t 3.872627525 -s 3 -d 27 -p ack -e 60 -c 2 -a 0 -i 202 -k RTR
r -t 3.872917001 -s 27 -d -1 -p MAC -e 38 -c 2 -a 0 -i 0 -k MAC
+ -t 3.873126525 -s 3 -d -1 -p MAC -e 44 -c 2 -a 0 -i 0 -k MAC 
- -t 3.873126525 -s 3 -d -1 -p MAC -e 44 -c 2 -a 0 -i 0 -k MAC
h -t 3.873126525 -s 3 -d -1 -p MAC -e 44 -c 2 -a 0 -i 0 -k MAC
r -t 3.873479001 -s 27 -d -1 -p MAC -e 44 -c 2 -a 0 -i 0 -k MAC
+ -t 3.873489001 -s 27 -d -1 -p MAC -e 38 -c 2 -a 0 -i 0 -k MAC 
- -t 3.873489001 -s 27 -d -1 -p MAC -e 38 -c 2 -a 0 -i 0 -k MAC
h -t 3.873489001 -s 27 -d -1 -p MAC -e 38 -c 2 -a 0 -i 0 -k MAC
r -t 3.873793477 -s 3 -d -1 -p MAC -e 38 -c 2 -a 0 -i 0 -k MAC
+ -t 3.873803477 -s 3 -d 27 -p ack -e 112 -c 2 -a 0 -i 201 -k MAC 
- -t 3.873803477 -s 3 -d 27 -p ack -e 112 -c 2 -a 0 -i 201 -k MAC
h -t 3.873803477 -s 3 -d 27 -p ack -e 112 -c 2 -a 0 -i 201 -k MAC
r -t 3.874699953 -s 27 -d 27 -p ack -e 60 -c 2 -a 0 -i 201 -k MAC
+ -t 3.874709953 -s 27 -d -1 -p MAC -e 38 -c 2 -a 0 -i 0 -k MAC 
- -t 3.874709953 -s 27 -d -1 -p MAC -e 38 -c 2 -a 0 -i 0 -k MAC
h -t 3.874709953 -s 27 -d -1 -p MAC -e 38 -c 2 -a 0 -i 0 -k MAC
r -t 3.874724953 -s 27 -d 27 -p ack -e 60 -c 2 -a 0 -i 201 -k AGT
r -t 3.875014430 -s 3 -d -1 -p MAC -e 38 -c 2 -a 0 -i 0 -k MAC
+ -t 3.875604430 -s 3 -d -1 -p MAC -e 44 -c 2 -a 0 -i 0 -k MAC 
- -t 3.875604430 -s 3 -d -1 -p MAC -e 44 -c 2 -a 0 -i 0 -k MAC
h -t 3.875604430 -s 3 -d -1 -p MAC -e 44 -c 2 -a 0 -i 0 -k MAC
r -t 3.875956906 -s 27 -d -1 -p MAC -e 44 -c 2 -a 0 -i 0 -k MAC
+ -t 3.875966906 -s 27 -d -1 -p MAC -e 38 -c 2 -a 0 -i 0 -k MAC 
- -t 3.875966906 -s 27 -d -1 -p MAC -e 38 -c 2 -a 0 -i 0 -k MAC
h -t 3.875966906 -s 27 -d -1 -p MAC -e 38 -c 2 -a 0 -i 0 -k MAC
r -t 3.876271382 -s 3 -d -1 -p MAC -e 38 -c 2 -a 0 -i 0 -k MAC
+ -t 3.876281382 -s 3 -d 27 -p ack -e 112 -c 2 -a 0 -i 202 -k MAC 
- -t 3.876281382 -s 3 -d 27 -p ack -e 112 -c 2 -a 0 -i 202 -k MAC
h -t 3.876281382 -s 3 -d 27 -p ack -e 112 -c 2 -a 0 -i 202 -k MAC
r -t 3.877177858 -s 27 -d 27 -p ack -e 60 -c 2 -a 0 -i 202 -k MAC
+ -t 3.877187858 -s 27 -d -1 -p MAC -e 38 -c 2 -a 0 -i 0 -k MAC 
- -t 3.877187858 -s 27 -d -1 -p MAC -e 38 -c 2 -a 0 -i 0 -k MAC
h -t 3.877187858 -s 27 -d -1 -p MAC -e 38 -c 2 -a 0 -i 0 -k MAC
r -t 3.877202858 -s 27 -d 27 -p ack -e 60 -c 2 -a 0 -i 202 -k AGT
r -t 3.877492334 -s 3 -d -1 -p MAC -e 38 -c 2 -a 0 -i 0 -k MAC
+ -t 3.900000000 -s 2 -d -1 -p tcp -e 40 -c 2 -a 0 -i 203 -k AGT 
- -t 3.900000000 -s 2 -d -1 -p tcp -e 40 -c 2 -a 0 -i 203 -k AGT
h -t 3.900000000 -s 2 -d -1 -p tcp -e 40 -c 2 -a 0 -i 203 -k AGT
+ -t 3.900000000 -s 2 -d 26 -p tcp -e 60 -c 2 -a 0 -i 203 -k RTR 
- -t 3.900000000 -s 2 -d 26 -p tcp -e 60 -c 2 -a 0 -i 203 -k RTR
h -t 3.900000000 -s 2 -d 26 -p tcp -e 60 -c 2 -a 0 -i 203 -k RTR
+ -t 3.900075000 -s 2 -d -1 -p MAC -e 44 -c 2 -a 0 -i 0 -k MAC 
- -t 3.900075000 -s 2 -d -1 -p MAC -e 44 -c 2 -a 0 -i 0 -k MAC
h -t 3.900075000 -s 2 -d -1 -p MAC -e 44 -c 2 -a 0 -i 0 -k MAC
r -t 3.900427457 -s 26 -d -1 -p MAC -e 44 -c 2 -a 0 -i 0 -k MAC
+ -t 3.900437457 -s 26 -d -1 -p MAC -e 38 -c 2 -a 0 -i 0 -k MAC 
- -t 3.900437457 -s 26 -d -1 -p MAC -e 38 -c 2 -a 0 -i 0 -k MAC
h -t 3.900437457 -s 26 -d -1 -p MAC -e 38 -c 2 -a 0 -i 0 -k MAC
r -t 3.900741913 -s 2 -d -1 -p MAC -e 38 -c 2 -a 0 -i 0 -k MAC
+ -t 3.900751913 -s 2 -d 26 -p tcp -e 112 -c 2 -a 0 -i 203 -k MAC 
- -t 3.900751913 -s 2 -d 26 -p tcp -e 112 -c 2 -a 0 -i 203 -k MAC
h -t 3.900751913 -s 2 -d 26 -p tcp -e 112 -c 2 -a 0 -i 203 -k MAC
r -t 3.901648370 -s 26 -d 26 -p tcp -e 60 -c 2 -a 0 -i 203 -k MAC
+ -t 3.901658370 -s 26 -d -1 -p MAC -e 38 -c 2 -a 0 -i 0 -k MAC 
- -t 3.901658370 -s 26 -d -1 -p MAC -e 38 -c 2 -a 0 -i 0 -k MAC
h -t 3.901658370 -s 26 -d -1 -p MAC -e 38 -c 2 -a 0 -i 0 -k MAC
r -t 3.901673370 -s 26 -d 26 -p tcp -e 60 -c 2 -a 0 -i 203 -k AGT
+ -t 3.901673370 -s 26 -d -1 -p ack -e 40 -c 2 -a 0 -i 204 -k AGT 
- -t 3.901673370 -s 26 -d -1 -p ack -e 40 -c 2 -a 0 -i 204 -k AGT
h -t 3.901673370 -s 26 -d -1 -p ack -e 40 -c 2 -a 0 -i 204 -k AGT
+ -t 3.901673370 -s 26 -d 2 -p ack -e 60 -c 2 -a 0 -i 204 -k RTR 
- -t 3.901673370 -s 26 -d 2 -p ack -e 60 -c 2 -a 0 -i 204 -k RTR
h -t 3.901673370 -s 26 -d 2 -p ack -e 60 -c 2 -a 0 -i 204 -k RTR
r -t 3.901962827 -s 2 -d -1 -p MAC -e 38 -c 2 -a 0 -i 0 -k MAC
+ -t 3.902092370 -s 26 -d -1 -p MAC -e 44 -c 2 -a 0 -i 0 -k MAC 
- -t 3.902092370 -s 26 -d -1 -p MAC -e 44 -c 2 -a 0 -i 0 -k MAC
h -t 3.902092370 -s 26 -d -1 -p MAC -e 44 -c 2 -a 0 -i 0 -k MAC
r -t 3.902444827 -s 2 -d -1 -p MAC -e 44 -c 2 -a 0 -i 0 -k MAC
+ -t 3.902454827 -s 2 -d -1 -p MAC -e 38 -c 2 -a 0 -i 0 -k MAC 
- -t 3.902454827 -s 2 -d -1 -p MAC -e 38 -c 2 -a 0 -i 0 -k MAC
h -t 3.902454827 -s 2 -d -1 -p MAC -e 38 -c 2 -a 0 -i 0 -k MAC
r -t 3.902759284 -s 26 -d -1 -p MAC -e 38 -c 2 -a 0 -i 0 -k MAC
+ -t 3.902769284 -s 26 -d 2 -p ack -e 112 -c 2 -a 0 -i 204 -k MAC 
- -t 3.902769284 -s 26 -d 2 -p ack -e 112 -c 2 -a 0 -i 204 -k MAC
h -t 3.902769284 -s 26 -d 2 -p ack -e 112 -c 2 -a 0 -i 204 -k MAC
r -t 3.903665740 -s 2 -d 2 -p ack -e 60 -c 2 -a 0 -i 204 -k MAC
+ -t 3.903675740 -s 2 -d -1 -p MAC -e 38 -c 2 -a 0 -i 0 -k MAC 
- -t 3.903675740 -s 2 -d -1 -p MAC -e 38 -c 2 -a 0 -i 0 -k MAC
h -t 3.903675740 -s 2 -d -1 -p MAC -e 38 -c 2 -a 0 -i 0 -k MAC
r -t 3.903690740 -s 2 -d 2 -p ack -e 60 -c 2 -a 0 -i 204 -k AGT
+ -t 3.903690740 -s 2 -d -1 -p tcp -e 1040 -c 2 -a 0 -i 205 -k AGT 
- -t 3.903690740 -s 2 -d -1 -p tcp -e 1040 -c 2 -a 0 -i 205 -k AGT
h -t 3.903690740 -s 2 -d -1 -p tcp -e 1040 -c 2 -a 0 -i 205 -k AGT
+ -t 3.903690740 -s 2 -d 26 -p tcp -e 1060 -c 2 -a 0 -i 205 -k RTR 
- -t 3.903690740 -s 2 -d 26 -p tcp -e 1060 -c 2 -a 0 -i 205 -k RTR
h -t 3.903690740 -s 2 -d 26 -p tcp -e 1060 -c 2 -a 0 -i 205 -k RTR
+ -t 3.903690740 -s 2 -d -1 -p tcp -e 1040 -c 2 -a 0 -i 206 -k AGT 
- -t 3.903690740 -s 2 -d -1 -p tcp -e 1040 -c 2 -a 0 -i 206 -k AGT
h -t 3.903690740 -s 2 -d -1 -p tcp -e 1040 -c 2 -a 0 -i 206 -k AGT
+ -t 3.903690740 -s 2 -d 26 -p tcp -e 1060 -c 2 -a 0 -i 206 -k RTR 
- -t 3.903690740 -s 2 -d 26 -p tcp -e 1060 -c 2 -a 0 -i 206 -k RTR
h -t 3.903690740 -s 2 -d 26 -p tcp -e 1060 -c 2 -a 0 -i 206 -k RTR
r -t 3.903980197 -s 26 -d -1 -p MAC -e 38 -c 2 -a 0 -i 0 -k MAC
+ -t 3.904129740 -s 2 -d -1 -p MAC -e 44 -c 2 -a 0 -i 0 -k MAC 
- -t 3.904129740 -s 2 -d -1 -p MAC -e 44 -c 2 -a 0 -i 0 -k MAC
h -t 3.904129740 -s 2 -d -1 -p MAC -e 44 -c 2 -a 0 -i 0 -k MAC
r -t 3.904482197 -s 26 -d -1 -p MAC -e 44 -c 2 -a 0 -i 0 -k MAC
+ -t 3.904492197 -s 26 -d -1 -p MAC -e 38 -c 2 -a 0 -i 0 -k MAC 
- -t 3.904492197 -s 26 -d -1 -p MAC -e 38 -c 2 -a 0 -i 0 -k MAC
h -t 3.904492197 -s 26 -d -1 -p MAC -e 38 -c 2 -a 0 -i 0 -k MAC
r -t 3.904796654 -s 2 -d -1 -p MAC -e 38 -c 2 -a 0 -i 0 -k MAC
+ -t 3.904806654 -s 2 -d 26 -p tcp -e 1112 -c 2 -a 0 -i 205 -k MAC 
- -t 3.904806654 -s 2 -d 26 -p tcp -e 1112 -c 2 -a 0 -i 205 -k MAC
h -t 3.904806654 -s 2 -d 26 -p tcp -e 1112 -c 2 -a 0 -i 205 -k MAC
r -t 3.913703110 -s 26 -d 26 -p tcp -e 1060 -c 2 -a 0 -i 205 -k MAC
+ -t 3.913713110 -s 26 -d -1 -p MAC -e 38 -c 2 -a 0 -i 0 -k MAC 
- -t 3.913713110 -s 26 -d -1 -p MAC -e 38 -c 2 -a 0 -i 0 -k MAC
h -t 3.913713110 -s 26 -d -1 -p MAC -e 38 -c 2 -a 0 -i 0 -k MAC
r -t 3.913728110 -s 26 -d 26 -p tcp -e 1060 -c 2 -a 0 -i 205 -k AGT
+ -t 3.913728110 -s 26 -d -1 -p ack -e 40 -c 2 -a 0 -i 207 -k AGT 
- -t 3.913728110 -s 26 -d -1 -p ack -e 40 -c 2 -a 0 -i 207 -k AGT
h -t 3.913728110 -s 26 -d -1 -p ack -e 40 -c 2 -a 0 -i 207 -k AGT
+ -t 3.913728110 -s 26 -d 2 -p ack -e 60 -c 2 -a 0 -i 207 -k RTR 
- -t 3.913728110 -s 26 -d 2 -p ack -e 60 -c 2 -a 0 -i 207 -k RTR
h -t 3.913728110 -s 26 -d 2 -p ack -e 60 -c 2 -a 0 -i 207 -k RTR
r -t 3.914017567 -s 2 -d -1 -p MAC -e 38 -c 2 -a 0 -i 0 -k MAC
+ -t 3.914167110 -s 26 -d -1 -p MAC -e 44 -c 2 -a 0 -i 0 -k MAC 
- -t 3.914167110 -s 26 -d -1 -p MAC -e 44 -c 2 -a 0 -i 0 -k MAC
h -t 3.914167110 -s 26 -d -1 -p MAC -e 44 -c 2 -a 0 -i 0 -k MAC
r -t 3.914519567 -s 2 -d -1 -p MAC -e 44 -c 2 -a 0 -i 0 -k MAC
+ -t 3.914529567 -s 2 -d -1 -p MAC -e 38 -c 2 -a 0 -i 0 -k MAC 
- -t 3.914529567 -s 2 -d -1 -p MAC -e 38 -c 2 -a 0 -i 0 -k MAC
h -t 3.914529567 -s 2 -d -1 -p MAC -e 38 -c 2 -a 0 -i 0 -k MAC
r -t 3.914834024 -s 26 -d -1 -p MAC -e 38 -c 2 -a 0 -i 0 -k MAC
+ -t 3.914844024 -s 26 -d 2 -p ack -e 112 -c 2 -a 0 -i 207 -k MAC 
- -t 3.914844024 -s 26 -d 2 -p ack -e 112 -c 2 -a 0 -i 207 -k MAC
h -t 3.914844024 -s 26 -d 2 -p ack -e 112 -c 2 -a 0 -i 207 -k MAC
r -t 3.915740481 -s 2 -d 2 -p ack -e 60 -c 2 -a 0 -i 207 -k MAC
+ -t 3.915750481 -s 2 -d -1 -p MAC -e 38 -c 2 -a 0 -i 0 -k MAC 
- -t 3.915750481 -s 2 -d -1 -p MAC -e 38 -c 2 -a 0 -i 0 -k MAC
h -t 3.915750481 -s 2 -d -1 -p MAC -e 38 -c 2 -a 0 -i 0 -k MAC
r -t 3.915765481 -s 2 -d 2 -p ack -e 60 -c 2 -a 0 -i 207 -k AGT
+ -t 3.915765481 -s 2 -d -1 -p tcp -e 1040 -c 2 -a 0 -i 208 -k AGT 
- -t 3.915765481 -s 2 -d -1 -p tcp -e 1040 -c 2 -a 0 -i 208 -k AGT
h -t 3.915765481 -s 2 -d -1 -p tcp -e 1040 -c 2 -a 0 -i 208 -k AGT
+ -t 3.915765481 -s 2 -d 26 -p tcp -e 1060 -c 2 -a 0 -i 208 -k RTR 
- -t 3.915765481 -s 2 -d 26 -p tcp -e 1060 -c 2 -a 0 -i 208 -k RTR
h -t 3.915765481 -s 2 -d 26 -p tcp -e 1060 -c 2 -a 0 -i 208 -k RTR
+ -t 3.915765481 -s 2 -d -1 -p tcp -e 1040 -c 2 -a 0 -i 209 -k AGT 
- -t 3.915765481 -s 2 -d -1 -p tcp -e 1040 -c 2 -a 0 -i 209 -k AGT
h -t 3.915765481 -s 2 -d -1 -p tcp -e 1040 -c 2 -a 0 -i 209 -k AGT
+ -t 3.915765481 -s 2 -d 26 -p tcp -e 1060 -c 2 -a 0 -i 209 -k RTR 
- -t 3.915765481 -s 2 -d 26 -p tcp -e 1060 -c 2 -a 0 -i 209 -k RTR
h -t 3.915765481 -s 2 -d 26 -p tcp -e 1060 -c 2 -a 0 -i 209 -k RTR
r -t 3.916054937 -s 26 -d -1 -p MAC -e 38 -c 2 -a 0 -i 0 -k MAC
+ -t 3.916244481 -s 2 -d -1 -p MAC -e 44 -c 2 -a 0 -i 0 -k MAC 
- -t 3.916244481 -s 2 -d -1 -p MAC -e 44 -c 2 -a 0 -i 0 -k MAC
h -t 3.916244481 -s 2 -d -1 -p MAC -e 44 -c 2 -a 0 -i 0 -k MAC
r -t 3.916596937 -s 26 -d -1 -p MAC -e 44 -c 2 -a 0 -i 0 -k MAC
+ -t 3.916606937 -s 26 -d -1 -p MAC -e 38 -c 2 -a 0 -i 0 -k MAC 
- -t 3.916606937 -s 26 -d -1 -p MAC -e 38 -c 2 -a 0 -i 0 -k MAC
h -t 3.916606937 -s 26 -d -1 -p MAC -e 38 -c 2 -a 0 -i 0 -k MAC
r -t 3.916911394 -s 2 -d -1 -p MAC -e 38 -c 2 -a 0 -i 0 -k MAC
+ -t 3.916921394 -s 2 -d 26 -p tcp -e 1112 -c 2 -a 0 -i 206 -k MAC 
- -t 3.916921394 -s 2 -d 26 -p tcp -e 1112 -c 2 -a 0 -i 206 -k MAC
h -t 3.916921394 -s 2 -d 26 -p tcp -e 1112 -c 2 -a 0 -i 206 -k MAC
r -t 3.925817851 -s 26 -d 26 -p tcp -e 1060 -c 2 -a 0 -i 206 -k MAC
+ -t 3.925827851 -s 26 -d -1 -p MAC -e 38 -c 2 -a 0 -i 0 -k MAC 
- -t 3.925827851 -s 26 -d -1 -p MAC -e 38 -c 2 -a 0 -i 0 -k MAC
h -t 3.925827851 -s 26 -d -1 -p MAC -e 38 -c 2 -a 0 -i 0 -k MAC
r -t 3.925842851 -s 26 -d 26 -p tcp -e 1060 -c 2 -a 0 -i 206 -k AGT
+ -t 3.925842851 -s 26 -d -1 -p ack -e 40 -c 2 -a 0 -i 210 -k AGT 
- -t 3.925842851 -s 26 -d -1 -p ack -e 40 -c 2 -a 0 -i 210 -k AGT
h -t 3.925842851 -s 26 -d -1 -p ack -e 40 -c 2 -a 0 -i 210 -k AGT
+ -t 3.925842851 -s 26 -d 2 -p ack -e 60 -c 2 -a 0 -i 210 -k RTR 
- -t 3.925842851 -s 26 -d 2 -p ack -e 60 -c 2 -a 0 -i 210 -k RTR
h -t 3.925842851 -s 26 -d 2 -p ack -e 60 -c 2 -a 0 -i 210 -k RTR
r -t 3.926132307 -s 2 -d -1 -p MAC -e 38 -c 2 -a 0 -i 0 -k MAC
+ -t 3.926342307 -s 2 -d -1 -p MAC -e 44 -c 2 -a 0 -i 0 -k MAC 
- -t 3.926342307 -s 2 -d -1 -p MAC -e 44 -c 2 -a 0 -i 0 -k MAC
h -t 3.926342307 -s 2 -d -1 -p MAC -e 44 -c 2 -a 0 -i 0 -k MAC
r -t 3.926694764 -s 26 -d -1 -p MAC -e 44 -c 2 -a 0 -i 0 -k MAC
+ -t 3.926704764 -s 26 -d -1 -p MAC -e 38 -c 2 -a 0 -i 0 -k MAC 
- -t 3.926704764 -s 26 -d -1 -p MAC -e 38 -c 2 -a 0 -i 0 -k MAC
h -t 3.926704764 -s 26 -d -1 -p MAC -e 38 -c 2 -a 0 -i 0 -k MAC
r -t 3.927009221 -s 2 -d -1 -p MAC -e 38 -c 2 -a 0 -i 0 -k MAC
+ -t 3.927019221 -s 2 -d 26 -p tcp -e 1112 -c 2 -a 0 -i 208 -k MAC 
- -t 3.927019221 -s 2 -d 26 -p tcp -e 1112 -c 2 -a 0 -i 208 -k MAC
h -t 3.927019221 -s 2 -d 26 -p tcp -e 1112 -c 2 -a 0 -i 208 -k MAC
r -t 3.935915678 -s 26 -d 26 -p tcp -e 1060 -c 2 -a 0 -i 208 -k MAC
+ -t 3.935925678 -s 26 -d -1 -p MAC -e 38 -c 2 -a 0 -i 0 -k MAC 
- -t 3.935925678 -s 26 -d -1 -p MAC -e 38 -c 2 -a 0 -i 0 -k MAC
h -t 3.935925678 -s 26 -d -1 -p MAC -e 38 -c 2 -a 0 -i 0 -k MAC
r -t 3.935940678 -s 26 -d 26 -p tcp -e 1060 -c 2 -a 0 -i 208 -k AGT
+ -t 3.935940678 -s 26 -d -1 -p ack -e 40 -c 2 -a 0 -i 211 -k AGT 
- -t 3.935940678 -s 26 -d -1 -p ack -e 40 -c 2 -a 0 -i 211 -k AGT
h -t 3.935940678 -s 26 -d -1 -p ack -e 40 -c 2 -a 0 -i 211 -k AGT
+ -t 3.935940678 -s 26 -d 2 -p ack -e 60 -c 2 -a 0 -i 211 -k RTR 
- -t 3.935940678 -s 26 -d 2 -p ack -e 60 -c 2 -a 0 -i 211 -k RTR
h -t 3.935940678 -s 26 -d 2 -p ack -e 60 -c 2 -a 0 -i 211 -k RTR
r -t 3.936230134 -s 2 -d -1 -p MAC -e 38 -c 2 -a 0 -i 0 -k MAC
+ -t 3.936440134 -s 2 -d -1 -p MAC -e 44 -c 2 -a 0 -i 0 -k MAC 
- -t 3.936440134 -s 2 -d -1 -p MAC -e 44 -c 2 -a 0 -i 0 -k MAC
h -t 3.936440134 -s 2 -d -1 -p MAC -e 44 -c 2 -a 0 -i 0 -k MAC
r -t 3.936792591 -s 26 -d -1 -p MAC -e 44 -c 2 -a 0 -i 0 -k MAC
+ -t 3.936802591 -s 26 -d -1 -p MAC -e 38 -c 2 -a 0 -i 0 -k MAC 
- -t 3.936802591 -s 26 -d -1 -p MAC -e 38 -c 2 -a 0 -i 0 -k MAC
h -t 3.936802591 -s 26 -d -1 -p MAC -e 38 -c 2 -a 0 -i 0 -k MAC
r -t 3.937107048 -s 2 -d -1 -p MAC -e 38 -c 2 -a 0 -i 0 -k MAC
+ -t 3.937117048 -s 2 -d 26 -p tcp -e 1112 -c 2 -a 0 -i 209 -k MAC 
- -t 3.937117048 -s 2 -d 26 -p tcp -e 1112 -c 2 -a 0 -i 209 -k MAC
h -t 3.937117048 -s 2 -d 26 -p tcp -e 1112 -c 2 -a 0 -i 209 -k MAC
r -t 3.946013504 -s 26 -d 26 -p tcp -e 1060 -c 2 -a 0 -i 209 -k MAC
+ -t 3.946023504 -s 26 -d -1 -p MAC -e 38 -c 2 -a 0 -i 0 -k MAC 
- -t 3.946023504 -s 26 -d -1 -p MAC -e 38 -c 2 -a 0 -i 0 -k MAC
h -t 3.946023504 -s 26 -d -1 -p MAC -e 38 -c 2 -a 0 -i 0 -k MAC
r -t 3.946038504 -s 26 -d 26 -p tcp -e 1060 -c 2 -a 0 -i 209 -k AGT
+ -t 3.946038504 -s 26 -d -1 -p ack -e 40 -c 2 -a 0 -i 212 -k AGT 
- -t 3.946038504 -s 26 -d -1 -p ack -e 40 -c 2 -a 0 -i 212 -k AGT
h -t 3.946038504 -s 26 -d -1 -p ack -e 40 -c 2 -a 0 -i 212 -k AGT
+ -t 3.946038504 -s 26 -d 2 -p ack -e 60 -c 2 -a 0 -i 212 -k RTR 
- -t 3.946038504 -s 26 -d 2 -p ack -e 60 -c 2 -a 0 -i 212 -k RTR
h -t 3.946038504 -s 26 -d 2 -p ack -e 60 -c 2 -a 0 -i 212 -k RTR
r -t 3.946327961 -s 2 -d -1 -p MAC -e 38 -c 2 -a 0 -i 0 -k MAC
+ -t 3.946457504 -s 26 -d -1 -p MAC -e 44 -c 2 -a 0 -i 0 -k MAC 
- -t 3.946457504 -s 26 -d -1 -p MAC -e 44 -c 2 -a 0 -i 0 -k MAC
h -t 3.946457504 -s 26 -d -1 -p MAC -e 44 -c 2 -a 0 -i 0 -k MAC
r -t 3.946809961 -s 2 -d -1 -p MAC -e 44 -c 2 -a 0 -i 0 -k MAC
+ -t 3.946819961 -s 2 -d -1 -p MAC -e 38 -c 2 -a 0 -i 0 -k MAC 
- -t 3.946819961 -s 2 -d -1 -p MAC -e 38 -c 2 -a 0 -i 0 -k MAC
h -t 3.946819961 -s 2 -d -1 -p MAC -e 38 -c 2 -a 0 -i 0 -k MAC
r -t 3.947124418 -s 26 -d -1 -p MAC -e 38 -c 2 -a 0 -i 0 -k MAC
+ -t 3.947134418 -s 26 -d 2 -p ack -e 112 -c 2 -a 0 -i 210 -k MAC 
- -t 3.947134418 -s 26 -d 2 -p ack -e 112 -c 2 -a 0 -i 210 -k MAC
h -t 3.947134418 -s 26 -d 2 -p ack -e 112 -c 2 -a 0 -i 210 -k MAC
r -t 3.948030875 -s 2 -d 2 -p ack -e 60 -c 2 -a 0 -i 210 -k MAC
+ -t 3.948040875 -s 2 -d -1 -p MAC -e 38 -c 2 -a 0 -i 0 -k MAC 
- -t 3.948040875 -s 2 -d -1 -p MAC -e 38 -c 2 -a 0 -i 0 -k MAC
h -t 3.948040875 -s 2 -d -1 -p MAC -e 38 -c 2 -a 0 -i 0 -k MAC
r -t 3.948055875 -s 2 -d 2 -p ack -e 60 -c 2 -a 0 -i 210 -k AGT
+ -t 3.948055875 -s 2 -d -1 -p tcp -e 1040 -c 2 -a 0 -i 213 -k AGT 
- -t 3.948055875 -s 2 -d -1 -p tcp -e 1040 -c 2 -a 0 -i 213 -k AGT
h -t 3.948055875 -s 2 -d -1 -p tcp -e 1040 -c 2 -a 0 -i 213 -k AGT
+ -t 3.948055875 -s 2 -d 26 -p tcp -e 1060 -c 2 -a 0 -i 213 -k RTR 
- -t 3.948055875 -s 2 -d 26 -p tcp -e 1060 -c 2 -a 0 -i 213 -k RTR
h -t 3.948055875 -s 2 -d 26 -p tcp -e 1060 -c 2 -a 0 -i 213 -k RTR
+ -t 3.948055875 -s 2 -d -1 -p tcp -e 1040 -c 2 -a 0 -i 214 -k AGT 
- -t 3.948055875 -s 2 -d -1 -p tcp -e 1040 -c 2 -a 0 -i 214 -k AGT
h -t 3.948055875 -s 2 -d -1 -p tcp -e 1040 -c 2 -a 0 -i 214 -k AGT
+ -t 3.948055875 -s 2 -d 26 -p tcp -e 1060 -c 2 -a 0 -i 214 -k RTR 
- -t 3.948055875 -s 2 -d 26 -p tcp -e 1060 -c 2 -a 0 -i 214 -k RTR
h -t 3.948055875 -s 2 -d 26 -p tcp -e 1060 -c 2 -a 0 -i 214 -k RTR
r -t 3.948345331 -s 26 -d -1 -p MAC -e 38 -c 2 -a 0 -i 0 -k MAC
+ -t 3.948415331 -s 26 -d -1 -p MAC -e 44 -c 2 -a 0 -i 0 -k MAC 
- -t 3.948415331 -s 26 -d -1 -p MAC -e 44 -c 2 -a 0 -i 0 -k MAC
h -t 3.948415331 -s 26 -d -1 -p MAC -e 44 -c 2 -a 0 -i 0 -k MAC
r -t 3.948767788 -s 2 -d -1 -p MAC -e 44 -c 2 -a 0 -i 0 -k MAC
+ -t 3.948777788 -s 2 -d -1 -p MAC -e 38 -c 2 -a 0 -i 0 -k MAC 
- -t 3.948777788 -s 2 -d -1 -p MAC -e 38 -c 2 -a 0 -i 0 -k MAC
h -t 3.948777788 -s 2 -d -1 -p MAC -e 38 -c 2 -a 0 -i 0 -k MAC
r -t 3.949082245 -s 26 -d -1 -p MAC -e 38 -c 2 -a 0 -i 0 -k MAC
+ -t 3.949092245 -s 26 -d 2 -p ack -e 112 -c 2 -a 0 -i 211 -k MAC 
- -t 3.949092245 -s 26 -d 2 -p ack -e 112 -c 2 -a 0 -i 211 -k MAC
h -t 3.949092245 -s 26 -d 2 -p ack -e 112 -c 2 -a 0 -i 211 -k MAC
r -t 3.949988701 -s 2 -d 2 -p ack -e 60 -c 2 -a 0 -i 211 -k MAC
+ -t 3.949998701 -s 2 -d -1 -p MAC -e 38 -c 2 -a 0 -i 0 -k MAC 
- -t 3.949998701 -s 2 -d -1 -p MAC -e 38 -c 2 -a 0 -i 0 -k MAC
h -t 3.949998701 -s 2 -d -1 -p MAC -e 38 -c 2 -a 0 -i 0 -k MAC
n -t 3.9500000000000002 -s 2 -S COLOR -c green -o gold -i green -I gold
r -t 3.950013701 -s 2 -d 2 -p ack -e 60 -c 2 -a 0 -i 211 -k AGT
r -t 3.950303158 -s 26 -d -1 -p MAC -e 38 -c 2 -a 0 -i 0 -k MAC
+ -t 3.950432701 -s 2 -d -1 -p MAC -e 44 -c 2 -a 0 -i 0 -k MAC 
- -t 3.950432701 -s 2 -d -1 -p MAC -e 44 -c 2 -a 0 -i 0 -k MAC
h -t 3.950432701 -s 2 -d -1 -p MAC -e 44 -c 2 -a 0 -i 0 -k MAC
r -t 3.950785158 -s 26 -d -1 -p MAC -e 44 -c 2 -a 0 -i 0 -k MAC
+ -t 3.950795158 -s 26 -d -1 -p MAC -e 38 -c 2 -a 0 -i 0 -k MAC 
- -t 3.950795158 -s 26 -d -1 -p MAC -e 38 -c 2 -a 0 -i 0 -k MAC
h -t 3.950795158 -s 26 -d -1 -p MAC -e 38 -c 2 -a 0 -i 0 -k MAC
r -t 3.951099615 -s 2 -d -1 -p MAC -e 38 -c 2 -a 0 -i 0 -k MAC
+ -t 3.951109615 -s 2 -d 26 -p tcp -e 1112 -c 2 -a 0 -i 213 -k MAC 
- -t 3.951109615 -s 2 -d 26 -p tcp -e 1112 -c 2 -a 0 -i 213 -k MAC
h -t 3.951109615 -s 2 -d 26 -p tcp -e 1112 -c 2 -a 0 -i 213 -k MAC
r -t 3.960006072 -s 26 -d 26 -p tcp -e 1060 -c 2 -a 0 -i 213 -k MAC
+ -t 3.960016072 -s 26 -d -1 -p MAC -e 38 -c 2 -a 0 -i 0 -k MAC 
- -t 3.960016072 -s 26 -d -1 -p MAC -e 38 -c 2 -a 0 -i 0 -k MAC
h -t 3.960016072 -s 26 -d -1 -p MAC -e 38 -c 2 -a 0 -i 0 -k MAC
r -t 3.960031072 -s 26 -d 26 -p tcp -e 1060 -c 2 -a 0 -i 213 -k AGT
+ -t 3.960031072 -s 26 -d -1 -p ack -e 40 -c 2 -a 0 -i 215 -k AGT 
- -t 3.960031072 -s 26 -d -1 -p ack -e 40 -c 2 -a 0 -i 215 -k AGT
h -t 3.960031072 -s 26 -d -1 -p ack -e 40 -c 2 -a 0 -i 215 -k AGT
+ -t 3.960031072 -s 26 -d 2 -p ack -e 60 -c 2 -a 0 -i 215 -k RTR 
- -t 3.960031072 -s 26 -d 2 -p ack -e 60 -c 2 -a 0 -i 215 -k RTR
h -t 3.960031072 -s 26 -d 2 -p ack -e 60 -c 2 -a 0 -i 215 -k RTR
r -t 3.960320528 -s 2 -d -1 -p MAC -e 38 -c 2 -a 0 -i 0 -k MAC
+ -t 3.960450528 -s 2 -d -1 -p MAC -e 44 -c 2 -a 0 -i 0 -k MAC 
- -t 3.960450528 -s 2 -d -1 -p MAC -e 44 -c 2 -a 0 -i 0 -k MAC
h -t 3.960450528 -s 2 -d -1 -p MAC -e 44 -c 2 -a 0 -i 0 -k MAC
r -t 3.960802985 -s 26 -d -1 -p MAC -e 44 -c 2 -a 0 -i 0 -k MAC
+ -t 3.960812985 -s 26 -d -1 -p MAC -e 38 -c 2 -a 0 -i 0 -k MAC 
- -t 3.960812985 -s 26 -d -1 -p MAC -e 38 -c 2 -a 0 -i 0 -k MAC
h -t 3.960812985 -s 26 -d -1 -p MAC -e 38 -c 2 -a 0 -i 0 -k MAC
r -t 3.961117442 -s 2 -d -1 -p MAC -e 38 -c 2 -a 0 -i 0 -k MAC
+ -t 3.961127442 -s 2 -d 26 -p tcp -e 1112 -c 2 -a 0 -i 214 -k MAC 
- -t 3.961127442 -s 2 -d 26 -p tcp -e 1112 -c 2 -a 0 -i 214 -k MAC
h -t 3.961127442 -s 2 -d 26 -p tcp -e 1112 -c 2 -a 0 -i 214 -k MAC
r -t 3.970023898 -s 26 -d 26 -p tcp -e 1060 -c 2 -a 0 -i 214 -k MAC
+ -t 3.970033898 -s 26 -d -1 -p MAC -e 38 -c 2 -a 0 -i 0 -k MAC 
- -t 3.970033898 -s 26 -d -1 -p MAC -e 38 -c 2 -a 0 -i 0 -k MAC
h -t 3.970033898 -s 26 -d -1 -p MAC -e 38 -c 2 -a 0 -i 0 -k MAC
r -t 3.970048898 -s 26 -d 26 -p tcp -e 1060 -c 2 -a 0 -i 214 -k AGT
+ -t 3.970048898 -s 26 -d -1 -p ack -e 40 -c 2 -a 0 -i 216 -k AGT 
- -t 3.970048898 -s 26 -d -1 -p ack -e 40 -c 2 -a 0 -i 216 -k AGT
h -t 3.970048898 -s 26 -d -1 -p ack -e 40 -c 2 -a 0 -i 216 -k AGT
+ -t 3.970048898 -s 26 -d 2 -p ack -e 60 -c 2 -a 0 -i 216 -k RTR 
- -t 3.970048898 -s 26 -d 2 -p ack -e 60 -c 2 -a 0 -i 216 -k RTR
h -t 3.970048898 -s 26 -d 2 -p ack -e 60 -c 2 -a 0 -i 216 -k RTR
r -t 3.970338355 -s 2 -d -1 -p MAC -e 38 -c 2 -a 0 -i 0 -k MAC
+ -t 3.970507898 -s 26 -d -1 -p MAC -e 44 -c 2 -a 0 -i 0 -k MAC 
- -t 3.970507898 -s 26 -d -1 -p MAC -e 44 -c 2 -a 0 -i 0 -k MAC
h -t 3.970507898 -s 26 -d -1 -p MAC -e 44 -c 2 -a 0 -i 0 -k MAC
r -t 3.970860355 -s 2 -d -1 -p MAC -e 44 -c 2 -a 0 -i 0 -k MAC
+ -t 3.970870355 -s 2 -d -1 -p MAC -e 38 -c 2 -a 0 -i 0 -k MAC 
- -t 3.970870355 -s 2 -d -1 -p MAC -e 38 -c 2 -a 0 -i 0 -k MAC
h -t 3.970870355 -s 2 -d -1 -p MAC -e 38 -c 2 -a 0 -i 0 -k MAC
r -t 3.971174812 -s 26 -d -1 -p MAC -e 38 -c 2 -a 0 -i 0 -k MAC
+ -t 3.971184812 -s 26 -d 2 -p ack -e 112 -c 2 -a 0 -i 212 -k MAC 
- -t 3.971184812 -s 26 -d 2 -p ack -e 112 -c 2 -a 0 -i 212 -k MAC
h -t 3.971184812 -s 26 -d 2 -p ack -e 112 -c 2 -a 0 -i 212 -k MAC
r -t 3.972081269 -s 2 -d 2 -p ack -e 60 -c 2 -a 0 -i 212 -k MAC
+ -t 3.972091269 -s 2 -d -1 -p MAC -e 38 -c 2 -a 0 -i 0 -k MAC 
- -t 3.972091269 -s 2 -d -1 -p MAC -e 38 -c 2 -a 0 -i 0 -k MAC
h -t 3.972091269 -s 2 -d -1 -p MAC -e 38 -c 2 -a 0 -i 0 -k MAC
r -t 3.972106269 -s 2 -d 2 -p ack -e 60 -c 2 -a 0 -i 212 -k AGT
r -t 3.972395725 -s 26 -d -1 -p MAC -e 38 -c 2 -a 0 -i 0 -k MAC
+ -t 3.972685725 -s 26 -d -1 -p MAC -e 44 -c 2 -a 0 -i 0 -k MAC 
- -t 3.972685725 -s 26 -d -1 -p MAC -e 44 -c 2 -a 0 -i 0 -k MAC
h -t 3.972685725 -s 26 -d -1 -p MAC -e 44 -c 2 -a 0 -i 0 -k MAC
r -t 3.973038182 -s 2 -d -1 -p MAC -e 44 -c 2 -a 0 -i 0 -k MAC
+ -t 3.973048182 -s 2 -d -1 -p MAC -e 38 -c 2 -a 0 -i 0 -k MAC 
- -t 3.973048182 -s 2 -d -1 -p MAC -e 38 -c 2 -a 0 -i 0 -k MAC
h -t 3.973048182 -s 2 -d -1 -p MAC -e 38 -c 2 -a 0 -i 0 -k MAC
r -t 3.973352639 -s 26 -d -1 -p MAC -e 38 -c 2 -a 0 -i 0 -k MAC
+ -t 3.973362639 -s 26 -d 2 -p ack -e 112 -c 2 -a 0 -i 215 -k MAC 
- -t 3.973362639 -s 26 -d 2 -p ack -e 112 -c 2 -a 0 -i 215 -k MAC
h -t 3.973362639 -s 26 -d 2 -p ack -e 112 -c 2 -a 0 -i 215 -k MAC
r -t 3.974259095 -s 2 -d 2 -p ack -e 60 -c 2 -a 0 -i 215 -k MAC
+ -t 3.974269095 -s 2 -d -1 -p MAC -e 38 -c 2 -a 0 -i 0 -k MAC 
- -t 3.974269095 -s 2 -d -1 -p MAC -e 38 -c 2 -a 0 -i 0 -k MAC
h -t 3.974269095 -s 2 -d -1 -p MAC -e 38 -c 2 -a 0 -i 0 -k MAC
r -t 3.974284095 -s 2 -d 2 -p ack -e 60 -c 2 -a 0 -i 215 -k AGT
r -t 3.974573552 -s 26 -d -1 -p MAC -e 38 -c 2 -a 0 -i 0 -k MAC
+ -t 3.974803552 -s 26 -d -1 -p MAC -e 44 -c 2 -a 0 -i 0 -k MAC 
- -t 3.974803552 -s 26 -d -1 -p MAC -e 44 -c 2 -a 0 -i 0 -k MAC
h -t 3.974803552 -s 26 -d -1 -p MAC -e 44 -c 2 -a 0 -i 0 -k MAC
r -t 3.975156009 -s 2 -d -1 -p MAC -e 44 -c 2 -a 0 -i 0 -k MAC
+ -t 3.975166009 -s 2 -d -1 -p MAC -e 38 -c 2 -a 0 -i 0 -k MAC 
- -t 3.975166009 -s 2 -d -1 -p MAC -e 38 -c 2 -a 0 -i 0 -k MAC
h -t 3.975166009 -s 2 -d -1 -p MAC -e 38 -c 2 -a 0 -i 0 -k MAC
r -t 3.975470466 -s 26 -d -1 -p MAC -e 38 -c 2 -a 0 -i 0 -k MAC
+ -t 3.975480466 -s 26 -d 2 -p ack -e 112 -c 2 -a 0 -i 216 -k MAC 
- -t 3.975480466 -s 26 -d 2 -p ack -e 112 -c 2 -a 0 -i 216 -k MAC
h -t 3.975480466 -s 26 -d 2 -p ack -e 112 -c 2 -a 0 -i 216 -k MAC
r -t 3.976376922 -s 2 -d 2 -p ack -e 60 -c 2 -a 0 -i 216 -k MAC
+ -t 3.976386922 -s 2 -d -1 -p MAC -e 38 -c 2 -a 0 -i 0 -k MAC 
- -t 3.976386922 -s 2 -d -1 -p MAC -e 38 -c 2 -a 0 -i 0 -k MAC
h -t 3.976386922 -s 2 -d -1 -p MAC -e 38 -c 2 -a 0 -i 0 -k MAC
r -t 3.976401922 -s 2 -d 2 -p ack -e 60 -c 2 -a 0 -i 216 -k AGT
r -t 3.976691379 -s 26 -d -1 -p MAC -e 38 -c 2 -a 0 -i 0 -k MAC
+ -t 4.000000000 -s 18 -d -1 -p tcp -e 40 -c 2 -a 0 -i 217 -k AGT 
- -t 4.000000000 -s 18 -d -1 -p tcp -e 40 -c 2 -a 0 -i 217 -k AGT
h -t 4.000000000 -s 18 -d -1 -p tcp -e 40 -c 2 -a 0 -i 217 -k AGT
n -t 4.0499999999999998 -s 18 -S COLOR -c green -o gold -i green -I gold
+ -t 4.100000000 -s 44 -d -1 -p tcp -e 40 -c 2 -a 0 -i 218 -k AGT 
- -t 4.100000000 -s 44 -d -1 -p tcp -e 40 -c 2 -a 0 -i 218 -k AGT
h -t 4.100000000 -s 44 -d -1 -p tcp -e 40 -c 2 -a 0 -i 218 -k AGT
+ -t 4.100000000 -s 44 -d 26 -p tcp -e 60 -c 2 -a 0 -i 218 -k RTR 
- -t 4.100000000 -s 44 -d 26 -p tcp -e 60 -c 2 -a 0 -i 218 -k RTR
h -t 4.100000000 -s 44 -d 26 -p tcp -e 60 -c 2 -a 0 -i 218 -k RTR
+ -t 4.100075000 -s 44 -d -1 -p MAC -e 44 -c 2 -a 0 -i 0 -k MAC 
- -t 4.100075000 -s 44 -d -1 -p MAC -e 44 -c 2 -a 0 -i 0 -k MAC
h -t 4.100075000 -s 44 -d -1 -p MAC -e 44 -c 2 -a 0 -i 0 -k MAC
r -t 4.100427602 -s 26 -d -1 -p MAC -e 44 -c 2 -a 0 -i 0 -k MAC
+ -t 4.100437602 -s 26 -d -1 -p MAC -e 38 -c 2 -a 0 -i 0 -k MAC 
- -t 4.100437602 -s 26 -d -1 -p MAC -e 38 -c 2 -a 0 -i 0 -k MAC
h -t 4.100437602 -s 26 -d -1 -p MAC -e 38 -c 2 -a 0 -i 0 -k MAC
r -t 4.100742205 -s 44 -d -1 -p MAC -e 38 -c 2 -a 0 -i 0 -k MAC
+ -t 4.100752205 -s 44 -d 26 -p tcp -e 112 -c 2 -a 0 -i 218 -k MAC 
- -t 4.100752205 -s 44 -d 26 -p tcp -e 112 -c 2 -a 0 -i 218 -k MAC
h -t 4.100752205 -s 44 -d 26 -p tcp -e 112 -c 2 -a 0 -i 218 -k MAC
r -t 4.101648807 -s 26 -d 26 -p tcp -e 60 -c 2 -a 0 -i 218 -k MAC
+ -t 4.101658807 -s 26 -d -1 -p MAC -e 38 -c 2 -a 0 -i 0 -k MAC 
- -t 4.101658807 -s 26 -d -1 -p MAC -e 38 -c 2 -a 0 -i 0 -k MAC
h -t 4.101658807 -s 26 -d -1 -p MAC -e 38 -c 2 -a 0 -i 0 -k MAC
r -t 4.101673807 -s 26 -d 26 -p tcp -e 60 -c 2 -a 0 -i 218 -k AGT
+ -t 4.101673807 -s 26 -d -1 -p ack -e 40 -c 2 -a 0 -i 219 -k AGT 
- -t 4.101673807 -s 26 -d -1 -p ack -e 40 -c 2 -a 0 -i 219 -k AGT
h -t 4.101673807 -s 26 -d -1 -p ack -e 40 -c 2 -a 0 -i 219 -k AGT
+ -t 4.101673807 -s 26 -d 44 -p ack -e 60 -c 2 -a 0 -i 219 -k RTR 
- -t 4.101673807 -s 26 -d 44 -p ack -e 60 -c 2 -a 0 -i 219 -k RTR
h -t 4.101673807 -s 26 -d 44 -p ack -e 60 -c 2 -a 0 -i 219 -k RTR
r -t 4.101963409 -s 44 -d -1 -p MAC -e 38 -c 2 -a 0 -i 0 -k MAC
+ -t 4.102012807 -s 26 -d -1 -p MAC -e 44 -c 2 -a 0 -i 0 -k MAC 
- -t 4.102012807 -s 26 -d -1 -p MAC -e 44 -c 2 -a 0 -i 0 -k MAC
h -t 4.102012807 -s 26 -d -1 -p MAC -e 44 -c 2 -a 0 -i 0 -k MAC
r -t 4.102365409 -s 44 -d -1 -p MAC -e 44 -c 2 -a 0 -i 0 -k MAC
+ -t 4.102375409 -s 44 -d -1 -p MAC -e 38 -c 2 -a 0 -i 0 -k MAC 
- -t 4.102375409 -s 44 -d -1 -p MAC -e 38 -c 2 -a 0 -i 0 -k MAC
h -t 4.102375409 -s 44 -d -1 -p MAC -e 38 -c 2 -a 0 -i 0 -k MAC
r -t 4.102680012 -s 26 -d -1 -p MAC -e 38 -c 2 -a 0 -i 0 -k MAC
+ -t 4.102690012 -s 26 -d 44 -p ack -e 112 -c 2 -a 0 -i 219 -k MAC 
- -t 4.102690012 -s 26 -d 44 -p ack -e 112 -c 2 -a 0 -i 219 -k MAC
h -t 4.102690012 -s 26 -d 44 -p ack -e 112 -c 2 -a 0 -i 219 -k MAC
r -t 4.103586614 -s 44 -d 44 -p ack -e 60 -c 2 -a 0 -i 219 -k MAC
+ -t 4.103596614 -s 44 -d -1 -p MAC -e 38 -c 2 -a 0 -i 0 -k MAC 
- -t 4.103596614 -s 44 -d -1 -p MAC -e 38 -c 2 -a 0 -i 0 -k MAC
h -t 4.103596614 -s 44 -d -1 -p MAC -e 38 -c 2 -a 0 -i 0 -k MAC
r -t 4.103611614 -s 44 -d 44 -p ack -e 60 -c 2 -a 0 -i 219 -k AGT
+ -t 4.103611614 -s 44 -d -1 -p tcp -e 1040 -c 2 -a 0 -i 220 -k AGT 
- -t 4.103611614 -s 44 -d -1 -p tcp -e 1040 -c 2 -a 0 -i 220 -k AGT
h -t 4.103611614 -s 44 -d -1 -p tcp -e 1040 -c 2 -a 0 -i 220 -k AGT
+ -t 4.103611614 -s 44 -d 26 -p tcp -e 1060 -c 2 -a 0 -i 220 -k RTR 
- -t 4.103611614 -s 44 -d 26 -p tcp -e 1060 -c 2 -a 0 -i 220 -k RTR
h -t 4.103611614 -s 44 -d 26 -p tcp -e 1060 -c 2 -a 0 -i 220 -k RTR
+ -t 4.103611614 -s 44 -d -1 -p tcp -e 1040 -c 2 -a 0 -i 221 -k AGT 
- -t 4.103611614 -s 44 -d -1 -p tcp -e 1040 -c 2 -a 0 -i 221 -k AGT
h -t 4.103611614 -s 44 -d -1 -p tcp -e 1040 -c 2 -a 0 -i 221 -k AGT
+ -t 4.103611614 -s 44 -d 26 -p tcp -e 1060 -c 2 -a 0 -i 221 -k RTR 
- -t 4.103611614 -s 44 -d 26 -p tcp -e 1060 -c 2 -a 0 -i 221 -k RTR
h -t 4.103611614 -s 44 -d 26 -p tcp -e 1060 -c 2 -a 0 -i 221 -k RTR
r -t 4.103901217 -s 26 -d -1 -p MAC -e 38 -c 2 -a 0 -i 0 -k MAC
+ -t 4.104470614 -s 44 -d -1 -p MAC -e 44 -c 2 -a 0 -i 0 -k MAC 
- -t 4.104470614 -s 44 -d -1 -p MAC -e 44 -c 2 -a 0 -i 0 -k MAC
h -t 4.104470614 -s 44 -d -1 -p MAC -e 44 -c 2 -a 0 -i 0 -k MAC
r -t 4.104823217 -s 26 -d -1 -p MAC -e 44 -c 2 -a 0 -i 0 -k MAC
+ -t 4.104833217 -s 26 -d -1 -p MAC -e 38 -c 2 -a 0 -i 0 -k MAC 
- -t 4.104833217 -s 26 -d -1 -p MAC -e 38 -c 2 -a 0 -i 0 -k MAC
h -t 4.104833217 -s 26 -d -1 -p MAC -e 38 -c 2 -a 0 -i 0 -k MAC
r -t 4.105137819 -s 44 -d -1 -p MAC -e 38 -c 2 -a 0 -i 0 -k MAC
+ -t 4.105147819 -s 44 -d 26 -p tcp -e 1112 -c 2 -a 0 -i 220 -k MAC 
- -t 4.105147819 -s 44 -d 26 -p tcp -e 1112 -c 2 -a 0 -i 220 -k MAC
h -t 4.105147819 -s 44 -d 26 -p tcp -e 1112 -c 2 -a 0 -i 220 -k MAC
r -t 4.114044421 -s 26 -d 26 -p tcp -e 1060 -c 2 -a 0 -i 220 -k MAC
+ -t 4.114054421 -s 26 -d -1 -p MAC -e 38 -c 2 -a 0 -i 0 -k MAC 
- -t 4.114054421 -s 26 -d -1 -p MAC -e 38 -c 2 -a 0 -i 0 -k MAC
h -t 4.114054421 -s 26 -d -1 -p MAC -e 38 -c 2 -a 0 -i 0 -k MAC
r -t 4.114069421 -s 26 -d 26 -p tcp -e 1060 -c 2 -a 0 -i 220 -k AGT
+ -t 4.114069421 -s 26 -d -1 -p ack -e 40 -c 2 -a 0 -i 222 -k AGT 
- -t 4.114069421 -s 26 -d -1 -p ack -e 40 -c 2 -a 0 -i 222 -k AGT
h -t 4.114069421 -s 26 -d -1 -p ack -e 40 -c 2 -a 0 -i 222 -k AGT
+ -t 4.114069421 -s 26 -d 44 -p ack -e 60 -c 2 -a 0 -i 222 -k RTR 
- -t 4.114069421 -s 26 -d 44 -p ack -e 60 -c 2 -a 0 -i 222 -k RTR
h -t 4.114069421 -s 26 -d 44 -p ack -e 60 -c 2 -a 0 -i 222 -k RTR
r -t 4.114359024 -s 44 -d -1 -p MAC -e 38 -c 2 -a 0 -i 0 -k MAC
+ -t 4.114408421 -s 26 -d -1 -p MAC -e 44 -c 2 -a 0 -i 0 -k MAC 
- -t 4.114408421 -s 26 -d -1 -p MAC -e 44 -c 2 -a 0 -i 0 -k MAC
h -t 4.114408421 -s 26 -d -1 -p MAC -e 44 -c 2 -a 0 -i 0 -k MAC
r -t 4.114761024 -s 44 -d -1 -p MAC -e 44 -c 2 -a 0 -i 0 -k MAC
+ -t 4.114771024 -s 44 -d -1 -p MAC -e 38 -c 2 -a 0 -i 0 -k MAC 
- -t 4.114771024 -s 44 -d -1 -p MAC -e 38 -c 2 -a 0 -i 0 -k MAC
h -t 4.114771024 -s 44 -d -1 -p MAC -e 38 -c 2 -a 0 -i 0 -k MAC
r -t 4.115075626 -s 26 -d -1 -p MAC -e 38 -c 2 -a 0 -i 0 -k MAC
+ -t 4.115085626 -s 26 -d 44 -p ack -e 112 -c 2 -a 0 -i 222 -k MAC 
- -t 4.115085626 -s 26 -d 44 -p ack -e 112 -c 2 -a 0 -i 222 -k MAC
h -t 4.115085626 -s 26 -d 44 -p ack -e 112 -c 2 -a 0 -i 222 -k MAC
r -t 4.115982228 -s 44 -d 44 -p ack -e 60 -c 2 -a 0 -i 222 -k MAC
+ -t 4.115992228 -s 44 -d -1 -p MAC -e 38 -c 2 -a 0 -i 0 -k MAC 
- -t 4.115992228 -s 44 -d -1 -p MAC -e 38 -c 2 -a 0 -i 0 -k MAC
h -t 4.115992228 -s 44 -d -1 -p MAC -e 38 -c 2 -a 0 -i 0 -k MAC
r -t 4.116007228 -s 44 -d 44 -p ack -e 60 -c 2 -a 0 -i 222 -k AGT
+ -t 4.116007228 -s 44 -d -1 -p tcp -e 1040 -c 2 -a 0 -i 223 -k AGT 
- -t 4.116007228 -s 44 -d -1 -p tcp -e 1040 -c 2 -a 0 -i 223 -k AGT
h -t 4.116007228 -s 44 -d -1 -p tcp -e 1040 -c 2 -a 0 -i 223 -k AGT
+ -t 4.116007228 -s 44 -d 26 -p tcp -e 1060 -c 2 -a 0 -i 223 -k RTR 
- -t 4.116007228 -s 44 -d 26 -p tcp -e 1060 -c 2 -a 0 -i 223 -k RTR
h -t 4.116007228 -s 44 -d 26 -p tcp -e 1060 -c 2 -a 0 -i 223 -k RTR
+ -t 4.116007228 -s 44 -d -1 -p tcp -e 1040 -c 2 -a 0 -i 224 -k AGT 
- -t 4.116007228 -s 44 -d -1 -p tcp -e 1040 -c 2 -a 0 -i 224 -k AGT
h -t 4.116007228 -s 44 -d -1 -p tcp -e 1040 -c 2 -a 0 -i 224 -k AGT
+ -t 4.116007228 -s 44 -d 26 -p tcp -e 1060 -c 2 -a 0 -i 224 -k RTR 
- -t 4.116007228 -s 44 -d 26 -p tcp -e 1060 -c 2 -a 0 -i 224 -k RTR
h -t 4.116007228 -s 44 -d 26 -p tcp -e 1060 -c 2 -a 0 -i 224 -k RTR
r -t 4.116296831 -s 26 -d -1 -p MAC -e 38 -c 2 -a 0 -i 0 -k MAC
+ -t 4.116786228 -s 44 -d -1 -p MAC -e 44 -c 2 -a 0 -i 0 -k MAC 
- -t 4.116786228 -s 44 -d -1 -p MAC -e 44 -c 2 -a 0 -i 0 -k MAC
h -t 4.116786228 -s 44 -d -1 -p MAC -e 44 -c 2 -a 0 -i 0 -k MAC
r -t 4.117138831 -s 26 -d -1 -p MAC -e 44 -c 2 -a 0 -i 0 -k MAC
+ -t 4.117148831 -s 26 -d -1 -p MAC -e 38 -c 2 -a 0 -i 0 -k MAC 
- -t 4.117148831 -s 26 -d -1 -p MAC -e 38 -c 2 -a 0 -i 0 -k MAC
h -t 4.117148831 -s 26 -d -1 -p MAC -e 38 -c 2 -a 0 -i 0 -k MAC
r -t 4.117453433 -s 44 -d -1 -p MAC -e 38 -c 2 -a 0 -i 0 -k MAC
+ -t 4.117463433 -s 44 -d 26 -p tcp -e 1112 -c 2 -a 0 -i 221 -k MAC 
- -t 4.117463433 -s 44 -d 26 -p tcp -e 1112 -c 2 -a 0 -i 221 -k MAC
h -t 4.117463433 -s 44 -d 26 -p tcp -e 1112 -c 2 -a 0 -i 221 -k MAC
r -t 4.126360036 -s 26 -d 26 -p tcp -e 1060 -c 2 -a 0 -i 221 -k MAC
+ -t 4.126370036 -s 26 -d -1 -p MAC -e 38 -c 2 -a 0 -i 0 -k MAC 
- -t 4.126370036 -s 26 -d -1 -p MAC -e 38 -c 2 -a 0 -i 0 -k MAC
h -t 4.126370036 -s 26 -d -1 -p MAC -e 38 -c 2 -a 0 -i 0 -k MAC
r -t 4.126385036 -s 26 -d 26 -p tcp -e 1060 -c 2 -a 0 -i 221 -k AGT
+ -t 4.126385036 -s 26 -d -1 -p ack -e 40 -c 2 -a 0 -i 225 -k AGT 
- -t 4.126385036 -s 26 -d -1 -p ack -e 40 -c 2 -a 0 -i 225 -k AGT
h -t 4.126385036 -s 26 -d -1 -p ack -e 40 -c 2 -a 0 -i 225 -k AGT
+ -t 4.126385036 -s 26 -d 44 -p ack -e 60 -c 2 -a 0 -i 225 -k RTR 
- -t 4.126385036 -s 26 -d 44 -p ack -e 60 -c 2 -a 0 -i 225 -k RTR
h -t 4.126385036 -s 26 -d 44 -p ack -e 60 -c 2 -a 0 -i 225 -k RTR
r -t 4.126674638 -s 44 -d -1 -p MAC -e 38 -c 2 -a 0 -i 0 -k MAC
+ -t 4.126864638 -s 44 -d -1 -p MAC -e 44 -c 2 -a 0 -i 0 -k MAC 
- -t 4.126864638 -s 44 -d -1 -p MAC -e 44 -c 2 -a 0 -i 0 -k MAC
h -t 4.126864638 -s 44 -d -1 -p MAC -e 44 -c 2 -a 0 -i 0 -k MAC
r -t 4.127217240 -s 26 -d -1 -p MAC -e 44 -c 2 -a 0 -i 0 -k MAC
+ -t 4.127227240 -s 26 -d -1 -p MAC -e 38 -c 2 -a 0 -i 0 -k MAC 
- -t 4.127227240 -s 26 -d -1 -p MAC -e 38 -c 2 -a 0 -i 0 -k MAC
h -t 4.127227240 -s 26 -d -1 -p MAC -e 38 -c 2 -a 0 -i 0 -k MAC
r -t 4.127531843 -s 44 -d -1 -p MAC -e 38 -c 2 -a 0 -i 0 -k MAC
+ -t 4.127541843 -s 44 -d 26 -p tcp -e 1112 -c 2 -a 0 -i 223 -k MAC 
- -t 4.127541843 -s 44 -d 26 -p tcp -e 1112 -c 2 -a 0 -i 223 -k MAC
h -t 4.127541843 -s 44 -d 26 -p tcp -e 1112 -c 2 -a 0 -i 223 -k MAC
r -t 4.136438445 -s 26 -d 26 -p tcp -e 1060 -c 2 -a 0 -i 223 -k MAC
+ -t 4.136448445 -s 26 -d -1 -p MAC -e 38 -c 2 -a 0 -i 0 -k MAC 
- -t 4.136448445 -s 26 -d -1 -p MAC -e 38 -c 2 -a 0 -i 0 -k MAC
h -t 4.136448445 -s 26 -d -1 -p MAC -e 38 -c 2 -a 0 -i 0 -k MAC
r -t 4.136463445 -s 26 -d 26 -p tcp -e 1060 -c 2 -a 0 -i 223 -k AGT
+ -t 4.136463445 -s 26 -d -1 -p ack -e 40 -c 2 -a 0 -i 226 -k AGT 
- -t 4.136463445 -s 26 -d -1 -p ack -e 40 -c 2 -a 0 -i 226 -k AGT
h -t 4.136463445 -s 26 -d -1 -p ack -e 40 -c 2 -a 0 -i 226 -k AGT
+ -t 4.136463445 -s 26 -d 44 -p ack -e 60 -c 2 -a 0 -i 226 -k RTR 
- -t 4.136463445 -s 26 -d 44 -p ack -e 60 -c 2 -a 0 -i 226 -k RTR
h -t 4.136463445 -s 26 -d 44 -p ack -e 60 -c 2 -a 0 -i 226 -k RTR
r -t 4.136753047 -s 44 -d -1 -p MAC -e 38 -c 2 -a 0 -i 0 -k MAC
+ -t 4.137163047 -s 44 -d -1 -p MAC -e 44 -c 2 -a 0 -i 0 -k MAC 
- -t 4.137163047 -s 44 -d -1 -p MAC -e 44 -c 2 -a 0 -i 0 -k MAC
h -t 4.137163047 -s 44 -d -1 -p MAC -e 44 -c 2 -a 0 -i 0 -k MAC
r -t 4.137515650 -s 26 -d -1 -p MAC -e 44 -c 2 -a 0 -i 0 -k MAC
+ -t 4.137525650 -s 26 -d -1 -p MAC -e 38 -c 2 -a 0 -i 0 -k MAC 
- -t 4.137525650 -s 26 -d -1 -p MAC -e 38 -c 2 -a 0 -i 0 -k MAC
h -t 4.137525650 -s 26 -d -1 -p MAC -e 38 -c 2 -a 0 -i 0 -k MAC
r -t 4.137830252 -s 44 -d -1 -p MAC -e 38 -c 2 -a 0 -i 0 -k MAC
+ -t 4.137840252 -s 44 -d 26 -p tcp -e 1112 -c 2 -a 0 -i 224 -k MAC 
- -t 4.137840252 -s 44 -d 26 -p tcp -e 1112 -c 2 -a 0 -i 224 -k MAC
h -t 4.137840252 -s 44 -d 26 -p tcp -e 1112 -c 2 -a 0 -i 224 -k MAC
r -t 4.146736855 -s 26 -d 26 -p tcp -e 1060 -c 2 -a 0 -i 224 -k MAC
+ -t 4.146746855 -s 26 -d -1 -p MAC -e 38 -c 2 -a 0 -i 0 -k MAC 
- -t 4.146746855 -s 26 -d -1 -p MAC -e 38 -c 2 -a 0 -i 0 -k MAC
h -t 4.146746855 -s 26 -d -1 -p MAC -e 38 -c 2 -a 0 -i 0 -k MAC
r -t 4.146761855 -s 26 -d 26 -p tcp -e 1060 -c 2 -a 0 -i 224 -k AGT
+ -t 4.146761855 -s 26 -d -1 -p ack -e 40 -c 2 -a 0 -i 227 -k AGT 
- -t 4.146761855 -s 26 -d -1 -p ack -e 40 -c 2 -a 0 -i 227 -k AGT
h -t 4.146761855 -s 26 -d -1 -p ack -e 40 -c 2 -a 0 -i 227 -k AGT
+ -t 4.146761855 -s 26 -d 44 -p ack -e 60 -c 2 -a 0 -i 227 -k RTR 
- -t 4.146761855 -s 26 -d 44 -p ack -e 60 -c 2 -a 0 -i 227 -k RTR
h -t 4.146761855 -s 26 -d 44 -p ack -e 60 -c 2 -a 0 -i 227 -k RTR
r -t 4.147051457 -s 44 -d -1 -p MAC -e 38 -c 2 -a 0 -i 0 -k MAC
+ -t 4.147200855 -s 26 -d -1 -p MAC -e 44 -c 2 -a 0 -i 0 -k MAC 
- -t 4.147200855 -s 26 -d -1 -p MAC -e 44 -c 2 -a 0 -i 0 -k MAC
h -t 4.147200855 -s 26 -d -1 -p MAC -e 44 -c 2 -a 0 -i 0 -k MAC
r -t 4.147553457 -s 44 -d -1 -p MAC -e 44 -c 2 -a 0 -i 0 -k MAC
+ -t 4.147563457 -s 44 -d -1 -p MAC -e 38 -c 2 -a 0 -i 0 -k MAC 
- -t 4.147563457 -s 44 -d -1 -p MAC -e 38 -c 2 -a 0 -i 0 -k MAC
h -t 4.147563457 -s 44 -d -1 -p MAC -e 38 -c 2 -a 0 -i 0 -k MAC
r -t 4.147868059 -s 26 -d -1 -p MAC -e 38 -c 2 -a 0 -i 0 -k MAC
+ -t 4.147878059 -s 26 -d 44 -p ack -e 112 -c 2 -a 0 -i 225 -k MAC 
- -t 4.147878059 -s 26 -d 44 -p ack -e 112 -c 2 -a 0 -i 225 -k MAC
h -t 4.147878059 -s 26 -d 44 -p ack -e 112 -c 2 -a 0 -i 225 -k MAC
r -t 4.148774662 -s 44 -d 44 -p ack -e 60 -c 2 -a 0 -i 225 -k MAC
+ -t 4.148784662 -s 44 -d -1 -p MAC -e 38 -c 2 -a 0 -i 0 -k MAC 
- -t 4.148784662 -s 44 -d -1 -p MAC -e 38 -c 2 -a 0 -i 0 -k MAC
h -t 4.148784662 -s 44 -d -1 -p MAC -e 38 -c 2 -a 0 -i 0 -k MAC
r -t 4.148799662 -s 44 -d 44 -p ack -e 60 -c 2 -a 0 -i 225 -k AGT
+ -t 4.148799662 -s 44 -d -1 -p tcp -e 1040 -c 2 -a 0 -i 228 -k AGT 
- -t 4.148799662 -s 44 -d -1 -p tcp -e 1040 -c 2 -a 0 -i 228 -k AGT
h -t 4.148799662 -s 44 -d -1 -p tcp -e 1040 -c 2 -a 0 -i 228 -k AGT
+ -t 4.148799662 -s 44 -d 26 -p tcp -e 1060 -c 2 -a 0 -i 228 -k RTR 
- -t 4.148799662 -s 44 -d 26 -p tcp -e 1060 -c 2 -a 0 -i 228 -k RTR
h -t 4.148799662 -s 44 -d 26 -p tcp -e 1060 -c 2 -a 0 -i 228 -k RTR
+ -t 4.148799662 -s 44 -d -1 -p tcp -e 1040 -c 2 -a 0 -i 229 -k AGT 
- -t 4.148799662 -s 44 -d -1 -p tcp -e 1040 -c 2 -a 0 -i 229 -k AGT
h -t 4.148799662 -s 44 -d -1 -p tcp -e 1040 -c 2 -a 0 -i 229 -k AGT
+ -t 4.148799662 -s 44 -d 26 -p tcp -e 1060 -c 2 -a 0 -i 229 -k RTR 
- -t 4.148799662 -s 44 -d 26 -p tcp -e 1060 -c 2 -a 0 -i 229 -k RTR
h -t 4.148799662 -s 44 -d 26 -p tcp -e 1060 -c 2 -a 0 -i 229 -k RTR
r -t 4.149089264 -s 26 -d -1 -p MAC -e 38 -c 2 -a 0 -i 0 -k MAC
+ -t 4.149558662 -s 44 -d -1 -p MAC -e 44 -c 2 -a 0 -i 0 -k MAC 
- -t 4.149558662 -s 44 -d -1 -p MAC -e 44 -c 2 -a 0 -i 0 -k MAC
h -t 4.149558662 -s 44 -d -1 -p MAC -e 44 -c 2 -a 0 -i 0 -k MAC
r -t 4.149911264 -s 26 -d -1 -p MAC -e 44 -c 2 -a 0 -i 0 -k MAC
+ -t 4.149921264 -s 26 -d -1 -p MAC -e 38 -c 2 -a 0 -i 0 -k MAC 
- -t 4.149921264 -s 26 -d -1 -p MAC -e 38 -c 2 -a 0 -i 0 -k MAC
h -t 4.149921264 -s 26 -d -1 -p MAC -e 38 -c 2 -a 0 -i 0 -k MAC
n -t 4.1500000000000004 -s 44 -S COLOR -c green -o gold -i green -I gold
r -t 4.150225866 -s 44 -d -1 -p MAC -e 38 -c 2 -a 0 -i 0 -k MAC
+ -t 4.150235866 -s 44 -d 26 -p tcp -e 1112 -c 2 -a 0 -i 228 -k MAC 
- -t 4.150235866 -s 44 -d 26 -p tcp -e 1112 -c 2 -a 0 -i 228 -k MAC
h -t 4.150235866 -s 44 -d 26 -p tcp -e 1112 -c 2 -a 0 -i 228 -k MAC
r -t 4.159132469 -s 26 -d 26 -p tcp -e 1060 -c 2 -a 0 -i 228 -k MAC
+ -t 4.159142469 -s 26 -d -1 -p MAC -e 38 -c 2 -a 0 -i 0 -k MAC 
- -t 4.159142469 -s 26 -d -1 -p MAC -e 38 -c 2 -a 0 -i 0 -k MAC
h -t 4.159142469 -s 26 -d -1 -p MAC -e 38 -c 2 -a 0 -i 0 -k MAC
r -t 4.159157469 -s 26 -d 26 -p tcp -e 1060 -c 2 -a 0 -i 228 -k AGT
+ -t 4.159157469 -s 26 -d -1 -p ack -e 40 -c 2 -a 0 -i 230 -k AGT 
- -t 4.159157469 -s 26 -d -1 -p ack -e 40 -c 2 -a 0 -i 230 -k AGT
h -t 4.159157469 -s 26 -d -1 -p ack -e 40 -c 2 -a 0 -i 230 -k AGT
+ -t 4.159157469 -s 26 -d 44 -p ack -e 60 -c 2 -a 0 -i 230 -k RTR 
- -t 4.159157469 -s 26 -d 44 -p ack -e 60 -c 2 -a 0 -i 230 -k RTR
h -t 4.159157469 -s 26 -d 44 -p ack -e 60 -c 2 -a 0 -i 230 -k RTR
r -t 4.159447071 -s 44 -d -1 -p MAC -e 38 -c 2 -a 0 -i 0 -k MAC
+ -t 4.159656469 -s 26 -d -1 -p MAC -e 44 -c 2 -a 0 -i 0 -k MAC 
- -t 4.159656469 -s 26 -d -1 -p MAC -e 44 -c 2 -a 0 -i 0 -k MAC
h -t 4.159656469 -s 26 -d -1 -p MAC -e 44 -c 2 -a 0 -i 0 -k MAC
r -t 4.160009071 -s 44 -d -1 -p MAC -e 44 -c 2 -a 0 -i 0 -k MAC
+ -t 4.160019071 -s 44 -d -1 -p MAC -e 38 -c 2 -a 0 -i 0 -k MAC 
- -t 4.160019071 -s 44 -d -1 -p MAC -e 38 -c 2 -a 0 -i 0 -k MAC
h -t 4.160019071 -s 44 -d -1 -p MAC -e 38 -c 2 -a 0 -i 0 -k MAC
r -t 4.160323674 -s 26 -d -1 -p MAC -e 38 -c 2 -a 0 -i 0 -k MAC
+ -t 4.160333674 -s 26 -d 44 -p ack -e 112 -c 2 -a 0 -i 226 -k MAC 
- -t 4.160333674 -s 26 -d 44 -p ack -e 112 -c 2 -a 0 -i 226 -k MAC
h -t 4.160333674 -s 26 -d 44 -p ack -e 112 -c 2 -a 0 -i 226 -k MAC
r -t 4.161230276 -s 44 -d 44 -p ack -e 60 -c 2 -a 0 -i 226 -k MAC
+ -t 4.161240276 -s 44 -d -1 -p MAC -e 38 -c 2 -a 0 -i 0 -k MAC 
- -t 4.161240276 -s 44 -d -1 -p MAC -e 38 -c 2 -a 0 -i 0 -k MAC
h -t 4.161240276 -s 44 -d -1 -p MAC -e 38 -c 2 -a 0 -i 0 -k MAC
r -t 4.161255276 -s 44 -d 44 -p ack -e 60 -c 2 -a 0 -i 226 -k AGT
r -t 4.161544878 -s 26 -d -1 -p MAC -e 38 -c 2 -a 0 -i 0 -k MAC
+ -t 4.161694276 -s 44 -d -1 -p MAC -e 44 -c 2 -a 0 -i 0 -k MAC 
- -t 4.161694276 -s 44 -d -1 -p MAC -e 44 -c 2 -a 0 -i 0 -k MAC
h -t 4.161694276 -s 44 -d -1 -p MAC -e 44 -c 2 -a 0 -i 0 -k MAC
r -t 4.162046878 -s 26 -d -1 -p MAC -e 44 -c 2 -a 0 -i 0 -k MAC
+ -t 4.162056878 -s 26 -d -1 -p MAC -e 38 -c 2 -a 0 -i 0 -k MAC 
- -t 4.162056878 -s 26 -d -1 -p MAC -e 38 -c 2 -a 0 -i 0 -k MAC
h -t 4.162056878 -s 26 -d -1 -p MAC -e 38 -c 2 -a 0 -i 0 -k MAC
r -t 4.162361481 -s 44 -d -1 -p MAC -e 38 -c 2 -a 0 -i 0 -k MAC
+ -t 4.162371481 -s 44 -d 26 -p tcp -e 1112 -c 2 -a 0 -i 229 -k MAC 
- -t 4.162371481 -s 44 -d 26 -p tcp -e 1112 -c 2 -a 0 -i 229 -k MAC
h -t 4.162371481 -s 44 -d 26 -p tcp -e 1112 -c 2 -a 0 -i 229 -k MAC
r -t 4.171268083 -s 26 -d 26 -p tcp -e 1060 -c 2 -a 0 -i 229 -k MAC
+ -t 4.171278083 -s 26 -d -1 -p MAC -e 38 -c 2 -a 0 -i 0 -k MAC 
- -t 4.171278083 -s 26 -d -1 -p MAC -e 38 -c 2 -a 0 -i 0 -k MAC
h -t 4.171278083 -s 26 -d -1 -p MAC -e 38 -c 2 -a 0 -i 0 -k MAC
r -t 4.171293083 -s 26 -d 26 -p tcp -e 1060 -c 2 -a 0 -i 229 -k AGT
+ -t 4.171293083 -s 26 -d -1 -p ack -e 40 -c 2 -a 0 -i 231 -k AGT 
- -t 4.171293083 -s 26 -d -1 -p ack -e 40 -c 2 -a 0 -i 231 -k AGT
h -t 4.171293083 -s 26 -d -1 -p ack -e 40 -c 2 -a 0 -i 231 -k AGT
+ -t 4.171293083 -s 26 -d 44 -p ack -e 60 -c 2 -a 0 -i 231 -k RTR 
- -t 4.171293083 -s 26 -d 44 -p ack -e 60 -c 2 -a 0 -i 231 -k RTR
h -t 4.171293083 -s 26 -d 44 -p ack -e 60 -c 2 -a 0 -i 231 -k RTR
r -t 4.171582685 -s 44 -d -1 -p MAC -e 38 -c 2 -a 0 -i 0 -k MAC
+ -t 4.171892083 -s 26 -d -1 -p MAC -e 44 -c 2 -a 0 -i 0 -k MAC 
- -t 4.171892083 -s 26 -d -1 -p MAC -e 44 -c 2 -a 0 -i 0 -k MAC
h -t 4.171892083 -s 26 -d -1 -p MAC -e 44 -c 2 -a 0 -i 0 -k MAC
r -t 4.172244685 -s 44 -d -1 -p MAC -e 44 -c 2 -a 0 -i 0 -k MAC
+ -t 4.172254685 -s 44 -d -1 -p MAC -e 38 -c 2 -a 0 -i 0 -k MAC 
- -t 4.172254685 -s 44 -d -1 -p MAC -e 38 -c 2 -a 0 -i 0 -k MAC
h -t 4.172254685 -s 44 -d -1 -p MAC -e 38 -c 2 -a 0 -i 0 -k MAC
r -t 4.172559288 -s 26 -d -1 -p MAC -e 38 -c 2 -a 0 -i 0 -k MAC
+ -t 4.172569288 -s 26 -d 44 -p ack -e 112 -c 2 -a 0 -i 227 -k MAC 
- -t 4.172569288 -s 26 -d 44 -p ack -e 112 -c 2 -a 0 -i 227 -k MAC
h -t 4.172569288 -s 26 -d 44 -p ack -e 112 -c 2 -a 0 -i 227 -k MAC
r -t 4.173465890 -s 44 -d 44 -p ack -e 60 -c 2 -a 0 -i 227 -k MAC
+ -t 4.173475890 -s 44 -d -1 -p MAC -e 38 -c 2 -a 0 -i 0 -k MAC 
- -t 4.173475890 -s 44 -d -1 -p MAC -e 38 -c 2 -a 0 -i 0 -k MAC
h -t 4.173475890 -s 44 -d -1 -p MAC -e 38 -c 2 -a 0 -i 0 -k MAC
r -t 4.173490890 -s 44 -d 44 -p ack -e 60 -c 2 -a 0 -i 227 -k AGT
r -t 4.173780493 -s 26 -d -1 -p MAC -e 38 -c 2 -a 0 -i 0 -k MAC
+ -t 4.173890493 -s 26 -d -1 -p MAC -e 44 -c 2 -a 0 -i 0 -k MAC 
- -t 4.173890493 -s 26 -d -1 -p MAC -e 44 -c 2 -a 0 -i 0 -k MAC
h -t 4.173890493 -s 26 -d -1 -p MAC -e 44 -c 2 -a 0 -i 0 -k MAC
r -t 4.174243095 -s 44 -d -1 -p MAC -e 44 -c 2 -a 0 -i 0 -k MAC
+ -t 4.174253095 -s 44 -d -1 -p MAC -e 38 -c 2 -a 0 -i 0 -k MAC 
- -t 4.174253095 -s 44 -d -1 -p MAC -e 38 -c 2 -a 0 -i 0 -k MAC
h -t 4.174253095 -s 44 -d -1 -p MAC -e 38 -c 2 -a 0 -i 0 -k MAC
r -t 4.174557697 -s 26 -d -1 -p MAC -e 38 -c 2 -a 0 -i 0 -k MAC
+ -t 4.174567697 -s 26 -d 44 -p ack -e 112 -c 2 -a 0 -i 230 -k MAC 
- -t 4.174567697 -s 26 -d 44 -p ack -e 112 -c 2 -a 0 -i 230 -k MAC
h -t 4.174567697 -s 26 -d 44 -p ack -e 112 -c 2 -a 0 -i 230 -k MAC
r -t 4.175464300 -s 44 -d 44 -p ack -e 60 -c 2 -a 0 -i 230 -k MAC
+ -t 4.175474300 -s 44 -d -1 -p MAC -e 38 -c 2 -a 0 -i 0 -k MAC 
- -t 4.175474300 -s 44 -d -1 -p MAC -e 38 -c 2 -a 0 -i 0 -k MAC
h -t 4.175474300 -s 44 -d -1 -p MAC -e 38 -c 2 -a 0 -i 0 -k MAC
r -t 4.175489300 -s 44 -d 44 -p ack -e 60 -c 2 -a 0 -i 230 -k AGT
r -t 4.175778902 -s 26 -d -1 -p MAC -e 38 -c 2 -a 0 -i 0 -k MAC
+ -t 4.175968902 -s 26 -d -1 -p MAC -e 44 -c 2 -a 0 -i 0 -k MAC 
- -t 4.175968902 -s 26 -d -1 -p MAC -e 44 -c 2 -a 0 -i 0 -k MAC
h -t 4.175968902 -s 26 -d -1 -p MAC -e 44 -c 2 -a 0 -i 0 -k MAC
r -t 4.176321504 -s 44 -d -1 -p MAC -e 44 -c 2 -a 0 -i 0 -k MAC
+ -t 4.176331504 -s 44 -d -1 -p MAC -e 38 -c 2 -a 0 -i 0 -k MAC 
- -t 4.176331504 -s 44 -d -1 -p MAC -e 38 -c 2 -a 0 -i 0 -k MAC
h -t 4.176331504 -s 44 -d -1 -p MAC -e 38 -c 2 -a 0 -i 0 -k MAC
r -t 4.176636107 -s 26 -d -1 -p MAC -e 38 -c 2 -a 0 -i 0 -k MAC
+ -t 4.176646107 -s 26 -d 44 -p ack -e 112 -c 2 -a 0 -i 231 -k MAC 
- -t 4.176646107 -s 26 -d 44 -p ack -e 112 -c 2 -a 0 -i 231 -k MAC
h -t 4.176646107 -s 26 -d 44 -p ack -e 112 -c 2 -a 0 -i 231 -k MAC
r -t 4.177542709 -s 44 -d 44 -p ack -e 60 -c 2 -a 0 -i 231 -k MAC
+ -t 4.177552709 -s 44 -d -1 -p MAC -e 38 -c 2 -a 0 -i 0 -k MAC 
- -t 4.177552709 -s 44 -d -1 -p MAC -e 38 -c 2 -a 0 -i 0 -k MAC
h -t 4.177552709 -s 44 -d -1 -p MAC -e 38 -c 2 -a 0 -i 0 -k MAC
r -t 4.177567709 -s 44 -d 44 -p ack -e 60 -c 2 -a 0 -i 231 -k AGT
r -t 4.177857312 -s 26 -d -1 -p MAC -e 38 -c 2 -a 0 -i 0 -k MAC
+ -t 4.200000000 -s 4 -d -1 -p tcp -e 40 -c 2 -a 0 -i 232 -k AGT 
- -t 4.200000000 -s 4 -d -1 -p tcp -e 40 -c 2 -a 0 -i 232 -k AGT
h -t 4.200000000 -s 4 -d -1 -p tcp -e 40 -c 2 -a 0 -i 232 -k AGT
n -t 4.25 -s 4 -S COLOR -c green -o gold -i green -I gold
+ -t 4.300000000 -s 41 -d -1 -p tcp -e 40 -c 2 -a 0 -i 233 -k AGT 
- -t 4.300000000 -s 41 -d -1 -p tcp -e 40 -c 2 -a 0 -i 233 -k AGT
h -t 4.300000000 -s 41 -d -1 -p tcp -e 40 -c 2 -a 0 -i 233 -k AGT
n -t 4.3499999999999996 -s 41 -S COLOR -c green -o gold -i green -I gold
+ -t 4.400000000 -s 32 -d -1 -p tcp -e 40 -c 2 -a 0 -i 234 -k AGT 
- -t 4.400000000 -s 32 -d -1 -p tcp -e 40 -c 2 -a 0 -i 234 -k AGT
h -t 4.400000000 -s 32 -d -1 -p tcp -e 40 -c 2 -a 0 -i 234 -k AGT
n -t 4.4500000000000002 -s 32 -S COLOR -c green -o gold -i green -I gold
+ -t 4.500000000 -s 33 -d -1 -p tcp -e 40 -c 2 -a 0 -i 235 -k AGT 
- -t 4.500000000 -s 33 -d -1 -p tcp -e 40 -c 2 -a 0 -i 235 -k AGT
h -t 4.500000000 -s 33 -d -1 -p tcp -e 40 -c 2 -a 0 -i 235 -k AGT
n -t 4.5499999999999998 -s 33 -S COLOR -c green -o gold -i green -I gold
+ -t 4.600000000 -s 13 -d -1 -p tcp -e 40 -c 2 -a 0 -i 236 -k AGT 
- -t 4.600000000 -s 13 -d -1 -p tcp -e 40 -c 2 -a 0 -i 236 -k AGT
h -t 4.600000000 -s 13 -d -1 -p tcp -e 40 -c 2 -a 0 -i 236 -k AGT
+ -t 4.600000000 -s 13 -d 26 -p tcp -e 60 -c 2 -a 0 -i 236 -k RTR 
- -t 4.600000000 -s 13 -d 26 -p tcp -e 60 -c 2 -a 0 -i 236 -k RTR
h -t 4.600000000 -s 13 -d 26 -p tcp -e 60 -c 2 -a 0 -i 236 -k RTR
+ -t 4.600075000 -s 13 -d -1 -p MAC -e 44 -c 2 -a 0 -i 0 -k MAC 
- -t 4.600075000 -s 13 -d -1 -p MAC -e 44 -c 2 -a 0 -i 0 -k MAC
h -t 4.600075000 -s 13 -d -1 -p MAC -e 44 -c 2 -a 0 -i 0 -k MAC
r -t 4.600427486 -s 26 -d -1 -p MAC -e 44 -c 2 -a 0 -i 0 -k MAC
+ -t 4.600437486 -s 26 -d -1 -p MAC -e 38 -c 2 -a 0 -i 0 -k MAC 
- -t 4.600437486 -s 26 -d -1 -p MAC -e 38 -c 2 -a 0 -i 0 -k MAC
h -t 4.600437486 -s 26 -d -1 -p MAC -e 38 -c 2 -a 0 -i 0 -k MAC
r -t 4.600741972 -s 13 -d -1 -p MAC -e 38 -c 2 -a 0 -i 0 -k MAC
+ -t 4.600751972 -s 13 -d 26 -p tcp -e 112 -c 2 -a 0 -i 236 -k MAC 
- -t 4.600751972 -s 13 -d 26 -p tcp -e 112 -c 2 -a 0 -i 236 -k MAC
h -t 4.600751972 -s 13 -d 26 -p tcp -e 112 -c 2 -a 0 -i 236 -k MAC
r -t 4.601648458 -s 26 -d 26 -p tcp -e 60 -c 2 -a 0 -i 236 -k MAC
+ -t 4.601658458 -s 26 -d -1 -p MAC -e 38 -c 2 -a 0 -i 0 -k MAC 
- -t 4.601658458 -s 26 -d -1 -p MAC -e 38 -c 2 -a 0 -i 0 -k MAC
h -t 4.601658458 -s 26 -d -1 -p MAC -e 38 -c 2 -a 0 -i 0 -k MAC
r -t 4.601673458 -s 26 -d 26 -p tcp -e 60 -c 2 -a 0 -i 236 -k AGT
+ -t 4.601673458 -s 26 -d -1 -p ack -e 40 -c 2 -a 0 -i 237 -k AGT 
- -t 4.601673458 -s 26 -d -1 -p ack -e 40 -c 2 -a 0 -i 237 -k AGT
h -t 4.601673458 -s 26 -d -1 -p ack -e 40 -c 2 -a 0 -i 237 -k AGT
+ -t 4.601673458 -s 26 -d 13 -p ack -e 60 -c 2 -a 0 -i 237 -k RTR 
- -t 4.601673458 -s 26 -d 13 -p ack -e 60 -c 2 -a 0 -i 237 -k RTR
h -t 4.601673458 -s 26 -d 13 -p ack -e 60 -c 2 -a 0 -i 237 -k RTR
r -t 4.601962944 -s 13 -d -1 -p MAC -e 38 -c 2 -a 0 -i 0 -k MAC
+ -t 4.602072458 -s 26 -d -1 -p MAC -e 44 -c 2 -a 0 -i 0 -k MAC 
- -t 4.602072458 -s 26 -d -1 -p MAC -e 44 -c 2 -a 0 -i 0 -k MAC
h -t 4.602072458 -s 26 -d -1 -p MAC -e 44 -c 2 -a 0 -i 0 -k MAC
r -t 4.602424944 -s 13 -d -1 -p MAC -e 44 -c 2 -a 0 -i 0 -k MAC
+ -t 4.602434944 -s 13 -d -1 -p MAC -e 38 -c 2 -a 0 -i 0 -k MAC 
- -t 4.602434944 -s 13 -d -1 -p MAC -e 38 -c 2 -a 0 -i 0 -k MAC
h -t 4.602434944 -s 13 -d -1 -p MAC -e 38 -c 2 -a 0 -i 0 -k MAC
r -t 4.602739430 -s 26 -d -1 -p MAC -e 38 -c 2 -a 0 -i 0 -k MAC
+ -t 4.602749430 -s 26 -d 13 -p ack -e 112 -c 2 -a 0 -i 237 -k MAC 
- -t 4.602749430 -s 26 -d 13 -p ack -e 112 -c 2 -a 0 -i 237 -k MAC
h -t 4.602749430 -s 26 -d 13 -p ack -e 112 -c 2 -a 0 -i 237 -k MAC
r -t 4.603645915 -s 13 -d 13 -p ack -e 60 -c 2 -a 0 -i 237 -k MAC
+ -t 4.603655915 -s 13 -d -1 -p MAC -e 38 -c 2 -a 0 -i 0 -k MAC 
- -t 4.603655915 -s 13 -d -1 -p MAC -e 38 -c 2 -a 0 -i 0 -k MAC
h -t 4.603655915 -s 13 -d -1 -p MAC -e 38 -c 2 -a 0 -i 0 -k MAC
r -t 4.603670915 -s 13 -d 13 -p ack -e 60 -c 2 -a 0 -i 237 -k AGT
+ -t 4.603670915 -s 13 -d -1 -p tcp -e 1040 -c 2 -a 0 -i 238 -k AGT 
- -t 4.603670915 -s 13 -d -1 -p tcp -e 1040 -c 2 -a 0 -i 238 -k AGT
h -t 4.603670915 -s 13 -d -1 -p tcp -e 1040 -c 2 -a 0 -i 238 -k AGT
+ -t 4.603670915 -s 13 -d 26 -p tcp -e 1060 -c 2 -a 0 -i 238 -k RTR 
- -t 4.603670915 -s 13 -d 26 -p tcp -e 1060 -c 2 -a 0 -i 238 -k RTR
h -t 4.603670915 -s 13 -d 26 -p tcp -e 1060 -c 2 -a 0 -i 238 -k RTR
+ -t 4.603670915 -s 13 -d -1 -p tcp -e 1040 -c 2 -a 0 -i 239 -k AGT 
- -t 4.603670915 -s 13 -d -1 -p tcp -e 1040 -c 2 -a 0 -i 239 -k AGT
h -t 4.603670915 -s 13 -d -1 -p tcp -e 1040 -c 2 -a 0 -i 239 -k AGT
+ -t 4.603670915 -s 13 -d 26 -p tcp -e 1060 -c 2 -a 0 -i 239 -k RTR 
- -t 4.603670915 -s 13 -d 26 -p tcp -e 1060 -c 2 -a 0 -i 239 -k RTR
h -t 4.603670915 -s 13 -d 26 -p tcp -e 1060 -c 2 -a 0 -i 239 -k RTR
r -t 4.603960401 -s 26 -d -1 -p MAC -e 38 -c 2 -a 0 -i 0 -k MAC
+ -t 4.604089915 -s 13 -d -1 -p MAC -e 44 -c 2 -a 0 -i 0 -k MAC 
- -t 4.604089915 -s 13 -d -1 -p MAC -e 44 -c 2 -a 0 -i 0 -k MAC
h -t 4.604089915 -s 13 -d -1 -p MAC -e 44 -c 2 -a 0 -i 0 -k MAC
r -t 4.604442401 -s 26 -d -1 -p MAC -e 44 -c 2 -a 0 -i 0 -k MAC
+ -t 4.604452401 -s 26 -d -1 -p MAC -e 38 -c 2 -a 0 -i 0 -k MAC 
- -t 4.604452401 -s 26 -d -1 -p MAC -e 38 -c 2 -a 0 -i 0 -k MAC
h -t 4.604452401 -s 26 -d -1 -p MAC -e 38 -c 2 -a 0 -i 0 -k MAC
r -t 4.604756887 -s 13 -d -1 -p MAC -e 38 -c 2 -a 0 -i 0 -k MAC
+ -t 4.604766887 -s 13 -d 26 -p tcp -e 1112 -c 2 -a 0 -i 238 -k MAC 
- -t 4.604766887 -s 13 -d 26 -p tcp -e 1112 -c 2 -a 0 -i 238 -k MAC
h -t 4.604766887 -s 13 -d 26 -p tcp -e 1112 -c 2 -a 0 -i 238 -k MAC
r -t 4.613663373 -s 26 -d 26 -p tcp -e 1060 -c 2 -a 0 -i 238 -k MAC
+ -t 4.613673373 -s 26 -d -1 -p MAC -e 38 -c 2 -a 0 -i 0 -k MAC 
- -t 4.613673373 -s 26 -d -1 -p MAC -e 38 -c 2 -a 0 -i 0 -k MAC
h -t 4.613673373 -s 26 -d -1 -p MAC -e 38 -c 2 -a 0 -i 0 -k MAC
r -t 4.613688373 -s 26 -d 26 -p tcp -e 1060 -c 2 -a 0 -i 238 -k AGT
+ -t 4.613688373 -s 26 -d -1 -p ack -e 40 -c 2 -a 0 -i 240 -k AGT 
- -t 4.613688373 -s 26 -d -1 -p ack -e 40 -c 2 -a 0 -i 240 -k AGT
h -t 4.613688373 -s 26 -d -1 -p ack -e 40 -c 2 -a 0 -i 240 -k AGT
+ -t 4.613688373 -s 26 -d 13 -p ack -e 60 -c 2 -a 0 -i 240 -k RTR 
- -t 4.613688373 -s 26 -d 13 -p ack -e 60 -c 2 -a 0 -i 240 -k RTR
h -t 4.613688373 -s 26 -d 13 -p ack -e 60 -c 2 -a 0 -i 240 -k RTR
r -t 4.613977859 -s 13 -d -1 -p MAC -e 38 -c 2 -a 0 -i 0 -k MAC
+ -t 4.614047859 -s 13 -d -1 -p MAC -e 44 -c 2 -a 0 -i 0 -k MAC 
- -t 4.614047859 -s 13 -d -1 -p MAC -e 44 -c 2 -a 0 -i 0 -k MAC
h -t 4.614047859 -s 13 -d -1 -p MAC -e 44 -c 2 -a 0 -i 0 -k MAC
r -t 4.614400345 -s 26 -d -1 -p MAC -e 44 -c 2 -a 0 -i 0 -k MAC
+ -t 4.614410345 -s 26 -d -1 -p MAC -e 38 -c 2 -a 0 -i 0 -k MAC 
- -t 4.614410345 -s 26 -d -1 -p MAC -e 38 -c 2 -a 0 -i 0 -k MAC
h -t 4.614410345 -s 26 -d -1 -p MAC -e 38 -c 2 -a 0 -i 0 -k MAC
r -t 4.614714831 -s 13 -d -1 -p MAC -e 38 -c 2 -a 0 -i 0 -k MAC
+ -t 4.614724831 -s 13 -d 26 -p tcp -e 1112 -c 2 -a 0 -i 239 -k MAC 
- -t 4.614724831 -s 13 -d 26 -p tcp -e 1112 -c 2 -a 0 -i 239 -k MAC
h -t 4.614724831 -s 13 -d 26 -p tcp -e 1112 -c 2 -a 0 -i 239 -k MAC
r -t 4.623621317 -s 26 -d 26 -p tcp -e 1060 -c 2 -a 0 -i 239 -k MAC
+ -t 4.623631317 -s 26 -d -1 -p MAC -e 38 -c 2 -a 0 -i 0 -k MAC 
- -t 4.623631317 -s 26 -d -1 -p MAC -e 38 -c 2 -a 0 -i 0 -k MAC
h -t 4.623631317 -s 26 -d -1 -p MAC -e 38 -c 2 -a 0 -i 0 -k MAC
r -t 4.623646317 -s 26 -d 26 -p tcp -e 1060 -c 2 -a 0 -i 239 -k AGT
+ -t 4.623646317 -s 26 -d -1 -p ack -e 40 -c 2 -a 0 -i 241 -k AGT 
- -t 4.623646317 -s 26 -d -1 -p ack -e 40 -c 2 -a 0 -i 241 -k AGT
h -t 4.623646317 -s 26 -d -1 -p ack -e 40 -c 2 -a 0 -i 241 -k AGT
+ -t 4.623646317 -s 26 -d 13 -p ack -e 60 -c 2 -a 0 -i 241 -k RTR 
- -t 4.623646317 -s 26 -d 13 -p ack -e 60 -c 2 -a 0 -i 241 -k RTR
h -t 4.623646317 -s 26 -d 13 -p ack -e 60 -c 2 -a 0 -i 241 -k RTR
r -t 4.623935803 -s 13 -d -1 -p MAC -e 38 -c 2 -a 0 -i 0 -k MAC
+ -t 4.624345317 -s 26 -d -1 -p MAC -e 44 -c 2 -a 0 -i 0 -k MAC 
- -t 4.624345317 -s 26 -d -1 -p MAC -e 44 -c 2 -a 0 -i 0 -k MAC
h -t 4.624345317 -s 26 -d -1 -p MAC -e 44 -c 2 -a 0 -i 0 -k MAC
r -t 4.624697803 -s 13 -d -1 -p MAC -e 44 -c 2 -a 0 -i 0 -k MAC
+ -t 4.624707803 -s 13 -d -1 -p MAC -e 38 -c 2 -a 0 -i 0 -k MAC 
- -t 4.624707803 -s 13 -d -1 -p MAC -e 38 -c 2 -a 0 -i 0 -k MAC
h -t 4.624707803 -s 13 -d -1 -p MAC -e 38 -c 2 -a 0 -i 0 -k MAC
r -t 4.625012289 -s 26 -d -1 -p MAC -e 38 -c 2 -a 0 -i 0 -k MAC
+ -t 4.625022289 -s 26 -d 13 -p ack -e 112 -c 2 -a 0 -i 240 -k MAC 
- -t 4.625022289 -s 26 -d 13 -p ack -e 112 -c 2 -a 0 -i 240 -k MAC
h -t 4.625022289 -s 26 -d 13 -p ack -e 112 -c 2 -a 0 -i 240 -k MAC
r -t 4.625918775 -s 13 -d 13 -p ack -e 60 -c 2 -a 0 -i 240 -k MAC
+ -t 4.625928775 -s 13 -d -1 -p MAC -e 38 -c 2 -a 0 -i 0 -k MAC 
- -t 4.625928775 -s 13 -d -1 -p MAC -e 38 -c 2 -a 0 -i 0 -k MAC
h -t 4.625928775 -s 13 -d -1 -p MAC -e 38 -c 2 -a 0 -i 0 -k MAC
r -t 4.625943775 -s 13 -d 13 -p ack -e 60 -c 2 -a 0 -i 240 -k AGT
+ -t 4.625943775 -s 13 -d -1 -p tcp -e 1040 -c 2 -a 0 -i 242 -k AGT 
- -t 4.625943775 -s 13 -d -1 -p tcp -e 1040 -c 2 -a 0 -i 242 -k AGT
h -t 4.625943775 -s 13 -d -1 -p tcp -e 1040 -c 2 -a 0 -i 242 -k AGT
+ -t 4.625943775 -s 13 -d 26 -p tcp -e 1060 -c 2 -a 0 -i 242 -k RTR 
- -t 4.625943775 -s 13 -d 26 -p tcp -e 1060 -c 2 -a 0 -i 242 -k RTR
h -t 4.625943775 -s 13 -d 26 -p tcp -e 1060 -c 2 -a 0 -i 242 -k RTR
+ -t 4.625943775 -s 13 -d -1 -p tcp -e 1040 -c 2 -a 0 -i 243 -k AGT 
- -t 4.625943775 -s 13 -d -1 -p tcp -e 1040 -c 2 -a 0 -i 243 -k AGT
h -t 4.625943775 -s 13 -d -1 -p tcp -e 1040 -c 2 -a 0 -i 243 -k AGT
+ -t 4.625943775 -s 13 -d 26 -p tcp -e 1060 -c 2 -a 0 -i 243 -k RTR 
- -t 4.625943775 -s 13 -d 26 -p tcp -e 1060 -c 2 -a 0 -i 243 -k RTR
h -t 4.625943775 -s 13 -d 26 -p tcp -e 1060 -c 2 -a 0 -i 243 -k RTR
r -t 4.626233261 -s 26 -d -1 -p MAC -e 38 -c 2 -a 0 -i 0 -k MAC
+ -t 4.626323261 -s 26 -d -1 -p MAC -e 44 -c 2 -a 0 -i 0 -k MAC 
- -t 4.626323261 -s 26 -d -1 -p MAC -e 44 -c 2 -a 0 -i 0 -k MAC
h -t 4.626323261 -s 26 -d -1 -p MAC -e 44 -c 2 -a 0 -i 0 -k MAC
r -t 4.626675746 -s 13 -d -1 -p MAC -e 44 -c 2 -a 0 -i 0 -k MAC
+ -t 4.626685746 -s 13 -d -1 -p MAC -e 38 -c 2 -a 0 -i 0 -k MAC 
- -t 4.626685746 -s 13 -d -1 -p MAC -e 38 -c 2 -a 0 -i 0 -k MAC
h -t 4.626685746 -s 13 -d -1 -p MAC -e 38 -c 2 -a 0 -i 0 -k MAC
r -t 4.626990232 -s 26 -d -1 -p MAC -e 38 -c 2 -a 0 -i 0 -k MAC
+ -t 4.627000232 -s 26 -d 13 -p ack -e 112 -c 2 -a 0 -i 241 -k MAC 
- -t 4.627000232 -s 26 -d 13 -p ack -e 112 -c 2 -a 0 -i 241 -k MAC
h -t 4.627000232 -s 26 -d 13 -p ack -e 112 -c 2 -a 0 -i 241 -k MAC
r -t 4.627896718 -s 13 -d 13 -p ack -e 60 -c 2 -a 0 -i 241 -k MAC
+ -t 4.627906718 -s 13 -d -1 -p MAC -e 38 -c 2 -a 0 -i 0 -k MAC 
- -t 4.627906718 -s 13 -d -1 -p MAC -e 38 -c 2 -a 0 -i 0 -k MAC
h -t 4.627906718 -s 13 -d -1 -p MAC -e 38 -c 2 -a 0 -i 0 -k MAC
r -t 4.627921718 -s 13 -d 13 -p ack -e 60 -c 2 -a 0 -i 241 -k AGT
+ -t 4.627921718 -s 13 -d -1 -p tcp -e 1040 -c 2 -a 0 -i 244 -k AGT 
- -t 4.627921718 -s 13 -d -1 -p tcp -e 1040 -c 2 -a 0 -i 244 -k AGT
h -t 4.627921718 -s 13 -d -1 -p tcp -e 1040 -c 2 -a 0 -i 244 -k AGT
+ -t 4.627921718 -s 13 -d 26 -p tcp -e 1060 -c 2 -a 0 -i 244 -k RTR 
- -t 4.627921718 -s 13 -d 26 -p tcp -e 1060 -c 2 -a 0 -i 244 -k RTR
h -t 4.627921718 -s 13 -d 26 -p tcp -e 1060 -c 2 -a 0 -i 244 -k RTR
+ -t 4.627921718 -s 13 -d -1 -p tcp -e 1040 -c 2 -a 0 -i 245 -k AGT 
- -t 4.627921718 -s 13 -d -1 -p tcp -e 1040 -c 2 -a 0 -i 245 -k AGT
h -t 4.627921718 -s 13 -d -1 -p tcp -e 1040 -c 2 -a 0 -i 245 -k AGT
+ -t 4.627921718 -s 13 -d 26 -p tcp -e 1060 -c 2 -a 0 -i 245 -k RTR 
- -t 4.627921718 -s 13 -d 26 -p tcp -e 1060 -c 2 -a 0 -i 245 -k RTR
h -t 4.627921718 -s 13 -d 26 -p tcp -e 1060 -c 2 -a 0 -i 245 -k RTR
r -t 4.628211204 -s 26 -d -1 -p MAC -e 38 -c 2 -a 0 -i 0 -k MAC
+ -t 4.628680718 -s 13 -d -1 -p MAC -e 44 -c 2 -a 0 -i 0 -k MAC 
- -t 4.628680718 -s 13 -d -1 -p MAC -e 44 -c 2 -a 0 -i 0 -k MAC
h -t 4.628680718 -s 13 -d -1 -p MAC -e 44 -c 2 -a 0 -i 0 -k MAC
r -t 4.629033204 -s 26 -d -1 -p MAC -e 44 -c 2 -a 0 -i 0 -k MAC
+ -t 4.629043204 -s 26 -d -1 -p MAC -e 38 -c 2 -a 0 -i 0 -k MAC 
- -t 4.629043204 -s 26 -d -1 -p MAC -e 38 -c 2 -a 0 -i 0 -k MAC
h -t 4.629043204 -s 26 -d -1 -p MAC -e 38 -c 2 -a 0 -i 0 -k MAC
r -t 4.629347690 -s 13 -d -1 -p MAC -e 38 -c 2 -a 0 -i 0 -k MAC
+ -t 4.629357690 -s 13 -d 26 -p tcp -e 1112 -c 2 -a 0 -i 242 -k MAC 
- -t 4.629357690 -s 13 -d 26 -p tcp -e 1112 -c 2 -a 0 -i 242 -k MAC
h -t 4.629357690 -s 13 -d 26 -p tcp -e 1112 -c 2 -a 0 -i 242 -k MAC
r -t 4.638254176 -s 26 -d 26 -p tcp -e 1060 -c 2 -a 0 -i 242 -k MAC
+ -t 4.638264176 -s 26 -d -1 -p MAC -e 38 -c 2 -a 0 -i 0 -k MAC 
- -t 4.638264176 -s 26 -d -1 -p MAC -e 38 -c 2 -a 0 -i 0 -k MAC
h -t 4.638264176 -s 26 -d -1 -p MAC -e 38 -c 2 -a 0 -i 0 -k MAC
r -t 4.638279176 -s 26 -d 26 -p tcp -e 1060 -c 2 -a 0 -i 242 -k AGT
+ -t 4.638279176 -s 26 -d -1 -p ack -e 40 -c 2 -a 0 -i 246 -k AGT 
- -t 4.638279176 -s 26 -d -1 -p ack -e 40 -c 2 -a 0 -i 246 -k AGT
h -t 4.638279176 -s 26 -d -1 -p ack -e 40 -c 2 -a 0 -i 246 -k AGT
+ -t 4.638279176 -s 26 -d 13 -p ack -e 60 -c 2 -a 0 -i 246 -k RTR 
- -t 4.638279176 -s 26 -d 13 -p ack -e 60 -c 2 -a 0 -i 246 -k RTR
h -t 4.638279176 -s 26 -d 13 -p ack -e 60 -c 2 -a 0 -i 246 -k RTR
r -t 4.638568662 -s 13 -d -1 -p MAC -e 38 -c 2 -a 0 -i 0 -k MAC
+ -t 4.638718176 -s 26 -d -1 -p MAC -e 44 -c 2 -a 0 -i 0 -k MAC 
- -t 4.638718176 -s 26 -d -1 -p MAC -e 44 -c 2 -a 0 -i 0 -k MAC
h -t 4.638718176 -s 26 -d -1 -p MAC -e 44 -c 2 -a 0 -i 0 -k MAC
r -t 4.639070662 -s 13 -d -1 -p MAC -e 44 -c 2 -a 0 -i 0 -k MAC
+ -t 4.639080662 -s 13 -d -1 -p MAC -e 38 -c 2 -a 0 -i 0 -k MAC 
- -t 4.639080662 -s 13 -d -1 -p MAC -e 38 -c 2 -a 0 -i 0 -k MAC
h -t 4.639080662 -s 13 -d -1 -p MAC -e 38 -c 2 -a 0 -i 0 -k MAC
r -t 4.639385148 -s 26 -d -1 -p MAC -e 38 -c 2 -a 0 -i 0 -k MAC
+ -t 4.639395148 -s 26 -d 13 -p ack -e 112 -c 2 -a 0 -i 246 -k MAC 
- -t 4.639395148 -s 26 -d 13 -p ack -e 112 -c 2 -a 0 -i 246 -k MAC
h -t 4.639395148 -s 26 -d 13 -p ack -e 112 -c 2 -a 0 -i 246 -k MAC
r -t 4.640291634 -s 13 -d 13 -p ack -e 60 -c 2 -a 0 -i 246 -k MAC
+ -t 4.640301634 -s 13 -d -1 -p MAC -e 38 -c 2 -a 0 -i 0 -k MAC 
- -t 4.640301634 -s 13 -d -1 -p MAC -e 38 -c 2 -a 0 -i 0 -k MAC
h -t 4.640301634 -s 13 -d -1 -p MAC -e 38 -c 2 -a 0 -i 0 -k MAC
r -t 4.640316634 -s 13 -d 13 -p ack -e 60 -c 2 -a 0 -i 246 -k AGT
+ -t 4.640316634 -s 13 -d -1 -p tcp -e 1040 -c 2 -a 0 -i 247 -k AGT 
- -t 4.640316634 -s 13 -d -1 -p tcp -e 1040 -c 2 -a 0 -i 247 -k AGT
h -t 4.640316634 -s 13 -d -1 -p tcp -e 1040 -c 2 -a 0 -i 247 -k AGT
+ -t 4.640316634 -s 13 -d 26 -p tcp -e 1060 -c 2 -a 0 -i 247 -k RTR 
- -t 4.640316634 -s 13 -d 26 -p tcp -e 1060 -c 2 -a 0 -i 247 -k RTR
h -t 4.640316634 -s 13 -d 26 -p tcp -e 1060 -c 2 -a 0 -i 247 -k RTR
+ -t 4.640316634 -s 13 -d -1 -p tcp -e 1040 -c 2 -a 0 -i 248 -k AGT 
- -t 4.640316634 -s 13 -d -1 -p tcp -e 1040 -c 2 -a 0 -i 248 -k AGT
h -t 4.640316634 -s 13 -d -1 -p tcp -e 1040 -c 2 -a 0 -i 248 -k AGT
+ -t 4.640316634 -s 13 -d 26 -p tcp -e 1060 -c 2 -a 0 -i 248 -k RTR 
- -t 4.640316634 -s 13 -d 26 -p tcp -e 1060 -c 2 -a 0 -i 248 -k RTR
h -t 4.640316634 -s 13 -d 26 -p tcp -e 1060 -c 2 -a 0 -i 248 -k RTR
r -t 4.640606120 -s 26 -d -1 -p MAC -e 38 -c 2 -a 0 -i 0 -k MAC
+ -t 4.641035634 -s 13 -d -1 -p MAC -e 44 -c 2 -a 0 -i 0 -k MAC 
- -t 4.641035634 -s 13 -d -1 -p MAC -e 44 -c 2 -a 0 -i 0 -k MAC
h -t 4.641035634 -s 13 -d -1 -p MAC -e 44 -c 2 -a 0 -i 0 -k MAC
r -t 4.641388120 -s 26 -d -1 -p MAC -e 44 -c 2 -a 0 -i 0 -k MAC
+ -t 4.641398120 -s 26 -d -1 -p MAC -e 38 -c 2 -a 0 -i 0 -k MAC 
- -t 4.641398120 -s 26 -d -1 -p MAC -e 38 -c 2 -a 0 -i 0 -k MAC
h -t 4.641398120 -s 26 -d -1 -p MAC -e 38 -c 2 -a 0 -i 0 -k MAC
r -t 4.641702606 -s 13 -d -1 -p MAC -e 38 -c 2 -a 0 -i 0 -k MAC
+ -t 4.641712606 -s 13 -d 26 -p tcp -e 1112 -c 2 -a 0 -i 243 -k MAC 
- -t 4.641712606 -s 13 -d 26 -p tcp -e 1112 -c 2 -a 0 -i 243 -k MAC
h -t 4.641712606 -s 13 -d 26 -p tcp -e 1112 -c 2 -a 0 -i 243 -k MAC
n -t 4.6500000000000004 -s 13 -S COLOR -c green -o gold -i green -I gold
r -t 4.650609091 -s 26 -d 26 -p tcp -e 1060 -c 2 -a 0 -i 243 -k MAC
+ -t 4.650619091 -s 26 -d -1 -p MAC -e 38 -c 2 -a 0 -i 0 -k MAC 
- -t 4.650619091 -s 26 -d -1 -p MAC -e 38 -c 2 -a 0 -i 0 -k MAC
h -t 4.650619091 -s 26 -d -1 -p MAC -e 38 -c 2 -a 0 -i 0 -k MAC
r -t 4.650634091 -s 26 -d 26 -p tcp -e 1060 -c 2 -a 0 -i 243 -k AGT
+ -t 4.650634091 -s 26 -d -1 -p ack -e 40 -c 2 -a 0 -i 249 -k AGT 
- -t 4.650634091 -s 26 -d -1 -p ack -e 40 -c 2 -a 0 -i 249 -k AGT
h -t 4.650634091 -s 26 -d -1 -p ack -e 40 -c 2 -a 0 -i 249 -k AGT
+ -t 4.650634091 -s 26 -d 13 -p ack -e 60 -c 2 -a 0 -i 249 -k RTR 
- -t 4.650634091 -s 26 -d 13 -p ack -e 60 -c 2 -a 0 -i 249 -k RTR
h -t 4.650634091 -s 26 -d 13 -p ack -e 60 -c 2 -a 0 -i 249 -k RTR
r -t 4.650923577 -s 13 -d -1 -p MAC -e 38 -c 2 -a 0 -i 0 -k MAC
+ -t 4.651293577 -s 13 -d -1 -p MAC -e 44 -c 2 -a 0 -i 0 -k MAC 
- -t 4.651293577 -s 13 -d -1 -p MAC -e 44 -c 2 -a 0 -i 0 -k MAC
h -t 4.651293577 -s 13 -d -1 -p MAC -e 44 -c 2 -a 0 -i 0 -k MAC
r -t 4.651646063 -s 26 -d -1 -p MAC -e 44 -c 2 -a 0 -i 0 -k MAC
+ -t 4.651656063 -s 26 -d -1 -p MAC -e 38 -c 2 -a 0 -i 0 -k MAC 
- -t 4.651656063 -s 26 -d -1 -p MAC -e 38 -c 2 -a 0 -i 0 -k MAC
h -t 4.651656063 -s 26 -d -1 -p MAC -e 38 -c 2 -a 0 -i 0 -k MAC
r -t 4.651960549 -s 13 -d -1 -p MAC -e 38 -c 2 -a 0 -i 0 -k MAC
+ -t 4.651970549 -s 13 -d 26 -p tcp -e 1112 -c 2 -a 0 -i 244 -k MAC 
- -t 4.651970549 -s 13 -d 26 -p tcp -e 1112 -c 2 -a 0 -i 244 -k MAC
h -t 4.651970549 -s 13 -d 26 -p tcp -e 1112 -c 2 -a 0 -i 244 -k MAC
r -t 4.660867035 -s 26 -d 26 -p tcp -e 1060 -c 2 -a 0 -i 244 -k MAC
+ -t 4.660877035 -s 26 -d -1 -p MAC -e 38 -c 2 -a 0 -i 0 -k MAC 
- -t 4.660877035 -s 26 -d -1 -p MAC -e 38 -c 2 -a 0 -i 0 -k MAC
h -t 4.660877035 -s 26 -d -1 -p MAC -e 38 -c 2 -a 0 -i 0 -k MAC
r -t 4.660892035 -s 26 -d 26 -p tcp -e 1060 -c 2 -a 0 -i 244 -k AGT
+ -t 4.660892035 -s 26 -d -1 -p ack -e 40 -c 2 -a 0 -i 250 -k AGT 
- -t 4.660892035 -s 26 -d -1 -p ack -e 40 -c 2 -a 0 -i 250 -k AGT
h -t 4.660892035 -s 26 -d -1 -p ack -e 40 -c 2 -a 0 -i 250 -k AGT
+ -t 4.660892035 -s 26 -d 13 -p ack -e 60 -c 2 -a 0 -i 250 -k RTR 
- -t 4.660892035 -s 26 -d 13 -p ack -e 60 -c 2 -a 0 -i 250 -k RTR
h -t 4.660892035 -s 26 -d 13 -p ack -e 60 -c 2 -a 0 -i 250 -k RTR
r -t 4.661181521 -s 13 -d -1 -p MAC -e 38 -c 2 -a 0 -i 0 -k MAC
+ -t 4.661271035 -s 26 -d -1 -p MAC -e 44 -c 2 -a 0 -i 0 -k MAC 
- -t 4.661271035 -s 26 -d -1 -p MAC -e 44 -c 2 -a 0 -i 0 -k MAC
h -t 4.661271035 -s 26 -d -1 -p MAC -e 44 -c 2 -a 0 -i 0 -k MAC
r -t 4.661623521 -s 13 -d -1 -p MAC -e 44 -c 2 -a 0 -i 0 -k MAC
+ -t 4.661633521 -s 13 -d -1 -p MAC -e 38 -c 2 -a 0 -i 0 -k MAC 
- -t 4.661633521 -s 13 -d -1 -p MAC -e 38 -c 2 -a 0 -i 0 -k MAC
h -t 4.661633521 -s 13 -d -1 -p MAC -e 38 -c 2 -a 0 -i 0 -k MAC
r -t 4.661938007 -s 26 -d -1 -p MAC -e 38 -c 2 -a 0 -i 0 -k MAC
+ -t 4.661948007 -s 26 -d 13 -p ack -e 112 -c 2 -a 0 -i 249 -k MAC 
- -t 4.661948007 -s 26 -d 13 -p ack -e 112 -c 2 -a 0 -i 249 -k MAC
h -t 4.661948007 -s 26 -d 13 -p ack -e 112 -c 2 -a 0 -i 249 -k MAC
r -t 4.662844493 -s 13 -d 13 -p ack -e 60 -c 2 -a 0 -i 249 -k MAC
+ -t 4.662854493 -s 13 -d -1 -p MAC -e 38 -c 2 -a 0 -i 0 -k MAC 
- -t 4.662854493 -s 13 -d -1 -p MAC -e 38 -c 2 -a 0 -i 0 -k MAC
h -t 4.662854493 -s 13 -d -1 -p MAC -e 38 -c 2 -a 0 -i 0 -k MAC
r -t 4.662869493 -s 13 -d 13 -p ack -e 60 -c 2 -a 0 -i 249 -k AGT
r -t 4.663158979 -s 26 -d -1 -p MAC -e 38 -c 2 -a 0 -i 0 -k MAC
+ -t 4.663308979 -s 26 -d -1 -p MAC -e 44 -c 2 -a 0 -i 0 -k MAC 
- -t 4.663308979 -s 26 -d -1 -p MAC -e 44 -c 2 -a 0 -i 0 -k MAC
h -t 4.663308979 -s 26 -d -1 -p MAC -e 44 -c 2 -a 0 -i 0 -k MAC
r -t 4.663661465 -s 13 -d -1 -p MAC -e 44 -c 2 -a 0 -i 0 -k MAC
+ -t 4.663671465 -s 13 -d -1 -p MAC -e 38 -c 2 -a 0 -i 0 -k MAC 
- -t 4.663671465 -s 13 -d -1 -p MAC -e 38 -c 2 -a 0 -i 0 -k MAC
h -t 4.663671465 -s 13 -d -1 -p MAC -e 38 -c 2 -a 0 -i 0 -k MAC
r -t 4.663975951 -s 26 -d -1 -p MAC -e 38 -c 2 -a 0 -i 0 -k MAC
+ -t 4.663985951 -s 26 -d 13 -p ack -e 112 -c 2 -a 0 -i 250 -k MAC 
- -t 4.663985951 -s 26 -d 13 -p ack -e 112 -c 2 -a 0 -i 250 -k MAC
h -t 4.663985951 -s 26 -d 13 -p ack -e 112 -c 2 -a 0 -i 250 -k MAC
r -t 4.664882437 -s 13 -d 13 -p ack -e 60 -c 2 -a 0 -i 250 -k MAC
+ -t 4.664892437 -s 13 -d -1 -p MAC -e 38 -c 2 -a 0 -i 0 -k MAC 
- -t 4.664892437 -s 13 -d -1 -p MAC -e 38 -c 2 -a 0 -i 0 -k MAC
h -t 4.664892437 -s 13 -d -1 -p MAC -e 38 -c 2 -a 0 -i 0 -k MAC
r -t 4.664907437 -s 13 -d 13 -p ack -e 60 -c 2 -a 0 -i 250 -k AGT
r -t 4.665196922 -s 26 -d -1 -p MAC -e 38 -c 2 -a 0 -i 0 -k MAC
+ -t 4.665646437 -s 13 -d -1 -p MAC -e 44 -c 2 -a 0 -i 0 -k MAC 
- -t 4.665646437 -s 13 -d -1 -p MAC -e 44 -c 2 -a 0 -i 0 -k MAC
h -t 4.665646437 -s 13 -d -1 -p MAC -e 44 -c 2 -a 0 -i 0 -k MAC
r -t 4.665998922 -s 26 -d -1 -p MAC -e 44 -c 2 -a 0 -i 0 -k MAC
+ -t 4.666008922 -s 26 -d -1 -p MAC -e 38 -c 2 -a 0 -i 0 -k MAC 
- -t 4.666008922 -s 26 -d -1 -p MAC -e 38 -c 2 -a 0 -i 0 -k MAC
h -t 4.666008922 -s 26 -d -1 -p MAC -e 38 -c 2 -a 0 -i 0 -k MAC
r -t 4.666313408 -s 13 -d -1 -p MAC -e 38 -c 2 -a 0 -i 0 -k MAC
+ -t 4.666323408 -s 13 -d 26 -p tcp -e 1112 -c 2 -a 0 -i 245 -k MAC 
- -t 4.666323408 -s 13 -d 26 -p tcp -e 1112 -c 2 -a 0 -i 245 -k MAC
h -t 4.666323408 -s 13 -d 26 -p tcp -e 1112 -c 2 -a 0 -i 245 -k MAC
r -t 4.675219894 -s 26 -d 26 -p tcp -e 1060 -c 2 -a 0 -i 245 -k MAC
+ -t 4.675229894 -s 26 -d -1 -p MAC -e 38 -c 2 -a 0 -i 0 -k MAC 
- -t 4.675229894 -s 26 -d -1 -p MAC -e 38 -c 2 -a 0 -i 0 -k MAC
h -t 4.675229894 -s 26 -d -1 -p MAC -e 38 -c 2 -a 0 -i 0 -k MAC
r -t 4.675244894 -s 26 -d 26 -p tcp -e 1060 -c 2 -a 0 -i 245 -k AGT
+ -t 4.675244894 -s 26 -d -1 -p ack -e 40 -c 2 -a 0 -i 251 -k AGT 
- -t 4.675244894 -s 26 -d -1 -p ack -e 40 -c 2 -a 0 -i 251 -k AGT
h -t 4.675244894 -s 26 -d -1 -p ack -e 40 -c 2 -a 0 -i 251 -k AGT
+ -t 4.675244894 -s 26 -d 13 -p ack -e 60 -c 2 -a 0 -i 251 -k RTR 
- -t 4.675244894 -s 26 -d 13 -p ack -e 60 -c 2 -a 0 -i 251 -k RTR
h -t 4.675244894 -s 26 -d 13 -p ack -e 60 -c 2 -a 0 -i 251 -k RTR
r -t 4.675534380 -s 13 -d -1 -p MAC -e 38 -c 2 -a 0 -i 0 -k MAC
+ -t 4.675764380 -s 13 -d -1 -p MAC -e 44 -c 2 -a 0 -i 0 -k MAC 
- -t 4.675764380 -s 13 -d -1 -p MAC -e 44 -c 2 -a 0 -i 0 -k MAC
h -t 4.675764380 -s 13 -d -1 -p MAC -e 44 -c 2 -a 0 -i 0 -k MAC
r -t 4.676116866 -s 26 -d -1 -p MAC -e 44 -c 2 -a 0 -i 0 -k MAC
+ -t 4.676126866 -s 26 -d -1 -p MAC -e 38 -c 2 -a 0 -i 0 -k MAC 
- -t 4.676126866 -s 26 -d -1 -p MAC -e 38 -c 2 -a 0 -i 0 -k MAC
h -t 4.676126866 -s 26 -d -1 -p MAC -e 38 -c 2 -a 0 -i 0 -k MAC
r -t 4.676431352 -s 13 -d -1 -p MAC -e 38 -c 2 -a 0 -i 0 -k MAC
+ -t 4.676441352 -s 13 -d 26 -p tcp -e 1112 -c 2 -a 0 -i 247 -k MAC 
- -t 4.676441352 -s 13 -d 26 -p tcp -e 1112 -c 2 -a 0 -i 247 -k MAC
h -t 4.676441352 -s 13 -d 26 -p tcp -e 1112 -c 2 -a 0 -i 247 -k MAC
r -t 4.685337838 -s 26 -d 26 -p tcp -e 1060 -c 2 -a 0 -i 247 -k MAC
+ -t 4.685347838 -s 26 -d -1 -p MAC -e 38 -c 2 -a 0 -i 0 -k MAC 
- -t 4.685347838 -s 26 -d -1 -p MAC -e 38 -c 2 -a 0 -i 0 -k MAC
h -t 4.685347838 -s 26 -d -1 -p MAC -e 38 -c 2 -a 0 -i 0 -k MAC
r -t 4.685362838 -s 26 -d 26 -p tcp -e 1060 -c 2 -a 0 -i 247 -k AGT
+ -t 4.685362838 -s 26 -d -1 -p ack -e 40 -c 2 -a 0 -i 252 -k AGT 
- -t 4.685362838 -s 26 -d -1 -p ack -e 40 -c 2 -a 0 -i 252 -k AGT
h -t 4.685362838 -s 26 -d -1 -p ack -e 40 -c 2 -a 0 -i 252 -k AGT
+ -t 4.685362838 -s 26 -d 13 -p ack -e 60 -c 2 -a 0 -i 252 -k RTR 
- -t 4.685362838 -s 26 -d 13 -p ack -e 60 -c 2 -a 0 -i 252 -k RTR
h -t 4.685362838 -s 26 -d 13 -p ack -e 60 -c 2 -a 0 -i 252 -k RTR
r -t 4.685652324 -s 13 -d -1 -p MAC -e 38 -c 2 -a 0 -i 0 -k MAC
+ -t 4.685842324 -s 13 -d -1 -p MAC -e 44 -c 2 -a 0 -i 0 -k MAC 
- -t 4.685842324 -s 13 -d -1 -p MAC -e 44 -c 2 -a 0 -i 0 -k MAC
h -t 4.685842324 -s 13 -d -1 -p MAC -e 44 -c 2 -a 0 -i 0 -k MAC
r -t 4.686194810 -s 26 -d -1 -p MAC -e 44 -c 2 -a 0 -i 0 -k MAC
+ -t 4.686204810 -s 26 -d -1 -p MAC -e 38 -c 2 -a 0 -i 0 -k MAC 
- -t 4.686204810 -s 26 -d -1 -p MAC -e 38 -c 2 -a 0 -i 0 -k MAC
h -t 4.686204810 -s 26 -d -1 -p MAC -e 38 -c 2 -a 0 -i 0 -k MAC
r -t 4.686509296 -s 13 -d -1 -p MAC -e 38 -c 2 -a 0 -i 0 -k MAC
+ -t 4.686519296 -s 13 -d 26 -p tcp -e 1112 -c 2 -a 0 -i 248 -k MAC 
- -t 4.686519296 -s 13 -d 26 -p tcp -e 1112 -c 2 -a 0 -i 248 -k MAC
h -t 4.686519296 -s 13 -d 26 -p tcp -e 1112 -c 2 -a 0 -i 248 -k MAC
r -t 4.695415782 -s 26 -d 26 -p tcp -e 1060 -c 2 -a 0 -i 248 -k MAC
+ -t 4.695425782 -s 26 -d -1 -p MAC -e 38 -c 2 -a 0 -i 0 -k MAC 
- -t 4.695425782 -s 26 -d -1 -p MAC -e 38 -c 2 -a 0 -i 0 -k MAC
h -t 4.695425782 -s 26 -d -1 -p MAC -e 38 -c 2 -a 0 -i 0 -k MAC
r -t 4.695440782 -s 26 -d 26 -p tcp -e 1060 -c 2 -a 0 -i 248 -k AGT
+ -t 4.695440782 -s 26 -d -1 -p ack -e 40 -c 2 -a 0 -i 253 -k AGT 
- -t 4.695440782 -s 26 -d -1 -p ack -e 40 -c 2 -a 0 -i 253 -k AGT
h -t 4.695440782 -s 26 -d -1 -p ack -e 40 -c 2 -a 0 -i 253 -k AGT
+ -t 4.695440782 -s 26 -d 13 -p ack -e 60 -c 2 -a 0 -i 253 -k RTR 
- -t 4.695440782 -s 26 -d 13 -p ack -e 60 -c 2 -a 0 -i 253 -k RTR
h -t 4.695440782 -s 26 -d 13 -p ack -e 60 -c 2 -a 0 -i 253 -k RTR
r -t 4.695730267 -s 13 -d -1 -p MAC -e 38 -c 2 -a 0 -i 0 -k MAC
+ -t 4.695919782 -s 26 -d -1 -p MAC -e 44 -c 2 -a 0 -i 0 -k MAC 
- -t 4.695919782 -s 26 -d -1 -p MAC -e 44 -c 2 -a 0 -i 0 -k MAC
h -t 4.695919782 -s 26 -d -1 -p MAC -e 44 -c 2 -a 0 -i 0 -k MAC
r -t 4.696272267 -s 13 -d -1 -p MAC -e 44 -c 2 -a 0 -i 0 -k MAC
+ -t 4.696282267 -s 13 -d -1 -p MAC -e 38 -c 2 -a 0 -i 0 -k MAC 
- -t 4.696282267 -s 13 -d -1 -p MAC -e 38 -c 2 -a 0 -i 0 -k MAC
h -t 4.696282267 -s 13 -d -1 -p MAC -e 38 -c 2 -a 0 -i 0 -k MAC
r -t 4.696586753 -s 26 -d -1 -p MAC -e 38 -c 2 -a 0 -i 0 -k MAC
+ -t 4.696596753 -s 26 -d 13 -p ack -e 112 -c 2 -a 0 -i 251 -k MAC 
- -t 4.696596753 -s 26 -d 13 -p ack -e 112 -c 2 -a 0 -i 251 -k MAC
h -t 4.696596753 -s 26 -d 13 -p ack -e 112 -c 2 -a 0 -i 251 -k MAC
r -t 4.697493239 -s 13 -d 13 -p ack -e 60 -c 2 -a 0 -i 251 -k MAC
+ -t 4.697503239 -s 13 -d -1 -p MAC -e 38 -c 2 -a 0 -i 0 -k MAC 
- -t 4.697503239 -s 13 -d -1 -p MAC -e 38 -c 2 -a 0 -i 0 -k MAC
h -t 4.697503239 -s 13 -d -1 -p MAC -e 38 -c 2 -a 0 -i 0 -k MAC
r -t 4.697518239 -s 13 -d 13 -p ack -e 60 -c 2 -a 0 -i 251 -k AGT
r -t 4.697807725 -s 26 -d -1 -p MAC -e 38 -c 2 -a 0 -i 0 -k MAC
+ -t 4.698337725 -s 26 -d -1 -p MAC -e 44 -c 2 -a 0 -i 0 -k MAC 
- -t 4.698337725 -s 26 -d -1 -p MAC -e 44 -c 2 -a 0 -i 0 -k MAC
h -t 4.698337725 -s 26 -d -1 -p MAC -e 44 -c 2 -a 0 -i 0 -k MAC
r -t 4.698690211 -s 13 -d -1 -p MAC -e 44 -c 2 -a 0 -i 0 -k MAC
+ -t 4.698700211 -s 13 -d -1 -p MAC -e 38 -c 2 -a 0 -i 0 -k MAC 
- -t 4.698700211 -s 13 -d -1 -p MAC -e 38 -c 2 -a 0 -i 0 -k MAC
h -t 4.698700211 -s 13 -d -1 -p MAC -e 38 -c 2 -a 0 -i 0 -k MAC
r -t 4.699004697 -s 26 -d -1 -p MAC -e 38 -c 2 -a 0 -i 0 -k MAC
+ -t 4.699014697 -s 26 -d 13 -p ack -e 112 -c 2 -a 0 -i 252 -k MAC 
- -t 4.699014697 -s 26 -d 13 -p ack -e 112 -c 2 -a 0 -i 252 -k MAC
h -t 4.699014697 -s 26 -d 13 -p ack -e 112 -c 2 -a 0 -i 252 -k MAC
r -t 4.699911183 -s 13 -d 13 -p ack -e 60 -c 2 -a 0 -i 252 -k MAC
+ -t 4.699921183 -s 13 -d -1 -p MAC -e 38 -c 2 -a 0 -i 0 -k MAC 
- -t 4.699921183 -s 13 -d -1 -p MAC -e 38 -c 2 -a 0 -i 0 -k MAC
h -t 4.699921183 -s 13 -d -1 -p MAC -e 38 -c 2 -a 0 -i 0 -k MAC
r -t 4.699936183 -s 13 -d 13 -p ack -e 60 -c 2 -a 0 -i 252 -k AGT
n -t 4.7000000000000002 -s 3 -S COLOR -c pink -o pink -i pink -I pink
+ -t 4.700000000 -s 3 -d -1 -p tcp -e 40 -c 2 -a 0 -i 254 -k AGT 
- -t 4.700000000 -s 3 -d -1 -p tcp -e 40 -c 2 -a 0 -i 254 -k AGT
h -t 4.700000000 -s 3 -d -1 -p tcp -e 40 -c 2 -a 0 -i 254 -k AGT
+ -t 4.700000000 -s 3 -d 37 -p tcp -e 60 -c 2 -a 0 -i 254 -k RTR 
- -t 4.700000000 -s 3 -d 37 -p tcp -e 60 -c 2 -a 0 -i 254 -k RTR
h -t 4.700000000 -s 3 -d 37 -p tcp -e 60 -c 2 -a 0 -i 254 -k RTR
r -t 4.700225669 -s 26 -d -1 -p MAC -e 38 -c 2 -a 0 -i 0 -k MAC
+ -t 4.700795669 -s 26 -d -1 -p MAC -e 44 -c 2 -a 0 -i 0 -k MAC 
- -t 4.700795669 -s 26 -d -1 -p MAC -e 44 -c 2 -a 0 -i 0 -k MAC
h -t 4.700795669 -s 26 -d -1 -p MAC -e 44 -c 2 -a 0 -i 0 -k MAC
r -t 4.701148155 -s 13 -d -1 -p MAC -e 44 -c 2 -a 0 -i 0 -k MAC
+ -t 4.701158155 -s 13 -d -1 -p MAC -e 38 -c 2 -a 0 -i 0 -k MAC 
- -t 4.701158155 -s 13 -d -1 -p MAC -e 38 -c 2 -a 0 -i 0 -k MAC
h -t 4.701158155 -s 13 -d -1 -p MAC -e 38 -c 2 -a 0 -i 0 -k MAC
r -t 4.701462641 -s 26 -d -1 -p MAC -e 38 -c 2 -a 0 -i 0 -k MAC
+ -t 4.701472641 -s 26 -d 13 -p ack -e 112 -c 2 -a 0 -i 253 -k MAC 
- -t 4.701472641 -s 26 -d 13 -p ack -e 112 -c 2 -a 0 -i 253 -k MAC
h -t 4.701472641 -s 26 -d 13 -p ack -e 112 -c 2 -a 0 -i 253 -k MAC
r -t 4.702369127 -s 13 -d 13 -p ack -e 60 -c 2 -a 0 -i 253 -k MAC
+ -t 4.702379127 -s 13 -d -1 -p MAC -e 38 -c 2 -a 0 -i 0 -k MAC 
- -t 4.702379127 -s 13 -d -1 -p MAC -e 38 -c 2 -a 0 -i 0 -k MAC
h -t 4.702379127 -s 13 -d -1 -p MAC -e 38 -c 2 -a 0 -i 0 -k MAC
r -t 4.702394127 -s 13 -d 13 -p ack -e 60 -c 2 -a 0 -i 253 -k AGT
r -t 4.702683612 -s 26 -d -1 -p MAC -e 38 -c 2 -a 0 -i 0 -k MAC
+ -t 4.703398181 -s 3 -d -1 -p ARP -e 80 -c 2 -a 0 -i 0 -k MAC 
- -t 4.703398181 -s 3 -d -1 -p ARP -e 80 -c 2 -a 0 -i 0 -k MAC
h -t 4.703398181 -s 3 -d -1 -p ARP -e 80 -c 2 -a 0 -i 0 -k MAC
r -t 4.704038595 -s 37 -d -1 -p ARP -e 28 -c 2 -a 0 -i 0 -k MAC
r -t 4.704038657 -s 27 -d -1 -p ARP -e 28 -c 2 -a 0 -i 0 -k MAC
r -t 4.704038674 -s 15 -d -1 -p ARP -e 28 -c 2 -a 0 -i 0 -k MAC
r -t 4.704038697 -s 29 -d -1 -p ARP -e 28 -c 2 -a 0 -i 0 -k MAC
r -t 4.704038762 -s 14 -d -1 -p ARP -e 28 -c 2 -a 0 -i 0 -k MAC
r -t 4.704038785 -s 23 -d -1 -p ARP -e 28 -c 2 -a 0 -i 0 -k MAC
r -t 4.704038790 -s 48 -d -1 -p ARP -e 28 -c 2 -a 0 -i 0 -k MAC
r -t 4.704038810 -s 11 -d -1 -p ARP -e 28 -c 2 -a 0 -i 0 -k MAC
r -t 4.704038972 -s 19 -d -1 -p ARP -e 28 -c 2 -a 0 -i 0 -k MAC
r -t 4.704038999 -s 17 -d -1 -p ARP -e 28 -c 2 -a 0 -i 0 -k MAC
+ -t 4.704093595 -s 37 -d -1 -p MAC -e 44 -c 2 -a 0 -i 0 -k MAC 
- -t 4.704093595 -s 37 -d -1 -p MAC -e 44 -c 2 -a 0 -i 0 -k MAC
h -t 4.704093595 -s 37 -d -1 -p MAC -e 44 -c 2 -a 0 -i 0 -k MAC
r -t 4.704446009 -s 3 -d -1 -p MAC -e 44 -c 2 -a 0 -i 0 -k MAC
+ -t 4.704456009 -s 3 -d -1 -p MAC -e 38 -c 2 -a 0 -i 0 -k MAC 
- -t 4.704456009 -s 3 -d -1 -p MAC -e 38 -c 2 -a 0 -i 0 -k MAC
h -t 4.704456009 -s 3 -d -1 -p MAC -e 38 -c 2 -a 0 -i 0 -k MAC
r -t 4.704760424 -s 37 -d -1 -p MAC -e 38 -c 2 -a 0 -i 0 -k MAC
+ -t 4.704770424 -s 37 -d -1 -p ARP -e 80 -c 2 -a 0 -i 0 -k MAC 
- -t 4.704770424 -s 37 -d -1 -p ARP -e 80 -c 2 -a 0 -i 0 -k MAC
h -t 4.704770424 -s 37 -d -1 -p ARP -e 80 -c 2 -a 0 -i 0 -k MAC
r -t 4.705410838 -s 3 -d -1 -p ARP -e 28 -c 2 -a 0 -i 0 -k MAC
+ -t 4.705420838 -s 3 -d -1 -p MAC -e 38 -c 2 -a 0 -i 0 -k MAC 
- -t 4.705420838 -s 3 -d -1 -p MAC -e 38 -c 2 -a 0 -i 0 -k MAC
h -t 4.705420838 -s 3 -d -1 -p MAC -e 38 -c 2 -a 0 -i 0 -k MAC
r -t 4.705725253 -s 37 -d -1 -p MAC -e 38 -c 2 -a 0 -i 0 -k MAC
+ -t 4.706314838 -s 3 -d -1 -p MAC -e 44 -c 2 -a 0 -i 0 -k MAC 
- -t 4.706314838 -s 3 -d -1 -p MAC -e 44 -c 2 -a 0 -i 0 -k MAC
h -t 4.706314838 -s 3 -d -1 -p MAC -e 44 -c 2 -a 0 -i 0 -k MAC
r -t 4.706667253 -s 37 -d -1 -p MAC -e 44 -c 2 -a 0 -i 0 -k MAC
+ -t 4.706677253 -s 37 -d -1 -p MAC -e 38 -c 2 -a 0 -i 0 -k MAC 
- -t 4.706677253 -s 37 -d -1 -p MAC -e 38 -c 2 -a 0 -i 0 -k MAC
h -t 4.706677253 -s 37 -d -1 -p MAC -e 38 -c 2 -a 0 -i 0 -k MAC
r -t 4.706981667 -s 3 -d -1 -p MAC -e 38 -c 2 -a 0 -i 0 -k MAC
+ -t 4.706991667 -s 3 -d 37 -p tcp -e 112 -c 2 -a 0 -i 254 -k MAC 
- -t 4.706991667 -s 3 -d 37 -p tcp -e 112 -c 2 -a 0 -i 254 -k MAC
h -t 4.706991667 -s 3 -d 37 -p tcp -e 112 -c 2 -a 0 -i 254 -k MAC
r -t 4.707888081 -s 37 -d 37 -p tcp -e 60 -c 2 -a 0 -i 254 -k MAC
+ -t 4.707898081 -s 37 -d -1 -p MAC -e 38 -c 2 -a 0 -i 0 -k MAC 
- -t 4.707898081 -s 37 -d -1 -p MAC -e 38 -c 2 -a 0 -i 0 -k MAC
h -t 4.707898081 -s 37 -d -1 -p MAC -e 38 -c 2 -a 0 -i 0 -k MAC
r -t 4.707913081 -s 37 -d 37 -p tcp -e 60 -c 2 -a 0 -i 254 -k AGT
+ -t 4.707913081 -s 37 -d -1 -p ack -e 40 -c 2 -a 0 -i 255 -k AGT 
- -t 4.707913081 -s 37 -d -1 -p ack -e 40 -c 2 -a 0 -i 255 -k AGT
h -t 4.707913081 -s 37 -d -1 -p ack -e 40 -c 2 -a 0 -i 255 -k AGT
+ -t 4.707913081 -s 37 -d 3 -p ack -e 60 -c 2 -a 0 -i 255 -k RTR 
- -t 4.707913081 -s 37 -d 3 -p ack -e 60 -c 2 -a 0 -i 255 -k RTR
h -t 4.707913081 -s 37 -d 3 -p ack -e 60 -c 2 -a 0 -i 255 -k RTR
r -t 4.708202496 -s 3 -d -1 -p MAC -e 38 -c 2 -a 0 -i 0 -k MAC
+ -t 4.708292081 -s 37 -d -1 -p MAC -e 44 -c 2 -a 0 -i 0 -k MAC 
- -t 4.708292081 -s 37 -d -1 -p MAC -e 44 -c 2 -a 0 -i 0 -k MAC
h -t 4.708292081 -s 37 -d -1 -p MAC -e 44 -c 2 -a 0 -i 0 -k MAC
r -t 4.708644496 -s 3 -d -1 -p MAC -e 44 -c 2 -a 0 -i 0 -k MAC
+ -t 4.708654496 -s 3 -d -1 -p MAC -e 38 -c 2 -a 0 -i 0 -k MAC 
- -t 4.708654496 -s 3 -d -1 -p MAC -e 38 -c 2 -a 0 -i 0 -k MAC
h -t 4.708654496 -s 3 -d -1 -p MAC -e 38 -c 2 -a 0 -i 0 -k MAC
r -t 4.708958910 -s 37 -d -1 -p MAC -e 38 -c 2 -a 0 -i 0 -k MAC
+ -t 4.708968910 -s 37 -d 3 -p ack -e 112 -c 2 -a 0 -i 255 -k MAC 
- -t 4.708968910 -s 37 -d 3 -p ack -e 112 -c 2 -a 0 -i 255 -k MAC
h -t 4.708968910 -s 37 -d 3 -p ack -e 112 -c 2 -a 0 -i 255 -k MAC
r -t 4.709865325 -s 3 -d 3 -p ack -e 60 -c 2 -a 0 -i 255 -k MAC
+ -t 4.709875325 -s 3 -d -1 -p MAC -e 38 -c 2 -a 0 -i 0 -k MAC 
- -t 4.709875325 -s 3 -d -1 -p MAC -e 38 -c 2 -a 0 -i 0 -k MAC
h -t 4.709875325 -s 3 -d -1 -p MAC -e 38 -c 2 -a 0 -i 0 -k MAC
r -t 4.709890325 -s 3 -d 3 -p ack -e 60 -c 2 -a 0 -i 255 -k AGT
+ -t 4.709890325 -s 3 -d -1 -p tcp -e 1040 -c 2 -a 0 -i 256 -k AGT 
- -t 4.709890325 -s 3 -d -1 -p tcp -e 1040 -c 2 -a 0 -i 256 -k AGT
h -t 4.709890325 -s 3 -d -1 -p tcp -e 1040 -c 2 -a 0 -i 256 -k AGT
+ -t 4.709890325 -s 3 -d 37 -p tcp -e 1060 -c 2 -a 0 -i 256 -k RTR 
- -t 4.709890325 -s 3 -d 37 -p tcp -e 1060 -c 2 -a 0 -i 256 -k RTR
h -t 4.709890325 -s 3 -d 37 -p tcp -e 1060 -c 2 -a 0 -i 256 -k RTR
+ -t 4.709890325 -s 3 -d -1 -p tcp -e 1040 -c 2 -a 0 -i 257 -k AGT 
- -t 4.709890325 -s 3 -d -1 -p tcp -e 1040 -c 2 -a 0 -i 257 -k AGT
h -t 4.709890325 -s 3 -d -1 -p tcp -e 1040 -c 2 -a 0 -i 257 -k AGT
+ -t 4.709890325 -s 3 -d 37 -p tcp -e 1060 -c 2 -a 0 -i 257 -k RTR 
- -t 4.709890325 -s 3 -d 37 -p tcp -e 1060 -c 2 -a 0 -i 257 -k RTR
h -t 4.709890325 -s 3 -d 37 -p tcp -e 1060 -c 2 -a 0 -i 257 -k RTR
r -t 4.710179739 -s 37 -d -1 -p MAC -e 38 -c 2 -a 0 -i 0 -k MAC
+ -t 4.710649325 -s 3 -d -1 -p MAC -e 44 -c 2 -a 0 -i 0 -k MAC 
- -t 4.710649325 -s 3 -d -1 -p MAC -e 44 -c 2 -a 0 -i 0 -k MAC
h -t 4.710649325 -s 3 -d -1 -p MAC -e 44 -c 2 -a 0 -i 0 -k MAC
r -t 4.711001739 -s 37 -d -1 -p MAC -e 44 -c 2 -a 0 -i 0 -k MAC
+ -t 4.711011739 -s 37 -d -1 -p MAC -e 38 -c 2 -a 0 -i 0 -k MAC 
- -t 4.711011739 -s 37 -d -1 -p MAC -e 38 -c 2 -a 0 -i 0 -k MAC
h -t 4.711011739 -s 37 -d -1 -p MAC -e 38 -c 2 -a 0 -i 0 -k MAC
r -t 4.711316154 -s 3 -d -1 -p MAC -e 38 -c 2 -a 0 -i 0 -k MAC
+ -t 4.711326154 -s 3 -d 37 -p tcp -e 1112 -c 2 -a 0 -i 256 -k MAC 
- -t 4.711326154 -s 3 -d 37 -p tcp -e 1112 -c 2 -a 0 -i 256 -k MAC
h -t 4.711326154 -s 3 -d 37 -p tcp -e 1112 -c 2 -a 0 -i 256 -k MAC
r -t 4.720222568 -s 37 -d 37 -p tcp -e 1060 -c 2 -a 0 -i 256 -k MAC
+ -t 4.720232568 -s 37 -d -1 -p MAC -e 38 -c 2 -a 0 -i 0 -k MAC 
- -t 4.720232568 -s 37 -d -1 -p MAC -e 38 -c 2 -a 0 -i 0 -k MAC
h -t 4.720232568 -s 37 -d -1 -p MAC -e 38 -c 2 -a 0 -i 0 -k MAC
r -t 4.720247568 -s 37 -d 37 -p tcp -e 1060 -c 2 -a 0 -i 256 -k AGT
+ -t 4.720247568 -s 37 -d -1 -p ack -e 40 -c 2 -a 0 -i 258 -k AGT 
- -t 4.720247568 -s 37 -d -1 -p ack -e 40 -c 2 -a 0 -i 258 -k AGT
h -t 4.720247568 -s 37 -d -1 -p ack -e 40 -c 2 -a 0 -i 258 -k AGT
+ -t 4.720247568 -s 37 -d 3 -p ack -e 60 -c 2 -a 0 -i 258 -k RTR 
- -t 4.720247568 -s 37 -d 3 -p ack -e 60 -c 2 -a 0 -i 258 -k RTR
h -t 4.720247568 -s 37 -d 3 -p ack -e 60 -c 2 -a 0 -i 258 -k RTR
r -t 4.720536982 -s 3 -d -1 -p MAC -e 38 -c 2 -a 0 -i 0 -k MAC
+ -t 4.720786982 -s 3 -d -1 -p MAC -e 44 -c 2 -a 0 -i 0 -k MAC 
- -t 4.720786982 -s 3 -d -1 -p MAC -e 44 -c 2 -a 0 -i 0 -k MAC
h -t 4.720786982 -s 3 -d -1 -p MAC -e 44 -c 2 -a 0 -i 0 -k MAC
r -t 4.721139397 -s 37 -d -1 -p MAC -e 44 -c 2 -a 0 -i 0 -k MAC
+ -t 4.721149397 -s 37 -d -1 -p MAC -e 38 -c 2 -a 0 -i 0 -k MAC 
- -t 4.721149397 -s 37 -d -1 -p MAC -e 38 -c 2 -a 0 -i 0 -k MAC
h -t 4.721149397 -s 37 -d -1 -p MAC -e 38 -c 2 -a 0 -i 0 -k MAC
r -t 4.721453811 -s 3 -d -1 -p MAC -e 38 -c 2 -a 0 -i 0 -k MAC
+ -t 4.721463811 -s 3 -d 37 -p tcp -e 1112 -c 2 -a 0 -i 257 -k MAC 
- -t 4.721463811 -s 3 -d 37 -p tcp -e 1112 -c 2 -a 0 -i 257 -k MAC
h -t 4.721463811 -s 3 -d 37 -p tcp -e 1112 -c 2 -a 0 -i 257 -k MAC
r -t 4.730360226 -s 37 -d 37 -p tcp -e 1060 -c 2 -a 0 -i 257 -k MAC
+ -t 4.730370226 -s 37 -d -1 -p MAC -e 38 -c 2 -a 0 -i 0 -k MAC 
- -t 4.730370226 -s 37 -d -1 -p MAC -e 38 -c 2 -a 0 -i 0 -k MAC
h -t 4.730370226 -s 37 -d -1 -p MAC -e 38 -c 2 -a 0 -i 0 -k MAC
r -t 4.730385226 -s 37 -d 37 -p tcp -e 1060 -c 2 -a 0 -i 257 -k AGT
+ -t 4.730385226 -s 37 -d -1 -p ack -e 40 -c 2 -a 0 -i 259 -k AGT 
- -t 4.730385226 -s 37 -d -1 -p ack -e 40 -c 2 -a 0 -i 259 -k AGT
h -t 4.730385226 -s 37 -d -1 -p ack -e 40 -c 2 -a 0 -i 259 -k AGT
+ -t 4.730385226 -s 37 -d 3 -p ack -e 60 -c 2 -a 0 -i 259 -k RTR 
- -t 4.730385226 -s 37 -d 3 -p ack -e 60 -c 2 -a 0 -i 259 -k RTR
h -t 4.730385226 -s 37 -d 3 -p ack -e 60 -c 2 -a 0 -i 259 -k RTR
r -t 4.730674640 -s 3 -d -1 -p MAC -e 38 -c 2 -a 0 -i 0 -k MAC
+ -t 4.730764226 -s 37 -d -1 -p MAC -e 44 -c 2 -a 0 -i 0 -k MAC 
- -t 4.730764226 -s 37 -d -1 -p MAC -e 44 -c 2 -a 0 -i 0 -k MAC
h -t 4.730764226 -s 37 -d -1 -p MAC -e 44 -c 2 -a 0 -i 0 -k MAC
r -t 4.731116640 -s 3 -d -1 -p MAC -e 44 -c 2 -a 0 -i 0 -k MAC
+ -t 4.731126640 -s 3 -d -1 -p MAC -e 38 -c 2 -a 0 -i 0 -k MAC 
- -t 4.731126640 -s 3 -d -1 -p MAC -e 38 -c 2 -a 0 -i 0 -k MAC
h -t 4.731126640 -s 3 -d -1 -p MAC -e 38 -c 2 -a 0 -i 0 -k MAC
r -t 4.731431055 -s 37 -d -1 -p MAC -e 38 -c 2 -a 0 -i 0 -k MAC
+ -t 4.731441055 -s 37 -d 3 -p ack -e 112 -c 2 -a 0 -i 258 -k MAC 
- -t 4.731441055 -s 37 -d 3 -p ack -e 112 -c 2 -a 0 -i 258 -k MAC
h -t 4.731441055 -s 37 -d 3 -p ack -e 112 -c 2 -a 0 -i 258 -k MAC
r -t 4.732337469 -s 3 -d 3 -p ack -e 60 -c 2 -a 0 -i 258 -k MAC
+ -t 4.732347469 -s 3 -d -1 -p MAC -e 38 -c 2 -a 0 -i 0 -k MAC 
- -t 4.732347469 -s 3 -d -1 -p MAC -e 38 -c 2 -a 0 -i 0 -k MAC
h -t 4.732347469 -s 3 -d -1 -p MAC -e 38 -c 2 -a 0 -i 0 -k MAC
r -t 4.732362469 -s 3 -d 3 -p ack -e 60 -c 2 -a 0 -i 258 -k AGT
+ -t 4.732362469 -s 3 -d -1 -p tcp -e 1040 -c 2 -a 0 -i 260 -k AGT 
- -t 4.732362469 -s 3 -d -1 -p tcp -e 1040 -c 2 -a 0 -i 260 -k AGT
h -t 4.732362469 -s 3 -d -1 -p tcp -e 1040 -c 2 -a 0 -i 260 -k AGT
+ -t 4.732362469 -s 3 -d 37 -p tcp -e 1060 -c 2 -a 0 -i 260 -k RTR 
- -t 4.732362469 -s 3 -d 37 -p tcp -e 1060 -c 2 -a 0 -i 260 -k RTR
h -t 4.732362469 -s 3 -d 37 -p tcp -e 1060 -c 2 -a 0 -i 260 -k RTR
+ -t 4.732362469 -s 3 -d -1 -p tcp -e 1040 -c 2 -a 0 -i 261 -k AGT 
- -t 4.732362469 -s 3 -d -1 -p tcp -e 1040 -c 2 -a 0 -i 261 -k AGT
h -t 4.732362469 -s 3 -d -1 -p tcp -e 1040 -c 2 -a 0 -i 261 -k AGT
+ -t 4.732362469 -s 3 -d 37 -p tcp -e 1060 -c 2 -a 0 -i 261 -k RTR 
- -t 4.732362469 -s 3 -d 37 -p tcp -e 1060 -c 2 -a 0 -i 261 -k RTR
[truncated: 132,685 more chars]
