# Supplementary material for: Quantum readout and gradient deep learning model for secure and sustainable data access in IWSN
Source: PeerJ Comput Sci. 2022 Jun 6;8:e983. doi: 10.7717/peerj-cs.983 (PMC9202624; doi:10.7717/peerj-cs.983)
Supplement: Supplemental Information 1 [file peerj-cs-08-983-s001.zip › Mod 1/out.tr]

M 0.00000 0 (43.04	703.26	0.00)	(634.00	613.00)	11500.00
M 0.00000 1 (837.35	86.45	0.00)	(553.00	205.00)	11500.00
M 0.00000 2 (377.25	769.92	0.00)	(757.00	479.00)	11500.00
M 0.00000 3 (711.61	785.61	0.00)	(315.00	462.00)	11500.00
M 0.00000 4 (699.24	869.51	0.00)	(900.00	361.00)	11500.00
M 0.00000 5 (587.05	699.96	0.00)	(48.00	712.00)	11500.00
M 0.00000 6 (307.39	326.67	0.00)	(364.00	99.00)	11500.00
M 0.00000 7 (346.92	531.01	0.00)	(604.00	741.00)	11500.00
M 0.00000 8 (204.34	12.68	0.00)	(700.00	840.00)	11500.00
M 0.00000 9 (702.01	544.92	0.00)	(866.00	618.00)	11500.00
M 0.00000 10 (141.83	569.73	0.00)	(88.00	810.00)	11500.00
M 0.00000 11 (293.35	113.20	0.00)	(166.00	578.00)	11500.00
M 0.00000 12 (25.96	678.85	0.00)	(296.00	740.00)	11500.00
M 0.00000 13 (116.38	227.93	0.00)	(605.00	336.00)	11500.00
M 0.00000 14 (427.19	435.15	0.00)	(489.00	450.00)	11500.00
M 0.00000 15 (241.84	175.87	0.00)	(167.00	463.00)	11500.00
M 0.00000 16 (327.22	512.63	0.00)	(150.50	692.30)	11500.00
M 0.00000 17 (51.83	847.61	0.00)	(538.00	565.00)	11500.00
M 0.00000 18 (637.92	789.36	0.00)	(884.00	495.00)	11500.00
M 0.00000 19 (701.46	264.38	0.00)	(460.00	650.00)	11500.00
M 0.00000 20 (88.12	476.20	0.00)	(440.00	751.00)	11500.00
M 0.00000 21 (719.53	712.52	0.00)	(879.00	104.00)	11500.00
M 0.00000 22 (849.91	542.42	0.00)	(517.00	89.00)	11500.00
M 0.00000 23 (408.68	721.34	0.00)	(193.00	328.00)	11500.00
M 0.00000 24 (511.19	92.51	0.00)	(844.70	734.10)	11500.00
M 0.00000 25 (462.70	596.72	0.00)	(40.00	236.00)	11500.00
M 0.00000 26 (449.15	543.83	0.00)	(620.00	481.00)	11500.00
M 0.00000 27 (667.04	619.34	0.00)	(338.00	321.00)	11500.00
M 0.00000 28 (790.99	331.95	0.00)	(150.00	204.00)	11500.00
M 0.00000 29 (48.68	50.18	0.00)	(288.03	614.60)	11500.00
M 0.00000 30 (140.61	787.12	0.00)	(815.00	817.40)	11500.00
M 0.00000 31 (864.94	267.54	0.00)	(215.00	814.00)	11500.00
M 0.00000 32 (123.50	224.34	0.00)	(801.00	214.00)	11500.00
M 0.00000 33 (298.98	245.59	0.00)	(668.00	231.00)	11500.00
M 0.00000 34 (168.46	791.14	0.00)	(712.00	98.00)	11500.00
M 0.00000 35 (92.47	750.82	0.00)	(420.00	212.00)	11500.00
M 0.00000 36 (96.22	738.29	0.00)	(34.00	594.89)	11500.00
M 0.00000 37 (113.35	705.61	0.00)	(394.00	558.00)	11500.00
M 0.00000 38 (830.34	144.10	0.00)	(75.00	111.00)	11500.00
M 0.00000 39 (62.77	229.15	0.00)	(290.00	197.00)	11500.00
M 0.00000 40 (196.72	642.84	0.00)	(37.00	452.00)	11500.00
M 0.00000 41 (624.37	749.15	0.00)	(900.00	220.00)	11500.00
M 0.00000 42 (47.34	880.60	0.00)	(367.00	840.00)	11500.00
M 0.00000 43 (650.85	230.72	0.00)	(570.00	837.00)	11500.00
M 0.00000 44 (485.22	227.71	0.00)	(756.00	362.00)	11500.00
M 0.00000 45 (324.64	462.27	0.00)	(190.00	81.00)	11500.00
M 0.00000 46 (517.94	265.43	0.00)	(44.00	345.00)	11500.00
M 0.00000 47 (659.21	408.90	0.00)	(751.00	596.00)	11500.00
M 0.00000 48 (7.23	22.06	0.00)	(457.00	347.00)	11500.00
M 0.00000 49 (786.40	559.46	0.00)	(751.00	730.00)	11500.00
s 0.027077907 _6_ RTR --- 0 message 32 [0 0 0 0] ------- [6:255 -1:255 32 0]
s 0.027152907 _6_ MAC --- 0 message 84 [0 ffffffff 6 800] ------- [6:255 -1:255 32 0]
r 0.027825316 _39_ MAC --- 0 message 32 [0 ffffffff 6 800] ------- [6:255 -1:255 32 0]
r 0.027825374 _32_ MAC --- 0 message 32 [0 ffffffff 6 800] ------- [6:255 -1:255 32 0]
r 0.027825401 _48_ MAC --- 0 message 32 [0 ffffffff 6 800] ------- [6:255 -1:255 32 0]
r 0.027825432 _38_ MAC --- 0 message 32 [0 ffffffff 6 800] ------- [6:255 -1:255 32 0]
r 0.027825437 _45_ MAC --- 0 message 32 [0 ffffffff 6 800] ------- [6:255 -1:255 32 0]
r 0.027825512 _8_ MAC --- 0 message 32 [0 ffffffff 6 800] ------- [6:255 -1:255 32 0]
r 0.027825588 _13_ MAC --- 0 message 32 [0 ffffffff 6 800] ------- [6:255 -1:255 32 0]
r 0.027825607 _28_ MAC --- 0 message 32 [0 ffffffff 6 800] ------- [6:255 -1:255 32 0]
r 0.027825629 _1_ MAC --- 0 message 32 [0 ffffffff 6 800] ------- [6:255 -1:255 32 0]
r 0.027850316 _39_ RTR --- 0 message 32 [0 ffffffff 6 800] ------- [6:255 -1:255 32 0]
r 0.027850374 _32_ RTR --- 0 message 32 [0 ffffffff 6 800] ------- [6:255 -1:255 32 0]
r 0.027850401 _48_ RTR --- 0 message 32 [0 ffffffff 6 800] ------- [6:255 -1:255 32 0]
r 0.027850432 _38_ RTR --- 0 message 32 [0 ffffffff 6 800] ------- [6:255 -1:255 32 0]
r 0.027850437 _45_ RTR --- 0 message 32 [0 ffffffff 6 800] ------- [6:255 -1:255 32 0]
r 0.027850512 _8_ RTR --- 0 message 32 [0 ffffffff 6 800] ------- [6:255 -1:255 32 0]
r 0.027850588 _13_ RTR --- 0 message 32 [0 ffffffff 6 800] ------- [6:255 -1:255 32 0]
r 0.027850607 _28_ RTR --- 0 message 32 [0 ffffffff 6 800] ------- [6:255 -1:255 32 0]
r 0.027850629 _1_ RTR --- 0 message 32 [0 ffffffff 6 800] ------- [6:255 -1:255 32 0]
s 0.055949244 _18_ RTR --- 1 message 32 [0 0 0 0] ------- [18:255 -1:255 32 0]
s 0.056024244 _18_ MAC --- 1 message 84 [0 ffffffff 12 800] ------- [18:255 -1:255 32 0]
r 0.056696658 _9_ MAC --- 1 message 32 [0 ffffffff 12 800] ------- [18:255 -1:255 32 0]
r 0.056696670 _2_ MAC --- 1 message 32 [0 ffffffff 12 800] ------- [18:255 -1:255 32 0]
r 0.056696694 _4_ MAC --- 1 message 32 [0 ffffffff 12 800] ------- [18:255 -1:255 32 0]
r 0.056696800 _47_ MAC --- 1 message 32 [0 ffffffff 12 800] ------- [18:255 -1:255 32 0]
r 0.056696859 _44_ MAC --- 1 message 32 [0 ffffffff 12 800] ------- [18:255 -1:255 32 0]
r 0.056696861 _24_ MAC --- 1 message 32 [0 ffffffff 12 800] ------- [18:255 -1:255 32 0]
r 0.056721658 _9_ RTR --- 1 message 32 [0 ffffffff 12 800] ------- [18:255 -1:255 32 0]
r 0.056721670 _2_ RTR --- 1 message 32 [0 ffffffff 12 800] ------- [18:255 -1:255 32 0]
r 0.056721694 _4_ RTR --- 1 message 32 [0 ffffffff 12 800] ------- [18:255 -1:255 32 0]
r 0.056721800 _47_ RTR --- 1 message 32 [0 ffffffff 12 800] ------- [18:255 -1:255 32 0]
r 0.056721859 _44_ RTR --- 1 message 32 [0 ffffffff 12 800] ------- [18:255 -1:255 32 0]
r 0.056721861 _24_ RTR --- 1 message 32 [0 ffffffff 12 800] ------- [18:255 -1:255 32 0]
s 0.109386202 _30_ RTR --- 2 message 32 [0 0 0 0] ------- [30:255 -1:255 32 0]
s 0.109461202 _30_ MAC --- 2 message 84 [0 ffffffff 1e 800] ------- [30:255 -1:255 32 0]
r 0.110133497 _24_ MAC --- 2 message 32 [0 ffffffff 1e 800] ------- [30:255 -1:255 32 0]
r 0.110133563 _49_ MAC --- 2 message 32 [0 ffffffff 1e 800] ------- [30:255 -1:255 32 0]
r 0.110133592 _8_ MAC --- 2 message 32 [0 ffffffff 1e 800] ------- [30:255 -1:255 32 0]
r 0.110133888 _9_ MAC --- 2 message 32 [0 ffffffff 1e 800] ------- [30:255 -1:255 32 0]
r 0.110133950 _7_ MAC --- 2 message 32 [0 ffffffff 1e 800] ------- [30:255 -1:255 32 0]
r 0.110133970 _47_ MAC --- 2 message 32 [0 ffffffff 1e 800] ------- [30:255 -1:255 32 0]
r 0.110134021 _43_ MAC --- 2 message 32 [0 ffffffff 1e 800] ------- [30:255 -1:255 32 0]
r 0.110158497 _24_ RTR --- 2 message 32 [0 ffffffff 1e 800] ------- [30:255 -1:255 32 0]
r 0.110158563 _49_ RTR --- 2 message 32 [0 ffffffff 1e 800] ------- [30:255 -1:255 32 0]
r 0.110158592 _8_ RTR --- 2 message 32 [0 ffffffff 1e 800] ------- [30:255 -1:255 32 0]
r 0.110158888 _9_ RTR --- 2 message 32 [0 ffffffff 1e 800] ------- [30:255 -1:255 32 0]
r 0.110158950 _7_ RTR --- 2 message 32 [0 ffffffff 1e 800] ------- [30:255 -1:255 32 0]
r 0.110158970 _47_ RTR --- 2 message 32 [0 ffffffff 1e 800] ------- [30:255 -1:255 32 0]
r 0.110159021 _43_ RTR --- 2 message 32 [0 ffffffff 1e 800] ------- [30:255 -1:255 32 0]
s 0.119855145 _5_ RTR --- 3 message 32 [0 0 0 0] ------- [5:255 -1:255 32 0]
s 0.119930145 _5_ MAC --- 3 message 84 [0 ffffffff 5 800] ------- [5:255 -1:255 32 0]
r 0.120602493 _16_ MAC --- 3 message 32 [0 ffffffff 5 800] ------- [5:255 -1:255 32 0]
r 0.120602498 _10_ MAC --- 3 message 32 [0 ffffffff 5 800] ------- [5:255 -1:255 32 0]
r 0.120602538 _36_ MAC --- 3 message 32 [0 ffffffff 5 800] ------- [5:255 -1:255 32 0]
r 0.120602740 _11_ MAC --- 3 message 32 [0 ffffffff 5 800] ------- [5:255 -1:255 32 0]
r 0.120602797 _31_ MAC --- 3 message 32 [0 ffffffff 5 800] ------- [5:255 -1:255 32 0]
r 0.120602977 _12_ MAC --- 3 message 32 [0 ffffffff 5 800] ------- [5:255 -1:255 32 0]
r 0.120627493 _16_ RTR --- 3 message 32 [0 ffffffff 5 800] ------- [5:255 -1:255 32 0]
r 0.120627498 _10_ RTR --- 3 message 32 [0 ffffffff 5 800] ------- [5:255 -1:255 32 0]
r 0.120627538 _36_ RTR --- 3 message 32 [0 ffffffff 5 800] ------- [5:255 -1:255 32 0]
r 0.120627740 _11_ RTR --- 3 message 32 [0 ffffffff 5 800] ------- [5:255 -1:255 32 0]
r 0.120627797 _31_ RTR --- 3 message 32 [0 ffffffff 5 800] ------- [5:255 -1:255 32 0]
r 0.120627977 _12_ RTR --- 3 message 32 [0 ffffffff 5 800] ------- [5:255 -1:255 32 0]
s 0.185212866 _35_ RTR --- 4 message 32 [0 0 0 0] ------- [35:255 -1:255 32 0]
s 0.185287866 _35_ MAC --- 4 message 84 [0 ffffffff 23 800] ------- [35:255 -1:255 32 0]
r 0.185960287 _6_ MAC --- 4 message 32 [0 ffffffff 23 800] ------- [35:255 -1:255 32 0]
r 0.185960302 _39_ MAC --- 4 message 32 [0 ffffffff 23 800] ------- [35:255 -1:255 32 0]
r 0.185960310 _1_ MAC --- 4 message 32 [0 ffffffff 23 800] ------- [35:255 -1:255 32 0]
r 0.185960321 _27_ MAC --- 4 message 32 [0 ffffffff 23 800] ------- [35:255 -1:255 32 0]
r 0.185960333 _48_ MAC --- 4 message 32 [0 ffffffff 23 800] ------- [35:255 -1:255 32 0]
r 0.185960388 _22_ MAC --- 4 message 32 [0 ffffffff 23 800] ------- [35:255 -1:255 32 0]
r 0.185960609 _13_ MAC --- 4 message 32 [0 ffffffff 23 800] ------- [35:255 -1:255 32 0]
r 0.185960692 _14_ MAC --- 4 message 32 [0 ffffffff 23 800] ------- [35:255 -1:255 32 0]
r 0.185960695 _33_ MAC --- 4 message 32 [0 ffffffff 23 800] ------- [35:255 -1:255 32 0]
r 0.185985287 _6_ RTR --- 4 message 32 [0 ffffffff 23 800] ------- [35:255 -1:255 32 0]
r 0.185985302 _39_ RTR --- 4 message 32 [0 ffffffff 23 800] ------- [35:255 -1:255 32 0]
r 0.185985310 _1_ RTR --- 4 message 32 [0 ffffffff 23 800] ------- [35:255 -1:255 32 0]
r 0.185985321 _27_ RTR --- 4 message 32 [0 ffffffff 23 800] ------- [35:255 -1:255 32 0]
r 0.185985333 _48_ RTR --- 4 message 32 [0 ffffffff 23 800] ------- [35:255 -1:255 32 0]
r 0.185985388 _22_ RTR --- 4 message 32 [0 ffffffff 23 800] ------- [35:255 -1:255 32 0]
r 0.185985609 _13_ RTR --- 4 message 32 [0 ffffffff 23 800] ------- [35:255 -1:255 32 0]
r 0.185985692 _14_ RTR --- 4 message 32 [0 ffffffff 23 800] ------- [35:255 -1:255 32 0]
r 0.185985695 _33_ RTR --- 4 message 32 [0 ffffffff 23 800] ------- [35:255 -1:255 32 0]
s 0.190772151 _28_ RTR --- 5 message 32 [0 0 0 0] ------- [28:255 -1:255 32 0]
s 0.190847151 _28_ MAC --- 5 message 84 [0 ffffffff 1c 800] ------- [28:255 -1:255 32 0]
r 0.191519532 _25_ MAC --- 5 message 32 [0 ffffffff 1c 800] ------- [28:255 -1:255 32 0]
r 0.191519549 _38_ MAC --- 5 message 32 [0 ffffffff 1c 800] ------- [28:255 -1:255 32 0]
r 0.191519582 _45_ MAC --- 5 message 32 [0 ffffffff 1c 800] ------- [28:255 -1:255 32 0]
r 0.191519588 _23_ MAC --- 5 message 32 [0 ffffffff 1c 800] ------- [28:255 -1:255 32 0]
r 0.191519618 _39_ MAC --- 5 message 32 [0 ffffffff 1c 800] ------- [28:255 -1:255 32 0]
r 0.191519739 _46_ MAC --- 5 message 32 [0 ffffffff 1c 800] ------- [28:255 -1:255 32 0]
r 0.191519889 _27_ MAC --- 5 message 32 [0 ffffffff 1c 800] ------- [28:255 -1:255 32 0]
r 0.191519945 _6_ MAC --- 5 message 32 [0 ffffffff 1c 800] ------- [28:255 -1:255 32 0]
r 0.191544532 _25_ RTR --- 5 message 32 [0 ffffffff 1c 800] ------- [28:255 -1:255 32 0]
r 0.191544549 _38_ RTR --- 5 message 32 [0 ffffffff 1c 800] ------- [28:255 -1:255 32 0]
r 0.191544582 _45_ RTR --- 5 message 32 [0 ffffffff 1c 800] ------- [28:255 -1:255 32 0]
r 0.191544588 _23_ RTR --- 5 message 32 [0 ffffffff 1c 800] ------- [28:255 -1:255 32 0]
r 0.191544618 _39_ RTR --- 5 message 32 [0 ffffffff 1c 800] ------- [28:255 -1:255 32 0]
r 0.191544739 _46_ RTR --- 5 message 32 [0 ffffffff 1c 800] ------- [28:255 -1:255 32 0]
r 0.191544889 _27_ RTR --- 5 message 32 [0 ffffffff 1c 800] ------- [28:255 -1:255 32 0]
r 0.191544945 _6_ RTR --- 5 message 32 [0 ffffffff 1c 800] ------- [28:255 -1:255 32 0]
v 0.20000000000000001 eval {set sim_annotation {Quantum Readout Hash registration phase - Module1}}
s 0.230216198 _4_ RTR --- 6 message 32 [0 0 0 0] ------- [4:255 -1:255 32 0]
s 0.230291198 _4_ MAC --- 6 message 84 [0 ffffffff 4 800] ------- [4:255 -1:255 32 0]
r 0.230963648 _18_ MAC --- 6 message 32 [0 ffffffff 4 800] ------- [4:255 -1:255 32 0]
r 0.230963668 _41_ MAC --- 6 message 32 [0 ffffffff 4 800] ------- [4:255 -1:255 32 0]
r 0.230963678 _44_ MAC --- 6 message 32 [0 ffffffff 4 800] ------- [4:255 -1:255 32 0]
r 0.230963789 _32_ MAC --- 6 message 32 [0 ffffffff 4 800] ------- [4:255 -1:255 32 0]
r 0.230963816 _2_ MAC --- 6 message 32 [0 ffffffff 4 800] ------- [4:255 -1:255 32 0]
r 0.230988648 _18_ RTR --- 6 message 32 [0 ffffffff 4 800] ------- [4:255 -1:255 32 0]
r 0.230988668 _41_ RTR --- 6 message 32 [0 ffffffff 4 800] ------- [4:255 -1:255 32 0]
r 0.230988678 _44_ RTR --- 6 message 32 [0 ffffffff 4 800] ------- [4:255 -1:255 32 0]
r 0.230988789 _32_ RTR --- 6 message 32 [0 ffffffff 4 800] ------- [4:255 -1:255 32 0]
r 0.230988816 _2_ RTR --- 6 message 32 [0 ffffffff 4 800] ------- [4:255 -1:255 32 0]
s 0.250719606 _9_ RTR --- 7 message 32 [0 0 0 0] ------- [9:255 -1:255 32 0]
s 0.250794606 _9_ MAC --- 7 message 84 [0 ffffffff 9 800] ------- [9:255 -1:255 32 0]
r 0.251466996 _47_ MAC --- 7 message 32 [0 ffffffff 9 800] ------- [9:255 -1:255 32 0]
r 0.251467000 _24_ MAC --- 7 message 32 [0 ffffffff 9 800] ------- [9:255 -1:255 32 0]
r 0.251467021 _18_ MAC --- 7 message 32 [0 ffffffff 9 800] ------- [9:255 -1:255 32 0]
r 0.251467141 _49_ MAC --- 7 message 32 [0 ffffffff 9 800] ------- [9:255 -1:255 32 0]
r 0.251467195 _2_ MAC --- 7 message 32 [0 ffffffff 9 800] ------- [9:255 -1:255 32 0]
r 0.251467292 _30_ MAC --- 7 message 32 [0 ffffffff 9 800] ------- [9:255 -1:255 32 0]
r 0.251467380 _0_ MAC --- 7 message 32 [0 ffffffff 9 800] ------- [9:255 -1:255 32 0]
r 0.251491996 _47_ RTR --- 7 message 32 [0 ffffffff 9 800] ------- [9:255 -1:255 32 0]
r 0.251492000 _24_ RTR --- 7 message 32 [0 ffffffff 9 800] ------- [9:255 -1:255 32 0]
r 0.251492021 _18_ RTR --- 7 message 32 [0 ffffffff 9 800] ------- [9:255 -1:255 32 0]
r 0.251492141 _49_ RTR --- 7 message 32 [0 ffffffff 9 800] ------- [9:255 -1:255 32 0]
r 0.251492195 _2_ RTR --- 7 message 32 [0 ffffffff 9 800] ------- [9:255 -1:255 32 0]
r 0.251492292 _30_ RTR --- 7 message 32 [0 ffffffff 9 800] ------- [9:255 -1:255 32 0]
r 0.251492380 _0_ RTR --- 7 message 32 [0 ffffffff 9 800] ------- [9:255 -1:255 32 0]
s 0.304376006 _48_ RTR --- 8 message 32 [0 0 0 0] ------- [48:255 -1:255 32 0]
s 0.304451006 _48_ MAC --- 8 message 84 [0 ffffffff 30 800] ------- [48:255 -1:255 32 0]
r 0.305123366 _14_ MAC --- 8 message 32 [0 ffffffff 30 800] ------- [48:255 -1:255 32 0]
r 0.305123412 _27_ MAC --- 8 message 32 [0 ffffffff 30 800] ------- [48:255 -1:255 32 0]
r 0.305123473 _35_ MAC --- 8 message 32 [0 ffffffff 30 800] ------- [48:255 -1:255 32 0]
r 0.305123501 _13_ MAC --- 8 message 32 [0 ffffffff 30 800] ------- [48:255 -1:255 32 0]
r 0.305123578 _1_ MAC --- 8 message 32 [0 ffffffff 30 800] ------- [48:255 -1:255 32 0]
r 0.305123615 _3_ MAC --- 8 message 32 [0 ffffffff 30 800] ------- [48:255 -1:255 32 0]
r 0.305123710 _26_ MAC --- 8 message 32 [0 ffffffff 30 800] ------- [48:255 -1:255 32 0]
r 0.305123740 _37_ MAC --- 8 message 32 [0 ffffffff 30 800] ------- [48:255 -1:255 32 0]
r 0.305123754 _39_ MAC --- 8 message 32 [0 ffffffff 30 800] ------- [48:255 -1:255 32 0]
r 0.305123781 _17_ MAC --- 8 message 32 [0 ffffffff 30 800] ------- [48:255 -1:255 32 0]
r 0.305123809 _33_ MAC --- 8 message 32 [0 ffffffff 30 800] ------- [48:255 -1:255 32 0]
r 0.305148366 _14_ RTR --- 8 message 32 [0 ffffffff 30 800] ------- [48:255 -1:255 32 0]
r 0.305148412 _27_ RTR --- 8 message 32 [0 ffffffff 30 800] ------- [48:255 -1:255 32 0]
r 0.305148473 _35_ RTR --- 8 message 32 [0 ffffffff 30 800] ------- [48:255 -1:255 32 0]
r 0.305148501 _13_ RTR --- 8 message 32 [0 ffffffff 30 800] ------- [48:255 -1:255 32 0]
r 0.305148578 _1_ RTR --- 8 message 32 [0 ffffffff 30 800] ------- [48:255 -1:255 32 0]
r 0.305148615 _3_ RTR --- 8 message 32 [0 ffffffff 30 800] ------- [48:255 -1:255 32 0]
r 0.305148710 _26_ RTR --- 8 message 32 [0 ffffffff 30 800] ------- [48:255 -1:255 32 0]
r 0.305148740 _37_ RTR --- 8 message 32 [0 ffffffff 30 800] ------- [48:255 -1:255 32 0]
r 0.305148754 _39_ RTR --- 8 message 32 [0 ffffffff 30 800] ------- [48:255 -1:255 32 0]
r 0.305148781 _17_ RTR --- 8 message 32 [0 ffffffff 30 800] ------- [48:255 -1:255 32 0]
r 0.305148809 _33_ RTR --- 8 message 32 [0 ffffffff 30 800] ------- [48:255 -1:255 32 0]
s 0.358647471 _26_ RTR --- 9 message 32 [0 0 0 0] ------- [26:255 -1:255 32 0]
s 0.358722471 _26_ MAC --- 9 message 84 [0 ffffffff 1a 800] ------- [26:255 -1:255 32 0]
r 0.359394862 _17_ MAC --- 9 message 32 [0 ffffffff 1a 800] ------- [26:255 -1:255 32 0]
r 0.359394913 _0_ MAC --- 9 message 32 [0 ffffffff 1a 800] ------- [26:255 -1:255 32 0]
r 0.359394920 _14_ MAC --- 9 message 32 [0 ffffffff 1a 800] ------- [26:255 -1:255 32 0]
r 0.359394928 _2_ MAC --- 9 message 32 [0 ffffffff 1a 800] ------- [26:255 -1:255 32 0]
r 0.359394957 _13_ MAC --- 9 message 32 [0 ffffffff 1a 800] ------- [26:255 -1:255 32 0]
r 0.359395052 _47_ MAC --- 9 message 32 [0 ffffffff 1a 800] ------- [26:255 -1:255 32 0]
r 0.359395073 _44_ MAC --- 9 message 32 [0 ffffffff 1a 800] ------- [26:255 -1:255 32 0]
r 0.359395174 _48_ MAC --- 9 message 32 [0 ffffffff 1a 800] ------- [26:255 -1:255 32 0]
r 0.359395247 _19_ MAC --- 9 message 32 [0 ffffffff 1a 800] ------- [26:255 -1:255 32 0]
r 0.359395267 _37_ MAC --- 9 message 32 [0 ffffffff 1a 800] ------- [26:255 -1:255 32 0]
r 0.359419862 _17_ RTR --- 9 message 32 [0 ffffffff 1a 800] ------- [26:255 -1:255 32 0]
r 0.359419913 _0_ RTR --- 9 message 32 [0 ffffffff 1a 800] ------- [26:255 -1:255 32 0]
r 0.359419920 _14_ RTR --- 9 message 32 [0 ffffffff 1a 800] ------- [26:255 -1:255 32 0]
r 0.359419928 _2_ RTR --- 9 message 32 [0 ffffffff 1a 800] ------- [26:255 -1:255 32 0]
r 0.359419957 _13_ RTR --- 9 message 32 [0 ffffffff 1a 800] ------- [26:255 -1:255 32 0]
r 0.359420052 _47_ RTR --- 9 message 32 [0 ffffffff 1a 800] ------- [26:255 -1:255 32 0]
r 0.359420073 _44_ RTR --- 9 message 32 [0 ffffffff 1a 800] ------- [26:255 -1:255 32 0]
r 0.359420174 _48_ RTR --- 9 message 32 [0 ffffffff 1a 800] ------- [26:255 -1:255 32 0]
r 0.359420247 _19_ RTR --- 9 message 32 [0 ffffffff 1a 800] ------- [26:255 -1:255 32 0]
r 0.359420267 _37_ RTR --- 9 message 32 [0 ffffffff 1a 800] ------- [26:255 -1:255 32 0]
s 0.376732555 _20_ RTR --- 10 message 32 [0 0 0 0] ------- [20:255 -1:255 32 0]
s 0.376807555 _20_ MAC --- 10 message 84 [0 ffffffff 14 800] ------- [20:255 -1:255 32 0]
r 0.377479899 _19_ MAC --- 10 message 32 [0 ffffffff 14 800] ------- [20:255 -1:255 32 0]
r 0.377479939 _42_ MAC --- 10 message 32 [0 ffffffff 14 800] ------- [20:255 -1:255 32 0]
r 0.377480037 _12_ MAC --- 10 message 32 [0 ffffffff 14 800] ------- [20:255 -1:255 32 0]
r 0.377480075 _43_ MAC --- 10 message 32 [0 ffffffff 14 800] ------- [20:255 -1:255 32 0]
r 0.377480103 _7_ MAC --- 10 message 32 [0 ffffffff 14 800] ------- [20:255 -1:255 32 0]
r 0.377480217 _37_ MAC --- 10 message 32 [0 ffffffff 14 800] ------- [20:255 -1:255 32 0]
r 0.377480236 _29_ MAC --- 10 message 32 [0 ffffffff 14 800] ------- [20:255 -1:255 32 0]
r 0.377480256 _17_ MAC --- 10 message 32 [0 ffffffff 14 800] ------- [20:255 -1:255 32 0]
r 0.377480334 _31_ MAC --- 10 message 32 [0 ffffffff 14 800] ------- [20:255 -1:255 32 0]
r 0.377480349 _0_ MAC --- 10 message 32 [0 ffffffff 14 800] ------- [20:255 -1:255 32 0]
r 0.377504899 _19_ RTR --- 10 message 32 [0 ffffffff 14 800] ------- [20:255 -1:255 32 0]
r 0.377504939 _42_ RTR --- 10 message 32 [0 ffffffff 14 800] ------- [20:255 -1:255 32 0]
r 0.377505037 _12_ RTR --- 10 message 32 [0 ffffffff 14 800] ------- [20:255 -1:255 32 0]
r 0.377505075 _43_ RTR --- 10 message 32 [0 ffffffff 14 800] ------- [20:255 -1:255 32 0]
r 0.377505103 _7_ RTR --- 10 message 32 [0 ffffffff 14 800] ------- [20:255 -1:255 32 0]
r 0.377505217 _37_ RTR --- 10 message 32 [0 ffffffff 14 800] ------- [20:255 -1:255 32 0]
r 0.377505236 _29_ RTR --- 10 message 32 [0 ffffffff 14 800] ------- [20:255 -1:255 32 0]
r 0.377505256 _17_ RTR --- 10 message 32 [0 ffffffff 14 800] ------- [20:255 -1:255 32 0]
r 0.377505334 _31_ RTR --- 10 message 32 [0 ffffffff 14 800] ------- [20:255 -1:255 32 0]
r 0.377505349 _0_ RTR --- 10 message 32 [0 ffffffff 14 800] ------- [20:255 -1:255 32 0]
s 0.378805274 _0_ RTR --- 11 message 32 [0 0 0 0] ------- [0:255 -1:255 32 0]
s 0.378880274 _0_ MAC --- 11 message 84 [0 ffffffff 0 800] ------- [0:255 -1:255 32 0]
r 0.379552632 _17_ MAC --- 11 message 32 [0 ffffffff 0 800] ------- [0:255 -1:255 32 0]
r 0.379552669 _47_ MAC --- 11 message 32 [0 ffffffff 0 800] ------- [0:255 -1:255 32 0]
r 0.379552713 _7_ MAC --- 11 message 32 [0 ffffffff 0 800] ------- [0:255 -1:255 32 0]
r 0.379552717 _26_ MAC --- 11 message 32 [0 ffffffff 0 800] ------- [0:255 -1:255 32 0]
r 0.379552826 _49_ MAC --- 11 message 32 [0 ffffffff 0 800] ------- [0:255 -1:255 32 0]
r 0.379552867 _19_ MAC --- 11 message 32 [0 ffffffff 0 800] ------- [0:255 -1:255 32 0]
r 0.379552881 _2_ MAC --- 11 message 32 [0 ffffffff 0 800] ------- [0:255 -1:255 32 0]
r 0.379553002 _14_ MAC --- 11 message 32 [0 ffffffff 0 800] ------- [0:255 -1:255 32 0]
r 0.379553048 _9_ MAC --- 11 message 32 [0 ffffffff 0 800] ------- [0:255 -1:255 32 0]
r 0.379553051 _43_ MAC --- 11 message 32 [0 ffffffff 0 800] ------- [0:255 -1:255 32 0]
r 0.379553062 _8_ MAC --- 11 message 32 [0 ffffffff 0 800] ------- [0:255 -1:255 32 0]
r 0.379553068 _20_ MAC --- 11 message 32 [0 ffffffff 0 800] ------- [0:255 -1:255 32 0]
r 0.379553085 _24_ MAC --- 11 message 32 [0 ffffffff 0 800] ------- [0:255 -1:255 32 0]
r 0.379553095 _37_ MAC --- 11 message 32 [0 ffffffff 0 800] ------- [0:255 -1:255 32 0]
r 0.379577632 _17_ RTR --- 11 message 32 [0 ffffffff 0 800] ------- [0:255 -1:255 32 0]
r 0.379577669 _47_ RTR --- 11 message 32 [0 ffffffff 0 800] ------- [0:255 -1:255 32 0]
r 0.379577713 _7_ RTR --- 11 message 32 [0 ffffffff 0 800] ------- [0:255 -1:255 32 0]
r 0.379577717 _26_ RTR --- 11 message 32 [0 ffffffff 0 800] ------- [0:255 -1:255 32 0]
r 0.379577826 _49_ RTR --- 11 message 32 [0 ffffffff 0 800] ------- [0:255 -1:255 32 0]
r 0.379577867 _19_ RTR --- 11 message 32 [0 ffffffff 0 800] ------- [0:255 -1:255 32 0]
r 0.379577881 _2_ RTR --- 11 message 32 [0 ffffffff 0 800] ------- [0:255 -1:255 32 0]
r 0.379578002 _14_ RTR --- 11 message 32 [0 ffffffff 0 800] ------- [0:255 -1:255 32 0]
r 0.379578048 _9_ RTR --- 11 message 32 [0 ffffffff 0 800] ------- [0:255 -1:255 32 0]
r 0.379578051 _43_ RTR --- 11 message 32 [0 ffffffff 0 800] ------- [0:255 -1:255 32 0]
r 0.379578062 _8_ RTR --- 11 message 32 [0 ffffffff 0 800] ------- [0:255 -1:255 32 0]
r 0.379578068 _20_ RTR --- 11 message 32 [0 ffffffff 0 800] ------- [0:255 -1:255 32 0]
r 0.379578085 _24_ RTR --- 11 message 32 [0 ffffffff 0 800] ------- [0:255 -1:255 32 0]
r 0.379578095 _37_ RTR --- 11 message 32 [0 ffffffff 0 800] ------- [0:255 -1:255 32 0]
v 0.40000000000000002 eval {set sim_annotation {In ISN	the upper-layer transmission comprises of base station	sensor nodes	gateway node and supervisory control.}}
s 0.419696956 _24_ RTR --- 12 message 32 [0 0 0 0] ------- [24:255 -1:255 32 0]
s 0.419771956 _24_ MAC --- 12 message 84 [0 ffffffff 18 800] ------- [24:255 -1:255 32 0]
r 0.420444250 _30_ MAC --- 12 message 32 [0 ffffffff 18 800] ------- [24:255 -1:255 32 0]
r 0.420444268 _49_ MAC --- 12 message 32 [0 ffffffff 18 800] ------- [24:255 -1:255 32 0]
r 0.420444349 _9_ MAC --- 12 message 32 [0 ffffffff 18 800] ------- [24:255 -1:255 32 0]
r 0.420444512 _47_ MAC --- 12 message 32 [0 ffffffff 18 800] ------- [24:255 -1:255 32 0]
r 0.420444553 _8_ MAC --- 12 message 32 [0 ffffffff 18 800] ------- [24:255 -1:255 32 0]
r 0.420444758 _7_ MAC --- 12 message 32 [0 ffffffff 18 800] ------- [24:255 -1:255 32 0]
r 0.420444763 _18_ MAC --- 12 message 32 [0 ffffffff 18 800] ------- [24:255 -1:255 32 0]
r 0.420444766 _0_ MAC --- 12 message 32 [0 ffffffff 18 800] ------- [24:255 -1:255 32 0]
r 0.420469250 _30_ RTR --- 12 message 32 [0 ffffffff 18 800] ------- [24:255 -1:255 32 0]
r 0.420469268 _49_ RTR --- 12 message 32 [0 ffffffff 18 800] ------- [24:255 -1:255 32 0]
r 0.420469349 _9_ RTR --- 12 message 32 [0 ffffffff 18 800] ------- [24:255 -1:255 32 0]
r 0.420469512 _47_ RTR --- 12 message 32 [0 ffffffff 18 800] ------- [24:255 -1:255 32 0]
r 0.420469553 _8_ RTR --- 12 message 32 [0 ffffffff 18 800] ------- [24:255 -1:255 32 0]
r 0.420469758 _7_ RTR --- 12 message 32 [0 ffffffff 18 800] ------- [24:255 -1:255 32 0]
r 0.420469763 _18_ RTR --- 12 message 32 [0 ffffffff 18 800] ------- [24:255 -1:255 32 0]
r 0.420469766 _0_ RTR --- 12 message 32 [0 ffffffff 18 800] ------- [24:255 -1:255 32 0]
s 0.516342885 _11_ RTR --- 13 message 32 [0 0 0 0] ------- [11:255 -1:255 32 0]
s 0.516417885 _11_ MAC --- 13 message 84 [0 ffffffff b 800] ------- [11:255 -1:255 32 0]
r 0.517090269 _15_ MAC --- 13 message 32 [0 ffffffff b 800] ------- [11:255 -1:255 32 0]
r 0.517090270 _16_ MAC --- 13 message 32 [0 ffffffff b 800] ------- [11:255 -1:255 32 0]
r 0.517090310 _29_ MAC --- 13 message 32 [0 ffffffff b 800] ------- [11:255 -1:255 32 0]
r 0.517090329 _36_ MAC --- 13 message 32 [0 ffffffff b 800] ------- [11:255 -1:255 32 0]
r 0.517090480 _5_ MAC --- 13 message 32 [0 ffffffff b 800] ------- [11:255 -1:255 32 0]
r 0.517090486 _40_ MAC --- 13 message 32 [0 ffffffff b 800] ------- [11:255 -1:255 32 0]
r 0.517090515 _3_ MAC --- 13 message 32 [0 ffffffff b 800] ------- [11:255 -1:255 32 0]
r 0.517090578 _12_ MAC --- 13 message 32 [0 ffffffff b 800] ------- [11:255 -1:255 32 0]
r 0.517090648 _37_ MAC --- 13 message 32 [0 ffffffff b 800] ------- [11:255 -1:255 32 0]
r 0.517090689 _31_ MAC --- 13 message 32 [0 ffffffff b 800] ------- [11:255 -1:255 32 0]
r 0.517090701 _10_ MAC --- 13 message 32 [0 ffffffff b 800] ------- [11:255 -1:255 32 0]
r 0.517115269 _15_ RTR --- 13 message 32 [0 ffffffff b 800] ------- [11:255 -1:255 32 0]
r 0.517115270 _16_ RTR --- 13 message 32 [0 ffffffff b 800] ------- [11:255 -1:255 32 0]
r 0.517115310 _29_ RTR --- 13 message 32 [0 ffffffff b 800] ------- [11:255 -1:255 32 0]
r 0.517115329 _36_ RTR --- 13 message 32 [0 ffffffff b 800] ------- [11:255 -1:255 32 0]
r 0.517115480 _5_ RTR --- 13 message 32 [0 ffffffff b 800] ------- [11:255 -1:255 32 0]
r 0.517115486 _40_ RTR --- 13 message 32 [0 ffffffff b 800] ------- [11:255 -1:255 32 0]
r 0.517115515 _3_ RTR --- 13 message 32 [0 ffffffff b 800] ------- [11:255 -1:255 32 0]
r 0.517115578 _12_ RTR --- 13 message 32 [0 ffffffff b 800] ------- [11:255 -1:255 32 0]
r 0.517115648 _37_ RTR --- 13 message 32 [0 ffffffff b 800] ------- [11:255 -1:255 32 0]
r 0.517115689 _31_ RTR --- 13 message 32 [0 ffffffff b 800] ------- [11:255 -1:255 32 0]
r 0.517115701 _10_ RTR --- 13 message 32 [0 ffffffff b 800] ------- [11:255 -1:255 32 0]
s 0.532361742 _15_ RTR --- 14 message 32 [0 0 0 0] ------- [15:255 -1:255 32 0]
s 0.532436742 _15_ MAC --- 14 message 84 [0 ffffffff f 800] ------- [15:255 -1:255 32 0]
r 0.533109126 _11_ MAC --- 14 message 32 [0 ffffffff f 800] ------- [15:255 -1:255 32 0]
r 0.533109177 _40_ MAC --- 14 message 32 [0 ffffffff f 800] ------- [15:255 -1:255 32 0]
r 0.533109201 _23_ MAC --- 14 message 32 [0 ffffffff f 800] ------- [15:255 -1:255 32 0]
r 0.533109236 _3_ MAC --- 14 message 32 [0 ffffffff f 800] ------- [15:255 -1:255 32 0]
r 0.533109311 _46_ MAC --- 14 message 32 [0 ffffffff f 800] ------- [15:255 -1:255 32 0]
r 0.533109367 _36_ MAC --- 14 message 32 [0 ffffffff f 800] ------- [15:255 -1:255 32 0]
r 0.533109389 _29_ MAC --- 14 message 32 [0 ffffffff f 800] ------- [15:255 -1:255 32 0]
r 0.533109483 _27_ MAC --- 14 message 32 [0 ffffffff f 800] ------- [15:255 -1:255 32 0]
r 0.533109509 _16_ MAC --- 14 message 32 [0 ffffffff f 800] ------- [15:255 -1:255 32 0]
r 0.533109563 _37_ MAC --- 14 message 32 [0 ffffffff f 800] ------- [15:255 -1:255 32 0]
r 0.533134126 _11_ RTR --- 14 message 32 [0 ffffffff f 800] ------- [15:255 -1:255 32 0]
r 0.533134177 _40_ RTR --- 14 message 32 [0 ffffffff f 800] ------- [15:255 -1:255 32 0]
r 0.533134201 _23_ RTR --- 14 message 32 [0 ffffffff f 800] ------- [15:255 -1:255 32 0]
r 0.533134236 _3_ RTR --- 14 message 32 [0 ffffffff f 800] ------- [15:255 -1:255 32 0]
r 0.533134311 _46_ RTR --- 14 message 32 [0 ffffffff f 800] ------- [15:255 -1:255 32 0]
r 0.533134367 _36_ RTR --- 14 message 32 [0 ffffffff f 800] ------- [15:255 -1:255 32 0]
r 0.533134389 _29_ RTR --- 14 message 32 [0 ffffffff f 800] ------- [15:255 -1:255 32 0]
r 0.533134483 _27_ RTR --- 14 message 32 [0 ffffffff f 800] ------- [15:255 -1:255 32 0]
r 0.533134509 _16_ RTR --- 14 message 32 [0 ffffffff f 800] ------- [15:255 -1:255 32 0]
r 0.533134563 _37_ RTR --- 14 message 32 [0 ffffffff f 800] ------- [15:255 -1:255 32 0]
s 0.661696080 _19_ RTR --- 15 message 32 [0 0 0 0] ------- [19:255 -1:255 32 0]
s 0.661771080 _19_ MAC --- 15 message 84 [0 ffffffff 13 800] ------- [19:255 -1:255 32 0]
r 0.662443423 _20_ MAC --- 15 message 32 [0 ffffffff 13 800] ------- [19:255 -1:255 32 0]
r 0.662443458 _37_ MAC --- 15 message 32 [0 ffffffff 13 800] ------- [19:255 -1:255 32 0]
r 0.662443465 _17_ MAC --- 15 message 32 [0 ffffffff 13 800] ------- [19:255 -1:255 32 0]
r 0.662443648 _7_ MAC --- 15 message 32 [0 ffffffff 13 800] ------- [19:255 -1:255 32 0]
r 0.662443665 _29_ MAC --- 15 message 32 [0 ffffffff 13 800] ------- [19:255 -1:255 32 0]
r 0.662443673 _0_ MAC --- 15 message 32 [0 ffffffff 13 800] ------- [19:255 -1:255 32 0]
r 0.662443704 _12_ MAC --- 15 message 32 [0 ffffffff 13 800] ------- [19:255 -1:255 32 0]
r 0.662443754 _14_ MAC --- 15 message 32 [0 ffffffff 13 800] ------- [19:255 -1:255 32 0]
r 0.662443785 _42_ MAC --- 15 message 32 [0 ffffffff 13 800] ------- [19:255 -1:255 32 0]
r 0.662443803 _43_ MAC --- 15 message 32 [0 ffffffff 13 800] ------- [19:255 -1:255 32 0]
r 0.662443856 _26_ MAC --- 15 message 32 [0 ffffffff 13 800] ------- [19:255 -1:255 32 0]
r 0.662443872 _3_ MAC --- 15 message 32 [0 ffffffff 13 800] ------- [19:255 -1:255 32 0]
r 0.662468423 _20_ RTR --- 15 message 32 [0 ffffffff 13 800] ------- [19:255 -1:255 32 0]
r 0.662468458 _37_ RTR --- 15 message 32 [0 ffffffff 13 800] ------- [19:255 -1:255 32 0]
r 0.662468465 _17_ RTR --- 15 message 32 [0 ffffffff 13 800] ------- [19:255 -1:255 32 0]
r 0.662468648 _7_ RTR --- 15 message 32 [0 ffffffff 13 800] ------- [19:255 -1:255 32 0]
r 0.662468665 _29_ RTR --- 15 message 32 [0 ffffffff 13 800] ------- [19:255 -1:255 32 0]
r 0.662468673 _0_ RTR --- 15 message 32 [0 ffffffff 13 800] ------- [19:255 -1:255 32 0]
r 0.662468704 _12_ RTR --- 15 message 32 [0 ffffffff 13 800] ------- [19:255 -1:255 32 0]
r 0.662468754 _14_ RTR --- 15 message 32 [0 ffffffff 13 800] ------- [19:255 -1:255 32 0]
r 0.662468785 _42_ RTR --- 15 message 32 [0 ffffffff 13 800] ------- [19:255 -1:255 32 0]
r 0.662468803 _43_ RTR --- 15 message 32 [0 ffffffff 13 800] ------- [19:255 -1:255 32 0]
r 0.662468856 _26_ RTR --- 15 message 32 [0 ffffffff 13 800] ------- [19:255 -1:255 32 0]
r 0.662468872 _3_ RTR --- 15 message 32 [0 ffffffff 13 800] ------- [19:255 -1:255 32 0]
s 0.671912496 _8_ RTR --- 16 message 32 [0 0 0 0] ------- [8:255 -1:255 32 0]
s 0.671987496 _8_ MAC --- 16 message 84 [0 ffffffff 8 800] ------- [8:255 -1:255 32 0]
r 0.672659887 _30_ MAC --- 16 message 32 [0 ffffffff 8 800] ------- [8:255 -1:255 32 0]
r 0.672659900 _49_ MAC --- 16 message 32 [0 ffffffff 8 800] ------- [8:255 -1:255 32 0]
r 0.672659929 _43_ MAC --- 16 message 32 [0 ffffffff 8 800] ------- [8:255 -1:255 32 0]
r 0.672659956 _7_ MAC --- 16 message 32 [0 ffffffff 8 800] ------- [8:255 -1:255 32 0]
r 0.672660094 _24_ MAC --- 16 message 32 [0 ffffffff 8 800] ------- [8:255 -1:255 32 0]
r 0.672660284 _0_ MAC --- 16 message 32 [0 ffffffff 8 800] ------- [8:255 -1:255 32 0]
r 0.672660327 _47_ MAC --- 16 message 32 [0 ffffffff 8 800] ------- [8:255 -1:255 32 0]
r 0.672684887 _30_ RTR --- 16 message 32 [0 ffffffff 8 800] ------- [8:255 -1:255 32 0]
r 0.672684900 _49_ RTR --- 16 message 32 [0 ffffffff 8 800] ------- [8:255 -1:255 32 0]
r 0.672684929 _43_ RTR --- 16 message 32 [0 ffffffff 8 800] ------- [8:255 -1:255 32 0]
r 0.672684956 _7_ RTR --- 16 message 32 [0 ffffffff 8 800] ------- [8:255 -1:255 32 0]
r 0.672685094 _24_ RTR --- 16 message 32 [0 ffffffff 8 800] ------- [8:255 -1:255 32 0]
r 0.672685284 _0_ RTR --- 16 message 32 [0 ffffffff 8 800] ------- [8:255 -1:255 32 0]
r 0.672685327 _47_ RTR --- 16 message 32 [0 ffffffff 8 800] ------- [8:255 -1:255 32 0]
s 0.718487955 _43_ RTR --- 17 message 32 [0 0 0 0] ------- [43:255 -1:255 32 0]
s 0.718562955 _43_ MAC --- 17 message 84 [0 ffffffff 2b 800] ------- [43:255 -1:255 32 0]
r 0.719235294 _7_ MAC --- 17 message 32 [0 ffffffff 2b 800] ------- [43:255 -1:255 32 0]
r 0.719235388 _8_ MAC --- 17 message 32 [0 ffffffff 2b 800] ------- [43:255 -1:255 32 0]
r 0.719235475 _20_ MAC --- 17 message 32 [0 ffffffff 2b 800] ------- [43:255 -1:255 32 0]
r 0.719235632 _42_ MAC --- 17 message 32 [0 ffffffff 2b 800] ------- [43:255 -1:255 32 0]
r 0.719235656 _49_ MAC --- 17 message 32 [0 ffffffff 2b 800] ------- [43:255 -1:255 32 0]
r 0.719235678 _19_ MAC --- 17 message 32 [0 ffffffff 2b 800] ------- [43:255 -1:255 32 0]
r 0.719235732 _0_ MAC --- 17 message 32 [0 ffffffff 2b 800] ------- [43:255 -1:255 32 0]
r 0.719235774 _30_ MAC --- 17 message 32 [0 ffffffff 2b 800] ------- [43:255 -1:255 32 0]
r 0.719260294 _7_ RTR --- 17 message 32 [0 ffffffff 2b 800] ------- [43:255 -1:255 32 0]
r 0.719260388 _8_ RTR --- 17 message 32 [0 ffffffff 2b 800] ------- [43:255 -1:255 32 0]
r 0.719260475 _20_ RTR --- 17 message 32 [0 ffffffff 2b 800] ------- [43:255 -1:255 32 0]
r 0.719260632 _42_ RTR --- 17 message 32 [0 ffffffff 2b 800] ------- [43:255 -1:255 32 0]
r 0.719260656 _49_ RTR --- 17 message 32 [0 ffffffff 2b 800] ------- [43:255 -1:255 32 0]
r 0.719260678 _19_ RTR --- 17 message 32 [0 ffffffff 2b 800] ------- [43:255 -1:255 32 0]
r 0.719260732 _0_ RTR --- 17 message 32 [0 ffffffff 2b 800] ------- [43:255 -1:255 32 0]
r 0.719260774 _30_ RTR --- 17 message 32 [0 ffffffff 2b 800] ------- [43:255 -1:255 32 0]
v 0.80000000000000004 eval {set sim_annotation {A sensor Sn wants to access the data (or data packets) DP in ISN.}}
s 0.817173467 _49_ RTR --- 18 message 32 [0 0 0 0] ------- [49:255 -1:255 32 0]
s 0.817248467 _49_ MAC --- 18 message 84 [0 ffffffff 31 800] ------- [49:255 -1:255 32 0]
r 0.817920780 _24_ MAC --- 18 message 32 [0 ffffffff 31 800] ------- [49:255 -1:255 32 0]
r 0.817920828 _30_ MAC --- 18 message 32 [0 ffffffff 31 800] ------- [49:255 -1:255 32 0]
r 0.817920872 _8_ MAC --- 18 message 32 [0 ffffffff 31 800] ------- [49:255 -1:255 32 0]
r 0.817920914 _47_ MAC --- 18 message 32 [0 ffffffff 31 800] ------- [49:255 -1:255 32 0]
r 0.817920959 _7_ MAC --- 18 message 32 [0 ffffffff 31 800] ------- [49:255 -1:255 32 0]
r 0.817921002 _9_ MAC --- 18 message 32 [0 ffffffff 31 800] ------- [49:255 -1:255 32 0]
r 0.817921019 _0_ MAC --- 18 message 32 [0 ffffffff 31 800] ------- [49:255 -1:255 32 0]
r 0.817921168 _43_ MAC --- 18 message 32 [0 ffffffff 31 800] ------- [49:255 -1:255 32 0]
r 0.817945780 _24_ RTR --- 18 message 32 [0 ffffffff 31 800] ------- [49:255 -1:255 32 0]
r 0.817945828 _30_ RTR --- 18 message 32 [0 ffffffff 31 800] ------- [49:255 -1:255 32 0]
r 0.817945872 _8_ RTR --- 18 message 32 [0 ffffffff 31 800] ------- [49:255 -1:255 32 0]
r 0.817945914 _47_ RTR --- 18 message 32 [0 ffffffff 31 800] ------- [49:255 -1:255 32 0]
r 0.817945959 _7_ RTR --- 18 message 32 [0 ffffffff 31 800] ------- [49:255 -1:255 32 0]
r 0.817946002 _9_ RTR --- 18 message 32 [0 ffffffff 31 800] ------- [49:255 -1:255 32 0]
r 0.817946019 _0_ RTR --- 18 message 32 [0 ffffffff 31 800] ------- [49:255 -1:255 32 0]
r 0.817946168 _43_ RTR --- 18 message 32 [0 ffffffff 31 800] ------- [49:255 -1:255 32 0]
s 0.851454483 _34_ RTR --- 19 message 32 [0 0 0 0] ------- [34:255 -1:255 32 0]
s 0.851529483 _34_ MAC --- 19 message 84 [0 ffffffff 22 800] ------- [34:255 -1:255 32 0]
r 0.852201950 _33_ MAC --- 19 message 32 [0 ffffffff 22 800] ------- [34:255 -1:255 32 0]
r 0.852201970 _32_ MAC --- 19 message 32 [0 ffffffff 22 800] ------- [34:255 -1:255 32 0]
r 0.852202040 _21_ MAC --- 19 message 32 [0 ffffffff 22 800] ------- [34:255 -1:255 32 0]
r 0.852202122 _1_ MAC --- 19 message 32 [0 ffffffff 22 800] ------- [34:255 -1:255 32 0]
r 0.852202134 _22_ MAC --- 19 message 32 [0 ffffffff 22 800] ------- [34:255 -1:255 32 0]
r 0.852202230 _41_ MAC --- 19 message 32 [0 ffffffff 22 800] ------- [34:255 -1:255 32 0]
r 0.852226950 _33_ RTR --- 19 message 32 [0 ffffffff 22 800] ------- [34:255 -1:255 32 0]
r 0.852226970 _32_ RTR --- 19 message 32 [0 ffffffff 22 800] ------- [34:255 -1:255 32 0]
r 0.852227040 _21_ RTR --- 19 message 32 [0 ffffffff 22 800] ------- [34:255 -1:255 32 0]
r 0.852227122 _1_ RTR --- 19 message 32 [0 ffffffff 22 800] ------- [34:255 -1:255 32 0]
r 0.852227134 _22_ RTR --- 19 message 32 [0 ffffffff 22 800] ------- [34:255 -1:255 32 0]
r 0.852227230 _41_ RTR --- 19 message 32 [0 ffffffff 22 800] ------- [34:255 -1:255 32 0]
s 0.860431628 _17_ RTR --- 20 message 32 [0 0 0 0] ------- [17:255 -1:255 32 0]
s 0.860506628 _17_ MAC --- 20 message 84 [0 ffffffff 11 800] ------- [17:255 -1:255 32 0]
r 0.861178986 _0_ MAC --- 20 message 32 [0 ffffffff 11 800] ------- [17:255 -1:255 32 0]
r 0.861179012 _19_ MAC --- 20 message 32 [0 ffffffff 11 800] ------- [17:255 -1:255 32 0]
r 0.861179019 _26_ MAC --- 20 message 32 [0 ffffffff 11 800] ------- [17:255 -1:255 32 0]
r 0.861179044 _14_ MAC --- 20 message 32 [0 ffffffff 11 800] ------- [17:255 -1:255 32 0]
r 0.861179108 _37_ MAC --- 20 message 32 [0 ffffffff 11 800] ------- [17:255 -1:255 32 0]
r 0.861179254 _7_ MAC --- 20 message 32 [0 ffffffff 11 800] ------- [17:255 -1:255 32 0]
r 0.861179329 _20_ MAC --- 20 message 32 [0 ffffffff 11 800] ------- [17:255 -1:255 32 0]
r 0.861179345 _47_ MAC --- 20 message 32 [0 ffffffff 11 800] ------- [17:255 -1:255 32 0]
r 0.861179403 _48_ MAC --- 20 message 32 [0 ffffffff 11 800] ------- [17:255 -1:255 32 0]
r 0.861179412 _2_ MAC --- 20 message 32 [0 ffffffff 11 800] ------- [17:255 -1:255 32 0]
r 0.861179423 _13_ MAC --- 20 message 32 [0 ffffffff 11 800] ------- [17:255 -1:255 32 0]
r 0.861179447 _3_ MAC --- 20 message 32 [0 ffffffff 11 800] ------- [17:255 -1:255 32 0]
r 0.861203986 _0_ RTR --- 20 message 32 [0 ffffffff 11 800] ------- [17:255 -1:255 32 0]
r 0.861204012 _19_ RTR --- 20 message 32 [0 ffffffff 11 800] ------- [17:255 -1:255 32 0]
r 0.861204019 _26_ RTR --- 20 message 32 [0 ffffffff 11 800] ------- [17:255 -1:255 32 0]
r 0.861204044 _14_ RTR --- 20 message 32 [0 ffffffff 11 800] ------- [17:255 -1:255 32 0]
r 0.861204108 _37_ RTR --- 20 message 32 [0 ffffffff 11 800] ------- [17:255 -1:255 32 0]
r 0.861204254 _7_ RTR --- 20 message 32 [0 ffffffff 11 800] ------- [17:255 -1:255 32 0]
r 0.861204329 _20_ RTR --- 20 message 32 [0 ffffffff 11 800] ------- [17:255 -1:255 32 0]
r 0.861204345 _47_ RTR --- 20 message 32 [0 ffffffff 11 800] ------- [17:255 -1:255 32 0]
r 0.861204403 _48_ RTR --- 20 message 32 [0 ffffffff 11 800] ------- [17:255 -1:255 32 0]
r 0.861204412 _2_ RTR --- 20 message 32 [0 ffffffff 11 800] ------- [17:255 -1:255 32 0]
r 0.861204423 _13_ RTR --- 20 message 32 [0 ffffffff 11 800] ------- [17:255 -1:255 32 0]
r 0.861204447 _3_ RTR --- 20 message 32 [0 ffffffff 11 800] ------- [17:255 -1:255 32 0]
s 0.988796933 _29_ RTR --- 21 message 32 [0 0 0 0] ------- [29:255 -1:255 32 0]
s 0.988871933 _29_ MAC --- 21 message 84 [0 ffffffff 1d 800] ------- [29:255 -1:255 32 0]
r 0.989544334 _37_ MAC --- 21 message 32 [0 ffffffff 1d 800] ------- [29:255 -1:255 32 0]
r 0.989544352 _12_ MAC --- 21 message 32 [0 ffffffff 1d 800] ------- [29:255 -1:255 32 0]
r 0.989544358 _11_ MAC --- 21 message 32 [0 ffffffff 1d 800] ------- [29:255 -1:255 32 0]
r 0.989544450 _3_ MAC --- 21 message 32 [0 ffffffff 1d 800] ------- [29:255 -1:255 32 0]
r 0.989544460 _16_ MAC --- 21 message 32 [0 ffffffff 1d 800] ------- [29:255 -1:255 32 0]
r 0.989544518 _19_ MAC --- 21 message 32 [0 ffffffff 1d 800] ------- [29:255 -1:255 32 0]
r 0.989544580 _15_ MAC --- 21 message 32 [0 ffffffff 1d 800] ------- [29:255 -1:255 32 0]
r 0.989544614 _20_ MAC --- 21 message 32 [0 ffffffff 1d 800] ------- [29:255 -1:255 32 0]
r 0.989544641 _31_ MAC --- 21 message 32 [0 ffffffff 1d 800] ------- [29:255 -1:255 32 0]
r 0.989544729 _42_ MAC --- 21 message 32 [0 ffffffff 1d 800] ------- [29:255 -1:255 32 0]
r 0.989569334 _37_ RTR --- 21 message 32 [0 ffffffff 1d 800] ------- [29:255 -1:255 32 0]
r 0.989569352 _12_ RTR --- 21 message 32 [0 ffffffff 1d 800] ------- [29:255 -1:255 32 0]
r 0.989569358 _11_ RTR --- 21 message 32 [0 ffffffff 1d 800] ------- [29:255 -1:255 32 0]
r 0.989569450 _3_ RTR --- 21 message 32 [0 ffffffff 1d 800] ------- [29:255 -1:255 32 0]
r 0.989569460 _16_ RTR --- 21 message 32 [0 ffffffff 1d 800] ------- [29:255 -1:255 32 0]
r 0.989569518 _19_ RTR --- 21 message 32 [0 ffffffff 1d 800] ------- [29:255 -1:255 32 0]
r 0.989569580 _15_ RTR --- 21 message 32 [0 ffffffff 1d 800] ------- [29:255 -1:255 32 0]
r 0.989569614 _20_ RTR --- 21 message 32 [0 ffffffff 1d 800] ------- [29:255 -1:255 32 0]
r 0.989569641 _31_ RTR --- 21 message 32 [0 ffffffff 1d 800] ------- [29:255 -1:255 32 0]
r 0.989569729 _42_ RTR --- 21 message 32 [0 ffffffff 1d 800] ------- [29:255 -1:255 32 0]
v 1 eval {set sim_annotation {The sensor has to register the corresponding device in the gateway node GN.}}
s 1.070977402 _32_ RTR --- 22 message 32 [0 0 0 0] ------- [32:255 -1:255 32 0]
s 1.071052402 _32_ MAC --- 22 message 84 [0 ffffffff 20 800] ------- [32:255 -1:255 32 0]
r 1.071724733 _41_ MAC --- 22 message 32 [0 ffffffff 20 800] ------- [32:255 -1:255 32 0]
r 1.071724849 _33_ MAC --- 22 message 32 [0 ffffffff 20 800] ------- [32:255 -1:255 32 0]
r 1.071724852 _21_ MAC --- 22 message 32 [0 ffffffff 20 800] ------- [32:255 -1:255 32 0]
r 1.071724890 _34_ MAC --- 22 message 32 [0 ffffffff 20 800] ------- [32:255 -1:255 32 0]
r 1.071724918 _44_ MAC --- 22 message 32 [0 ffffffff 20 800] ------- [32:255 -1:255 32 0]
r 1.071724993 _4_ MAC --- 22 message 32 [0 ffffffff 20 800] ------- [32:255 -1:255 32 0]
r 1.071725172 _13_ MAC --- 22 message 32 [0 ffffffff 20 800] ------- [32:255 -1:255 32 0]
r 1.071725230 _1_ MAC --- 22 message 32 [0 ffffffff 20 800] ------- [32:255 -1:255 32 0]
r 1.071749733 _41_ RTR --- 22 message 32 [0 ffffffff 20 800] ------- [32:255 -1:255 32 0]
r 1.071749849 _33_ RTR --- 22 message 32 [0 ffffffff 20 800] ------- [32:255 -1:255 32 0]
r 1.071749852 _21_ RTR --- 22 message 32 [0 ffffffff 20 800] ------- [32:255 -1:255 32 0]
r 1.071749890 _34_ RTR --- 22 message 32 [0 ffffffff 20 800] ------- [32:255 -1:255 32 0]
r 1.071749918 _44_ RTR --- 22 message 32 [0 ffffffff 20 800] ------- [32:255 -1:255 32 0]
r 1.071749993 _4_ RTR --- 22 message 32 [0 ffffffff 20 800] ------- [32:255 -1:255 32 0]
r 1.071750172 _13_ RTR --- 22 message 32 [0 ffffffff 20 800] ------- [32:255 -1:255 32 0]
r 1.071750230 _1_ RTR --- 22 message 32 [0 ffffffff 20 800] ------- [32:255 -1:255 32 0]
s 1.092272543 _13_ RTR --- 23 message 32 [0 0 0 0] ------- [13:255 -1:255 32 0]
s 1.092347543 _13_ MAC --- 23 message 84 [0 ffffffff d 800] ------- [13:255 -1:255 32 0]
r 1.093019951 _33_ MAC --- 23 message 32 [0 ffffffff d 800] ------- [13:255 -1:255 32 0]
r 1.093020013 _1_ MAC --- 23 message 32 [0 ffffffff d 800] ------- [13:255 -1:255 32 0]
r 1.093020029 _26_ MAC --- 23 message 32 [0 ffffffff d 800] ------- [13:255 -1:255 32 0]
r 1.093020037 _48_ MAC --- 23 message 32 [0 ffffffff d 800] ------- [13:255 -1:255 32 0]
r 1.093020054 _44_ MAC --- 23 message 32 [0 ffffffff d 800] ------- [13:255 -1:255 32 0]
r 1.093020085 _14_ MAC --- 23 message 32 [0 ffffffff d 800] ------- [13:255 -1:255 32 0]
r 1.093020238 _2_ MAC --- 23 message 32 [0 ffffffff d 800] ------- [13:255 -1:255 32 0]
r 1.093020285 _35_ MAC --- 23 message 32 [0 ffffffff d 800] ------- [13:255 -1:255 32 0]
r 1.093020312 _32_ MAC --- 23 message 32 [0 ffffffff d 800] ------- [13:255 -1:255 32 0]
r 1.093020338 _17_ MAC --- 23 message 32 [0 ffffffff d 800] ------- [13:255 -1:255 32 0]
r 1.093044951 _33_ RTR --- 23 message 32 [0 ffffffff d 800] ------- [13:255 -1:255 32 0]
r 1.093045013 _1_ RTR --- 23 message 32 [0 ffffffff d 800] ------- [13:255 -1:255 32 0]
r 1.093045029 _26_ RTR --- 23 message 32 [0 ffffffff d 800] ------- [13:255 -1:255 32 0]
r 1.093045037 _48_ RTR --- 23 message 32 [0 ffffffff d 800] ------- [13:255 -1:255 32 0]
r 1.093045054 _44_ RTR --- 23 message 32 [0 ffffffff d 800] ------- [13:255 -1:255 32 0]
r 1.093045085 _14_ RTR --- 23 message 32 [0 ffffffff d 800] ------- [13:255 -1:255 32 0]
r 1.093045238 _2_ RTR --- 23 message 32 [0 ffffffff d 800] ------- [13:255 -1:255 32 0]
r 1.093045285 _35_ RTR --- 23 message 32 [0 ffffffff d 800] ------- [13:255 -1:255 32 0]
r 1.093045312 _32_ RTR --- 23 message 32 [0 ffffffff d 800] ------- [13:255 -1:255 32 0]
r 1.093045338 _17_ RTR --- 23 message 32 [0 ffffffff d 800] ------- [13:255 -1:255 32 0]
s 1.111738172 _16_ RTR --- 24 message 32 [0 0 0 0] ------- [16:255 -1:255 32 0]
s 1.111813172 _16_ MAC --- 24 message 84 [0 ffffffff 10 800] ------- [16:255 -1:255 32 0]
r 1.112485520 _5_ MAC --- 24 message 32 [0 ffffffff 10 800] ------- [16:255 -1:255 32 0]
r 1.112485556 _11_ MAC --- 24 message 32 [0 ffffffff 10 800] ------- [16:255 -1:255 32 0]
r 1.112485616 _10_ MAC --- 24 message 32 [0 ffffffff 10 800] ------- [16:255 -1:255 32 0]
r 1.112485631 _31_ MAC --- 24 message 32 [0 ffffffff 10 800] ------- [16:255 -1:255 32 0]
r 1.112485678 _36_ MAC --- 24 message 32 [0 ffffffff 10 800] ------- [16:255 -1:255 32 0]
r 1.112485682 _12_ MAC --- 24 message 32 [0 ffffffff 10 800] ------- [16:255 -1:255 32 0]
r 1.112485698 _29_ MAC --- 24 message 32 [0 ffffffff 10 800] ------- [16:255 -1:255 32 0]
r 1.112485938 _15_ MAC --- 24 message 32 [0 ffffffff 10 800] ------- [16:255 -1:255 32 0]
r 1.112510520 _5_ RTR --- 24 message 32 [0 ffffffff 10 800] ------- [16:255 -1:255 32 0]
r 1.112510556 _11_ RTR --- 24 message 32 [0 ffffffff 10 800] ------- [16:255 -1:255 32 0]
r 1.112510616 _10_ RTR --- 24 message 32 [0 ffffffff 10 800] ------- [16:255 -1:255 32 0]
r 1.112510631 _31_ RTR --- 24 message 32 [0 ffffffff 10 800] ------- [16:255 -1:255 32 0]
r 1.112510678 _36_ RTR --- 24 message 32 [0 ffffffff 10 800] ------- [16:255 -1:255 32 0]
r 1.112510682 _12_ RTR --- 24 message 32 [0 ffffffff 10 800] ------- [16:255 -1:255 32 0]
r 1.112510698 _29_ RTR --- 24 message 32 [0 ffffffff 10 800] ------- [16:255 -1:255 32 0]
r 1.112510938 _15_ RTR --- 24 message 32 [0 ffffffff 10 800] ------- [16:255 -1:255 32 0]
s 1.118435733 _44_ RTR --- 25 message 32 [0 0 0 0] ------- [44:255 -1:255 32 0]
s 1.118510733 _44_ MAC --- 25 message 84 [0 ffffffff 2c 800] ------- [44:255 -1:255 32 0]
r 1.119183123 _2_ MAC --- 25 message 32 [0 ffffffff 2c 800] ------- [44:255 -1:255 32 0]
r 1.119183213 _4_ MAC --- 25 message 32 [0 ffffffff 2c 800] ------- [44:255 -1:255 32 0]
r 1.119183244 _13_ MAC --- 25 message 32 [0 ffffffff 2c 800] ------- [44:255 -1:255 32 0]
r 1.119183249 _32_ MAC --- 25 message 32 [0 ffffffff 2c 800] ------- [44:255 -1:255 32 0]
r 1.119183259 _33_ MAC --- 25 message 32 [0 ffffffff 2c 800] ------- [44:255 -1:255 32 0]
r 1.119183336 _26_ MAC --- 25 message 32 [0 ffffffff 2c 800] ------- [44:255 -1:255 32 0]
r 1.119183349 _18_ MAC --- 25 message 32 [0 ffffffff 2c 800] ------- [44:255 -1:255 32 0]
r 1.119183407 _41_ MAC --- 25 message 32 [0 ffffffff 2c 800] ------- [44:255 -1:255 32 0]
r 1.119183513 _47_ MAC --- 25 message 32 [0 ffffffff 2c 800] ------- [44:255 -1:255 32 0]
r 1.119208123 _2_ RTR --- 25 message 32 [0 ffffffff 2c 800] ------- [44:255 -1:255 32 0]
r 1.119208213 _4_ RTR --- 25 message 32 [0 ffffffff 2c 800] ------- [44:255 -1:255 32 0]
r 1.119208244 _13_ RTR --- 25 message 32 [0 ffffffff 2c 800] ------- [44:255 -1:255 32 0]
r 1.119208249 _32_ RTR --- 25 message 32 [0 ffffffff 2c 800] ------- [44:255 -1:255 32 0]
r 1.119208259 _33_ RTR --- 25 message 32 [0 ffffffff 2c 800] ------- [44:255 -1:255 32 0]
r 1.119208336 _26_ RTR --- 25 message 32 [0 ffffffff 2c 800] ------- [44:255 -1:255 32 0]
r 1.119208349 _18_ RTR --- 25 message 32 [0 ffffffff 2c 800] ------- [44:255 -1:255 32 0]
r 1.119208407 _41_ RTR --- 25 message 32 [0 ffffffff 2c 800] ------- [44:255 -1:255 32 0]
r 1.119208513 _47_ RTR --- 25 message 32 [0 ffffffff 2c 800] ------- [44:255 -1:255 32 0]
s 1.178342242 _40_ RTR --- 26 message 32 [0 0 0 0] ------- [40:255 -1:255 32 0]
s 1.178417242 _40_ MAC --- 26 message 84 [0 ffffffff 28 800] ------- [40:255 -1:255 32 0]
r 1.179089599 _46_ MAC --- 26 message 32 [0 ffffffff 28 800] ------- [40:255 -1:255 32 0]
r 1.179089677 _15_ MAC --- 26 message 32 [0 ffffffff 28 800] ------- [40:255 -1:255 32 0]
r 1.179089718 _36_ MAC --- 26 message 32 [0 ffffffff 28 800] ------- [40:255 -1:255 32 0]
r 1.179089843 _11_ MAC --- 26 message 32 [0 ffffffff 28 800] ------- [40:255 -1:255 32 0]
r 1.179089906 _23_ MAC --- 26 message 32 [0 ffffffff 28 800] ------- [40:255 -1:255 32 0]
r 1.179089962 _25_ MAC --- 26 message 32 [0 ffffffff 28 800] ------- [40:255 -1:255 32 0]
r 1.179114599 _46_ RTR --- 26 message 32 [0 ffffffff 28 800] ------- [40:255 -1:255 32 0]
r 1.179114677 _15_ RTR --- 26 message 32 [0 ffffffff 28 800] ------- [40:255 -1:255 32 0]
r 1.179114718 _36_ RTR --- 26 message 32 [0 ffffffff 28 800] ------- [40:255 -1:255 32 0]
r 1.179114843 _11_ RTR --- 26 message 32 [0 ffffffff 28 800] ------- [40:255 -1:255 32 0]
r 1.179114906 _23_ RTR --- 26 message 32 [0 ffffffff 28 800] ------- [40:255 -1:255 32 0]
r 1.179114962 _25_ RTR --- 26 message 32 [0 ffffffff 28 800] ------- [40:255 -1:255 32 0]
s 1.192859061 _7_ RTR --- 27 message 32 [0 0 0 0] ------- [7:255 -1:255 32 0]
s 1.192934061 _7_ MAC --- 27 message 84 [0 ffffffff 7 800] ------- [7:255 -1:255 32 0]
r 1.193606400 _43_ MAC --- 27 message 32 [0 ffffffff 7 800] ------- [7:255 -1:255 32 0]
r 1.193606499 _0_ MAC --- 27 message 32 [0 ffffffff 7 800] ------- [7:255 -1:255 32 0]
r 1.193606520 _8_ MAC --- 27 message 32 [0 ffffffff 7 800] ------- [7:255 -1:255 32 0]
r 1.193606552 _49_ MAC --- 27 message 32 [0 ffffffff 7 800] ------- [7:255 -1:255 32 0]
r 1.193606608 _20_ MAC --- 27 message 32 [0 ffffffff 7 800] ------- [7:255 -1:255 32 0]
r 1.193606628 _19_ MAC --- 27 message 32 [0 ffffffff 7 800] ------- [7:255 -1:255 32 0]
r 1.193606687 _17_ MAC --- 27 message 32 [0 ffffffff 7 800] ------- [7:255 -1:255 32 0]
r 1.193606749 _47_ MAC --- 27 message 32 [0 ffffffff 7 800] ------- [7:255 -1:255 32 0]
r 1.193606809 _30_ MAC --- 27 message 32 [0 ffffffff 7 800] ------- [7:255 -1:255 32 0]
r 1.193606863 _24_ MAC --- 27 message 32 [0 ffffffff 7 800] ------- [7:255 -1:255 32 0]
r 1.193631400 _43_ RTR --- 27 message 32 [0 ffffffff 7 800] ------- [7:255 -1:255 32 0]
r 1.193631499 _0_ RTR --- 27 message 32 [0 ffffffff 7 800] ------- [7:255 -1:255 32 0]
r 1.193631520 _8_ RTR --- 27 message 32 [0 ffffffff 7 800] ------- [7:255 -1:255 32 0]
r 1.193631552 _49_ RTR --- 27 message 32 [0 ffffffff 7 800] ------- [7:255 -1:255 32 0]
r 1.193631608 _20_ RTR --- 27 message 32 [0 ffffffff 7 800] ------- [7:255 -1:255 32 0]
r 1.193631628 _19_ RTR --- 27 message 32 [0 ffffffff 7 800] ------- [7:255 -1:255 32 0]
r 1.193631687 _17_ RTR --- 27 message 32 [0 ffffffff 7 800] ------- [7:255 -1:255 32 0]
r 1.193631749 _47_ RTR --- 27 message 32 [0 ffffffff 7 800] ------- [7:255 -1:255 32 0]
r 1.193631809 _30_ RTR --- 27 message 32 [0 ffffffff 7 800] ------- [7:255 -1:255 32 0]
r 1.193631863 _24_ RTR --- 27 message 32 [0 ffffffff 7 800] ------- [7:255 -1:255 32 0]
v 1.2 eval {set sim_annotation {First	a registration model using Quantum Readout Hash is designed to effectively carry out the registration process registration phase using Quantum Readout and Hash Function.}}
s 1.327467555 _47_ RTR --- 28 message 32 [0 0 0 0] ------- [47:255 -1:255 32 0]
s 1.327542555 _47_ MAC --- 28 message 84 [0 ffffffff 2f 800] ------- [47:255 -1:255 32 0]
r 1.328214946 _9_ MAC --- 28 message 32 [0 ffffffff 2f 800] ------- [47:255 -1:255 32 0]
r 1.328214946 _2_ MAC --- 28 message 32 [0 ffffffff 2f 800] ------- [47:255 -1:255 32 0]
r 1.328214949 _0_ MAC --- 28 message 32 [0 ffffffff 2f 800] ------- [47:255 -1:255 32 0]
r 1.328215002 _49_ MAC --- 28 message 32 [0 ffffffff 2f 800] ------- [47:255 -1:255 32 0]
r 1.328215112 _24_ MAC --- 28 message 32 [0 ffffffff 2f 800] ------- [47:255 -1:255 32 0]
r 1.328215112 _18_ MAC --- 28 message 32 [0 ffffffff 2f 800] ------- [47:255 -1:255 32 0]
r 1.328215136 _26_ MAC --- 28 message 32 [0 ffffffff 2f 800] ------- [47:255 -1:255 32 0]
r 1.328215244 _7_ MAC --- 28 message 32 [0 ffffffff 2f 800] ------- [47:255 -1:255 32 0]
r 1.328215273 _17_ MAC --- 28 message 32 [0 ffffffff 2f 800] ------- [47:255 -1:255 32 0]
r 1.328215324 _30_ MAC --- 28 message 32 [0 ffffffff 2f 800] ------- [47:255 -1:255 32 0]
r 1.328215336 _44_ MAC --- 28 message 32 [0 ffffffff 2f 800] ------- [47:255 -1:255 32 0]
r 1.328215386 _8_ MAC --- 28 message 32 [0 ffffffff 2f 800] ------- [47:255 -1:255 32 0]
r 1.328239946 _9_ RTR --- 28 message 32 [0 ffffffff 2f 800] ------- [47:255 -1:255 32 0]
r 1.328239946 _2_ RTR --- 28 message 32 [0 ffffffff 2f 800] ------- [47:255 -1:255 32 0]
r 1.328239949 _0_ RTR --- 28 message 32 [0 ffffffff 2f 800] ------- [47:255 -1:255 32 0]
r 1.328240002 _49_ RTR --- 28 message 32 [0 ffffffff 2f 800] ------- [47:255 -1:255 32 0]
r 1.328240112 _24_ RTR --- 28 message 32 [0 ffffffff 2f 800] ------- [47:255 -1:255 32 0]
r 1.328240112 _18_ RTR --- 28 message 32 [0 ffffffff 2f 800] ------- [47:255 -1:255 32 0]
r 1.328240136 _26_ RTR --- 28 message 32 [0 ffffffff 2f 800] ------- [47:255 -1:255 32 0]
r 1.328240244 _7_ RTR --- 28 message 32 [0 ffffffff 2f 800] ------- [47:255 -1:255 32 0]
r 1.328240273 _17_ RTR --- 28 message 32 [0 ffffffff 2f 800] ------- [47:255 -1:255 32 0]
r 1.328240324 _30_ RTR --- 28 message 32 [0 ffffffff 2f 800] ------- [47:255 -1:255 32 0]
r 1.328240336 _44_ RTR --- 28 message 32 [0 ffffffff 2f 800] ------- [47:255 -1:255 32 0]
r 1.328240386 _8_ RTR --- 28 message 32 [0 ffffffff 2f 800] ------- [47:255 -1:255 32 0]
s 1.337786947 _10_ RTR --- 29 message 32 [0 0 0 0] ------- [10:255 -1:255 32 0]
s 1.337861947 _10_ MAC --- 29 message 84 [0 ffffffff a 800] ------- [10:255 -1:255 32 0]
r 1.338534300 _5_ MAC --- 29 message 32 [0 ffffffff a 800] ------- [10:255 -1:255 32 0]
r 1.338534370 _31_ MAC --- 29 message 32 [0 ffffffff a 800] ------- [10:255 -1:255 32 0]
r 1.338534391 _16_ MAC --- 29 message 32 [0 ffffffff a 800] ------- [10:255 -1:255 32 0]
r 1.338534678 _12_ MAC --- 29 message 32 [0 ffffffff a 800] ------- [10:255 -1:255 32 0]
r 1.338534686 _36_ MAC --- 29 message 32 [0 ffffffff a 800] ------- [10:255 -1:255 32 0]
r 1.338534763 _11_ MAC --- 29 message 32 [0 ffffffff a 800] ------- [10:255 -1:255 32 0]
r 1.338559300 _5_ RTR --- 29 message 32 [0 ffffffff a 800] ------- [10:255 -1:255 32 0]
r 1.338559370 _31_ RTR --- 29 message 32 [0 ffffffff a 800] ------- [10:255 -1:255 32 0]
r 1.338559391 _16_ RTR --- 29 message 32 [0 ffffffff a 800] ------- [10:255 -1:255 32 0]
r 1.338559678 _12_ RTR --- 29 message 32 [0 ffffffff a 800] ------- [10:255 -1:255 32 0]
r 1.338559686 _36_ RTR --- 29 message 32 [0 ffffffff a 800] ------- [10:255 -1:255 32 0]
r 1.338559763 _11_ RTR --- 29 message 32 [0 ffffffff a 800] ------- [10:255 -1:255 32 0]
s 1.390427990 _25_ RTR --- 30 message 32 [0 0 0 0] ------- [25:255 -1:255 32 0]
s 1.390502990 _25_ MAC --- 30 message 84 [0 ffffffff 19 800] ------- [25:255 -1:255 32 0]
r 1.391175353 _46_ MAC --- 30 message 32 [0 ffffffff 19 800] ------- [25:255 -1:255 32 0]
r 1.391175371 _28_ MAC --- 30 message 32 [0 ffffffff 19 800] ------- [25:255 -1:255 32 0]
r 1.391175422 _38_ MAC --- 30 message 32 [0 ffffffff 19 800] ------- [25:255 -1:255 32 0]
r 1.391175585 _23_ MAC --- 30 message 32 [0 ffffffff 19 800] ------- [25:255 -1:255 32 0]
r 1.391175709 _45_ MAC --- 30 message 32 [0 ffffffff 19 800] ------- [25:255 -1:255 32 0]
r 1.391175710 _40_ MAC --- 30 message 32 [0 ffffffff 19 800] ------- [25:255 -1:255 32 0]
r 1.391200353 _46_ RTR --- 30 message 32 [0 ffffffff 19 800] ------- [25:255 -1:255 32 0]
r 1.391200371 _28_ RTR --- 30 message 32 [0 ffffffff 19 800] ------- [25:255 -1:255 32 0]
r 1.391200422 _38_ RTR --- 30 message 32 [0 ffffffff 19 800] ------- [25:255 -1:255 32 0]
r 1.391200585 _23_ RTR --- 30 message 32 [0 ffffffff 19 800] ------- [25:255 -1:255 32 0]
r 1.391200709 _45_ RTR --- 30 message 32 [0 ffffffff 19 800] ------- [25:255 -1:255 32 0]
r 1.391200710 _40_ RTR --- 30 message 32 [0 ffffffff 19 800] ------- [25:255 -1:255 32 0]
s 1.404429974 _12_ RTR --- 31 message 32 [0 0 0 0] ------- [12:255 -1:255 32 0]
s 1.404504974 _12_ MAC --- 31 message 84 [0 ffffffff c 800] ------- [12:255 -1:255 32 0]
r 1.405177339 _31_ MAC --- 31 message 32 [0 ffffffff c 800] ------- [12:255 -1:255 32 0]
r 1.405177382 _42_ MAC --- 31 message 32 [0 ffffffff c 800] ------- [12:255 -1:255 32 0]
r 1.405177393 _29_ MAC --- 31 message 32 [0 ffffffff c 800] ------- [12:255 -1:255 32 0]
r 1.405177455 _20_ MAC --- 31 message 32 [0 ffffffff c 800] ------- [12:255 -1:255 32 0]
r 1.405177484 _16_ MAC --- 31 message 32 [0 ffffffff c 800] ------- [12:255 -1:255 32 0]
r 1.405177597 _19_ MAC --- 31 message 32 [0 ffffffff c 800] ------- [12:255 -1:255 32 0]
r 1.405177663 _37_ MAC --- 31 message 32 [0 ffffffff c 800] ------- [12:255 -1:255 32 0]
r 1.405177666 _11_ MAC --- 31 message 32 [0 ffffffff c 800] ------- [12:255 -1:255 32 0]
r 1.405177705 _10_ MAC --- 31 message 32 [0 ffffffff c 800] ------- [12:255 -1:255 32 0]
r 1.405177806 _5_ MAC --- 31 message 32 [0 ffffffff c 800] ------- [12:255 -1:255 32 0]
r 1.405202339 _31_ RTR --- 31 message 32 [0 ffffffff c 800] ------- [12:255 -1:255 32 0]
r 1.405202382 _42_ RTR --- 31 message 32 [0 ffffffff c 800] ------- [12:255 -1:255 32 0]
r 1.405202393 _29_ RTR --- 31 message 32 [0 ffffffff c 800] ------- [12:255 -1:255 32 0]
r 1.405202455 _20_ RTR --- 31 message 32 [0 ffffffff c 800] ------- [12:255 -1:255 32 0]
r 1.405202484 _16_ RTR --- 31 message 32 [0 ffffffff c 800] ------- [12:255 -1:255 32 0]
r 1.405202597 _19_ RTR --- 31 message 32 [0 ffffffff c 800] ------- [12:255 -1:255 32 0]
r 1.405202663 _37_ RTR --- 31 message 32 [0 ffffffff c 800] ------- [12:255 -1:255 32 0]
r 1.405202666 _11_ RTR --- 31 message 32 [0 ffffffff c 800] ------- [12:255 -1:255 32 0]
r 1.405202705 _10_ RTR --- 31 message 32 [0 ffffffff c 800] ------- [12:255 -1:255 32 0]
r 1.405202806 _5_ RTR --- 31 message 32 [0 ffffffff c 800] ------- [12:255 -1:255 32 0]
s 1.460011750 _38_ RTR --- 32 message 32 [0 0 0 0] ------- [38:255 -1:255 32 0]
s 1.460086750 _38_ MAC --- 32 message 84 [0 ffffffff 26 800] ------- [38:255 -1:255 32 0]
r 1.460759146 _45_ MAC --- 32 message 32 [0 ffffffff 26 800] ------- [38:255 -1:255 32 0]
r 1.460759148 _28_ MAC --- 32 message 32 [0 ffffffff 26 800] ------- [38:255 -1:255 32 0]
r 1.460759183 _25_ MAC --- 32 message 32 [0 ffffffff 26 800] ------- [38:255 -1:255 32 0]
r 1.460759522 _39_ MAC --- 32 message 32 [0 ffffffff 26 800] ------- [38:255 -1:255 32 0]
r 1.460759537 _46_ MAC --- 32 message 32 [0 ffffffff 26 800] ------- [38:255 -1:255 32 0]
r 1.460759573 _23_ MAC --- 32 message 32 [0 ffffffff 26 800] ------- [38:255 -1:255 32 0]
r 1.460784146 _45_ RTR --- 32 message 32 [0 ffffffff 26 800] ------- [38:255 -1:255 32 0]
r 1.460784148 _28_ RTR --- 32 message 32 [0 ffffffff 26 800] ------- [38:255 -1:255 32 0]
r 1.460784183 _25_ RTR --- 32 message 32 [0 ffffffff 26 800] ------- [38:255 -1:255 32 0]
r 1.460784522 _39_ RTR --- 32 message 32 [0 ffffffff 26 800] ------- [38:255 -1:255 32 0]
r 1.460784537 _46_ RTR --- 32 message 32 [0 ffffffff 26 800] ------- [38:255 -1:255 32 0]
r 1.460784573 _23_ RTR --- 32 message 32 [0 ffffffff 26 800] ------- [38:255 -1:255 32 0]
s 1.475984574 _33_ RTR --- 33 message 32 [0 0 0 0] ------- [33:255 -1:255 32 0]
s 1.476059574 _33_ MAC --- 33 message 84 [0 ffffffff 21 800] ------- [33:255 -1:255 32 0]
r 1.476731967 _1_ MAC --- 33 message 32 [0 ffffffff 21 800] ------- [33:255 -1:255 32 0]
r 1.476731983 _13_ MAC --- 33 message 32 [0 ffffffff 21 800] ------- [33:255 -1:255 32 0]
r 1.476732021 _32_ MAC --- 33 message 32 [0 ffffffff 21 800] ------- [33:255 -1:255 32 0]
r 1.476732041 _34_ MAC --- 33 message 32 [0 ffffffff 21 800] ------- [33:255 -1:255 32 0]
r 1.476732100 _44_ MAC --- 33 message 32 [0 ffffffff 21 800] ------- [33:255 -1:255 32 0]
r 1.476732265 _22_ MAC --- 33 message 32 [0 ffffffff 21 800] ------- [33:255 -1:255 32 0]
r 1.476732349 _41_ MAC --- 33 message 32 [0 ffffffff 21 800] ------- [33:255 -1:255 32 0]
r 1.476732377 _48_ MAC --- 33 message 32 [0 ffffffff 21 800] ------- [33:255 -1:255 32 0]
r 1.476732395 _21_ MAC --- 33 message 32 [0 ffffffff 21 800] ------- [33:255 -1:255 32 0]
r 1.476732403 _35_ MAC --- 33 message 32 [0 ffffffff 21 800] ------- [33:255 -1:255 32 0]
r 1.476756967 _1_ RTR --- 33 message 32 [0 ffffffff 21 800] ------- [33:255 -1:255 32 0]
r 1.476756983 _13_ RTR --- 33 message 32 [0 ffffffff 21 800] ------- [33:255 -1:255 32 0]
r 1.476757021 _32_ RTR --- 33 message 32 [0 ffffffff 21 800] ------- [33:255 -1:255 32 0]
r 1.476757041 _34_ RTR --- 33 message 32 [0 ffffffff 21 800] ------- [33:255 -1:255 32 0]
r 1.476757100 _44_ RTR --- 33 message 32 [0 ffffffff 21 800] ------- [33:255 -1:255 32 0]
r 1.476757265 _22_ RTR --- 33 message 32 [0 ffffffff 21 800] ------- [33:255 -1:255 32 0]
r 1.476757349 _41_ RTR --- 33 message 32 [0 ffffffff 21 800] ------- [33:255 -1:255 32 0]
r 1.476757377 _48_ RTR --- 33 message 32 [0 ffffffff 21 800] ------- [33:255 -1:255 32 0]
r 1.476757395 _21_ RTR --- 33 message 32 [0 ffffffff 21 800] ------- [33:255 -1:255 32 0]
r 1.476757403 _35_ RTR --- 33 message 32 [0 ffffffff 21 800] ------- [33:255 -1:255 32 0]
s 1.479949839 _41_ RTR --- 34 message 32 [0 0 0 0] ------- [41:255 -1:255 32 0]
s 1.480024839 _41_ MAC --- 34 message 84 [0 ffffffff 29 800] ------- [41:255 -1:255 32 0]
r 1.480697170 _32_ MAC --- 34 message 32 [0 ffffffff 29 800] ------- [41:255 -1:255 32 0]
r 1.480697232 _21_ MAC --- 34 message 32 [0 ffffffff 29 800] ------- [41:255 -1:255 32 0]
r 1.480697309 _4_ MAC --- 34 message 32 [0 ffffffff 29 800] ------- [41:255 -1:255 32 0]
r 1.480697514 _44_ MAC --- 34 message 32 [0 ffffffff 29 800] ------- [41:255 -1:255 32 0]
r 1.480697587 _34_ MAC --- 34 message 32 [0 ffffffff 29 800] ------- [41:255 -1:255 32 0]
r 1.480697614 _33_ MAC --- 34 message 32 [0 ffffffff 29 800] ------- [41:255 -1:255 32 0]
r 1.480722170 _32_ RTR --- 34 message 32 [0 ffffffff 29 800] ------- [41:255 -1:255 32 0]
r 1.480722232 _21_ RTR --- 34 message 32 [0 ffffffff 29 800] ------- [41:255 -1:255 32 0]
r 1.480722309 _4_ RTR --- 34 message 32 [0 ffffffff 29 800] ------- [41:255 -1:255 32 0]
r 1.480722514 _44_ RTR --- 34 message 32 [0 ffffffff 29 800] ------- [41:255 -1:255 32 0]
r 1.480722587 _34_ RTR --- 34 message 32 [0 ffffffff 29 800] ------- [41:255 -1:255 32 0]
r 1.480722614 _33_ RTR --- 34 message 32 [0 ffffffff 29 800] ------- [41:255 -1:255 32 0]
s 1.553327781 _23_ RTR --- 35 message 32 [0 0 0 0] ------- [23:255 -1:255 32 0]
s 1.553402781 _23_ MAC --- 35 message 84 [0 ffffffff 17 800] ------- [23:255 -1:255 32 0]
r 1.554075218 _28_ MAC --- 35 message 32 [0 ffffffff 17 800] ------- [23:255 -1:255 32 0]
r 1.554075239 _15_ MAC --- 35 message 32 [0 ffffffff 17 800] ------- [23:255 -1:255 32 0]
r 1.554075264 _27_ MAC --- 35 message 32 [0 ffffffff 17 800] ------- [23:255 -1:255 32 0]
r 1.554075280 _46_ MAC --- 35 message 32 [0 ffffffff 17 800] ------- [23:255 -1:255 32 0]
r 1.554075324 _39_ MAC --- 35 message 32 [0 ffffffff 17 800] ------- [23:255 -1:255 32 0]
r 1.554075376 _25_ MAC --- 35 message 32 [0 ffffffff 17 800] ------- [23:255 -1:255 32 0]
r 1.554075385 _3_ MAC --- 35 message 32 [0 ffffffff 17 800] ------- [23:255 -1:255 32 0]
r 1.554075445 _40_ MAC --- 35 message 32 [0 ffffffff 17 800] ------- [23:255 -1:255 32 0]
r 1.554075604 _38_ MAC --- 35 message 32 [0 ffffffff 17 800] ------- [23:255 -1:255 32 0]
r 1.554075604 _45_ MAC --- 35 message 32 [0 ffffffff 17 800] ------- [23:255 -1:255 32 0]
r 1.554100218 _28_ RTR --- 35 message 32 [0 ffffffff 17 800] ------- [23:255 -1:255 32 0]
r 1.554100239 _15_ RTR --- 35 message 32 [0 ffffffff 17 800] ------- [23:255 -1:255 32 0]
r 1.554100264 _27_ RTR --- 35 message 32 [0 ffffffff 17 800] ------- [23:255 -1:255 32 0]
r 1.554100280 _46_ RTR --- 35 message 32 [0 ffffffff 17 800] ------- [23:255 -1:255 32 0]
r 1.554100324 _39_ RTR --- 35 message 32 [0 ffffffff 17 800] ------- [23:255 -1:255 32 0]
r 1.554100376 _25_ RTR --- 35 message 32 [0 ffffffff 17 800] ------- [23:255 -1:255 32 0]
r 1.554100385 _3_ RTR --- 35 message 32 [0 ffffffff 17 800] ------- [23:255 -1:255 32 0]
r 1.554100445 _40_ RTR --- 35 message 32 [0 ffffffff 17 800] ------- [23:255 -1:255 32 0]
r 1.554100604 _38_ RTR --- 35 message 32 [0 ffffffff 17 800] ------- [23:255 -1:255 32 0]
r 1.554100604 _45_ RTR --- 35 message 32 [0 ffffffff 17 800] ------- [23:255 -1:255 32 0]
s 1.571565597 _21_ RTR --- 37 message 32 [0 0 0 0] ------- [21:255 -1:255 32 0]
s 1.571640597 _21_ MAC --- 37 message 84 [0 ffffffff 15 800] ------- [21:255 -1:255 32 0]
r 1.572312990 _41_ MAC --- 37 message 32 [0 ffffffff 15 800] ------- [21:255 -1:255 32 0]
r 1.572313047 _32_ MAC --- 37 message 32 [0 ffffffff 15 800] ------- [21:255 -1:255 32 0]
r 1.572313154 _34_ MAC --- 37 message 32 [0 ffffffff 15 800] ------- [21:255 -1:255 32 0]
r 1.572313418 _33_ MAC --- 37 message 32 [0 ffffffff 15 800] ------- [21:255 -1:255 32 0]
r 1.572337990 _41_ RTR --- 37 message 32 [0 ffffffff 15 800] ------- [21:255 -1:255 32 0]
r 1.572338047 _32_ RTR --- 37 message 32 [0 ffffffff 15 800] ------- [21:255 -1:255 32 0]
r 1.572338154 _34_ RTR --- 37 message 32 [0 ffffffff 15 800] ------- [21:255 -1:255 32 0]
r 1.572338418 _33_ RTR --- 37 message 32 [0 ffffffff 15 800] ------- [21:255 -1:255 32 0]
s 1.575933052 _46_ RTR --- 36 message 32 [0 0 0 0] ------- [46:255 -1:255 32 0]
s 1.576008052 _46_ MAC --- 36 message 84 [0 ffffffff 2e 800] ------- [46:255 -1:255 32 0]
r 1.576680409 _40_ MAC --- 36 message 32 [0 ffffffff 2e 800] ------- [46:255 -1:255 32 0]
r 1.576680415 _25_ MAC --- 36 message 32 [0 ffffffff 2e 800] ------- [46:255 -1:255 32 0]
r 1.576680551 _23_ MAC --- 36 message 32 [0 ffffffff 2e 800] ------- [46:255 -1:255 32 0]
r 1.576680620 _15_ MAC --- 36 message 32 [0 ffffffff 2e 800] ------- [46:255 -1:255 32 0]
r 1.576680640 _28_ MAC --- 36 message 32 [0 ffffffff 2e 800] ------- [46:255 -1:255 32 0]
r 1.576680838 _38_ MAC --- 36 message 32 [0 ffffffff 2e 800] ------- [46:255 -1:255 32 0]
r 1.576705409 _40_ RTR --- 36 message 32 [0 ffffffff 2e 800] ------- [46:255 -1:255 32 0]
r 1.576705415 _25_ RTR --- 36 message 32 [0 ffffffff 2e 800] ------- [46:255 -1:255 32 0]
r 1.576705551 _23_ RTR --- 36 message 32 [0 ffffffff 2e 800] ------- [46:255 -1:255 32 0]
r 1.576705620 _15_ RTR --- 36 message 32 [0 ffffffff 2e 800] ------- [46:255 -1:255 32 0]
r 1.576705640 _28_ RTR --- 36 message 32 [0 ffffffff 2e 800] ------- [46:255 -1:255 32 0]
r 1.576705838 _38_ RTR --- 36 message 32 [0 ffffffff 2e 800] ------- [46:255 -1:255 32 0]
s 1.608342536 _42_ RTR --- 38 message 32 [0 0 0 0] ------- [42:255 -1:255 32 0]
s 1.608417536 _42_ MAC --- 38 message 84 [0 ffffffff 2a 800] ------- [42:255 -1:255 32 0]
r 1.609089920 _20_ MAC --- 38 message 32 [0 ffffffff 2a 800] ------- [42:255 -1:255 32 0]
r 1.609089945 _12_ MAC --- 38 message 32 [0 ffffffff 2a 800] ------- [42:255 -1:255 32 0]
r 1.609090050 _31_ MAC --- 38 message 32 [0 ffffffff 2a 800] ------- [42:255 -1:255 32 0]
r 1.609090213 _43_ MAC --- 38 message 32 [0 ffffffff 2a 800] ------- [42:255 -1:255 32 0]
r 1.609090241 _19_ MAC --- 38 message 32 [0 ffffffff 2a 800] ------- [42:255 -1:255 32 0]
r 1.609090332 _29_ MAC --- 38 message 32 [0 ffffffff 2a 800] ------- [42:255 -1:255 32 0]
r 1.609114920 _20_ RTR --- 38 message 32 [0 ffffffff 2a 800] ------- [42:255 -1:255 32 0]
r 1.609114945 _12_ RTR --- 38 message 32 [0 ffffffff 2a 800] ------- [42:255 -1:255 32 0]
r 1.609115050 _31_ RTR --- 38 message 32 [0 ffffffff 2a 800] ------- [42:255 -1:255 32 0]
r 1.609115213 _43_ RTR --- 38 message 32 [0 ffffffff 2a 800] ------- [42:255 -1:255 32 0]
r 1.609115241 _19_ RTR --- 38 message 32 [0 ffffffff 2a 800] ------- [42:255 -1:255 32 0]
r 1.609115332 _29_ RTR --- 38 message 32 [0 ffffffff 2a 800] ------- [42:255 -1:255 32 0]
s 1.628879656 _36_ RTR --- 39 message 32 [0 0 0 0] ------- [36:255 -1:255 32 0]
s 1.628954656 _36_ MAC --- 39 message 84 [0 ffffffff 24 800] ------- [36:255 -1:255 32 0]
r 1.629627049 _5_ MAC --- 39 message 32 [0 ffffffff 24 800] ------- [36:255 -1:255 32 0]
r 1.629627100 _11_ MAC --- 39 message 32 [0 ffffffff 24 800] ------- [36:255 -1:255 32 0]
r 1.629627132 _40_ MAC --- 39 message 32 [0 ffffffff 24 800] ------- [36:255 -1:255 32 0]
r 1.629627162 _16_ MAC --- 39 message 32 [0 ffffffff 24 800] ------- [36:255 -1:255 32 0]
r 1.629627280 _15_ MAC --- 39 message 32 [0 ffffffff 24 800] ------- [36:255 -1:255 32 0]
r 1.629627395 _10_ MAC --- 39 message 32 [0 ffffffff 24 800] ------- [36:255 -1:255 32 0]
r 1.629652049 _5_ RTR --- 39 message 32 [0 ffffffff 24 800] ------- [36:255 -1:255 32 0]
r 1.629652100 _11_ RTR --- 39 message 32 [0 ffffffff 24 800] ------- [36:255 -1:255 32 0]
r 1.629652132 _40_ RTR --- 39 message 32 [0 ffffffff 24 800] ------- [36:255 -1:255 32 0]
r 1.629652162 _16_ RTR --- 39 message 32 [0 ffffffff 24 800] ------- [36:255 -1:255 32 0]
r 1.629652280 _15_ RTR --- 39 message 32 [0 ffffffff 24 800] ------- [36:255 -1:255 32 0]
r 1.629652395 _10_ RTR --- 39 message 32 [0 ffffffff 24 800] ------- [36:255 -1:255 32 0]
s 1.635856083 _45_ RTR --- 40 message 32 [0 0 0 0] ------- [45:255 -1:255 32 0]
s 1.635931083 _45_ MAC --- 40 message 84 [0 ffffffff 2d 800] ------- [45:255 -1:255 32 0]
r 1.636603479 _38_ MAC --- 40 message 32 [0 ffffffff 2d 800] ------- [45:255 -1:255 32 0]
r 1.636603514 _28_ MAC --- 40 message 32 [0 ffffffff 2d 800] ------- [45:255 -1:255 32 0]
r 1.636603593 _39_ MAC --- 40 message 32 [0 ffffffff 2d 800] ------- [45:255 -1:255 32 0]
r 1.636603666 _6_ MAC --- 40 message 32 [0 ffffffff 2d 800] ------- [45:255 -1:255 32 0]
r 1.636603802 _25_ MAC --- 40 message 32 [0 ffffffff 2d 800] ------- [45:255 -1:255 32 0]
r 1.636603906 _23_ MAC --- 40 message 32 [0 ffffffff 2d 800] ------- [45:255 -1:255 32 0]
r 1.636628479 _38_ RTR --- 40 message 32 [0 ffffffff 2d 800] ------- [45:255 -1:255 32 0]
r 1.636628514 _28_ RTR --- 40 message 32 [0 ffffffff 2d 800] ------- [45:255 -1:255 32 0]
r 1.636628593 _39_ RTR --- 40 message 32 [0 ffffffff 2d 800] ------- [45:255 -1:255 32 0]
r 1.636628666 _6_ RTR --- 40 message 32 [0 ffffffff 2d 800] ------- [45:255 -1:255 32 0]
r 1.636628802 _25_ RTR --- 40 message 32 [0 ffffffff 2d 800] ------- [45:255 -1:255 32 0]
r 1.636628906 _23_ RTR --- 40 message 32 [0 ffffffff 2d 800] ------- [45:255 -1:255 32 0]
s 1.734986567 _31_ RTR --- 41 message 32 [0 0 0 0] ------- [31:255 -1:255 32 0]
s 1.735061567 _31_ MAC --- 41 message 84 [0 ffffffff 1f 800] ------- [31:255 -1:255 32 0]
r 1.735733933 _12_ MAC --- 41 message 32 [0 ffffffff 1f 800] ------- [31:255 -1:255 32 0]
r 1.735733991 _10_ MAC --- 41 message 32 [0 ffffffff 1f 800] ------- [31:255 -1:255 32 0]
r 1.735734026 _16_ MAC --- 41 message 32 [0 ffffffff 1f 800] ------- [31:255 -1:255 32 0]
r 1.735734081 _42_ MAC --- 41 message 32 [0 ffffffff 1f 800] ------- [31:255 -1:255 32 0]
r 1.735734219 _5_ MAC --- 41 message 32 [0 ffffffff 1f 800] ------- [31:255 -1:255 32 0]
r 1.735734275 _29_ MAC --- 41 message 32 [0 ffffffff 1f 800] ------- [31:255 -1:255 32 0]
r 1.735734346 _20_ MAC --- 41 message 32 [0 ffffffff 1f 800] ------- [31:255 -1:255 32 0]
r 1.735734370 _11_ MAC --- 41 message 32 [0 ffffffff 1f 800] ------- [31:255 -1:255 32 0]
r 1.735758933 _12_ RTR --- 41 message 32 [0 ffffffff 1f 800] ------- [31:255 -1:255 32 0]
r 1.735758991 _10_ RTR --- 41 message 32 [0 ffffffff 1f 800] ------- [31:255 -1:255 32 0]
r 1.735759026 _16_ RTR --- 41 message 32 [0 ffffffff 1f 800] ------- [31:255 -1:255 32 0]
r 1.735759081 _42_ RTR --- 41 message 32 [0 ffffffff 1f 800] ------- [31:255 -1:255 32 0]
r 1.735759219 _5_ RTR --- 41 message 32 [0 ffffffff 1f 800] ------- [31:255 -1:255 32 0]
r 1.735759275 _29_ RTR --- 41 message 32 [0 ffffffff 1f 800] ------- [31:255 -1:255 32 0]
r 1.735759346 _20_ RTR --- 41 message 32 [0 ffffffff 1f 800] ------- [31:255 -1:255 32 0]
r 1.735759370 _11_ RTR --- 41 message 32 [0 ffffffff 1f 800] ------- [31:255 -1:255 32 0]
s 1.753618912 _39_ RTR --- 42 message 32 [0 0 0 0] ------- [39:255 -1:255 32 0]
s 1.753693912 _39_ MAC --- 42 message 84 [0 ffffffff 27 800] ------- [39:255 -1:255 32 0]
r 1.754366321 _6_ MAC --- 42 message 32 [0 ffffffff 27 800] ------- [39:255 -1:255 32 0]
r 1.754366348 _35_ MAC --- 42 message 32 [0 ffffffff 27 800] ------- [39:255 -1:255 32 0]
r 1.754366355 _27_ MAC --- 42 message 32 [0 ffffffff 27 800] ------- [39:255 -1:255 32 0]
r 1.754366379 _28_ MAC --- 42 message 32 [0 ffffffff 27 800] ------- [39:255 -1:255 32 0]
r 1.754366422 _45_ MAC --- 42 message 32 [0 ffffffff 27 800] ------- [39:255 -1:255 32 0]
r 1.754366455 _23_ MAC --- 42 message 32 [0 ffffffff 27 800] ------- [39:255 -1:255 32 0]
r 1.754366660 _48_ MAC --- 42 message 32 [0 ffffffff 27 800] ------- [39:255 -1:255 32 0]
r 1.754366684 _38_ MAC --- 42 message 32 [0 ffffffff 27 800] ------- [39:255 -1:255 32 0]
r 1.754391321 _6_ RTR --- 42 message 32 [0 ffffffff 27 800] ------- [39:255 -1:255 32 0]
r 1.754391348 _35_ RTR --- 42 message 32 [0 ffffffff 27 800] ------- [39:255 -1:255 32 0]
r 1.754391355 _27_ RTR --- 42 message 32 [0 ffffffff 27 800] ------- [39:255 -1:255 32 0]
r 1.754391379 _28_ RTR --- 42 message 32 [0 ffffffff 27 800] ------- [39:255 -1:255 32 0]
r 1.754391422 _45_ RTR --- 42 message 32 [0 ffffffff 27 800] ------- [39:255 -1:255 32 0]
r 1.754391455 _23_ RTR --- 42 message 32 [0 ffffffff 27 800] ------- [39:255 -1:255 32 0]
r 1.754391660 _48_ RTR --- 42 message 32 [0 ffffffff 27 800] ------- [39:255 -1:255 32 0]
r 1.754391684 _38_ RTR --- 42 message 32 [0 ffffffff 27 800] ------- [39:255 -1:255 32 0]
s 1.759736447 _14_ RTR --- 43 message 32 [0 0 0 0] ------- [14:255 -1:255 32 0]
s 1.759811447 _14_ MAC --- 43 message 84 [0 ffffffff e 800] ------- [14:255 -1:255 32 0]
r 1.760483806 _48_ MAC --- 43 message 32 [0 ffffffff e 800] ------- [14:255 -1:255 32 0]
r 1.760483864 _17_ MAC --- 43 message 32 [0 ffffffff e 800] ------- [14:255 -1:255 32 0]
r 1.760483896 _26_ MAC --- 43 message 32 [0 ffffffff e 800] ------- [14:255 -1:255 32 0]
r 1.760483926 _37_ MAC --- 43 message 32 [0 ffffffff e 800] ------- [14:255 -1:255 32 0]
r 1.760483989 _13_ MAC --- 43 message 32 [0 ffffffff e 800] ------- [14:255 -1:255 32 0]
r 1.760484028 _3_ MAC --- 43 message 32 [0 ffffffff e 800] ------- [14:255 -1:255 32 0]
r 1.760484109 _27_ MAC --- 43 message 32 [0 ffffffff e 800] ------- [14:255 -1:255 32 0]
r 1.760484120 _19_ MAC --- 43 message 32 [0 ffffffff e 800] ------- [14:255 -1:255 32 0]
r 1.760484174 _0_ MAC --- 43 message 32 [0 ffffffff e 800] ------- [14:255 -1:255 32 0]
r 1.760484273 _35_ MAC --- 43 message 32 [0 ffffffff e 800] ------- [14:255 -1:255 32 0]
r 1.760508806 _48_ RTR --- 43 message 32 [0 ffffffff e 800] ------- [14:255 -1:255 32 0]
r 1.760508864 _17_ RTR --- 43 message 32 [0 ffffffff e 800] ------- [14:255 -1:255 32 0]
r 1.760508896 _26_ RTR --- 43 message 32 [0 ffffffff e 800] ------- [14:255 -1:255 32 0]
r 1.760508926 _37_ RTR --- 43 message 32 [0 ffffffff e 800] ------- [14:255 -1:255 32 0]
r 1.760508989 _13_ RTR --- 43 message 32 [0 ffffffff e 800] ------- [14:255 -1:255 32 0]
r 1.760509028 _3_ RTR --- 43 message 32 [0 ffffffff e 800] ------- [14:255 -1:255 32 0]
r 1.760509109 _27_ RTR --- 43 message 32 [0 ffffffff e 800] ------- [14:255 -1:255 32 0]
r 1.760509120 _19_ RTR --- 43 message 32 [0 ffffffff e 800] ------- [14:255 -1:255 32 0]
r 1.760509174 _0_ RTR --- 43 message 32 [0 ffffffff e 800] ------- [14:255 -1:255 32 0]
r 1.760509273 _35_ RTR --- 43 message 32 [0 ffffffff e 800] ------- [14:255 -1:255 32 0]
s 1.784370101 _1_ RTR --- 44 message 32 [0 0 0 0] ------- [1:255 -1:255 32 0]
s 1.784445101 _1_ MAC --- 44 message 84 [0 ffffffff 1 800] ------- [1:255 -1:255 32 0]
r 1.785117494 _33_ MAC --- 44 message 32 [0 ffffffff 1 800] ------- [1:255 -1:255 32 0]
r 1.785117506 _22_ MAC --- 44 message 32 [0 ffffffff 1 800] ------- [1:255 -1:255 32 0]
r 1.785117545 _35_ MAC --- 44 message 32 [0 ffffffff 1 800] ------- [1:255 -1:255 32 0]
r 1.785117571 _13_ MAC --- 44 message 32 [0 ffffffff 1 800] ------- [1:255 -1:255 32 0]
r 1.785117672 _48_ MAC --- 44 message 32 [0 ffffffff 1 800] ------- [1:255 -1:255 32 0]
r 1.785117740 _34_ MAC --- 44 message 32 [0 ffffffff 1 800] ------- [1:255 -1:255 32 0]
r 1.785117823 _6_ MAC --- 44 message 32 [0 ffffffff 1 800] ------- [1:255 -1:255 32 0]
r 1.785117915 _27_ MAC --- 44 message 32 [0 ffffffff 1 800] ------- [1:255 -1:255 32 0]
r 1.785117928 _32_ MAC --- 44 message 32 [0 ffffffff 1 800] ------- [1:255 -1:255 32 0]
r 1.785142494 _33_ RTR --- 44 message 32 [0 ffffffff 1 800] ------- [1:255 -1:255 32 0]
r 1.785142506 _22_ RTR --- 44 message 32 [0 ffffffff 1 800] ------- [1:255 -1:255 32 0]
r 1.785142545 _35_ RTR --- 44 message 32 [0 ffffffff 1 800] ------- [1:255 -1:255 32 0]
r 1.785142571 _13_ RTR --- 44 message 32 [0 ffffffff 1 800] ------- [1:255 -1:255 32 0]
r 1.785142672 _48_ RTR --- 44 message 32 [0 ffffffff 1 800] ------- [1:255 -1:255 32 0]
r 1.785142740 _34_ RTR --- 44 message 32 [0 ffffffff 1 800] ------- [1:255 -1:255 32 0]
r 1.785142823 _6_ RTR --- 44 message 32 [0 ffffffff 1 800] ------- [1:255 -1:255 32 0]
r 1.785142915 _27_ RTR --- 44 message 32 [0 ffffffff 1 800] ------- [1:255 -1:255 32 0]
r 1.785142928 _32_ RTR --- 44 message 32 [0 ffffffff 1 800] ------- [1:255 -1:255 32 0]
s 1.789170811 _3_ RTR --- 45 message 32 [0 0 0 0] ------- [3:255 -1:255 32 0]
s 1.789245811 _3_ MAC --- 45 message 84 [0 ffffffff 3 800] ------- [3:255 -1:255 32 0]
r 1.789918225 _37_ MAC --- 45 message 32 [0 ffffffff 3 800] ------- [3:255 -1:255 32 0]
r 1.789918287 _27_ MAC --- 45 message 32 [0 ffffffff 3 800] ------- [3:255 -1:255 32 0]
r 1.789918304 _15_ MAC --- 45 message 32 [0 ffffffff 3 800] ------- [3:255 -1:255 32 0]
r 1.789918328 _29_ MAC --- 45 message 32 [0 ffffffff 3 800] ------- [3:255 -1:255 32 0]
r 1.789918392 _14_ MAC --- 45 message 32 [0 ffffffff 3 800] ------- [3:255 -1:255 32 0]
r 1.789918415 _23_ MAC --- 45 message 32 [0 ffffffff 3 800] ------- [3:255 -1:255 32 0]
r 1.789918420 _48_ MAC --- 45 message 32 [0 ffffffff 3 800] ------- [3:255 -1:255 32 0]
r 1.789918440 _11_ MAC --- 45 message 32 [0 ffffffff 3 800] ------- [3:255 -1:255 32 0]
r 1.789918602 _19_ MAC --- 45 message 32 [0 ffffffff 3 800] ------- [3:255 -1:255 32 0]
r 1.789918630 _17_ MAC --- 45 message 32 [0 ffffffff 3 800] ------- [3:255 -1:255 32 0]
r 1.789943225 _37_ RTR --- 45 message 32 [0 ffffffff 3 800] ------- [3:255 -1:255 32 0]
r 1.789943287 _27_ RTR --- 45 message 32 [0 ffffffff 3 800] ------- [3:255 -1:255 32 0]
r 1.789943304 _15_ RTR --- 45 message 32 [0 ffffffff 3 800] ------- [3:255 -1:255 32 0]
r 1.789943328 _29_ RTR --- 45 message 32 [0 ffffffff 3 800] ------- [3:255 -1:255 32 0]
r 1.789943392 _14_ RTR --- 45 message 32 [0 ffffffff 3 800] ------- [3:255 -1:255 32 0]
r 1.789943415 _23_ RTR --- 45 message 32 [0 ffffffff 3 800] ------- [3:255 -1:255 32 0]
r 1.789943420 _48_ RTR --- 45 message 32 [0 ffffffff 3 800] ------- [3:255 -1:255 32 0]
r 1.789943440 _11_ RTR --- 45 message 32 [0 ffffffff 3 800] ------- [3:255 -1:255 32 0]
r 1.789943602 _19_ RTR --- 45 message 32 [0 ffffffff 3 800] ------- [3:255 -1:255 32 0]
r 1.789943630 _17_ RTR --- 45 message 32 [0 ffffffff 3 800] ------- [3:255 -1:255 32 0]
s 1.806999347 _37_ RTR --- 46 message 32 [0 0 0 0] ------- [37:255 -1:255 32 0]
s 1.807074347 _37_ MAC --- 46 message 84 [0 ffffffff 25 800] ------- [37:255 -1:255 32 0]
r 1.807746724 _19_ MAC --- 46 message 32 [0 ffffffff 25 800] ------- [37:255 -1:255 32 0]
r 1.807746747 _29_ MAC --- 46 message 32 [0 ffffffff 25 800] ------- [37:255 -1:255 32 0]
r 1.807746761 _3_ MAC --- 46 message 32 [0 ffffffff 25 800] ------- [37:255 -1:255 32 0]
r 1.807746826 _14_ MAC --- 46 message 32 [0 ffffffff 25 800] ------- [37:255 -1:255 32 0]
r 1.807746827 _17_ MAC --- 46 message 32 [0 ffffffff 25 800] ------- [37:255 -1:255 32 0]
r 1.807747008 _20_ MAC --- 46 message 32 [0 ffffffff 25 800] ------- [37:255 -1:255 32 0]
r 1.807747036 _12_ MAC --- 46 message 32 [0 ffffffff 25 800] ------- [37:255 -1:255 32 0]
r 1.807747081 _48_ MAC --- 46 message 32 [0 ffffffff 25 800] ------- [37:255 -1:255 32 0]
r 1.807747110 _11_ MAC --- 46 message 32 [0 ffffffff 25 800] ------- [37:255 -1:255 32 0]
r 1.807747143 _26_ MAC --- 46 message 32 [0 ffffffff 25 800] ------- [37:255 -1:255 32 0]
r 1.807747158 _27_ MAC --- 46 message 32 [0 ffffffff 25 800] ------- [37:255 -1:255 32 0]
r 1.807747167 _15_ MAC --- 46 message 32 [0 ffffffff 25 800] ------- [37:255 -1:255 32 0]
r 1.807747167 _0_ MAC --- 46 message 32 [0 ffffffff 25 800] ------- [37:255 -1:255 32 0]
r 1.807771724 _19_ RTR --- 46 message 32 [0 ffffffff 25 800] ------- [37:255 -1:255 32 0]
r 1.807771747 _29_ RTR --- 46 message 32 [0 ffffffff 25 800] ------- [37:255 -1:255 32 0]
r 1.807771761 _3_ RTR --- 46 message 32 [0 ffffffff 25 800] ------- [37:255 -1:255 32 0]
r 1.807771826 _14_ RTR --- 46 message 32 [0 ffffffff 25 800] ------- [37:255 -1:255 32 0]
r 1.807771827 _17_ RTR --- 46 message 32 [0 ffffffff 25 800] ------- [37:255 -1:255 32 0]
r 1.807772008 _20_ RTR --- 46 message 32 [0 ffffffff 25 800] ------- [37:255 -1:255 32 0]
r 1.807772036 _12_ RTR --- 46 message 32 [0 ffffffff 25 800] ------- [37:255 -1:255 32 0]
r 1.807772081 _48_ RTR --- 46 message 32 [0 ffffffff 25 800] ------- [37:255 -1:255 32 0]
r 1.807772110 _11_ RTR --- 46 message 32 [0 ffffffff 25 800] ------- [37:255 -1:255 32 0]
r 1.807772143 _26_ RTR --- 46 message 32 [0 ffffffff 25 800] ------- [37:255 -1:255 32 0]
r 1.807772158 _27_ RTR --- 46 message 32 [0 ffffffff 25 800] ------- [37:255 -1:255 32 0]
r 1.807772167 _15_ RTR --- 46 message 32 [0 ffffffff 25 800] ------- [37:255 -1:255 32 0]
r 1.807772167 _0_ RTR --- 46 message 32 [0 ffffffff 25 800] ------- [37:255 -1:255 32 0]
s 1.895583797 _2_ RTR --- 47 message 32 [0 0 0 0] ------- [2:255 -1:255 32 0]
s 1.895658797 _2_ MAC --- 47 message 84 [0 ffffffff 2 800] ------- [2:255 -1:255 32 0]
r 1.896331187 _44_ MAC --- 47 message 32 [0 ffffffff 2 800] ------- [2:255 -1:255 32 0]
r 1.896331188 _47_ MAC --- 47 message 32 [0 ffffffff 2 800] ------- [2:255 -1:255 32 0]
r 1.896331224 _18_ MAC --- 47 message 32 [0 ffffffff 2 800] ------- [2:255 -1:255 32 0]
r 1.896331254 _26_ MAC --- 47 message 32 [0 ffffffff 2 800] ------- [2:255 -1:255 32 0]
r 1.896331386 _9_ MAC --- 47 message 32 [0 ffffffff 2 800] ------- [2:255 -1:255 32 0]
r 1.896331403 _0_ MAC --- 47 message 32 [0 ffffffff 2 800] ------- [2:255 -1:255 32 0]
r 1.896331415 _4_ MAC --- 47 message 32 [0 ffffffff 2 800] ------- [2:255 -1:255 32 0]
r 1.896331493 _13_ MAC --- 47 message 32 [0 ffffffff 2 800] ------- [2:255 -1:255 32 0]
r 1.896331581 _17_ MAC --- 47 message 32 [0 ffffffff 2 800] ------- [2:255 -1:255 32 0]
r 1.896356187 _44_ RTR --- 47 message 32 [0 ffffffff 2 800] ------- [2:255 -1:255 32 0]
r 1.896356188 _47_ RTR --- 47 message 32 [0 ffffffff 2 800] ------- [2:255 -1:255 32 0]
r 1.896356224 _18_ RTR --- 47 message 32 [0 ffffffff 2 800] ------- [2:255 -1:255 32 0]
r 1.896356254 _26_ RTR --- 47 message 32 [0 ffffffff 2 800] ------- [2:255 -1:255 32 0]
r 1.896356386 _9_ RTR --- 47 message 32 [0 ffffffff 2 800] ------- [2:255 -1:255 32 0]
r 1.896356403 _0_ RTR --- 47 message 32 [0 ffffffff 2 800] ------- [2:255 -1:255 32 0]
r 1.896356415 _4_ RTR --- 47 message 32 [0 ffffffff 2 800] ------- [2:255 -1:255 32 0]
r 1.896356493 _13_ RTR --- 47 message 32 [0 ffffffff 2 800] ------- [2:255 -1:255 32 0]
r 1.896356581 _17_ RTR --- 47 message 32 [0 ffffffff 2 800] ------- [2:255 -1:255 32 0]
s 1.897384702 _22_ RTR --- 48 message 32 [0 0 0 0] ------- [22:255 -1:255 32 0]
s 1.897459702 _22_ MAC --- 48 message 84 [0 ffffffff 16 800] ------- [22:255 -1:255 32 0]
r 1.898132107 _1_ MAC --- 48 message 32 [0 ffffffff 16 800] ------- [22:255 -1:255 32 0]
r 1.898132213 _6_ MAC --- 48 message 32 [0 ffffffff 16 800] ------- [22:255 -1:255 32 0]
r 1.898132224 _35_ MAC --- 48 message 32 [0 ffffffff 16 800] ------- [22:255 -1:255 32 0]
r 1.898132353 _34_ MAC --- 48 message 32 [0 ffffffff 16 800] ------- [22:255 -1:255 32 0]
r 1.898132393 _33_ MAC --- 48 message 32 [0 ffffffff 16 800] ------- [22:255 -1:255 32 0]
r 1.898157107 _1_ RTR --- 48 message 32 [0 ffffffff 16 800] ------- [22:255 -1:255 32 0]
r 1.898157213 _6_ RTR --- 48 message 32 [0 ffffffff 16 800] ------- [22:255 -1:255 32 0]
r 1.898157224 _35_ RTR --- 48 message 32 [0 ffffffff 16 800] ------- [22:255 -1:255 32 0]
r 1.898157353 _34_ RTR --- 48 message 32 [0 ffffffff 16 800] ------- [22:255 -1:255 32 0]
r 1.898157393 _33_ RTR --- 48 message 32 [0 ffffffff 16 800] ------- [22:255 -1:255 32 0]
s 1.957449199 _27_ RTR --- 49 message 32 [0 0 0 0] ------- [27:255 -1:255 32 0]
s 1.957524199 _27_ MAC --- 49 message 84 [0 ffffffff 1b 800] ------- [27:255 -1:255 32 0]
r 1.958196605 _48_ MAC --- 49 message 32 [0 ffffffff 1b 800] ------- [27:255 -1:255 32 0]
r 1.958196642 _39_ MAC --- 49 message 32 [0 ffffffff 1b 800] ------- [27:255 -1:255 32 0]
r 1.958196653 _35_ MAC --- 49 message 32 [0 ffffffff 1b 800] ------- [27:255 -1:255 32 0]
r 1.958196675 _3_ MAC --- 49 message 32 [0 ffffffff 1b 800] ------- [27:255 -1:255 32 0]
r 1.958196683 _23_ MAC --- 49 message 32 [0 ffffffff 1b 800] ------- [27:255 -1:255 32 0]
r 1.958196861 _14_ MAC --- 49 message 32 [0 ffffffff 1b 800] ------- [27:255 -1:255 32 0]
r 1.958196937 _28_ MAC --- 49 message 32 [0 ffffffff 1b 800] ------- [27:255 -1:255 32 0]
r 1.958196940 _15_ MAC --- 49 message 32 [0 ffffffff 1b 800] ------- [27:255 -1:255 32 0]
r 1.958196944 _6_ MAC --- 49 message 32 [0 ffffffff 1b 800] ------- [27:255 -1:255 32 0]
r 1.958197010 _37_ MAC --- 49 message 32 [0 ffffffff 1b 800] ------- [27:255 -1:255 32 0]
r 1.958197013 _1_ MAC --- 49 message 32 [0 ffffffff 1b 800] ------- [27:255 -1:255 32 0]
r 1.958221605 _48_ RTR --- 49 message 32 [0 ffffffff 1b 800] ------- [27:255 -1:255 32 0]
r 1.958221642 _39_ RTR --- 49 message 32 [0 ffffffff 1b 800] ------- [27:255 -1:255 32 0]
r 1.958221653 _35_ RTR --- 49 message 32 [0 ffffffff 1b 800] ------- [27:255 -1:255 32 0]
r 1.958221675 _3_ RTR --- 49 message 32 [0 ffffffff 1b 800] ------- [27:255 -1:255 32 0]
r 1.958221683 _23_ RTR --- 49 message 32 [0 ffffffff 1b 800] ------- [27:255 -1:255 32 0]
r 1.958221861 _14_ RTR --- 49 message 32 [0 ffffffff 1b 800] ------- [27:255 -1:255 32 0]
r 1.958221937 _28_ RTR --- 49 message 32 [0 ffffffff 1b 800] ------- [27:255 -1:255 32 0]
r 1.958221940 _15_ RTR --- 49 message 32 [0 ffffffff 1b 800] ------- [27:255 -1:255 32 0]
r 1.958221944 _6_ RTR --- 49 message 32 [0 ffffffff 1b 800] ------- [27:255 -1:255 32 0]
r 1.958222010 _37_ RTR --- 49 message 32 [0 ffffffff 1b 800] ------- [27:255 -1:255 32 0]
r 1.958222013 _1_ RTR --- 49 message 32 [0 ffffffff 1b 800] ------- [27:255 -1:255 32 0]
s 2.100000000 _3_ AGT --- 50 tcp 40 [0 0 0 0] ------- [3:0 15:0 32 0] [0 0] 0 0
r 2.100000000 _3_ RTR --- 50 tcp 40 [0 0 0 0] ------- [3:0 15:0 32 0] [0 0] 0 0
s 2.100000000 _3_ RTR --- 50 tcp 60 [0 0 0 0] ------- [3:0 15:0 32 15] [0 0] 0 0
s 2.100055000 _3_ MAC --- 0 ARP 80 [0 ffffffff 3 806] ------- [REQUEST 3/3 0/15]
r 2.100695414 _37_ MAC --- 0 ARP 28 [0 ffffffff 3 806] ------- [REQUEST 3/3 0/15]
r 2.100695476 _27_ MAC --- 0 ARP 28 [0 ffffffff 3 806] ------- [REQUEST 3/3 0/15]
r 2.100695493 _15_ MAC --- 0 ARP 28 [0 ffffffff 3 806] ------- [REQUEST 3/3 0/15]
r 2.100695517 _29_ MAC --- 0 ARP 28 [0 ffffffff 3 806] ------- [REQUEST 3/3 0/15]
r 2.100695581 _14_ MAC --- 0 ARP 28 [0 ffffffff 3 806] ------- [REQUEST 3/3 0/15]
r 2.100695604 _23_ MAC --- 0 ARP 28 [0 ffffffff 3 806] ------- [REQUEST 3/3 0/15]
r 2.100695609 _48_ MAC --- 0 ARP 28 [0 ffffffff 3 806] ------- [REQUEST 3/3 0/15]
r 2.100695629 _11_ MAC --- 0 ARP 28 [0 ffffffff 3 806] ------- [REQUEST 3/3 0/15]
r 2.100695791 _19_ MAC --- 0 ARP 28 [0 ffffffff 3 806] ------- [REQUEST 3/3 0/15]
r 2.100695819 _17_ MAC --- 0 ARP 28 [0 ffffffff 3 806] ------- [REQUEST 3/3 0/15]
s 2.100750493 _15_ MAC --- 0 RTS 44 [4fe 3 f 0]
r 2.101102987 _3_ MAC --- 0 RTS 44 [4fe 3 f 0]
s 2.101112987 _3_ MAC --- 0 CTS 38 [3c4 f 0 0]
r 2.101417480 _15_ MAC --- 0 CTS 38 [3c4 f 0 0]
s 2.101427480 _15_ MAC --- 0 ARP 80 [13a 3 f 806] ------- [REPLY 15/15 3/3]
r 2.102067973 _3_ MAC --- 0 ARP 28 [13a 3 f 806] ------- [REPLY 15/15 3/3]
s 2.102077973 _3_ MAC --- 0 ACK 38 [0 f 0 0]
r 2.102382467 _15_ MAC --- 0 ACK 38 [0 f 0 0]
s 2.102671973 _3_ MAC --- 0 RTS 44 [5fe f 3 0]
r 2.103024467 _15_ MAC --- 0 RTS 44 [5fe f 3 0]
s 2.103034467 _15_ MAC --- 0 CTS 38 [4c4 3 0 0]
r 2.103338960 _3_ MAC --- 0 CTS 38 [4c4 3 0 0]
s 2.103348960 _3_ MAC --- 50 tcp 112 [13a f 3 800] ------- [3:0 15:0 32 15] [0 0] 0 0
r 2.104245453 _15_ MAC --- 50 tcp 60 [13a f 3 800] ------- [3:0 15:0 32 15] [0 0] 1 0
s 2.104255453 _15_ MAC --- 0 ACK 38 [0 3 0 0]
r 2.104270453 _15_ AGT --- 50 tcp 60 [13a f 3 800] ------- [3:0 15:0 32 15] [0 0] 1 0
s 2.104270453 _15_ AGT --- 51 ack 40 [0 0 0 0] ------- [15:0 3:0 32 0] [0 0] 0 0
r 2.104270453 _15_ RTR --- 51 ack 40 [0 0 0 0] ------- [15:0 3:0 32 0] [0 0] 0 0
s 2.104270453 _15_ RTR --- 51 ack 60 [0 0 0 0] ------- [15:0 3:0 32 3] [0 0] 0 0
r 2.104559947 _3_ MAC --- 0 ACK 38 [0 3 0 0]
s 2.104889453 _15_ MAC --- 0 RTS 44 [5fe 3 f 0]
r 2.105241947 _3_ MAC --- 0 RTS 44 [5fe 3 f 0]
s 2.105251947 _3_ MAC --- 0 CTS 38 [4c4 f 0 0]
r 2.105556440 _15_ MAC --- 0 CTS 38 [4c4 f 0 0]
s 2.105566440 _15_ MAC --- 51 ack 112 [13a 3 f 800] ------- [15:0 3:0 32 3] [0 0] 0 0
r 2.106462933 _3_ MAC --- 51 ack 60 [13a 3 f 800] ------- [15:0 3:0 32 3] [0 0] 1 0
s 2.106472933 _3_ MAC --- 0 ACK 38 [0 f 0 0]
r 2.106487933 _3_ AGT --- 51 ack 60 [13a 3 f 800] ------- [15:0 3:0 32 3] [0 0] 1 0
s 2.106487933 _3_ AGT --- 52 tcp 1040 [0 0 0 0] ------- [3:0 15:0 32 0] [1 0] 0 0
r 2.106487933 _3_ RTR --- 52 tcp 1040 [0 0 0 0] ------- [3:0 15:0 32 0] [1 0] 0 0
s 2.106487933 _3_ RTR --- 52 tcp 1060 [0 0 0 0] ------- [3:0 15:0 32 15] [1 0] 0 0
s 2.106487933 _3_ AGT --- 53 tcp 1040 [0 0 0 0] ------- [3:0 15:0 32 0] [2 0] 0 0
r 2.106487933 _3_ RTR --- 53 tcp 1040 [0 0 0 0] ------- [3:0 15:0 32 0] [2 0] 0 0
s 2.106487933 _3_ RTR --- 53 tcp 1060 [0 0 0 0] ------- [3:0 15:0 32 15] [2 0] 0 0
r 2.106777427 _15_ MAC --- 0 ACK 38 [0 f 0 0]
s 2.107146933 _3_ MAC --- 0 RTS 44 [253e f 3 0]
r 2.107499427 _15_ MAC --- 0 RTS 44 [253e f 3 0]
s 2.107509427 _15_ MAC --- 0 CTS 38 [2404 3 0 0]
r 2.107813920 _3_ MAC --- 0 CTS 38 [2404 3 0 0]
s 2.107823920 _3_ MAC --- 52 tcp 1112 [13a f 3 800] ------- [3:0 15:0 32 15] [1 0] 0 0
r 2.116720413 _15_ MAC --- 52 tcp 1060 [13a f 3 800] ------- [3:0 15:0 32 15] [1 0] 1 0
s 2.116730413 _15_ MAC --- 0 ACK 38 [0 3 0 0]
r 2.116745413 _15_ AGT --- 52 tcp 1060 [13a f 3 800] ------- [3:0 15:0 32 15] [1 0] 1 0
s 2.116745413 _15_ AGT --- 54 ack 40 [0 0 0 0] ------- [15:0 3:0 32 0] [1 0] 0 0
r 2.116745413 _15_ RTR --- 54 ack 40 [0 0 0 0] ------- [15:0 3:0 32 0] [1 0] 0 0
s 2.116745413 _15_ RTR --- 54 ack 60 [0 0 0 0] ------- [15:0 3:0 32 3] [1 0] 0 0
r 2.117034907 _3_ MAC --- 0 ACK 38 [0 3 0 0]
s 2.117184413 _15_ MAC --- 0 RTS 44 [5fe 3 f 0]
r 2.117536907 _3_ MAC --- 0 RTS 44 [5fe 3 f 0]
s 2.117546907 _3_ MAC --- 0 CTS 38 [4c4 f 0 0]
r 2.117851400 _15_ MAC --- 0 CTS 38 [4c4 f 0 0]
s 2.117861400 _15_ MAC --- 54 ack 112 [13a 3 f 800] ------- [15:0 3:0 32 3] [1 0] 0 0
r 2.118757894 _3_ MAC --- 54 ack 60 [13a 3 f 800] ------- [15:0 3:0 32 3] [1 0] 1 0
s 2.118767894 _3_ MAC --- 0 ACK 38 [0 f 0 0]
r 2.118782894 _3_ AGT --- 54 ack 60 [13a 3 f 800] ------- [15:0 3:0 32 3] [1 0] 1 0
s 2.118782894 _3_ AGT --- 55 tcp 1040 [0 0 0 0] ------- [3:0 15:0 32 0] [3 0] 0 0
r 2.118782894 _3_ RTR --- 55 tcp 1040 [0 0 0 0] ------- [3:0 15:0 32 0] [3 0] 0 0
s 2.118782894 _3_ RTR --- 55 tcp 1060 [0 0 0 0] ------- [3:0 15:0 32 15] [3 0] 0 0
s 2.118782894 _3_ AGT --- 56 tcp 1040 [0 0 0 0] ------- [3:0 15:0 32 0] [4 0] 0 0
r 2.118782894 _3_ RTR --- 56 tcp 1040 [0 0 0 0] ------- [3:0 15:0 32 0] [4 0] 0 0
s 2.118782894 _3_ RTR --- 56 tcp 1060 [0 0 0 0] ------- [3:0 15:0 32 15] [4 0] 0 0
r 2.119072387 _15_ MAC --- 0 ACK 38 [0 f 0 0]
s 2.119581894 _3_ MAC --- 0 RTS 44 [253e f 3 0]
r 2.119934387 _15_ MAC --- 0 RTS 44 [253e f 3 0]
s 2.119944387 _15_ MAC --- 0 CTS 38 [2404 3 0 0]
r 2.120248880 _3_ MAC --- 0 CTS 38 [2404 3 0 0]
s 2.120258880 _3_ MAC --- 53 tcp 1112 [13a f 3 800] ------- [3:0 15:0 32 15] [2 0] 0 0
r 2.129155374 _15_ MAC --- 53 tcp 1060 [13a f 3 800] ------- [3:0 15:0 32 15] [2 0] 1 0
s 2.129165374 _15_ MAC --- 0 ACK 38 [0 3 0 0]
r 2.129180374 _15_ AGT --- 53 tcp 1060 [13a f 3 800] ------- [3:0 15:0 32 15] [2 0] 1 0
s 2.129180374 _15_ AGT --- 57 ack 40 [0 0 0 0] ------- [15:0 3:0 32 0] [2 0] 0 0
r 2.129180374 _15_ RTR --- 57 ack 40 [0 0 0 0] ------- [15:0 3:0 32 0] [2 0] 0 0
s 2.129180374 _15_ RTR --- 57 ack 60 [0 0 0 0] ------- [15:0 3:0 32 3] [2 0] 0 0
r 2.129469867 _3_ MAC --- 0 ACK 38 [0 3 0 0]
s 2.129779374 _15_ MAC --- 0 RTS 44 [5fe 3 f 0]
r 2.130131867 _3_ MAC --- 0 RTS 44 [5fe 3 f 0]
s 2.130141867 _3_ MAC --- 0 CTS 38 [4c4 f 0 0]
r 2.130446360 _15_ MAC --- 0 CTS 38 [4c4 f 0 0]
s 2.130456360 _15_ MAC --- 57 ack 112 [13a 3 f 800] ------- [15:0 3:0 32 3] [2 0] 0 0
r 2.131352854 _3_ MAC --- 57 ack 60 [13a 3 f 800] ------- [15:0 3:0 32 3] [2 0] 1 0
s 2.131362854 _3_ MAC --- 0 ACK 38 [0 f 0 0]
r 2.131377854 _3_ AGT --- 57 ack 60 [13a 3 f 800] ------- [15:0 3:0 32 3] [2 0] 1 0
s 2.131377854 _3_ AGT --- 58 tcp 1040 [0 0 0 0] ------- [3:0 15:0 32 0] [5 0] 0 0
r 2.131377854 _3_ RTR --- 58 tcp 1040 [0 0 0 0] ------- [3:0 15:0 32 0] [5 0] 0 0
s 2.131377854 _3_ RTR --- 58 tcp 1060 [0 0 0 0] ------- [3:0 15:0 32 15] [5 0] 0 0
s 2.131377854 _3_ AGT --- 59 tcp 1040 [0 0 0 0] ------- [3:0 15:0 32 0] [6 0] 0 0
r 2.131377854 _3_ RTR --- 59 tcp 1040 [0 0 0 0] ------- [3:0 15:0 32 0] [6 0] 0 0
s 2.131377854 _3_ RTR --- 59 tcp 1060 [0 0 0 0] ------- [3:0 15:0 32 15] [6 0] 0 0
r 2.131667347 _15_ MAC --- 0 ACK 38 [0 f 0 0]
s 2.131936854 _3_ MAC --- 0 RTS 44 [253e f 3 0]
r 2.132289347 _15_ MAC --- 0 RTS 44 [253e f 3 0]
s 2.132299347 _15_ MAC --- 0 CTS 38 [2404 3 0 0]
r 2.132603840 _3_ MAC --- 0 CTS 38 [2404 3 0 0]
s 2.132613840 _3_ MAC --- 55 tcp 1112 [13a f 3 800] ------- [3:0 15:0 32 15] [3 0] 0 0
r 2.141510334 _15_ MAC --- 55 tcp 1060 [13a f 3 800] ------- [3:0 15:0 32 15] [3 0] 1 0
s 2.141520334 _15_ MAC --- 0 ACK 38 [0 3 0 0]
r 2.141535334 _15_ AGT --- 55 tcp 1060 [13a f 3 800] ------- [3:0 15:0 32 15] [3 0] 1 0
s 2.141535334 _15_ AGT --- 60 ack 40 [0 0 0 0] ------- [15:0 3:0 32 0] [3 0] 0 0
r 2.141535334 _15_ RTR --- 60 ack 40 [0 0 0 0] ------- [15:0 3:0 32 0] [3 0] 0 0
s 2.141535334 _15_ RTR --- 60 ack 60 [0 0 0 0] ------- [15:0 3:0 32 3] [3 0] 0 0
r 2.141824827 _3_ MAC --- 0 ACK 38 [0 3 0 0]
s 2.142034334 _15_ MAC --- 0 RTS 44 [5fe 3 f 0]
r 2.142386827 _3_ MAC --- 0 RTS 44 [5fe 3 f 0]
s 2.142396827 _3_ MAC --- 0 CTS 38 [4c4 f 0 0]
r 2.142701320 _15_ MAC --- 0 CTS 38 [4c4 f 0 0]
s 2.142711320 _15_ MAC --- 60 ack 112 [13a 3 f 800] ------- [15:0 3:0 32 3] [3 0] 0 0
r 2.143607814 _3_ MAC --- 60 ack 60 [13a 3 f 800] ------- [15:0 3:0 32 3] [3 0] 1 0
s 2.143617814 _3_ MAC --- 0 ACK 38 [0 f 0 0]
r 2.143632814 _3_ AGT --- 60 ack 60 [13a 3 f 800] ------- [15:0 3:0 32 3] [3 0] 1 0
s 2.143632814 _3_ AGT --- 61 tcp 1040 [0 0 0 0] ------- [3:0 15:0 32 0] [7 0] 0 0
r 2.143632814 _3_ RTR --- 61 tcp 1040 [0 0 0 0] ------- [3:0 15:0 32 0] [7 0] 0 0
s 2.143632814 _3_ RTR --- 61 tcp 1060 [0 0 0 0] ------- [3:0 15:0 32 15] [7 0] 0 0
s 2.143632814 _3_ AGT --- 62 tcp 1040 [0 0 0 0] ------- [3:0 15:0 32 0] [8 0] 0 0
r 2.143632814 _3_ RTR --- 62 tcp 1040 [0 0 0 0] ------- [3:0 15:0 32 0] [8 0] 0 0
s 2.143632814 _3_ RTR --- 62 tcp 1060 [0 0 0 0] ------- [3:0 15:0 32 15] [8 0] 0 0
r 2.143922307 _15_ MAC --- 0 ACK 38 [0 f 0 0]
s 2.144351814 _3_ MAC --- 0 RTS 44 [253e f 3 0]
r 2.144704307 _15_ MAC --- 0 RTS 44 [253e f 3 0]
s 2.144714307 _15_ MAC --- 0 CTS 38 [2404 3 0 0]
r 2.145018800 _3_ MAC --- 0 CTS 38 [2404 3 0 0]
s 2.145028800 _3_ MAC --- 56 tcp 1112 [13a f 3 800] ------- [3:0 15:0 32 15] [4 0] 0 0
s 2.150000000 _3_ AGT --- 63 tcp 40 [0 0 0 0] ------- [3:1 40:0 32 0] [0 0] 0 0
r 2.150000000 _3_ RTR --- 63 tcp 40 [0 0 0 0] ------- [3:1 40:0 32 0] [0 0] 0 0
r 2.153925294 _15_ MAC --- 56 tcp 1060 [13a f 3 800] ------- [3:0 15:0 32 15] [4 0] 1 0
s 2.153935294 _15_ MAC --- 0 ACK 38 [0 3 0 0]
r 2.153950294 _15_ AGT --- 56 tcp 1060 [13a f 3 800] ------- [3:0 15:0 32 15] [4 0] 1 0
s 2.153950294 _15_ AGT --- 64 ack 40 [0 0 0 0] ------- [15:0 3:0 32 0] [4 0] 0 0
r 2.153950294 _15_ RTR --- 64 ack 40 [0 0 0 0] ------- [15:0 3:0 32 0] [4 0] 0 0
s 2.153950294 _15_ RTR --- 64 ack 60 [0 0 0 0] ------- [15:0 3:0 32 3] [4 0] 0 0
r 2.154239787 _3_ MAC --- 0 ACK 38 [0 3 0 0]
s 2.154429294 _15_ MAC --- 0 RTS 44 [5fe 3 f 0]
r 2.154781787 _3_ MAC --- 0 RTS 44 [5fe 3 f 0]
s 2.154791787 _3_ MAC --- 0 CTS 38 [4c4 f 0 0]
r 2.155096280 _15_ MAC --- 0 CTS 38 [4c4 f 0 0]
s 2.155106280 _15_ MAC --- 64 ack 112 [13a 3 f 800] ------- [15:0 3:0 32 3] [4 0] 0 0
r 2.156002774 _3_ MAC --- 64 ack 60 [13a 3 f 800] ------- [15:0 3:0 32 3] [4 0] 1 0
s 2.156012774 _3_ MAC --- 0 ACK 38 [0 f 0 0]
r 2.156027774 _3_ AGT --- 64 ack 60 [13a 3 f 800] ------- [15:0 3:0 32 3] [4 0] 1 0
r 2.156317267 _15_ MAC --- 0 ACK 38 [0 f 0 0]
s 2.156786774 _3_ MAC --- 0 RTS 44 [253e f 3 0]
r 2.157139267 _15_ MAC --- 0 RTS 44 [253e f 3 0]
s 2.157149267 _15_ MAC --- 0 CTS 38 [2404 3 0 0]
r 2.157453760 _3_ MAC --- 0 CTS 38 [2404 3 0 0]
s 2.157463760 _3_ MAC --- 58 tcp 1112 [13a f 3 800] ------- [3:0 15:0 32 15] [5 0] 0 0
r 2.166360254 _15_ MAC --- 58 tcp 1060 [13a f 3 800] ------- [3:0 15:0 32 15] [5 0] 1 0
s 2.166370254 _15_ MAC --- 0 ACK 38 [0 3 0 0]
r 2.166385254 _15_ AGT --- 58 tcp 1060 [13a f 3 800] ------- [3:0 15:0 32 15] [5 0] 1 0
s 2.166385254 _15_ AGT --- 65 ack 40 [0 0 0 0] ------- [15:0 3:0 32 0] [5 0] 0 0
r 2.166385254 _15_ RTR --- 65 ack 40 [0 0 0 0] ------- [15:0 3:0 32 0] [5 0] 0 0
s 2.166385254 _15_ RTR --- 65 ack 60 [0 0 0 0] ------- [15:0 3:0 32 3] [5 0] 0 0
r 2.166674747 _3_ MAC --- 0 ACK 38 [0 3 0 0]
s 2.166744254 _15_ MAC --- 0 RTS 44 [5fe 3 f 0]
r 2.167096747 _3_ MAC --- 0 RTS 44 [5fe 3 f 0]
s 2.167106747 _3_ MAC --- 0 CTS 38 [4c4 f 0 0]
r 2.167411240 _15_ MAC --- 0 CTS 38 [4c4 f 0 0]
s 2.167421240 _15_ MAC --- 65 ack 112 [13a 3 f 800] ------- [15:0 3:0 32 3] [5 0] 0 0
r 2.168317734 _3_ MAC --- 65 ack 60 [13a 3 f 800] ------- [15:0 3:0 32 3] [5 0] 1 0
s 2.168327734 _3_ MAC --- 0 ACK 38 [0 f 0 0]
r 2.168342734 _3_ AGT --- 65 ack 60 [13a 3 f 800] ------- [15:0 3:0 32 3] [5 0] 1 0
r 2.168632227 _15_ MAC --- 0 ACK 38 [0 f 0 0]
s 2.168881734 _3_ MAC --- 0 RTS 44 [253e f 3 0]
r 2.169234227 _15_ MAC --- 0 RTS 44 [253e f 3 0]
s 2.169244227 _15_ MAC --- 0 CTS 38 [2404 3 0 0]
r 2.169548720 _3_ MAC --- 0 CTS 38 [2404 3 0 0]
s 2.169558720 _3_ MAC --- 59 tcp 1112 [13a f 3 800] ------- [3:0 15:0 32 15] [6 0] 0 0
r 2.178455214 _15_ MAC --- 59 tcp 1060 [13a f 3 800] ------- [3:0 15:0 32 15] [6 0] 1 0
s 2.178465214 _15_ MAC --- 0 ACK 38 [0 3 0 0]
r 2.178480214 _15_ AGT --- 59 tcp 1060 [13a f 3 800] ------- [3:0 15:0 32 15] [6 0] 1 0
s 2.178480214 _15_ AGT --- 66 ack 40 [0 0 0 0] ------- [15:0 3:0 32 0] [6 0] 0 0
r 2.178480214 _15_ RTR --- 66 ack 40 [0 0 0 0] ------- [15:0 3:0 32 0] [6 0] 0 0
s 2.178480214 _15_ RTR --- 66 ack 60 [0 0 0 0] ------- [15:0 3:0 32 3] [6 0] 0 0
r 2.178769707 _3_ MAC --- 0 ACK 38 [0 3 0 0]
s 2.179199707 _3_ MAC --- 0 RTS 44 [253e f 3 0]
r 2.179552201 _15_ MAC --- 0 RTS 44 [253e f 3 0]
s 2.179562201 _15_ MAC --- 0 CTS 38 [2404 3 0 0]
r 2.179866694 _3_ MAC --- 0 CTS 38 [2404 3 0 0]
s 2.179876694 _3_ MAC --- 61 tcp 1112 [13a f 3 800] ------- [3:0 15:0 32 15] [7 0] 0 0
r 2.188773187 _15_ MAC --- 61 tcp 1060 [13a f 3 800] ------- [3:0 15:0 32 15] [7 0] 1 0
s 2.188783187 _15_ MAC --- 0 ACK 38 [0 3 0 0]
r 2.188798187 _15_ AGT --- 61 tcp 1060 [13a f 3 800] ------- [3:0 15:0 32 15] [7 0] 1 0
s 2.188798187 _15_ AGT --- 67 ack 40 [0 0 0 0] ------- [15:0 3:0 32 0] [7 0] 0 0
r 2.188798187 _15_ RTR --- 67 ack 40 [0 0 0 0] ------- [15:0 3:0 32 0] [7 0] 0 0
s 2.188798187 _15_ RTR --- 67 ack 60 [0 0 0 0] ------- [15:0 3:0 32 3] [7 0] 0 0
r 2.189087681 _3_ MAC --- 0 ACK 38 [0 3 0 0]
s 2.189137681 _3_ MAC --- 0 RTS 44 [253e f 3 0]
r 2.189490174 _15_ MAC --- 0 RTS 44 [253e f 3 0]
s 2.189500174 _15_ MAC --- 0 CTS 38 [2404 3 0 0]
r 2.189804667 _3_ MAC --- 0 CTS 38 [2404 3 0 0]
s 2.189814667 _3_ MAC --- 62 tcp 1112 [13a f 3 800] ------- [3:0 15:0 32 15] [8 0] 0 0
r 2.198711161 _15_ MAC --- 62 tcp 1060 [13a f 3 800] ------- [3:0 15:0 32 15] [8 0] 1 0
s 2.198721161 _15_ MAC --- 0 ACK 38 [0 3 0 0]
r 2.198736161 _15_ AGT --- 62 tcp 1060 [13a f 3 800] ------- [3:0 15:0 32 15] [8 0] 1 0
s 2.198736161 _15_ AGT --- 68 ack 40 [0 0 0 0] ------- [15:0 3:0 32 0] [8 0] 0 0
r 2.198736161 _15_ RTR --- 68 ack 40 [0 0 0 0] ------- [15:0 3:0 32 0] [8 0] 0 0
s 2.198736161 _15_ RTR --- 68 ack 60 [0 0 0 0] ------- [15:0 3:0 32 3] [8 0] 0 0
r 2.199025654 _3_ MAC --- 0 ACK 38 [0 3 0 0]
s 2.199095161 _15_ MAC --- 0 RTS 44 [5fe 3 f 0]
r 2.199447654 _3_ MAC --- 0 RTS 44 [5fe 3 f 0]
s 2.199457654 _3_ MAC --- 0 CTS 38 [4c4 f 0 0]
r 2.199762147 _15_ MAC --- 0 CTS 38 [4c4 f 0 0]
s 2.199772147 _15_ MAC --- 66 ack 112 [13a 3 f 800] ------- [15:0 3:0 32 3] [6 0] 0 0
s 2.200000000 _3_ AGT --- 69 tcp 40 [0 0 0 0] ------- [3:2 23:0 32 0] [0 0] 0 0
r 2.200000000 _3_ RTR --- 69 tcp 40 [0 0 0 0] ------- [3:2 23:0 32 0] [0 0] 0 0
s 2.200000000 _3_ RTR --- 69 tcp 60 [0 0 0 0] ------- [3:2 23:0 32 23] [0 0] 0 0
r 2.200668641 _3_ MAC --- 66 ack 60 [13a 3 f 800] ------- [15:0 3:0 32 3] [6 0] 1 0
s 2.200678641 _3_ MAC --- 0 ACK 38 [0 f 0 0]
r 2.200693641 _3_ AGT --- 66 ack 60 [13a 3 f 800] ------- [15:0 3:0 32 3] [6 0] 1 0
r 2.200983134 _15_ MAC --- 0 ACK 38 [0 f 0 0]
s 2.201213134 _15_ MAC --- 0 RTS 44 [5fe 3 f 0]
r 2.201565627 _3_ MAC --- 0 RTS 44 [5fe 3 f 0]
s 2.201575627 _3_ MAC --- 0 CTS 38 [4c4 f 0 0]
r 2.201880121 _15_ MAC --- 0 CTS 38 [4c4 f 0 0]
s 2.201890121 _15_ MAC --- 67 ack 112 [13a 3 f 800] ------- [15:0 3:0 32 3] [7 0] 0 0
r 2.202786614 _3_ MAC --- 67 ack 60 [13a 3 f 800] ------- [15:0 3:0 32 3] [7 0] 1 0
s 2.202796614 _3_ MAC --- 0 ACK 38 [0 f 0 0]
r 2.202811614 _3_ AGT --- 67 ack 60 [13a 3 f 800] ------- [15:0 3:0 32 3] [7 0] 1 0
r 2.203101107 _15_ MAC --- 0 ACK 38 [0 f 0 0]
s 2.203271107 _15_ MAC --- 0 RTS 44 [5fe 3 f 0]
r 2.203623601 _3_ MAC --- 0 RTS 44 [5fe 3 f 0]
s 2.203633601 _3_ MAC --- 0 CTS 38 [4c4 f 0 0]
r 2.203938094 _15_ MAC --- 0 CTS 38 [4c4 f 0 0]
s 2.203948094 _15_ MAC --- 68 ack 112 [13a 3 f 800] ------- [15:0 3:0 32 3] [8 0] 0 0
r 2.204844587 _3_ MAC --- 68 ack 60 [13a 3 f 800] ------- [15:0 3:0 32 3] [8 0] 1 0
s 2.204854587 _3_ MAC --- 0 ACK 38 [0 f 0 0]
r 2.204869587 _3_ AGT --- 68 ack 60 [13a 3 f 800] ------- [15:0 3:0 32 3] [8 0] 1 0
r 2.205159081 _15_ MAC --- 0 ACK 38 [0 f 0 0]
s 2.205368587 _3_ MAC --- 0 ARP 80 [0 ffffffff 3 806] ------- [REQUEST 3/3 0/23]
r 2.206009002 _37_ MAC --- 0 ARP 28 [0 ffffffff 3 806] ------- [REQUEST 3/3 0/23]
r 2.206009064 _27_ MAC --- 0 ARP 28 [0 ffffffff 3 806] ------- [REQUEST 3/3 0/23]
r 2.206009081 _15_ MAC --- 0 ARP 28 [0 ffffffff 3 806] ------- [REQUEST 3/3 0/23]
r 2.206009104 _29_ MAC --- 0 ARP 28 [0 ffffffff 3 806] ------- [REQUEST 3/3 0/23]
r 2.206009169 _14_ MAC --- 0 ARP 28 [0 ffffffff 3 806] ------- [REQUEST 3/3 0/23]
r 2.206009191 _23_ MAC --- 0 ARP 28 [0 ffffffff 3 806] ------- [REQUEST 3/3 0/23]
r 2.206009196 _48_ MAC --- 0 ARP 28 [0 ffffffff 3 806] ------- [REQUEST 3/3 0/23]
r 2.206009217 _11_ MAC --- 0 ARP 28 [0 ffffffff 3 806] ------- [REQUEST 3/3 0/23]
r 2.206009379 _19_ MAC --- 0 ARP 28 [0 ffffffff 3 806] ------- [REQUEST 3/3 0/23]
r 2.206009406 _17_ MAC --- 0 ARP 28 [0 ffffffff 3 806] ------- [REQUEST 3/3 0/23]
s 2.206064191 _23_ MAC --- 0 RTS 44 [4fe 3 17 0]
r 2.206416795 _3_ MAC --- 0 RTS 44 [4fe 3 17 0]
s 2.206426795 _3_ MAC --- 0 CTS 38 [3c4 17 0 0]
r 2.206731400 _23_ MAC --- 0 CTS 38 [3c4 17 0 0]
s 2.206741400 _23_ MAC --- 0 ARP 80 [13a 3 17 806] ------- [REPLY 23/23 3/3]
r 2.207382004 _3_ MAC --- 0 ARP 28 [13a 3 17 806] ------- [REPLY 23/23 3/3]
s 2.207392004 _3_ MAC --- 0 ACK 38 [0 17 0 0]
r 2.207696608 _23_ MAC --- 0 ACK 38 [0 17 0 0]
s 2.207886004 _3_ MAC --- 0 RTS 44 [5fe 17 3 0]
r 2.208238608 _23_ MAC --- 0 RTS 44 [5fe 17 3 0]
s 2.208248608 _23_ MAC --- 0 CTS 38 [4c4 3 0 0]
r 2.208553212 _3_ MAC --- 0 CTS 38 [4c4 3 0 0]
s 2.208563212 _3_ MAC --- 69 tcp 112 [13a 17 3 800] ------- [3:2 23:0 32 23] [0 0] 0 0
r 2.209459816 _23_ MAC --- 69 tcp 60 [13a 17 3 800] ------- [3:2 23:0 32 23] [0 0] 1 0
s 2.209469816 _23_ MAC --- 0 ACK 38 [0 3 0 0]
r 2.209484816 _23_ AGT --- 69 tcp 60 [13a 17 3 800] ------- [3:2 23:0 32 23] [0 0] 1 0
s 2.209484816 _23_ AGT --- 70 ack 40 [0 0 0 0] ------- [23:0 3:2 32 0] [0 0] 0 0
r 2.209484816 _23_ RTR --- 70 ack 40 [0 0 0 0] ------- [23:0 3:2 32 0] [0 0] 0 0
s 2.209484816 _23_ RTR --- 70 ack 60 [0 0 0 0] ------- [23:0 3:2 32 3] [0 0] 0 0
r 2.209774420 _3_ MAC --- 0 ACK 38 [0 3 0 0]
s 2.210163816 _23_ MAC --- 0 RTS 44 [5fe 3 17 0]
r 2.210516420 _3_ MAC --- 0 RTS 44 [5fe 3 17 0]
s 2.210526420 _3_ MAC --- 0 CTS 38 [4c4 17 0 0]
r 2.210831024 _23_ MAC --- 0 CTS 38 [4c4 17 0 0]
s 2.210841024 _23_ MAC --- 70 ack 112 [13a 3 17 800] ------- [23:0 3:2 32 3] [0 0] 0 0
r 2.211737628 _3_ MAC --- 70 ack 60 [13a 3 17 800] ------- [23:0 3:2 32 3] [0 0] 1 0
s 2.211747628 _3_ MAC --- 0 ACK 38 [0 17 0 0]
r 2.211762628 _3_ AGT --- 70 ack 60 [13a 3 17 800] ------- [23:0 3:2 32 3] [0 0] 1 0
s 2.211762628 _3_ AGT --- 71 tcp 1040 [0 0 0 0] ------- [3:2 23:0 32 0] [1 0] 0 0
r 2.211762628 _3_ RTR --- 71 tcp 1040 [0 0 0 0] ------- [3:2 23:0 32 0] [1 0] 0 0
s 2.211762628 _3_ RTR --- 71 tcp 1060 [0 0 0 0] ------- [3:2 23:0 32 23] [1 0] 0 0
s 2.211762628 _3_ AGT --- 72 tcp 1040 [0 0 0 0] ------- [3:2 23:0 32 0] [2 0] 0 0
r 2.211762628 _3_ RTR --- 72 tcp 1040 [0 0 0 0] ------- [3:2 23:0 32 0] [2 0] 0 0
s 2.211762628 _3_ RTR --- 72 tcp 1060 [0 0 0 0] ------- [3:2 23:0 32 23] [2 0] 0 0
r 2.212052232 _23_ MAC --- 0 ACK 38 [0 17 0 0]
s 2.212381628 _3_ MAC --- 0 RTS 44 [253e 17 3 0]
r 2.212734232 _23_ MAC --- 0 RTS 44 [253e 17 3 0]
s 2.212744232 _23_ MAC --- 0 CTS 38 [2404 3 0 0]
r 2.213048836 _3_ MAC --- 0 CTS 38 [2404 3 0 0]
s 2.213058836 _3_ MAC --- 71 tcp 1112 [13a 17 3 800] ------- [3:2 23:0 32 23] [1 0] 0 0
r 2.221955440 _23_ MAC --- 71 tcp 1060 [13a 17 3 800] ------- [3:2 23:0 32 23] [1 0] 1 0
s 2.221965440 _23_ MAC --- 0 ACK 38 [0 3 0 0]
r 2.221980440 _23_ AGT --- 71 tcp 1060 [13a 17 3 800] ------- [3:2 23:0 32 23] [1 0] 1 0
s 2.221980440 _23_ AGT --- 73 ack 40 [0 0 0 0] ------- [23:0 3:2 32 0] [1 0] 0 0
r 2.221980440 _23_ RTR --- 73 ack 40 [0 0 0 0] ------- [23:0 3:2 32 0] [1 0] 0 0
s 2.221980440 _23_ RTR --- 73 ack 60 [0 0 0 0] ------- [23:0 3:2 32 3] [1 0] 0 0
r 2.222270044 _3_ MAC --- 0 ACK 38 [0 3 0 0]
s 2.222399440 _23_ MAC --- 0 RTS 44 [5fe 3 17 0]
r 2.222752044 _3_ MAC --- 0 RTS 44 [5fe 3 17 0]
s 2.222762044 _3_ MAC --- 0 CTS 38 [4c4 17 0 0]
r 2.223066648 _23_ MAC --- 0 CTS 38 [4c4 17 0 0]
s 2.223076648 _23_ MAC --- 73 ack 112 [13a 3 17 800] ------- [23:0 3:2 32 3] [1 0] 0 0
r 2.223973252 _3_ MAC --- 73 ack 60 [13a 3 17 800] ------- [23:0 3:2 32 3] [1 0] 1 0
s 2.223983252 _3_ MAC --- 0 ACK 38 [0 17 0 0]
r 2.223998252 _3_ AGT --- 73 ack 60 [13a 3 17 800] ------- [23:0 3:2 32 3] [1 0] 1 0
s 2.223998252 _3_ AGT --- 74 tcp 1040 [0 0 0 0] ------- [3:2 23:0 32 0] [3 0] 0 0
r 2.223998252 _3_ RTR --- 74 tcp 1040 [0 0 0 0] ------- [3:2 23:0 32 0] [3 0] 0 0
s 2.223998252 _3_ RTR --- 74 tcp 1060 [0 0 0 0] ------- [3:2 23:0 32 23] [3 0] 0 0
s 2.223998252 _3_ AGT --- 75 tcp 1040 [0 0 0 0] ------- [3:2 23:0 32 0] [4 0] 0 0
r 2.223998252 _3_ RTR --- 75 tcp 1040 [0 0 0 0] ------- [3:2 23:0 32 0] [4 0] 0 0
s 2.223998252 _3_ RTR --- 75 tcp 1060 [0 0 0 0] ------- [3:2 23:0 32 23] [4 0] 0 0
r 2.224287856 _23_ MAC --- 0 ACK 38 [0 17 0 0]
s 2.224397252 _3_ MAC --- 0 RTS 44 [253e 17 3 0]
r 2.224749856 _23_ MAC --- 0 RTS 44 [253e 17 3 0]
s 2.224759856 _23_ MAC --- 0 CTS 38 [2404 3 0 0]
r 2.225064460 _3_ MAC --- 0 CTS 38 [2404 3 0 0]
s 2.225074460 _3_ MAC --- 72 tcp 1112 [13a 17 3 800] ------- [3:2 23:0 32 23] [2 0] 0 0
r 2.233971065 _23_ MAC --- 72 tcp 1060 [13a 17 3 800] ------- [3:2 23:0 32 23] [2 0] 1 0
s 2.233981065 _23_ MAC --- 0 ACK 38 [0 3 0 0]
r 2.233996065 _23_ AGT --- 72 tcp 1060 [13a 17 3 800] ------- [3:2 23:0 32 23] [2 0] 1 0
s 2.233996065 _23_ AGT --- 76 ack 40 [0 0 0 0] ------- [23:0 3:2 32 0] [2 0] 0 0
r 2.233996065 _23_ RTR --- 76 ack 40 [0 0 0 0] ------- [23:0 3:2 32 0] [2 0] 0 0
s 2.233996065 _23_ RTR --- 76 ack 60 [0 0 0 0] ------- [23:0 3:2 32 3] [2 0] 0 0
r 2.234285669 _3_ MAC --- 0 ACK 38 [0 3 0 0]
s 2.234515065 _23_ MAC --- 0 RTS 44 [5fe 3 17 0]
r 2.234867669 _3_ MAC --- 0 RTS 44 [5fe 3 17 0]
s 2.234877669 _3_ MAC --- 0 CTS 38 [4c4 17 0 0]
r 2.235182273 _23_ MAC --- 0 CTS 38 [4c4 17 0 0]
s 2.235192273 _23_ MAC --- 76 ack 112 [13a 3 17 800] ------- [23:0 3:2 32 3] [2 0] 0 0
r 2.236088877 _3_ MAC --- 76 ack 60 [13a 3 17 800] ------- [23:0 3:2 32 3] [2 0] 1 0
s 2.236098877 _3_ MAC --- 0 ACK 38 [0 17 0 0]
r 2.236113877 _3_ AGT --- 76 ack 60 [13a 3 17 800] ------- [23:0 3:2 32 3] [2 0] 1 0
s 2.236113877 _3_ AGT --- 77 tcp 1040 [0 0 0 0] ------- [3:2 23:0 32 0] [5 0] 0 0
r 2.236113877 _3_ RTR --- 77 tcp 1040 [0 0 0 0] ------- [3:2 23:0 32 0] [5 0] 0 0
s 2.236113877 _3_ RTR --- 77 tcp 1060 [0 0 0 0] ------- [3:2 23:0 32 23] [5 0] 0 0
s 2.236113877 _3_ AGT --- 78 tcp 1040 [0 0 0 0] ------- [3:2 23:0 32 0] [6 0] 0 0
r 2.236113877 _3_ RTR --- 78 tcp 1040 [0 0 0 0] ------- [3:2 23:0 32 0] [6 0] 0 0
s 2.236113877 _3_ RTR --- 78 tcp 1060 [0 0 0 0] ------- [3:2 23:0 32 23] [6 0] 0 0
r 2.236403481 _23_ MAC --- 0 ACK 38 [0 17 0 0]
s 2.236832877 _3_ MAC --- 0 RTS 44 [253e 17 3 0]
r 2.237185481 _23_ MAC --- 0 RTS 44 [253e 17 3 0]
s 2.237195481 _23_ MAC --- 0 CTS 38 [2404 3 0 0]
r 2.237500085 _3_ MAC --- 0 CTS 38 [2404 3 0 0]
s 2.237510085 _3_ MAC --- 74 tcp 1112 [13a 17 3 800] ------- [3:2 23:0 32 23] [3 0] 0 0
r 2.246406689 _23_ MAC --- 74 tcp 1060 [13a 17 3 800] ------- [3:2 23:0 32 23] [3 0] 1 0
s 2.246416689 _23_ MAC --- 0 ACK 38 [0 3 0 0]
r 2.246431689 _23_ AGT --- 74 tcp 1060 [13a 17 3 800] ------- [3:2 23:0 32 23] [3 0] 1 0
s 2.246431689 _23_ AGT --- 79 ack 40 [0 0 0 0] ------- [23:0 3:2 32 0] [3 0] 0 0
r 2.246431689 _23_ RTR --- 79 ack 40 [0 0 0 0] ------- [23:0 3:2 32 0] [3 0] 0 0
s 2.246431689 _23_ RTR --- 79 ack 60 [0 0 0 0] ------- [23:0 3:2 32 3] [3 0] 0 0
r 2.246721293 _3_ MAC --- 0 ACK 38 [0 3 0 0]
s 2.247071293 _3_ MAC --- 0 RTS 44 [253e 17 3 0]
r 2.247423897 _23_ MAC --- 0 RTS 44 [253e 17 3 0]
s 2.247433897 _23_ MAC --- 0 CTS 38 [2404 3 0 0]
r 2.247738501 _3_ MAC --- 0 CTS 38 [2404 3 0 0]
s 2.247748501 _3_ MAC --- 75 tcp 1112 [13a 17 3 800] ------- [3:2 23:0 32 23] [4 0] 0 0
s 2.250000000 _3_ AGT --- 80 tcp 40 [0 0 0 0] ------- [3:3 46:0 32 0] [0 0] 0 0
r 2.250000000 _3_ RTR --- 80 tcp 40 [0 0 0 0] ------- [3:3 46:0 32 0] [0 0] 0 0
r 2.256645105 _23_ MAC --- 75 tcp 1060 [13a 17 3 800] ------- [3:2 23:0 32 23] [4 0] 1 0
s 2.256655105 _23_ MAC --- 0 ACK 38 [0 3 0 0]
r 2.256670105 _23_ AGT --- 75 tcp 1060 [13a 17 3 800] ------- [3:2 23:0 32 23] [4 0] 1 0
s 2.256670105 _23_ AGT --- 81 ack 40 [0 0 0 0] ------- [23:0 3:2 32 0] [4 0] 0 0
r 2.256670105 _23_ RTR --- 81 ack 40 [0 0 0 0] ------- [23:0 3:2 32 0] [4 0] 0 0
s 2.256670105 _23_ RTR --- 81 ack 60 [0 0 0 0] ------- [23:0 3:2 32 3] [4 0] 0 0
r 2.256959709 _3_ MAC --- 0 ACK 38 [0 3 0 0]
s 2.257089105 _23_ MAC --- 0 RTS 44 [5fe 3 17 0]
r 2.257441709 _3_ MAC --- 0 RTS 44 [5fe 3 17 0]
s 2.257451709 _3_ MAC --- 0 CTS 38 [4c4 17 0 0]
r 2.257756313 _23_ MAC --- 0 CTS 38 [4c4 17 0 0]
s 2.257766313 _23_ MAC --- 79 ack 112 [13a 3 17 800] ------- [23:0 3:2 32 3] [3 0] 0 0
r 2.258662917 _3_ MAC --- 79 ack 60 [13a 3 17 800] ------- [23:0 3:2 32 3] [3 0] 1 0
s 2.258672917 _3_ MAC --- 0 ACK 38 [0 17 0 0]
r 2.258687917 _3_ AGT --- 79 ack 60 [13a 3 17 800] ------- [23:0 3:2 32 3] [3 0] 1 0
r 2.258977521 _23_ MAC --- 0 ACK 38 [0 17 0 0]
s 2.259366917 _3_ MAC --- 0 RTS 44 [253e 17 3 0]
r 2.259719521 _23_ MAC --- 0 RTS 44 [253e 17 3 0]
s 2.259729521 _23_ MAC --- 0 CTS 38 [2404 3 0 0]
r 2.260034125 _3_ MAC --- 0 CTS 38 [2404 3 0 0]
s 2.260044125 _3_ MAC --- 77 tcp 1112 [13a 17 3 800] ------- [3:2 23:0 32 23] [5 0] 0 0
r 2.268940729 _23_ MAC --- 77 tcp 1060 [13a 17 3 800] ------- [3:2 23:0 32 23] [5 0] 1 0
s 2.268950729 _23_ MAC --- 0 ACK 38 [0 3 0 0]
r 2.268965729 _23_ AGT --- 77 tcp 1060 [13a 17 3 800] ------- [3:2 23:0 32 23] [5 0] 1 0
s 2.268965729 _23_ AGT --- 82 ack 40 [0 0 0 0] ------- [23:0 3:2 32 0] [5 0] 0 0
r 2.268965729 _23_ RTR --- 82 ack 40 [0 0 0 0] ------- [23:0 3:2 32 0] [5 0] 0 0
s 2.268965729 _23_ RTR --- 82 ack 60 [0 0 0 0] ------- [23:0 3:2 32 3] [5 0] 0 0
r 2.269255334 _3_ MAC --- 0 ACK 38 [0 3 0 0]
s 2.269344729 _23_ MAC --- 0 RTS 44 [5fe 3 17 0]
r 2.269697334 _3_ MAC --- 0 RTS 44 [5fe 3 17 0]
s 2.269707334 _3_ MAC --- 0 CTS 38 [4c4 17 0 0]
r 2.270011938 _23_ MAC --- 0 CTS 38 [4c4 17 0 0]
s 2.270021938 _23_ MAC --- 81 ack 112 [13a 3 17 800] ------- [23:0 3:2 32 3] [4 0] 0 0
r 2.270918542 _3_ MAC --- 81 ack 60 [13a 3 17 800] ------- [23:0 3:2 32 3] [4 0] 1 0
s 2.270928542 _3_ MAC --- 0 ACK 38 [0 17 0 0]
r 2.270943542 _3_ AGT --- 81 ack 60 [13a 3 17 800] ------- [23:0 3:2 32 3] [4 0] 1 0
r 2.271233146 _23_ MAC --- 0 ACK 38 [0 17 0 0]
s 2.271502542 _3_ MAC --- 0 RTS 44 [253e 17 3 0]
r 2.271855146 _23_ MAC --- 0 RTS 44 [253e 17 3 0]
s 2.271865146 _23_ MAC --- 0 CTS 38 [2404 3 0 0]
r 2.272169750 _3_ MAC --- 0 CTS 38 [2404 3 0 0]
s 2.272179750 _3_ MAC --- 78 tcp 1112 [13a 17 3 800] ------- [3:2 23:0 32 23] [6 0] 0 0
r 2.281076354 _23_ MAC --- 78 tcp 1060 [13a 17 3 800] ------- [3:2 23:0 32 23] [6 0] 1 0
s 2.281086354 _23_ MAC --- 0 ACK 38 [0 3 0 0]
r 2.281101354 _23_ AGT --- 78 tcp 1060 [13a 17 3 800] ------- [3:2 23:0 32 23] [6 0] 1 0
s 2.281101354 _23_ AGT --- 83 ack 40 [0 0 0 0] ------- [23:0 3:2 32 0] [6 0] 0 0
r 2.281101354 _23_ RTR --- 83 ack 40 [0 0 0 0] ------- [23:0 3:2 32 0] [6 0] 0 0
s 2.281101354 _23_ RTR --- 83 ack 60 [0 0 0 0] ------- [23:0 3:2 32 3] [6 0] 0 0
r 2.281390958 _3_ MAC --- 0 ACK 38 [0 3 0 0]
s 2.281760354 _23_ MAC --- 0 RTS 44 [5fe 3 17 0]
r 2.282112958 _3_ MAC --- 0 RTS 44 [5fe 3 17 0]
s 2.282122958 _3_ MAC --- 0 CTS 38 [4c4 17 0 0]
r 2.282427562 _23_ MAC --- 0 CTS 38 [4c4 17 0 0]
s 2.282437562 _23_ MAC --- 82 ack 112 [13a 3 17 800] ------- [23:0 3:2 32 3] [5 0] 0 0
r 2.283334166 _3_ MAC --- 82 ack 60 [13a 3 17 800] ------- [23:0 3:2 32 3] [5 0] 1 0
s 2.283344166 _3_ MAC --- 0 ACK 38 [0 17 0 0]
r 2.283359166 _3_ AGT --- 82 ack 60 [13a 3 17 800] ------- [23:0 3:2 32 3] [5 0] 1 0
r 2.283648770 _23_ MAC --- 0 ACK 38 [0 17 0 0]
s 2.284218770 _23_ MAC --- 0 RTS 44 [5fe 3 17 0]
r 2.284571374 _3_ MAC --- 0 RTS 44 [5fe 3 17 0]
s 2.284581374 _3_ MAC --- 0 CTS 38 [4c4 17 0 0]
r 2.284885978 _23_ MAC --- 0 CTS 38 [4c4 17 0 0]
s 2.284895978 _23_ MAC --- 83 ack 112 [13a 3 17 800] ------- [23:0 3:2 32 3] [6 0] 0 0
r 2.285792582 _3_ MAC --- 83 ack 60 [13a 3 17 800] ------- [23:0 3:2 32 3] [6 0] 1 0
s 2.285802582 _3_ MAC --- 0 ACK 38 [0 17 0 0]
r 2.285817582 _3_ AGT --- 83 ack 60 [13a 3 17 800] ------- [23:0 3:2 32 3] [6 0] 1 0
r 2.286107186 _23_ MAC --- 0 ACK 38 [0 17 0 0]
s 2.300000000 _3_ AGT --- 84 tcp 40 [0 0 0 0] ------- [3:4 25:0 32 0] [0 0] 0 0
r 2.300000000 _3_ RTR --- 84 tcp 40 [0 0 0 0] ------- [3:4 25:0 32 0] [0 0] 0 0
s 2.350000000 _3_ AGT --- 85 tcp 40 [0 0 0 0] ------- [3:5 28:0 32 0] [0 0] 0 0
r 2.350000000 _3_ RTR --- 85 tcp 40 [0 0 0 0] ------- [3:5 28:0 32 0] [0 0] 0 0
s 2.400000000 _3_ AGT --- 86 tcp 40 [0 0 0 0] ------- [3:6 39:0 32 0] [0 0] 0 0
r 2.400000000 _3_ RTR --- 86 tcp 40 [0 0 0 0] ------- [3:6 39:0 32 0] [0 0] 0 0
s 2.450000000 _3_ AGT --- 87 tcp 40 [0 0 0 0] ------- [3:7 27:0 32 0] [0 0] 0 0
r 2.450000000 _3_ RTR --- 87 tcp 40 [0 0 0 0] ------- [3:7 27:0 32 0] [0 0] 0 0
s 2.450000000 _3_ RTR --- 87 tcp 60 [0 0 0 0] ------- [3:7 27:0 32 27] [0 0] 0 0
s 2.450055000 _3_ MAC --- 0 ARP 80 [0 ffffffff 3 806] ------- [REQUEST 3/3 0/27]
r 2.450695414 _37_ MAC --- 0 ARP 28 [0 ffffffff 3 806] ------- [REQUEST 3/3 0/27]
r 2.450695476 _27_ MAC --- 0 ARP 28 [0 ffffffff 3 806] ------- [REQUEST 3/3 0/27]
r 2.450695493 _15_ MAC --- 0 ARP 28 [0 ffffffff 3 806] ------- [REQUEST 3/3 0/27]
r 2.450695517 _29_ MAC --- 0 ARP 28 [0 ffffffff 3 806] ------- [REQUEST 3/3 0/27]
r 2.450695581 _14_ MAC --- 0 ARP 28 [0 ffffffff 3 806] ------- [REQUEST 3/3 0/27]
r 2.450695604 _23_ MAC --- 0 ARP 28 [0 ffffffff 3 806] ------- [REQUEST 3/3 0/27]
r 2.450695609 _48_ MAC --- 0 ARP 28 [0 ffffffff 3 806] ------- [REQUEST 3/3 0/27]
r 2.450695629 _11_ MAC --- 0 ARP 28 [0 ffffffff 3 806] ------- [REQUEST 3/3 0/27]
r 2.450695791 _19_ MAC --- 0 ARP 28 [0 ffffffff 3 806] ------- [REQUEST 3/3 0/27]
r 2.450695819 _17_ MAC --- 0 ARP 28 [0 ffffffff 3 806] ------- [REQUEST 3/3 0/27]
s 2.450750476 _27_ MAC --- 0 RTS 44 [4fe 3 1b 0]
r 2.451102952 _3_ MAC --- 0 RTS 44 [4fe 3 1b 0]
s 2.451112952 _3_ MAC --- 0 CTS 38 [3c4 1b 0 0]
r 2.451417429 _27_ MAC --- 0 CTS 38 [3c4 1b 0 0]
s 2.451427429 _27_ MAC --- 0 ARP 80 [13a 3 1b 806] ------- [REPLY 27/27 3/3]
r 2.452067905 _3_ MAC --- 0 ARP 28 [13a 3 1b 806] ------- [REPLY 27/27 3/3]
s 2.452077905 _3_ MAC --- 0 ACK 38 [0 1b 0 0]
r 2.452382381 _27_ MAC --- 0 ACK 38 [0 1b 0 0]
s 2.452491905 _3_ MAC --- 0 RTS 44 [5fe 1b 3 0]
r 2.452844381 _27_ MAC --- 0 RTS 44 [5fe 1b 3 0]
s 2.452854381 _27_ MAC --- 0 CTS 38 [4c4 3 0 0]
r 2.453158857 _3_ MAC --- 0 CTS 38 [4c4 3 0 0]
s 2.453168857 _3_ MAC --- 87 tcp 112 [13a 1b 3 800] ------- [3:7 27:0 32 27] [0 0] 0 0
r 2.454065333 _27_ MAC --- 87 tcp 60 [13a 1b 3 800] ------- [3:7 27:0 32 27] [0 0] 1 0
s 2.454075333 _27_ MAC --- 0 ACK 38 [0 3 0 0]
r 2.454090333 _27_ AGT --- 87 tcp 60 [13a 1b 3 800] ------- [3:7 27:0 32 27] [0 0] 1 0
s 2.454090333 _27_ AGT --- 88 ack 40 [0 0 0 0] ------- [27:0 3:7 32 0] [0 0] 0 0
r 2.454090333 _27_ RTR --- 88 ack 40 [0 0 0 0] ------- [27:0 3:7 32 0] [0 0] 0 0
s 2.454090333 _27_ RTR --- 88 ack 60 [0 0 0 0] ------- [27:0 3:7 32 3] [0 0] 0 0
r 2.454379810 _3_ MAC --- 0 ACK 38 [0 3 0 0]
s 2.454669333 _27_ MAC --- 0 RTS 44 [5fe 3 1b 0]
r 2.455021810 _3_ MAC --- 0 RTS 44 [5fe 3 1b 0]
s 2.455031810 _3_ MAC --- 0 CTS 38 [4c4 1b 0 0]
r 2.455336286 _27_ MAC --- 0 CTS 38 [4c4 1b 0 0]
s 2.455346286 _27_ MAC --- 88 ack 112 [13a 3 1b 800] ------- [27:0 3:7 32 3] [0 0] 0 0
r 2.456242762 _3_ MAC --- 88 ack 60 [13a 3 1b 800] ------- [27:0 3:7 32 3] [0 0] 1 0
s 2.456252762 _3_ MAC --- 0 ACK 38 [0 1b 0 0]
r 2.456267762 _3_ AGT --- 88 ack 60 [13a 3 1b 800] ------- [27:0 3:7 32 3] [0 0] 1 0
s 2.456267762 _3_ AGT --- 89 tcp 1040 [0 0 0 0] ------- [3:7 27:0 32 0] [1 0] 0 0
r 2.456267762 _3_ RTR --- 89 tcp 1040 [0 0 0 0] ------- [3:7 27:0 32 0] [1 0] 0 0
s 2.456267762 _3_ RTR --- 89 tcp 1060 [0 0 0 0] ------- [3:7 27:0 32 27] [1 0] 0 0
s 2.456267762 _3_ AGT --- 90 tcp 1040 [0 0 0 0] ------- [3:7 27:0 32 0] [2 0] 0 0
r 2.456267762 _3_ RTR --- 90 tcp 1040 [0 0 0 0] ------- [3:7 27:0 32 0] [2 0] 0 0
s 2.456267762 _3_ RTR --- 90 tcp 1060 [0 0 0 0] ------- [3:7 27:0 32 27] [2 0] 0 0
r 2.456557238 _27_ MAC --- 0 ACK 38 [0 1b 0 0]
s 2.456726762 _3_ MAC --- 0 RTS 44 [253e 1b 3 0]
r 2.457079238 _27_ MAC --- 0 RTS 44 [253e 1b 3 0]
s 2.457089238 _27_ MAC --- 0 CTS 38 [2404 3 0 0]
r 2.457393715 _3_ MAC --- 0 CTS 38 [2404 3 0 0]
s 2.457403715 _3_ MAC --- 89 tcp 1112 [13a 1b 3 800] ------- [3:7 27:0 32 27] [1 0] 0 0
r 2.466300191 _27_ MAC --- 89 tcp 1060 [13a 1b 3 800] ------- [3:7 27:0 32 27] [1 0] 1 0
s 2.466310191 _27_ MAC --- 0 ACK 38 [0 3 0 0]
r 2.466325191 _27_ AGT --- 89 tcp 1060 [13a 1b 3 800] ------- [3:7 27:0 32 27] [1 0] 1 0
s 2.466325191 _27_ AGT --- 91 ack 40 [0 0 0 0] ------- [27:0 3:7 32 0] [1 0] 0 0
r 2.466325191 _27_ RTR --- 91 ack 40 [0 0 0 0] ------- [27:0 3:7 32 0] [1 0] 0 0
s 2.466325191 _27_ RTR --- 91 ack 60 [0 0 0 0] ------- [27:0 3:7 32 3] [1 0] 0 0
r 2.466614667 _3_ MAC --- 0 ACK 38 [0 3 0 0]
s 2.467084191 _27_ MAC --- 0 RTS 44 [5fe 3 1b 0]
r 2.467436667 _3_ MAC --- 0 RTS 44 [5fe 3 1b 0]
s 2.467446667 _3_ MAC --- 0 CTS 38 [4c4 1b 0 0]
r 2.467751143 _27_ MAC --- 0 CTS 38 [4c4 1b 0 0]
s 2.467761143 _27_ MAC --- 91 ack 112 [13a 3 1b 800] ------- [27:0 3:7 32 3] [1 0] 0 0
r 2.468657619 _3_ MAC --- 91 ack 60 [13a 3 1b 800] ------- [27:0 3:7 32 3] [1 0] 1 0
s 2.468667619 _3_ MAC --- 0 ACK 38 [0 1b 0 0]
r 2.468682619 _3_ AGT --- 91 ack 60 [13a 3 1b 800] ------- [27:0 3:7 32 3] [1 0] 1 0
s 2.468682619 _3_ AGT --- 92 tcp 1040 [0 0 0 0] ------- [3:7 27:0 32 0] [3 0] 0 0
r 2.468682619 _3_ RTR --- 92 tcp 1040 [0 0 0 0] ------- [3:7 27:0 32 0] [3 0] 0 0
s 2.468682619 _3_ RTR --- 92 tcp 1060 [0 0 0 0] ------- [3:7 27:0 32 27] [3 0] 0 0
s 2.468682619 _3_ AGT --- 93 tcp 1040 [0 0 0 0] ------- [3:7 27:0 32 0] [4 0] 0 0
r 2.468682619 _3_ RTR --- 93 tcp 1040 [0 0 0 0] ------- [3:7 27:0 32 0] [4 0] 0 0
s 2.468682619 _3_ RTR --- 93 tcp 1060 [0 0 0 0] ------- [3:7 27:0 32 27] [4 0] 0 0
r 2.468972096 _27_ MAC --- 0 ACK 38 [0 1b 0 0]
s 2.469101619 _3_ MAC --- 0 RTS 44 [253e 1b 3 0]
r 2.469454096 _27_ MAC --- 0 RTS 44 [253e 1b 3 0]
s 2.469464096 _27_ MAC --- 0 CTS 38 [2404 3 0 0]
r 2.469768572 _3_ MAC --- 0 CTS 38 [2404 3 0 0]
s 2.469778572 _3_ MAC --- 90 tcp 1112 [13a 1b 3 800] ------- [3:7 27:0 32 27] [2 0] 0 0
r 2.478675048 _27_ MAC --- 90 tcp 1060 [13a 1b 3 800] ------- [3:7 27:0 32 27] [2 0] 1 0
s 2.478685048 _27_ MAC --- 0 ACK 38 [0 3 0 0]
r 2.478700048 _27_ AGT --- 90 tcp 1060 [13a 1b 3 800] ------- [3:7 27:0 32 27] [2 0] 1 0
s 2.478700048 _27_ AGT --- 94 ack 40 [0 0 0 0] ------- [27:0 3:7 32 0] [2 0] 0 0
r 2.478700048 _27_ RTR --- 94 ack 40 [0 0 0 0] ------- [27:0 3:7 32 0] [2 0] 0 0
s 2.478700048 _27_ RTR --- 94 ack 60 [0 0 0 0] ------- [27:0 3:7 32 3] [2 0] 0 0
r 2.478989524 _3_ MAC --- 0 ACK 38 [0 3 0 0]
s 2.479339524 _3_ MAC --- 0 RTS 44 [253e 1b 3 0]
r 2.479692000 _27_ MAC --- 0 RTS 44 [253e 1b 3 0]
s 2.479702000 _27_ MAC --- 0 CTS 38 [2404 3 0 0]
r 2.480006477 _3_ MAC --- 0 CTS 38 [2404 3 0 0]
s 2.480016477 _3_ MAC --- 92 tcp 1112 [13a 1b 3 800] ------- [3:7 27:0 32 27] [3 0] 0 0
r 2.488912953 _27_ MAC --- 92 tcp 1060 [13a 1b 3 800] ------- [3:7 27:0 32 27] [3 0] 1 0
s 2.488922953 _27_ MAC --- 0 ACK 38 [0 3 0 0]
r 2.488937953 _27_ AGT --- 92 tcp 1060 [13a 1b 3 800] ------- [3:7 27:0 32 27] [3 0] 1 0
s 2.488937953 _27_ AGT --- 95 ack 40 [0 0 0 0] ------- [27:0 3:7 32 0] [3 0] 0 0
r 2.488937953 _27_ RTR --- 95 ack 40 [0 0 0 0] ------- [27:0 3:7 32 0] [3 0] 0 0
s 2.488937953 _27_ RTR --- 95 ack 60 [0 0 0 0] ------- [27:0 3:7 32 3] [3 0] 0 0
r 2.489227429 _3_ MAC --- 0 ACK 38 [0 3 0 0]
s 2.489377429 _3_ MAC --- 0 RTS 44 [253e 1b 3 0]
r 2.489729905 _27_ MAC --- 0 RTS 44 [253e 1b 3 0]
s 2.489739905 _27_ MAC --- 0 CTS 38 [2404 3 0 0]
r 2.490044382 _3_ MAC --- 0 CTS 38 [2404 3 0 0]
s 2.490054382 _3_ MAC --- 93 tcp 1112 [13a 1b 3 800] ------- [3:7 27:0 32 27] [4 0] 0 0
r 2.498950858 _27_ MAC --- 93 tcp 1060 [13a 1b 3 800] ------- [3:7 27:0 32 27] [4 0] 1 0
s 2.498960858 _27_ MAC --- 0 ACK 38 [0 3 0 0]
r 2.498975858 _27_ AGT --- 93 tcp 1060 [13a 1b 3 800] ------- [3:7 27:0 32 27] [4 0] 1 0
s 2.498975858 _27_ AGT --- 96 ack 40 [0 0 0 0] ------- [27:0 3:7 32 0] [4 0] 0 0
r 2.498975858 _27_ RTR --- 96 ack 40 [0 0 0 0] ------- [27:0 3:7 32 0] [4 0] 0 0
s 2.498975858 _27_ RTR --- 96 ack 60 [0 0 0 0] ------- [27:0 3:7 32 3] [4 0] 0 0
r 2.499265334 _3_ MAC --- 0 ACK 38 [0 3 0 0]
s 2.499394858 _27_ MAC --- 0 RTS 44 [5fe 3 1b 0]
r 2.499747334 _3_ MAC --- 0 RTS 44 [5fe 3 1b 0]
s 2.499757334 _3_ MAC --- 0 CTS 38 [4c4 1b 0 0]
r 2.500061810 _27_ MAC --- 0 CTS 38 [4c4 1b 0 0]
s 2.500071810 _27_ MAC --- 94 ack 112 [13a 3 1b 800] ------- [27:0 3:7 32 3] [2 0] 0 0
r 2.500968286 _3_ MAC --- 94 ack 60 [13a 3 1b 800] ------- [27:0 3:7 32 3] [2 0] 1 0
s 2.500978286 _3_ MAC --- 0 ACK 38 [0 1b 0 0]
r 2.500993286 _3_ AGT --- 94 ack 60 [13a 3 1b 800] ------- [27:0 3:7 32 3] [2 0] 1 0
r 2.501282763 _27_ MAC --- 0 ACK 38 [0 1b 0 0]
s 2.501472763 _27_ MAC --- 0 RTS 44 [5fe 3 1b 0]
r 2.501825239 _3_ MAC --- 0 RTS 44 [5fe 3 1b 0]
s 2.501835239 _3_ MAC --- 0 CTS 38 [4c4 1b 0 0]
r 2.502139715 _27_ MAC --- 0 CTS 38 [4c4 1b 0 0]
s 2.502149715 _27_ MAC --- 95 ack 112 [13a 3 1b 800] ------- [27:0 3:7 32 3] [3 0] 0 0
r 2.503046191 _3_ MAC --- 95 ack 60 [13a 3 1b 800] ------- [27:0 3:7 32 3] [3 0] 1 0
s 2.503056191 _3_ MAC --- 0 ACK 38 [0 1b 0 0]
r 2.503071191 _3_ AGT --- 95 ack 60 [13a 3 1b 800] ------- [27:0 3:7 32 3] [3 0] 1 0
r 2.503360667 _27_ MAC --- 0 ACK 38 [0 1b 0 0]
s 2.503890667 _27_ MAC --- 0 RTS 44 [5fe 3 1b 0]
r 2.504243144 _3_ MAC --- 0 RTS 44 [5fe 3 1b 0]
s 2.504253144 _3_ MAC --- 0 CTS 38 [4c4 1b 0 0]
r 2.504557620 _27_ MAC --- 0 CTS 38 [4c4 1b 0 0]
s 2.504567620 _27_ MAC --- 96 ack 112 [13a 3 1b 800] ------- [27:0 3:7 32 3] [4 0] 0 0
r 2.505464096 _3_ MAC --- 96 ack 60 [13a 3 1b 800] ------- [27:0 3:7 32 3] [4 0] 1 0
s 2.505474096 _3_ MAC --- 0 ACK 38 [0 1b 0 0]
r 2.505489096 _3_ AGT --- 96 ack 60 [13a 3 1b 800] ------- [27:0 3:7 32 3] [4 0] 1 0
r 2.505778572 _27_ MAC --- 0 ACK 38 [0 1b 0 0]
s 2.600000000 _26_ AGT --- 97 tcp 40 [0 0 0 0] ------- [26:0 2:0 32 0] [0 0] 0 0
r 2.600000000 _26_ RTR --- 97 tcp 40 [0 0 0 0] ------- [26:0 2:0 32 0] [0 0] 0 0
s 2.600000000 _26_ RTR --- 97 tcp 60 [0 0 0 0] ------- [26:0 2:0 32 2] [0 0] 0 0
s 2.600055000 _26_ MAC --- 0 ARP 80 [0 ffffffff 1a 806] ------- [REQUEST 26/26 0/2]
r 2.600695391 _17_ MAC --- 0 ARP 28 [0 ffffffff 1a 806] ------- [REQUEST 26/26 0/2]
r 2.600695442 _0_ MAC --- 0 ARP 28 [0 ffffffff 1a 806] ------- [REQUEST 26/26 0/2]
r 2.600695449 _14_ MAC --- 0 ARP 28 [0 ffffffff 1a 806] ------- [REQUEST 26/26 0/2]
r 2.600695457 _2_ MAC --- 0 ARP 28 [0 ffffffff 1a 806] ------- [REQUEST 26/26 0/2]
r 2.600695486 _13_ MAC --- 0 ARP 28 [0 ffffffff 1a 806] ------- [REQUEST 26/26 0/2]
r 2.600695581 _47_ MAC --- 0 ARP 28 [0 ffffffff 1a 806] ------- [REQUEST 26/26 0/2]
r 2.600695602 _44_ MAC --- 0 ARP 28 [0 ffffffff 1a 806] ------- [REQUEST 26/26 0/2]
r 2.600695703 _48_ MAC --- 0 ARP 28 [0 ffffffff 1a 806] ------- [REQUEST 26/26 0/2]
r 2.600695776 _19_ MAC --- 0 ARP 28 [0 ffffffff 1a 806] ------- [REQUEST 26/26 0/2]
r 2.600695796 _37_ MAC --- 0 ARP 28 [0 ffffffff 1a 806] ------- [REQUEST 26/26 0/2]
s 2.600750457 _2_ MAC --- 0 RTS 44 [4fe 1a 2 0]
r 2.601102913 _26_ MAC --- 0 RTS 44 [4fe 1a 2 0]
s 2.601112913 _26_ MAC --- 0 CTS 38 [3c4 2 0 0]
r 2.601417370 _2_ MAC --- 0 CTS 38 [3c4 2 0 0]
s 2.601427370 _2_ MAC --- 0 ARP 80 [13a 1a 2 806] ------- [REPLY 2/2 26/26]
r 2.602067827 _26_ MAC --- 0 ARP 28 [13a 1a 2 806] ------- [REPLY 2/2 26/26]
s 2.602077827 _26_ MAC --- 0 ACK 38 [0 2 0 0]
r 2.602382284 _2_ MAC --- 0 ACK 38 [0 2 0 0]
s 2.602931827 _26_ MAC --- 0 RTS 44 [5fe 2 1a 0]
r 2.603284284 _2_ MAC --- 0 RTS 44 [5fe 2 1a 0]
s 2.603294284 _2_ MAC --- 0 CTS 38 [4c4 1a 0 0]
r 2.603598740 _26_ MAC --- 0 CTS 38 [4c4 1a 0 0]
s 2.603608740 _26_ MAC --- 97 tcp 112 [13a 2 1a 800] ------- [26:0 2:0 32 2] [0 0] 0 0
r 2.604505197 _2_ MAC --- 97 tcp 60 [13a 2 1a 800] ------- [26:0 2:0 32 2] [0 0] 1 0
s 2.604515197 _2_ MAC --- 0 ACK 38 [0 1a 0 0]
r 2.604530197 _2_ AGT --- 97 tcp 60 [13a 2 1a 800] ------- [26:0 2:0 32 2] [0 0] 1 0
s 2.604530197 _2_ AGT --- 98 ack 40 [0 0 0 0] ------- [2:0 26:0 32 0] [0 0] 0 0
r 2.604530197 _2_ RTR --- 98 ack 40 [0 0 0 0] ------- [2:0 26:0 32 0] [0 0] 0 0
s 2.604530197 _2_ RTR --- 98 ack 60 [0 0 0 0] ------- [2:0 26:0 32 26] [0 0] 0 0
r 2.604819654 _26_ MAC --- 0 ACK 38 [0 1a 0 0]
s 2.605469197 _2_ MAC --- 0 RTS 44 [5fe 1a 2 0]
r 2.605821654 _26_ MAC --- 0 RTS 44 [5fe 1a 2 0]
s 2.605831654 _26_ MAC --- 0 CTS 38 [4c4 2 0 0]
r 2.606136110 _2_ MAC --- 0 CTS 38 [4c4 2 0 0]
s 2.606146110 _2_ MAC --- 98 ack 112 [13a 1a 2 800] ------- [2:0 26:0 32 26] [0 0] 0 0
r 2.607042567 _26_ MAC --- 98 ack 60 [13a 1a 2 800] ------- [2:0 26:0 32 26] [0 0] 1 0
s 2.607052567 _26_ MAC --- 0 ACK 38 [0 2 0 0]
r 2.607067567 _26_ AGT --- 98 ack 60 [13a 1a 2 800] ------- [2:0 26:0 32 26] [0 0] 1 0
s 2.607067567 _26_ AGT --- 99 tcp 1040 [0 0 0 0] ------- [26:0 2:0 32 0] [1 0] 0 0
r 2.607067567 _26_ RTR --- 99 tcp 1040 [0 0 0 0] ------- [26:0 2:0 32 0] [1 0] 0 0
s 2.607067567 _26_ RTR --- 99 tcp 1060 [0 0 0 0] ------- [26:0 2:0 32 2] [1 0] 0 0
s 2.607067567 _26_ AGT --- 100 tcp 1040 [0 0 0 0] ------- [26:0 2:0 32 0] [2 0] 0 0
r 2.607067567 _26_ RTR --- 100 tcp 1040 [0 0 0 0] ------- [26:0 2:0 32 0] [2 0] 0 0
s 2.607067567 _26_ RTR --- 100 tcp 1060 [0 0 0 0] ------- [26:0 2:0 32 2] [2 0] 0 0
r 2.607357024 _2_ MAC --- 0 ACK 38 [0 2 0 0]
s 2.608006567 _26_ MAC --- 0 RTS 44 [253e 2 1a 0]
r 2.608359024 _2_ MAC --- 0 RTS 44 [253e 2 1a 0]
s 2.608369024 _2_ MAC --- 0 CTS 38 [2404 1a 0 0]
r 2.608673481 _26_ MAC --- 0 CTS 38 [2404 1a 0 0]
s 2.608683481 _26_ MAC --- 99 tcp 1112 [13a 2 1a 800] ------- [26:0 2:0 32 2] [1 0] 0 0
r 2.617579937 _2_ MAC --- 99 tcp 1060 [13a 2 1a 800] ------- [26:0 2:0 32 2] [1 0] 1 0
s 2.617589937 _2_ MAC --- 0 ACK 38 [0 1a 0 0]
r 2.617604937 _2_ AGT --- 99 tcp 1060 [13a 2 1a 800] ------- [26:0 2:0 32 2] [1 0] 1 0
s 2.617604937 _2_ AGT --- 101 ack 40 [0 0 0 0] ------- [2:0 26:0 32 0] [1 0] 0 0
r 2.617604937 _2_ RTR --- 101 ack 40 [0 0 0 0] ------- [2:0 26:0 32 0] [1 0] 0 0
s 2.617604937 _2_ RTR --- 101 ack 60 [0 0 0 0] ------- [2:0 26:0 32 26] [1 0] 0 0
r 2.617894394 _26_ MAC --- 0 ACK 38 [0 1a 0 0]
s 2.617943937 _2_ MAC --- 0 RTS 44 [5fe 1a 2 0]
r 2.618296394 _26_ MAC --- 0 RTS 44 [5fe 1a 2 0]
s 2.618306394 _26_ MAC --- 0 CTS 38 [4c4 2 0 0]
r 2.618610851 _2_ MAC --- 0 CTS 38 [4c4 2 0 0]
s 2.618620851 _2_ MAC --- 101 ack 112 [13a 1a 2 800] ------- [2:0 26:0 32 26] [1 0] 0 0
r 2.619517307 _26_ MAC --- 101 ack 60 [13a 1a 2 800] ------- [2:0 26:0 32 26] [1 0] 1 0
s 2.619527307 _26_ MAC --- 0 ACK 38 [0 2 0 0]
r 2.619542307 _26_ AGT --- 101 ack 60 [13a 1a 2 800] ------- [2:0 26:0 32 26] [1 0] 1 0
s 2.619542307 _26_ AGT --- 102 tcp 1040 [0 0 0 0] ------- [26:0 2:0 32 0] [3 0] 0 0
r 2.619542307 _26_ RTR --- 102 tcp 1040 [0 0 0 0] ------- [26:0 2:0 32 0] [3 0] 0 0
s 2.619542307 _26_ RTR --- 102 tcp 1060 [0 0 0 0] ------- [26:0 2:0 32 2] [3 0] 0 0
s 2.619542307 _26_ AGT --- 103 tcp 1040 [0 0 0 0] ------- [26:0 2:0 32 0] [4 0] 0 0
r 2.619542307 _26_ RTR --- 103 tcp 1040 [0 0 0 0] ------- [26:0 2:0 32 0] [4 0] 0 0
s 2.619542307 _26_ RTR --- 103 tcp 1060 [0 0 0 0] ------- [26:0 2:0 32 2] [4 0] 0 0
r 2.619831764 _2_ MAC --- 0 ACK 38 [0 2 0 0]
s 2.619921307 _26_ MAC --- 0 RTS 44 [253e 2 1a 0]
r 2.620273764 _2_ MAC --- 0 RTS 44 [253e 2 1a 0]
s 2.620283764 _2_ MAC --- 0 CTS 38 [2404 1a 0 0]
r 2.620588221 _26_ MAC --- 0 CTS 38 [2404 1a 0 0]
s 2.620598221 _26_ MAC --- 100 tcp 1112 [13a 2 1a 800] ------- [26:0 2:0 32 2] [2 0] 0 0
r 2.629494678 _2_ MAC --- 100 tcp 1060 [13a 2 1a 800] ------- [26:0 2:0 32 2] [2 0] 1 0
s 2.629504678 _2_ MAC --- 0 ACK 38 [0 1a 0 0]
r 2.629519678 _2_ AGT --- 100 tcp 1060 [13a 2 1a 800] ------- [26:0 2:0 32 2] [2 0] 1 0
s 2.629519678 _2_ AGT --- 104 ack 40 [0 0 0 0] ------- [2:0 26:0 32 0] [2 0] 0 0
r 2.629519678 _2_ RTR --- 104 ack 40 [0 0 0 0] ------- [2:0 26:0 32 0] [2 0] 0 0
s 2.629519678 _2_ RTR --- 104 ack 60 [0 0 0 0] ------- [2:0 26:0 32 26] [2 0] 0 0
r 2.629809134 _26_ MAC --- 0 ACK 38 [0 1a 0 0]
s 2.629859134 _26_ MAC --- 0 RTS 44 [253e 2 1a 0]
r 2.630211591 _2_ MAC --- 0 RTS 44 [253e 2 1a 0]
s 2.630221591 _2_ MAC --- 0 CTS 38 [2404 1a 0 0]
r 2.630526048 _26_ MAC --- 0 CTS 38 [2404 1a 0 0]
s 2.630536048 _26_ MAC --- 102 tcp 1112 [13a 2 1a 800] ------- [26:0 2:0 32 2] [3 0] 0 0
r 2.639432504 _2_ MAC --- 102 tcp 1060 [13a 2 1a 800] ------- [26:0 2:0 32 2] [3 0] 1 0
s 2.639442504 _2_ MAC --- 0 ACK 38 [0 1a 0 0]
r 2.639457504 _2_ AGT --- 102 tcp 1060 [13a 2 1a 800] ------- [26:0 2:0 32 2] [3 0] 1 0
s 2.639457504 _2_ AGT --- 105 ack 40 [0 0 0 0] ------- [2:0 26:0 32 0] [3 0] 0 0
r 2.639457504 _2_ RTR --- 105 ack 40 [0 0 0 0] ------- [2:0 26:0 32 0] [3 0] 0 0
s 2.639457504 _2_ RTR --- 105 ack 60 [0 0 0 0] ------- [2:0 26:0 32 26] [3 0] 0 0
r 2.639746961 _26_ MAC --- 0 ACK 38 [0 1a 0 0]
s 2.640036504 _2_ MAC --- 0 RTS 44 [5fe 1a 2 0]
r 2.640388961 _26_ MAC --- 0 RTS 44 [5fe 1a 2 0]
s 2.640398961 _26_ MAC --- 0 CTS 38 [4c4 2 0 0]
r 2.640703418 _2_ MAC --- 0 CTS 38 [4c4 2 0 0]
s 2.640713418 _2_ MAC --- 104 ack 112 [13a 1a 2 800] ------- [2:0 26:0 32 26] [2 0] 0 0
r 2.641609875 _26_ MAC --- 104 ack 60 [13a 1a 2 800] ------- [2:0 26:0 32 26] [2 0] 1 0
s 2.641619875 _26_ MAC --- 0 ACK 38 [0 2 0 0]
r 2.641634875 _26_ AGT --- 104 ack 60 [13a 1a 2 800] ------- [2:0 26:0 32 26] [2 0] 1 0
s 2.641634875 _26_ AGT --- 106 tcp 1040 [0 0 0 0] ------- [26:0 2:0 32 0] [5 0] 0 0
r 2.641634875 _26_ RTR --- 106 tcp 1040 [0 0 0 0] ------- [26:0 2:0 32 0] [5 0] 0 0
s 2.641634875 _26_ RTR --- 106 tcp 1060 [0 0 0 0] ------- [26:0 2:0 32 2] [5 0] 0 0
s 2.641634875 _26_ AGT --- 107 tcp 1040 [0 0 0 0] ------- [26:0 2:0 32 0] [6 0] 0 0
r 2.641634875 _26_ RTR --- 107 tcp 1040 [0 0 0 0] ------- [26:0 2:0 32 0] [6 0] 0 0
s 2.641634875 _26_ RTR --- 107 tcp 1060 [0 0 0 0] ------- [26:0 2:0 32 2] [6 0] 0 0
r 2.641924331 _2_ MAC --- 0 ACK 38 [0 2 0 0]
s 2.642293875 _26_ MAC --- 0 RTS 44 [253e 2 1a 0]
r 2.642646331 _2_ MAC --- 0 RTS 44 [253e 2 1a 0]
s 2.642656331 _2_ MAC --- 0 CTS 38 [2404 1a 0 0]
r 2.642960788 _26_ MAC --- 0 CTS 38 [2404 1a 0 0]
s 2.642970788 _26_ MAC --- 103 tcp 1112 [13a 2 1a 800] ------- [26:0 2:0 32 2] [4 0] 0 0
s 2.650000000 _26_ AGT --- 108 tcp 40 [0 0 0 0] ------- [26:1 18:0 32 0] [0 0] 0 0
r 2.650000000 _26_ RTR --- 108 tcp 40 [0 0 0 0] ------- [26:1 18:0 32 0] [0 0] 0 0
r 2.651867245 _2_ MAC --- 103 tcp 1060 [13a 2 1a 800] ------- [26:0 2:0 32 2] [4 0] 1 0
s 2.651877245 _2_ MAC --- 0 ACK 38 [0 1a 0 0]
r 2.651892245 _2_ AGT --- 103 tcp 1060 [13a 2 1a 800] ------- [26:0 2:0 32 2] [4 0] 1 0
s 2.651892245 _2_ AGT --- 109 ack 40 [0 0 0 0] ------- [2:0 26:0 32 0] [4 0] 0 0
r 2.651892245 _2_ RTR --- 109 ack 40 [0 0 0 0] ------- [2:0 26:0 32 0] [4 0] 0 0
s 2.651892245 _2_ RTR --- 109 ack 60 [0 0 0 0] ------- [2:0 26:0 32 26] [4 0] 0 0
r 2.652181701 _26_ MAC --- 0 ACK 38 [0 1a 0 0]
s 2.652351701 _26_ MAC --- 0 RTS 44 [253e 2 1a 0]
r 2.652704158 _2_ MAC --- 0 RTS 44 [253e 2 1a 0]
s 2.652714158 _2_ MAC --- 0 CTS 38 [2404 1a 0 0]
r 2.653018615 _26_ MAC --- 0 CTS 38 [2404 1a 0 0]
s 2.653028615 _26_ MAC --- 106 tcp 1112 [13a 2 1a 800] ------- [26:0 2:0 32 2] [5 0] 0 0
r 2.661925072 _2_ MAC --- 106 tcp 1060 [13a 2 1a 800] ------- [26:0 2:0 32 2] [5 0] 1 0
s 2.661935072 _2_ MAC --- 0 ACK 38 [0 1a 0 0]
r 2.661950072 _2_ AGT --- 106 tcp 1060 [13a 2 1a 800] ------- [26:0 2:0 32 2] [5 0] 1 0
s 2.661950072 _2_ AGT --- 110 ack 40 [0 0 0 0] ------- [2:0 26:0 32 0] [5 0] 0 0
r 2.661950072 _2_ RTR --- 110 ack 40 [0 0 0 0] ------- [2:0 26:0 32 0] [5 0] 0 0
s 2.661950072 _2_ RTR --- 110 ack 60 [0 0 0 0] ------- [2:0 26:0 32 26] [5 0] 0 0
r 2.662239528 _26_ MAC --- 0 ACK 38 [0 1a 0 0]
s 2.662369072 _2_ MAC --- 0 RTS 44 [5fe 1a 2 0]
r 2.662721528 _26_ MAC --- 0 RTS 44 [5fe 1a 2 0]
s 2.662731528 _26_ MAC --- 0 CTS 38 [4c4 2 0 0]
r 2.663035985 _2_ MAC --- 0 CTS 38 [4c4 2 0 0]
s 2.663045985 _2_ MAC --- 105 ack 112 [13a 1a 2 800] ------- [2:0 26:0 32 26] [3 0] 0 0
r 2.663942442 _26_ MAC --- 105 ack 60 [13a 1a 2 800] ------- [2:0 26:0 32 26] [3 0] 1 0
s 2.663952442 _26_ MAC --- 0 ACK 38 [0 2 0 0]
r 2.663967442 _26_ AGT --- 105 ack 60 [13a 1a 2 800] ------- [2:0 26:0 32 26] [3 0] 1 0
r 2.664256898 _2_ MAC --- 0 ACK 38 [0 2 0 0]
s 2.664566442 _26_ MAC --- 0 RTS 44 [253e 2 1a 0]
r 2.664918898 _2_ MAC --- 0 RTS 44 [253e 2 1a 0]
s 2.664928898 _2_ MAC --- 0 CTS 38 [2404 1a 0 0]
r 2.665233355 _26_ MAC --- 0 CTS 38 [2404 1a 0 0]
s 2.665243355 _26_ MAC --- 107 tcp 1112 [13a 2 1a 800] ------- [26:0 2:0 32 2] [6 0] 0 0
r 2.674139812 _2_ MAC --- 107 tcp 1060 [13a 2 1a 800] ------- [26:0 2:0 32 2] [6 0] 1 0
s 2.674149812 _2_ MAC --- 0 ACK 38 [0 1a 0 0]
r 2.674164812 _2_ AGT --- 107 tcp 1060 [13a 2 1a 800] ------- [26:0 2:0 32 2] [6 0] 1 0
s 2.674164812 _2_ AGT --- 111 ack 40 [0 0 0 0] ------- [2:0 26:0 32 0] [6 0] 0 0
r 2.674164812 _2_ RTR --- 111 ack 40 [0 0 0 0] ------- [2:0 26:0 32 0] [6 0] 0 0
s 2.674164812 _2_ RTR --- 111 ack 60 [0 0 0 0] ------- [2:0 26:0 32 26] [6 0] 0 0
r 2.674454269 _26_ MAC --- 0 ACK 38 [0 1a 0 0]
s 2.674743812 _2_ MAC --- 0 RTS 44 [5fe 1a 2 0]
r 2.675096269 _26_ MAC --- 0 RTS 44 [5fe 1a 2 0]
s 2.675106269 _26_ MAC --- 0 CTS 38 [4c4 2 0 0]
r 2.675410725 _2_ MAC --- 0 CTS 38 [4c4 2 0 0]
s 2.675420725 _2_ MAC --- 109 ack 112 [13a 1a 2 800] ------- [2:0 26:0 32 26] [4 0] 0 0
r 2.676317182 _26_ MAC --- 109 ack 60 [13a 1a 2 800] ------- [2:0 26:0 32 26] [4 0] 1 0
s 2.676327182 _26_ MAC --- 0 ACK 38 [0 2 0 0]
r 2.676342182 _26_ AGT --- 109 ack 60 [13a 1a 2 800] ------- [2:0 26:0 32 26] [4 0] 1 0
r 2.676631639 _2_ MAC --- 0 ACK 38 [0 2 0 0]
s 2.677081639 _2_ MAC --- 0 RTS 44 [5fe 1a 2 0]
r 2.677434095 _26_ MAC --- 0 RTS 44 [5fe 1a 2 0]
s 2.677444095 _26_ MAC --- 0 CTS 38 [4c4 2 0 0]
r 2.677748552 _2_ MAC --- 0 CTS 38 [4c4 2 0 0]
s 2.677758552 _2_ MAC --- 110 ack 112 [13a 1a 2 800] ------- [2:0 26:0 32 26] [5 0] 0 0
r 2.678655009 _26_ MAC --- 110 ack 60 [13a 1a 2 800] ------- [2:0 26:0 32 26] [5 0] 1 0
s 2.678665009 _26_ MAC --- 0 ACK 38 [0 2 0 0]
r 2.678680009 _26_ AGT --- 110 ack 60 [13a 1a 2 800] ------- [2:0 26:0 32 26] [5 0] 1 0
r 2.678969466 _2_ MAC --- 0 ACK 38 [0 2 0 0]
s 2.679339466 _2_ MAC --- 0 RTS 44 [5fe 1a 2 0]
r 2.679691922 _26_ MAC --- 0 RTS 44 [5fe 1a 2 0]
s 2.679701922 _26_ MAC --- 0 CTS 38 [4c4 2 0 0]
r 2.680006379 _2_ MAC --- 0 CTS 38 [4c4 2 0 0]
s 2.680016379 _2_ MAC --- 111 ack 112 [13a 1a 2 800] ------- [2:0 26:0 32 26] [6 0] 0 0
r 2.680912836 _26_ MAC --- 111 ack 60 [13a 1a 2 800] ------- [2:0 26:0 32 26] [6 0] 1 0
s 2.680922836 _26_ MAC --- 0 ACK 38 [0 2 0 0]
r 2.680937836 _26_ AGT --- 111 ack 60 [13a 1a 2 800] ------- [2:0 26:0 32 26] [6 0] 1 0
r 2.681227292 _2_ MAC --- 0 ACK 38 [0 2 0 0]
s 2.700000000 _26_ AGT --- 112 tcp 40 [0 0 0 0] ------- [26:2 44:0 32 0] [0 0] 0 0
r 2.700000000 _26_ RTR --- 112 tcp 40 [0 0 0 0] ------- [26:2 44:0 32 0] [0 0] 0 0
s 2.700000000 _26_ RTR --- 112 tcp 60 [0 0 0 0] ------- [26:2 44:0 32 44] [0 0] 0 0
s 2.700055000 _26_ MAC --- 0 ARP 80 [0 ffffffff 1a 806] ------- [REQUEST 26/26 0/44]
r 2.700695391 _17_ MAC --- 0 ARP 28 [0 ffffffff 1a 806] ------- [REQUEST 26/26 0/44]
r 2.700695442 _0_ MAC --- 0 ARP 28 [0 ffffffff 1a 806] ------- [REQUEST 26/26 0/44]
r 2.700695449 _14_ MAC --- 0 ARP 28 [0 ffffffff 1a 806] ------- [REQUEST 26/26 0/44]
r 2.700695457 _2_ MAC --- 0 ARP 28 [0 ffffffff 1a 806] ------- [REQUEST 26/26 0/44]
r 2.700695486 _13_ MAC --- 0 ARP 28 [0 ffffffff 1a 806] ------- [REQUEST 26/26 0/44]
r 2.700695581 _47_ MAC --- 0 ARP 28 [0 ffffffff 1a 806] ------- [REQUEST 26/26 0/44]
r 2.700695602 _44_ MAC --- 0 ARP 28 [0 ffffffff 1a 806] ------- [REQUEST 26/26 0/44]
r 2.700695703 _48_ MAC --- 0 ARP 28 [0 ffffffff 1a 806] ------- [REQUEST 26/26 0/44]
r 2.700695776 _19_ MAC --- 0 ARP 28 [0 ffffffff 1a 806] ------- [REQUEST 26/26 0/44]
r 2.700695796 _37_ MAC --- 0 ARP 28 [0 ffffffff 1a 806] ------- [REQUEST 26/26 0/44]
s 2.700750602 _44_ MAC --- 0 RTS 44 [4fe 1a 2c 0]
r 2.701103205 _26_ MAC --- 0 RTS 44 [4fe 1a 2c 0]
s 2.701113205 _26_ MAC --- 0 CTS 38 [3c4 2c 0 0]
r 2.701417807 _44_ MAC --- 0 CTS 38 [3c4 2c 0 0]
s 2.701427807 _44_ MAC --- 0 ARP 80 [13a 1a 2c 806] ------- [REPLY 44/44 26/26]
r 2.702068409 _26_ MAC --- 0 ARP 28 [13a 1a 2c 806] ------- [REPLY 44/44 26/26]
s 2.702078409 _26_ MAC --- 0 ACK 38 [0 2c 0 0]
r 2.702383012 _44_ MAC --- 0 ACK 38 [0 2c 0 0]
s 2.703012409 _26_ MAC --- 0 RTS 44 [5fe 2c 1a 0]
r 2.703365012 _44_ MAC --- 0 RTS 44 [5fe 2c 1a 0]
s 2.703375012 _44_ MAC --- 0 CTS 38 [4c4 1a 0 0]
r 2.703679614 _26_ MAC --- 0 CTS 38 [4c4 1a 0 0]
s 2.703689614 _26_ MAC --- 112 tcp 112 [13a 2c 1a 800] ------- [26:2 44:0 32 44] [0 0] 0 0
r 2.704586217 _44_ MAC --- 112 tcp 60 [13a 2c 1a 800] ------- [26:2 44:0 32 44] [0 0] 1 0
s 2.704596217 _44_ MAC --- 0 ACK 38 [0 1a 0 0]
r 2.704611217 _44_ AGT --- 112 tcp 60 [13a 2c 1a 800] ------- [26:2 44:0 32 44] [0 0] 1 0
s 2.704611217 _44_ AGT --- 113 ack 40 [0 0 0 0] ------- [44:0 26:2 32 0] [0 0] 0 0
r 2.704611217 _44_ RTR --- 113 ack 40 [0 0 0 0] ------- [44:0 26:2 32 0] [0 0] 0 0
s 2.704611217 _44_ RTR --- 113 ack 60 [0 0 0 0] ------- [44:0 26:2 32 26] [0 0] 0 0
r 2.704900819 _26_ MAC --- 0 ACK 38 [0 1a 0 0]
s 2.704970217 _44_ MAC --- 0 RTS 44 [5fe 1a 2c 0]
r 2.705322819 _26_ MAC --- 0 RTS 44 [5fe 1a 2c 0]
s 2.705332819 _26_ MAC --- 0 CTS 38 [4c4 2c 0 0]
r 2.705637421 _44_ MAC --- 0 CTS 38 [4c4 2c 0 0]
s 2.705647421 _44_ MAC --- 113 ack 112 [13a 1a 2c 800] ------- [44:0 26:2 32 26] [0 0] 0 0
r 2.706544024 _26_ MAC --- 113 ack 60 [13a 1a 2c 800] ------- [44:0 26:2 32 26] [0 0] 1 0
s 2.706554024 _26_ MAC --- 0 ACK 38 [0 2c 0 0]
r 2.706569024 _26_ AGT --- 113 ack 60 [13a 1a 2c 800] ------- [44:0 26:2 32 26] [0 0] 1 0
s 2.706569024 _26_ AGT --- 114 tcp 1040 [0 0 0 0] ------- [26:2 44:0 32 0] [1 0] 0 0
r 2.706569024 _26_ RTR --- 114 tcp 1040 [0 0 0 0] ------- [26:2 44:0 32 0] [1 0] 0 0
s 2.706569024 _26_ RTR --- 114 tcp 1060 [0 0 0 0] ------- [26:2 44:0 32 44] [1 0] 0 0
s 2.706569024 _26_ AGT --- 115 tcp 1040 [0 0 0 0] ------- [26:2 44:0 32 0] [2 0] 0 0
r 2.706569024 _26_ RTR --- 115 tcp 1040 [0 0 0 0] ------- [26:2 44:0 32 0] [2 0] 0 0
s 2.706569024 _26_ RTR --- 115 tcp 1060 [0 0 0 0] ------- [26:2 44:0 32 44] [2 0] 0 0
r 2.706858626 _44_ MAC --- 0 ACK 38 [0 2c 0 0]
s 2.707248024 _26_ MAC --- 0 RTS 44 [253e 2c 1a 0]
r 2.707600626 _44_ MAC --- 0 RTS 44 [253e 2c 1a 0]
s 2.707610626 _44_ MAC --- 0 CTS 38 [2404 1a 0 0]
r 2.707915228 _26_ MAC --- 0 CTS 38 [2404 1a 0 0]
s 2.707925228 _26_ MAC --- 114 tcp 1112 [13a 2c 1a 800] ------- [26:2 44:0 32 44] [1 0] 0 0
r 2.716821831 _44_ MAC --- 114 tcp 1060 [13a 2c 1a 800] ------- [26:2 44:0 32 44] [1 0] 1 0
s 2.716831831 _44_ MAC --- 0 ACK 38 [0 1a 0 0]
r 2.716846831 _44_ AGT --- 114 tcp 1060 [13a 2c 1a 800] ------- [26:2 44:0 32 44] [1 0] 1 0
s 2.716846831 _44_ AGT --- 116 ack 40 [0 0 0 0] ------- [44:0 26:2 32 0] [1 0] 0 0
r 2.716846831 _44_ RTR --- 116 ack 40 [0 0 0 0] ------- [44:0 26:2 32 0] [1 0] 0 0
s 2.716846831 _44_ RTR --- 116 ack 60 [0 0 0 0] ------- [44:0 26:2 32 26] [1 0] 0 0
r 2.717136433 _26_ MAC --- 0 ACK 38 [0 1a 0 0]
s 2.717225831 _44_ MAC --- 0 RTS 44 [5fe 1a 2c 0]
r 2.717578433 _26_ MAC --- 0 RTS 44 [5fe 1a 2c 0]
s 2.717588433 _26_ MAC --- 0 CTS 38 [4c4 2c 0 0]
r 2.717893036 _44_ MAC --- 0 CTS 38 [4c4 2c 0 0]
s 2.717903036 _44_ MAC --- 116 ack 112 [13a 1a 2c 800] ------- [44:0 26:2 32 26] [1 0] 0 0
r 2.718799638 _26_ MAC --- 116 ack 60 [13a 1a 2c 800] ------- [44:0 26:2 32 26] [1 0] 1 0
s 2.718809638 _26_ MAC --- 0 ACK 38 [0 2c 0 0]
r 2.718824638 _26_ AGT --- 116 ack 60 [13a 1a 2c 800] ------- [44:0 26:2 32 26] [1 0] 1 0
s 2.718824638 _26_ AGT --- 117 tcp 1040 [0 0 0 0] ------- [26:2 44:0 32 0] [3 0] 0 0
r 2.718824638 _26_ RTR --- 117 tcp 1040 [0 0 0 0] ------- [26:2 44:0 32 0] [3 0] 0 0
s 2.718824638 _26_ RTR --- 117 tcp 1060 [0 0 0 0] ------- [26:2 44:0 32 44] [3 0] 0 0
s 2.718824638 _26_ AGT --- 118 tcp 1040 [0 0 0 0] ------- [26:2 44:0 32 0] [4 0] 0 0
r 2.718824638 _26_ RTR --- 118 tcp 1040 [0 0 0 0] ------- [26:2 44:0 32 0] [4 0] 0 0
s 2.718824638 _26_ RTR --- 118 tcp 1060 [0 0 0 0] ------- [26:2 44:0 32 44] [4 0] 0 0
r 2.719114240 _44_ MAC --- 0 ACK 38 [0 2c 0 0]
s 2.719623638 _26_ MAC --- 0 RTS 44 [253e 2c 1a 0]
r 2.719976240 _44_ MAC --- 0 RTS 44 [253e 2c 1a 0]
s 2.719986240 _44_ MAC --- 0 CTS 38 [2404 1a 0 0]
r 2.720290843 _26_ MAC --- 0 CTS 38 [2404 1a 0 0]
s 2.720300843 _26_ MAC --- 115 tcp 1112 [13a 2c 1a 800] ------- [26:2 44:0 32 44] [2 0] 0 0
r 2.729197445 _44_ MAC --- 115 tcp 1060 [13a 2c 1a 800] ------- [26:2 44:0 32 44] [2 0] 1 0
s 2.729207445 _44_ MAC --- 0 ACK 38 [0 1a 0 0]
r 2.729222445 _44_ AGT --- 115 tcp 1060 [13a 2c 1a 800] ------- [26:2 44:0 32 44] [2 0] 1 0
s 2.729222445 _44_ AGT --- 119 ack 40 [0 0 0 0] ------- [44:0 26:2 32 0] [2 0] 0 0
r 2.729222445 _44_ RTR --- 119 ack 40 [0 0 0 0] ------- [44:0 26:2 32 0] [2 0] 0 0
s 2.729222445 _44_ RTR --- 119 ack 60 [0 0 0 0] ------- [44:0 26:2 32 26] [2 0] 0 0
r 2.729512047 _26_ MAC --- 0 ACK 38 [0 1a 0 0]
s 2.729701445 _44_ MAC --- 0 RTS 44 [5fe 1a 2c 0]
r 2.730054047 _26_ MAC --- 0 RTS 44 [5fe 1a 2c 0]
s 2.730064047 _26_ MAC --- 0 CTS 38 [4c4 2c 0 0]
r 2.730368650 _44_ MAC --- 0 CTS 38 [4c4 2c 0 0]
s 2.730378650 _44_ MAC --- 119 ack 112 [13a 1a 2c 800] ------- [44:0 26:2 32 26] [2 0] 0 0
r 2.731275252 _26_ MAC --- 119 ack 60 [13a 1a 2c 800] ------- [44:0 26:2 32 26] [2 0] 1 0
s 2.731285252 _26_ MAC --- 0 ACK 38 [0 2c 0 0]
r 2.731300252 _26_ AGT --- 119 ack 60 [13a 1a 2c 800] ------- [44:0 26:2 32 26] [2 0] 1 0
s 2.731300252 _26_ AGT --- 120 tcp 1040 [0 0 0 0] ------- [26:2 44:0 32 0] [5 0] 0 0
r 2.731300252 _26_ RTR --- 120 tcp 1040 [0 0 0 0] ------- [26:2 44:0 32 0] [5 0] 0 0
s 2.731300252 _26_ RTR --- 120 tcp 1060 [0 0 0 0] ------- [26:2 44:0 32 44] [5 0] 0 0
s 2.731300252 _26_ AGT --- 121 tcp 1040 [0 0 0 0] ------- [26:2 44:0 32 0] [6 0] 0 0
r 2.731300252 _26_ RTR --- 121 tcp 1040 [0 0 0 0] ------- [26:2 44:0 32 0] [6 0] 0 0
s 2.731300252 _26_ RTR --- 121 tcp 1060 [0 0 0 0] ------- [26:2 44:0 32 44] [6 0] 0 0
r 2.731589855 _44_ MAC --- 0 ACK 38 [0 2c 0 0]
s 2.731759252 _26_ MAC --- 0 RTS 44 [253e 2c 1a 0]
r 2.732111855 _44_ MAC --- 0 RTS 44 [253e 2c 1a 0]
s 2.732121855 _44_ MAC --- 0 CTS 38 [2404 1a 0 0]
r 2.732426457 _26_ MAC --- 0 CTS 38 [2404 1a 0 0]
s 2.732436457 _26_ MAC --- 117 tcp 1112 [13a 2c 1a 800] ------- [26:2 44:0 32 44] [3 0] 0 0
r 2.741333059 _44_ MAC --- 117 tcp 1060 [13a 2c 1a 800] ------- [26:2 44:0 32 44] [3 0] 1 0
s 2.741343059 _44_ MAC --- 0 ACK 38 [0 1a 0 0]
r 2.741358059 _44_ AGT --- 117 tcp 1060 [13a 2c 1a 800] ------- [26:2 44:0 32 44] [3 0] 1 0
s 2.741358059 _44_ AGT --- 122 ack 40 [0 0 0 0] ------- [44:0 26:2 32 0] [3 0] 0 0
r 2.741358059 _44_ RTR --- 122 ack 40 [0 0 0 0] ------- [44:0 26:2 32 0] [3 0] 0 0
s 2.741358059 _44_ RTR --- 122 ack 60 [0 0 0 0] ------- [44:0 26:2 32 26] [3 0] 0 0
r 2.741647662 _26_ MAC --- 0 ACK 38 [0 1a 0 0]
s 2.741737662 _26_ MAC --- 0 RTS 44 [253e 2c 1a 0]
r 2.742090264 _44_ MAC --- 0 RTS 44 [253e 2c 1a 0]
s 2.742100264 _44_ MAC --- 0 CTS 38 [2404 1a 0 0]
r 2.742404866 _26_ MAC --- 0 CTS 38 [2404 1a 0 0]
s 2.742414866 _26_ MAC --- 118 tcp 1112 [13a 2c 1a 800] ------- [26:2 44:0 32 44] [4 0] 0 0
s 2.750000000 _26_ AGT --- 123 tcp 40 [0 0 0 0] ------- [26:3 4:0 32 0] [0 0] 0 0
r 2.750000000 _26_ RTR --- 123 tcp 40 [0 0 0 0] ------- [26:3 4:0 32 0] [0 0] 0 0
r 2.751311469 _44_ MAC --- 118 tcp 1060 [13a 2c 1a 800] ------- [26:2 44:0 32 44] [4 0] 1 0
s 2.751321469 _44_ MAC --- 0 ACK 38 [0 1a 0 0]
r 2.751336469 _44_ AGT --- 118 tcp 1060 [13a 2c 1a 800] ------- [26:2 44:0 32 44] [4 0] 1 0
s 2.751336469 _44_ AGT --- 124 ack 40 [0 0 0 0] ------- [44:0 26:2 32 0] [4 0] 0 0
r 2.751336469 _44_ RTR --- 124 ack 40 [0 0 0 0] ------- [44:0 26:2 32 0] [4 0] 0 0
s 2.751336469 _44_ RTR --- 124 ack 60 [0 0 0 0] ------- [44:0 26:2 32 26] [4 0] 0 0
r 2.751626071 _26_ MAC --- 0 ACK 38 [0 1a 0 0]
s 2.751775469 _44_ MAC --- 0 RTS 44 [5fe 1a 2c 0]
r 2.752128071 _26_ MAC --- 0 RTS 44 [5fe 1a 2c 0]
s 2.752138071 _26_ MAC --- 0 CTS 38 [4c4 2c 0 0]
r 2.752442674 _44_ MAC --- 0 CTS 38 [4c4 2c 0 0]
s 2.752452674 _44_ MAC --- 122 ack 112 [13a 1a 2c 800] ------- [44:0 26:2 32 26] [3 0] 0 0
r 2.753349276 _26_ MAC --- 122 ack 60 [13a 1a 2c 800] ------- [44:0 26:2 32 26] [3 0] 1 0
s 2.753359276 _26_ MAC --- 0 ACK 38 [0 2c 0 0]
r 2.753374276 _26_ AGT --- 122 ack 60 [13a 1a 2c 800] ------- [44:0 26:2 32 26] [3 0] 1 0
r 2.753663878 _44_ MAC --- 0 ACK 38 [0 2c 0 0]
s 2.753753878 _44_ MAC --- 0 RTS 44 [5fe 1a 2c 0]
r 2.754106481 _26_ MAC --- 0 RTS 44 [5fe 1a 2c 0]
s 2.754116481 _26_ MAC --- 0 CTS 38 [4c4 2c 0 0]
r 2.754421083 _44_ MAC --- 0 CTS 38 [4c4 2c 0 0]
s 2.754431083 _44_ MAC --- 124 ack 112 [13a 1a 2c 800] ------- [44:0 26:2 32 26] [4 0] 0 0
r 2.755327685 _26_ MAC --- 124 ack 60 [13a 1a 2c 800] ------- [44:0 26:2 32 26] [4 0] 1 0
s 2.755337685 _26_ MAC --- 0 ACK 38 [0 2c 0 0]
r 2.755352685 _26_ AGT --- 124 ack 60 [13a 1a 2c 800] ------- [44:0 26:2 32 26] [4 0] 1 0
r 2.755642288 _44_ MAC --- 0 ACK 38 [0 2c 0 0]
s 2.755991685 _26_ MAC --- 0 RTS 44 [253e 2c 1a 0]
r 2.756344288 _44_ MAC --- 0 RTS 44 [253e 2c 1a 0]
s 2.756354288 _44_ MAC --- 0 CTS 38 [2404 1a 0 0]
r 2.756658890 _26_ MAC --- 0 CTS 38 [2404 1a 0 0]
s 2.756668890 _26_ MAC --- 120 tcp 1112 [13a 2c 1a 800] ------- [26:2 44:0 32 44] [5 0] 0 0
r 2.765565493 _44_ MAC --- 120 tcp 1060 [13a 2c 1a 800] ------- [26:2 44:0 32 44] [5 0] 1 0
s 2.765575493 _44_ MAC --- 0 ACK 38 [0 1a 0 0]
r 2.765590493 _44_ AGT --- 120 tcp 1060 [13a 2c 1a 800] ------- [26:2 44:0 32 44] [5 0] 1 0
s 2.765590493 _44_ AGT --- 125 ack 40 [0 0 0 0] ------- [44:0 26:2 32 0] [5 0] 0 0
r 2.765590493 _44_ RTR --- 125 ack 40 [0 0 0 0] ------- [44:0 26:2 32 0] [5 0] 0 0
s 2.765590493 _44_ RTR --- 125 ack 60 [0 0 0 0] ------- [44:0 26:2 32 26] [5 0] 0 0
r 2.765880095 _26_ MAC --- 0 ACK 38 [0 1a 0 0]
s 2.766009493 _44_ MAC --- 0 RTS 44 [5fe 1a 2c 0]
r 2.766362095 _26_ MAC --- 0 RTS 44 [5fe 1a 2c 0]
s 2.766372095 _26_ MAC --- 0 CTS 38 [4c4 2c 0 0]
r 2.766676697 _44_ MAC --- 0 CTS 38 [4c4 2c 0 0]
s 2.766686697 _44_ MAC --- 125 ack 112 [13a 1a 2c 800] ------- [44:0 26:2 32 26] [5 0] 0 0
r 2.767583300 _26_ MAC --- 125 ack 60 [13a 1a 2c 800] ------- [44:0 26:2 32 26] [5 0] 1 0
s 2.767593300 _26_ MAC --- 0 ACK 38 [0 2c 0 0]
r 2.767608300 _26_ AGT --- 125 ack 60 [13a 1a 2c 800] ------- [44:0 26:2 32 26] [5 0] 1 0
r 2.767897902 _44_ MAC --- 0 ACK 38 [0 2c 0 0]
s 2.768027300 _26_ MAC --- 0 RTS 44 [253e 2c 1a 0]
r 2.768379902 _44_ MAC --- 0 RTS 44 [253e 2c 1a 0]
s 2.768389902 _44_ MAC --- 0 CTS 38 [2404 1a 0 0]
r 2.768694504 _26_ MAC --- 0 CTS 38 [2404 1a 0 0]
s 2.768704504 _26_ MAC --- 121 tcp 1112 [13a 2c 1a 800] ------- [26:2 44:0 32 44] [6 0] 0 0
r 2.777601107 _44_ MAC --- 121 tcp 1060 [13a 2c 1a 800] ------- [26:2 44:0 32 44] [6 0] 1 0
s 2.777611107 _44_ MAC --- 0 ACK 38 [0 1a 0 0]
r 2.777626107 _44_ AGT --- 121 tcp 1060 [13a 2c 1a 800] ------- [26:2 44:0 32 44] [6 0] 1 0
s 2.777626107 _44_ AGT --- 126 ack 40 [0 0 0 0] ------- [44:0 26:2 32 0] [6 0] 0 0
r 2.777626107 _44_ RTR --- 126 ack 40 [0 0 0 0] ------- [44:0 26:2 32 0] [6 0] 0 0
s 2.777626107 _44_ RTR --- 126 ack 60 [0 0 0 0] ------- [44:0 26:2 32 26] [6 0] 0 0
r 2.777915709 _26_ MAC --- 0 ACK 38 [0 1a 0 0]
s 2.778025107 _44_ MAC --- 0 RTS 44 [5fe 1a 2c 0]
r 2.778377709 _26_ MAC --- 0 RTS 44 [5fe 1a 2c 0]
s 2.778387709 _26_ MAC --- 0 CTS 38 [4c4 2c 0 0]
r 2.778692312 _44_ MAC --- 0 CTS 38 [4c4 2c 0 0]
s 2.778702312 _44_ MAC --- 126 ack 112 [13a 1a 2c 800] ------- [44:0 26:2 32 26] [6 0] 0 0
r 2.779598914 _26_ MAC --- 126 ack 60 [13a 1a 2c 800] ------- [44:0 26:2 32 26] [6 0] 1 0
s 2.779608914 _26_ MAC --- 0 ACK 38 [0 2c 0 0]
r 2.779623914 _26_ AGT --- 126 ack 60 [13a 1a 2c 800] ------- [44:0 26:2 32 26] [6 0] 1 0
r 2.779913516 _44_ MAC --- 0 ACK 38 [0 2c 0 0]
s 2.800000000 _26_ AGT --- 127 tcp 40 [0 0 0 0] ------- [26:4 41:0 32 0] [0 0] 0 0
r 2.800000000 _26_ RTR --- 127 tcp 40 [0 0 0 0] ------- [26:4 41:0 32 0] [0 0] 0 0
s 2.850000000 _26_ AGT --- 128 tcp 40 [0 0 0 0] ------- [26:5 32:0 32 0] [0 0] 0 0
r 2.850000000 _26_ RTR --- 128 tcp 40 [0 0 0 0] ------- [26:5 32:0 32 0] [0 0] 0 0
s 2.900000000 _26_ AGT --- 129 tcp 40 [0 0 0 0] ------- [26:6 33:0 32 0] [0 0] 0 0
r 2.900000000 _26_ RTR --- 129 tcp 40 [0 0 0 0] ------- [26:6 33:0 32 0] [0 0] 0 0
s 2.950000000 _26_ AGT --- 130 tcp 40 [0 0 0 0] ------- [26:7 13:0 32 0] [0 0] 0 0
r 2.950000000 _26_ RTR --- 130 tcp 40 [0 0 0 0] ------- [26:7 13:0 32 0] [0 0] 0 0
s 2.950000000 _26_ RTR --- 130 tcp 60 [0 0 0 0] ------- [26:7 13:0 32 13] [0 0] 0 0
s 2.950055000 _26_ MAC --- 0 ARP 80 [0 ffffffff 1a 806] ------- [REQUEST 26/26 0/13]
r 2.950695391 _17_ MAC --- 0 ARP 28 [0 ffffffff 1a 806] ------- [REQUEST 26/26 0/13]
r 2.950695442 _0_ MAC --- 0 ARP 28 [0 ffffffff 1a 806] ------- [REQUEST 26/26 0/13]
r 2.950695449 _14_ MAC --- 0 ARP 28 [0 ffffffff 1a 806] ------- [REQUEST 26/26 0/13]
r 2.950695457 _2_ MAC --- 0 ARP 28 [0 ffffffff 1a 806] ------- [REQUEST 26/26 0/13]
r 2.950695486 _13_ MAC --- 0 ARP 28 [0 ffffffff 1a 806] ------- [REQUEST 26/26 0/13]
r 2.950695581 _47_ MAC --- 0 ARP 28 [0 ffffffff 1a 806] ------- [REQUEST 26/26 0/13]
r 2.950695602 _44_ MAC --- 0 ARP 28 [0 ffffffff 1a 806] ------- [REQUEST 26/26 0/13]
r 2.950695703 _48_ MAC --- 0 ARP 28 [0 ffffffff 1a 806] ------- [REQUEST 26/26 0/13]
r 2.950695776 _19_ MAC --- 0 ARP 28 [0 ffffffff 1a 806] ------- [REQUEST 26/26 0/13]
r 2.950695796 _37_ MAC --- 0 ARP 28 [0 ffffffff 1a 806] ------- [REQUEST 26/26 0/13]
s 2.950750486 _13_ MAC --- 0 RTS 44 [4fe 1a d 0]
r 2.951102972 _26_ MAC --- 0 RTS 44 [4fe 1a d 0]
s 2.951112972 _26_ MAC --- 0 CTS 38 [3c4 d 0 0]
r 2.951417458 _13_ MAC --- 0 CTS 38 [3c4 d 0 0]
s 2.951427458 _13_ MAC --- 0 ARP 80 [13a 1a d 806] ------- [REPLY 13/13 26/26]
r 2.952067944 _26_ MAC --- 0 ARP 28 [13a 1a d 806] ------- [REPLY 13/13 26/26]
s 2.952077944 _26_ MAC --- 0 ACK 38 [0 d 0 0]
r 2.952382430 _13_ MAC --- 0 ACK 38 [0 d 0 0]
s 2.952471944 _26_ MAC --- 0 RTS 44 [5fe d 1a 0]
r 2.952824430 _13_ MAC --- 0 RTS 44 [5fe d 1a 0]
s 2.952834430 _13_ MAC --- 0 CTS 38 [4c4 1a 0 0]
r 2.953138915 _26_ MAC --- 0 CTS 38 [4c4 1a 0 0]
s 2.953148915 _26_ MAC --- 130 tcp 112 [13a d 1a 800] ------- [26:7 13:0 32 13] [0 0] 0 0
r 2.954045401 _13_ MAC --- 130 tcp 60 [13a d 1a 800] ------- [26:7 13:0 32 13] [0 0] 1 0
s 2.954055401 _13_ MAC --- 0 ACK 38 [0 1a 0 0]
r 2.954070401 _13_ AGT --- 130 tcp 60 [13a d 1a 800] ------- [26:7 13:0 32 13] [0 0] 1 0
s 2.954070401 _13_ AGT --- 131 ack 40 [0 0 0 0] ------- [13:0 26:7 32 0] [0 0] 0 0
r 2.954070401 _13_ RTR --- 131 ack 40 [0 0 0 0] ------- [13:0 26:7 32 0] [0 0] 0 0
s 2.954070401 _13_ RTR --- 131 ack 60 [0 0 0 0] ------- [13:0 26:7 32 26] [0 0] 0 0
r 2.954359887 _26_ MAC --- 0 ACK 38 [0 1a 0 0]
s 2.954809401 _13_ MAC --- 0 RTS 44 [5fe 1a d 0]
r 2.955161887 _26_ MAC --- 0 RTS 44 [5fe 1a d 0]
s 2.955171887 _26_ MAC --- 0 CTS 38 [4c4 d 0 0]
r 2.955476373 _13_ MAC --- 0 CTS 38 [4c4 d 0 0]
s 2.955486373 _13_ MAC --- 131 ack 112 [13a 1a d 800] ------- [13:0 26:7 32 26] [0 0] 0 0
r 2.956382859 _26_ MAC --- 131 ack 60 [13a 1a d 800] ------- [13:0 26:7 32 26] [0 0] 1 0
s 2.956392859 _26_ MAC --- 0 ACK 38 [0 d 0 0]
r 2.956407859 _26_ AGT --- 131 ack 60 [13a 1a d 800] ------- [13:0 26:7 32 26] [0 0] 1 0
s 2.956407859 _26_ AGT --- 132 tcp 1040 [0 0 0 0] ------- [26:7 13:0 32 0] [1 0] 0 0
r 2.956407859 _26_ RTR --- 132 tcp 1040 [0 0 0 0] ------- [26:7 13:0 32 0] [1 0] 0 0
s 2.956407859 _26_ RTR --- 132 tcp 1060 [0 0 0 0] ------- [26:7 13:0 32 13] [1 0] 0 0
s 2.956407859 _26_ AGT --- 133 tcp 1040 [0 0 0 0] ------- [26:7 13:0 32 0] [2 0] 0 0
[truncated: 2,519 more rows]
