# Supplementary material for: Quantum readout and gradient deep learning model for secure and sustainable data access in IWSN
Source: PeerJ Comput Sci. 2022 Jun 6;8:e983. doi: 10.7717/peerj-cs.983 (PMC9202624; doi:10.7717/peerj-cs.983)
Supplement: Supplemental Information 2 [file peerj-cs-08-983-s002.zip]

Archive with 11 entries (10 files):
- Mod 2/
- Mod 2/mod2.tcl
- Mod 2/nn.c
- Mod 2/nn.exe
- Mod 2/ns.exe
- Mod 2/nsg2.1.jar
- Mod 2/out.nam
- Mod 2/out.tr
- Mod 2/out11.tr
- Mod 2/Raw Data.csv
- Mod 2/tcl830.exe
