# Supplementary material for: Quantum readout and gradient deep learning model for secure and sustainable data access in IWSN
Source: PeerJ Comput Sci. 2022 Jun 6;8:e983. doi: 10.7717/peerj-cs.983 (PMC9202624; doi:10.7717/peerj-cs.983)
Supplement: Supplemental Information 2 [file peerj-cs-08-983-s002.zip › Mod 2/out.nam]

W -t * -x 1050 -y 1100
n -t * -s 0  -x 808.03804402613923 -y 595.4059473217493 -Z 0 -z 50  -v circle -c black
n -t * -s 1  -x 787.75663663994362 -y 825.7920075328052 -Z 0 -z 50  -v circle -c black
n -t * -s 2  -x 186.27060385712917 -y 450.03902676982761 -Z 0 -z 50  -v circle -c black
n -t * -s 3  -x 205.92292049244182 -y 446.52471646970355 -Z 0 -z 50  -v circle -c black
n -t * -s 4  -x 540.9097063079987 -y 169.43391853451445 -Z 0 -z 50  -v circle -c black
n -t * -s 5  -x 75.868809584467115 -y 727.08268613884354 -Z 0 -z 50  -v circle -c black
n -t * -s 6  -x 778.70593554280049 -y 810.65866784688956 -Z 0 -z 50  -v circle -c black
n -t * -s 7  -x 540.23050267260078 -y 454.0584184015442 -Z 0 -z 50  -v circle -c black
n -t * -s 8  -x 259.83807475298551 -y 298.52237342788015 -Z 0 -z 50  -v circle -c black
n -t * -s 9  -x 665.53020238202544 -y 366.11143470095072 -Z 0 -z 50  -v circle -c black
n -t * -s 10  -x 834.88301887869977 -y 878.89829430677844 -Z 0 -z 50  -v circle -c black
n -t * -s 11  -x 843.63241402601466 -y 329.9825352290564 -Z 0 -z 50  -v circle -c black
n -t * -s 12  -x 216.46959475077205 -y 404.47897622570349 -Z 0 -z 50  -v circle -c black
n -t * -s 13  -x 378.15342539835416 -y 724.62067013821593 -Z 0 -z 50  -v circle -c black
n -t * -s 14  -x 799.60301299560956 -y 127.83941720977397 -Z 0 -z 50  -v circle -c black
n -t * -s 15  -x 297.08504467135526 -y 808.34579146855776 -Z 0 -z 50  -v circle -c black
n -t * -s 16  -x 367.71721205102153 -y 823.18294151834357 -Z 0 -z 50  -v circle -c black
n -t * -s 17  -x 435.69809879907319 -y 377.94651602299257 -Z 0 -z 50  -v circle -c black
n -t * -s 18  -x 847.09479843596682 -y 22.277313294949622 -Z 0 -z 50  -v circle -c black
n -t * -s 19  -x 14.804548218289645 -y 420.04190479407174 -Z 0 -z 50  -v circle -c black
n -t * -s 20  -x 44.293873964014409 -y 147.13971319009536 -Z 0 -z 50  -v circle -c black
n -t * -s 21  -x 677.15958593280959 -y 521.16077273206815 -Z 0 -z 50  -v circle -c black
n -t * -s 22  -x 349.10730787045662 -y 346.52337876452293 -Z 0 -z 50  -v circle -c black
n -t * -s 23  -x 118.42689533644676 -y 500.82991966085041 -Z 0 -z 50  -v circle -c black
n -t * -s 24  -x 648.45973991251537 -y 562.84870964607626 -Z 0 -z 50  -v circle -c black
n -t * -s 25  -x 798.26302160428042 -y 106.6041031417456 -Z 0 -z 50  -v circle -c black
n -t * -s 26  -x 695.1615033183067 -y 679.38627078169327 -Z 0 -z 50  -v circle -c black
n -t * -s 27  -x 145.05302791718998 -y 706.24020421236764 -Z 0 -z 50  -v circle -c black
n -t * -s 28  -x 579.11219726275283 -y 538.69939508787331 -Z 0 -z 50  -v circle -c black
n -t * -s 29  -x 820.7332418862419 -y 663.5963820682822 -Z 0 -z 50  -v circle -c black
n -t * -s 30  -x 264.3934216184511 -y 360.23714130755383 -Z 0 -z 50  -v circle -c black
n -t * -s 31  -x 205.63395605684909 -y 89.899447462474669 -Z 0 -z 50  -v circle -c black
n -t * -s 32  -x 740.01350181177884 -y 306.92495056750482 -Z 0 -z 50  -v circle -c black
n -t * -s 33  -x 587.64418805374021 -y 835.86861921281957 -Z 0 -z 50  -v circle -c black
n -t * -s 34  -x 343.88310985820516 -y 743.42738685357733 -Z 0 -z 50  -v circle -c black
n -t * -s 35  -x 84.09084807340561 -y 314.88356972806326 -Z 0 -z 50  -v circle -c black
n -t * -s 36  -x 248.1564195585234 -y 164.9435201030893 -Z 0 -z 50  -v circle -c black
n -t * -s 37  -x 205.74237262166216 -y 112.0566522758718 -Z 0 -z 50  -v circle -c black
n -t * -s 38  -x 536.15480057716127 -y 353.73330034955092 -Z 0 -z 50  -v circle -c black
n -t * -s 39  -x 695.57897490243386 -y 495.83118520482964 -Z 0 -z 50  -v circle -c black
n -t * -s 40  -x 334.72973757178045 -y 802.69936891398356 -Z 0 -z 50  -v circle -c black
n -t * -s 41  -x 868.29333732290809 -y 806.12038611719402 -Z 0 -z 50  -v circle -c black
n -t * -s 42  -x 765.32947168002352 -y 92.430526154316283 -Z 0 -z 50  -v circle -c black
n -t * -s 43  -x 79.85307559364152 -y 190.64150233317235 -Z 0 -z 50  -v circle -c black
n -t * -s 44  -x 111.72971362794271 -y 441.29694483303325 -Z 0 -z 50  -v circle -c black
n -t * -s 45  -x 877.75180878944309 -y 474.65032417078055 -Z 0 -z 50  -v circle -c black
n -t * -s 46  -x 747.99833830818454 -y 408.0719456579871 -Z 0 -z 50  -v circle -c black
n -t * -s 47  -x 465.19067378956396 -y 159.65438120051024 -Z 0 -z 50  -v circle -c black
n -t * -s 48  -x 411.18483697585054 -y 583.55505312027185 -Z 0 -z 50  -v circle -c black
n -t * -s 49  -x 509.77779240802761 -y 735.35700171969688 -Z 0 -z 50  -v circle -c black
V -t * -v 1.0a5 -a 0
A -t * -n 1 -p 0 -o 0xffffffff -c 31 -a 1
A -t * -h 1 -m 2147483647 -s 0
c -t * -i 0 -n purple
n -t 0 -s 0 -S COLOR -c lightgray -o blue -i lightgray -I blue
n -t 0 -s 1 -S COLOR -c lightgray -o blue -i lightgray -I blue
n -t 0 -s 2 -S COLOR -c lightgray -o blue -i lightgray -I blue
n -t 0 -s 3 -S COLOR -c lightgray -o blue -i lightgray -I blue
n -t 0 -s 4 -S COLOR -c lightgray -o blue -i lightgray -I blue
n -t 0 -s 5 -S COLOR -c lightgray -o blue -i lightgray -I blue
n -t 0 -s 6 -S COLOR -c lightgray -o blue -i lightgray -I blue
n -t 0 -s 7 -S COLOR -c lightgray -o blue -i lightgray -I blue
n -t 0 -s 8 -S COLOR -c lightgray -o blue -i lightgray -I blue
n -t 0 -s 9 -S COLOR -c lightgray -o blue -i lightgray -I blue
n -t 0 -s 10 -S COLOR -c lightgray -o blue -i lightgray -I blue
n -t 0 -s 11 -S COLOR -c lightgray -o blue -i lightgray -I blue
n -t 0 -s 12 -S COLOR -c lightgray -o blue -i lightgray -I blue
n -t 0 -s 13 -S COLOR -c lightgray -o blue -i lightgray -I blue
n -t 0 -s 14 -S COLOR -c lightgray -o blue -i lightgray -I blue
n -t 0 -s 15 -S COLOR -c lightgray -o blue -i lightgray -I blue
n -t 0 -s 16 -S COLOR -c lightgray -o blue -i lightgray -I blue
n -t 0 -s 17 -S COLOR -c lightgray -o blue -i lightgray -I blue
n -t 0 -s 18 -S COLOR -c lightgray -o blue -i lightgray -I blue
n -t 0 -s 19 -S COLOR -c lightgray -o blue -i lightgray -I blue
n -t 0 -s 20 -S COLOR -c lightgray -o blue -i lightgray -I blue
n -t 0 -s 21 -S COLOR -c lightgray -o blue -i lightgray -I blue
n -t 0 -s 22 -S COLOR -c lightgray -o blue -i lightgray -I blue
n -t 0 -s 23 -S COLOR -c lightgray -o blue -i lightgray -I blue
n -t 0 -s 24 -S COLOR -c lightgray -o blue -i lightgray -I blue
n -t 0 -s 25 -S COLOR -c lightgray -o blue -i lightgray -I blue
n -t 0 -s 26 -S COLOR -c lightgray -o blue -i lightgray -I blue
n -t 0 -s 27 -S COLOR -c lightgray -o blue -i lightgray -I blue
n -t 0 -s 28 -S COLOR -c lightgray -o blue -i lightgray -I blue
n -t 0 -s 29 -S COLOR -c lightgray -o blue -i lightgray -I blue
n -t 0 -s 30 -S COLOR -c lightgray -o blue -i lightgray -I blue
n -t 0 -s 31 -S COLOR -c lightgray -o blue -i lightgray -I blue
n -t 0 -s 32 -S COLOR -c lightgray -o blue -i lightgray -I blue
n -t 0 -s 33 -S COLOR -c lightgray -o blue -i lightgray -I blue
n -t 0 -s 34 -S COLOR -c lightgray -o blue -i lightgray -I blue
n -t 0 -s 35 -S COLOR -c lightgray -o blue -i lightgray -I blue
n -t 0 -s 36 -S COLOR -c lightgray -o blue -i lightgray -I blue
n -t 0 -s 37 -S COLOR -c lightgray -o blue -i lightgray -I blue
n -t 0 -s 38 -S COLOR -c lightgray -o blue -i lightgray -I blue
n -t 0 -s 39 -S COLOR -c lightgray -o blue -i lightgray -I blue
n -t 0 -s 40 -S COLOR -c lightgray -o blue -i lightgray -I blue
n -t 0 -s 41 -S COLOR -c lightgray -o blue -i lightgray -I blue
n -t 0 -s 42 -S COLOR -c lightgray -o blue -i lightgray -I blue
n -t 0 -s 43 -S COLOR -c lightgray -o blue -i lightgray -I blue
n -t 0 -s 44 -S COLOR -c lightgray -o blue -i lightgray -I blue
n -t 0 -s 45 -S COLOR -c lightgray -o blue -i lightgray -I blue
n -t 0 -s 46 -S COLOR -c lightgray -o blue -i lightgray -I blue
n -t 0 -s 47 -S COLOR -c lightgray -o blue -i lightgray -I blue
n -t 0 -s 48 -S COLOR -c lightgray -o blue -i lightgray -I blue
n -t 0 -s 49 -S COLOR -c lightgray -o blue -i lightgray -I blue
n -t 0.000000 -s 0 -x 808.038044 -y 595.405947 -u -11441.682632 -v 1156.675646 -T 0.015211
n -t 0.000000 -s 1 -x 787.756637 -y 825.792008 -u -4067.672868 -v -10756.581122 -T 0.057713
n -t 0.000000 -s 2 -x 186.270604 -y 450.039027 -u 11485.222671 -v 582.803740 -T 0.049692
n -t 0.000000 -s 3 -x 205.922920 -y 446.524716 -u 11385.979868 -v 1615.383062 -T 0.009580
n -t 0.000000 -s 4 -x 540.909706 -y 169.433919 -u 10146.457369 -v 5412.892281 -T 0.035391
n -t 0.000000 -s 5 -x 75.868810 -y 727.082686 -u -10113.820442 -v -5473.630976 -T 0.002756
n -t 0.000000 -s 6 -x 778.705936 -y 810.658668 -u -5790.054689 -v -9936.058912 -T 0.071624
n -t 0.000000 -s 7 -x 540.230503 -y 454.058418 -u 2494.875544 -v 11226.112240 -T 0.025560
n -t 0.000000 -s 8 -x 259.838075 -y 298.522373 -u 7253.913062 -v 8923.606070 -T 0.060679
n -t 0.000000 -s 9 -x 665.530202 -y 366.111435 -u 7161.293841 -v 8998.103718 -T 0.027994
n -t 0.000000 -s 10 -x 834.883019 -y 878.898294 -u -11451.379592 -v -1056.364252 -T 0.065222
n -t 0.000000 -s 11 -x 843.632414 -y 329.982535 -u -10799.382187 -v 3952.637648 -T 0.062747
n -t 0.000000 -s 12 -x 216.469595 -y 404.478976 -u 2652.412868 -v 11189.937711 -T 0.029984
n -t 0.000000 -s 13 -x 378.153425 -y 724.620670 -u 5797.399327 -v -9931.775322 -T 0.039129
n -t 0.000000 -s 14 -x 799.603013 -y 127.839417 -u -7981.868800 -v 8278.874952 -T 0.038914
n -t 0.000000 -s 15 -x 297.085045 -y 808.345791 -u -4053.771290 -v -10761.827834 -T 0.032090
n -t 0.000000 -s 16 -x 367.717212 -y 823.182942 -u -9850.095873 -v -5935.116789 -T 0.022052
n -t 0.000000 -s 17 -x 435.698099 -y 377.946516 -u 5518.133709 -v 10089.608534 -T 0.018539
n -t 0.000000 -s 18 -x 847.094798 -y 22.277313 -u 895.075183 -v 11465.114060 -T 0.041231
n -t 0.000000 -s 19 -x 14.804548 -y 420.041905 -u 10217.455266 -v 5277.651740 -T 0.043572
n -t 0.000000 -s 20 -x 44.293874 -y 147.139713 -u 6303.121354 -v 9618.766095 -T 0.062779
n -t 0.000000 -s 21 -x 677.159586 -y 521.160773 -u 5008.717974 -v -10351.943985 -T 0.040298
n -t 0.000000 -s 22 -x 349.107308 -y 346.523379 -u 6280.574558 -v -9633.503164 -T 0.026732
n -t 0.000000 -s 23 -x 118.426895 -y 500.829920 -u 4556.027563 -v -10559.006243 -T 0.016368
n -t 0.000000 -s 24 -x 648.459740 -y 562.848710 -u 8664.666527 -v 7561.319592 -T 0.022648
n -t 0.000000 -s 25 -x 798.263022 -y 106.604103 -u -11336.126702 -v 1934.484789 -T 0.066889
n -t 0.000000 -s 26 -x 695.161503 -y 679.386271 -u -4074.331241 -v -10754.060858 -T 0.018448
n -t 0.000000 -s 27 -x 145.053028 -y 706.240204 -u 5149.934736 -v -10282.420543 -T 0.037466
n -t 0.000000 -s 28 -x 579.112197 -y 538.699395 -u -9067.859719 -v -7072.759017 -T 0.047322
n -t 0.000000 -s 29 -x 820.733242 -y 663.596382 -u -11451.655548 -v -1053.368506 -T 0.046518
n -t 0.000000 -s 30 -x 264.393422 -y 360.237141 -u 8847.775263 -v 7346.214868 -T 0.062231
n -t 0.000000 -s 31 -x 205.633956 -y 89.899447 -u 148.736934 -v 11499.038104 -T 0.062971
n -t 0.000000 -s 32 -x 740.013502 -y 306.924951 -u 6309.874462 -v -9614.337433 -T 0.009665
n -t 0.000000 -s 33 -x 587.644188 -y 835.868619 -u 1514.450704 -v -11399.843818 -T 0.053059
n -t 0.000000 -s 34 -x 343.883110 -y 743.427387 -u 5697.443128 -v -9989.451526 -T 0.064611
n -t 0.000000 -s 35 -x 84.090848 -y 314.883570 -u 10995.802436 -v -3367.837405 -T 0.030549
n -t 0.000000 -s 36 -x 248.156420 -y 164.943520 -u -5127.311127 -v 10293.720445 -T 0.041768
n -t 0.000000 -s 37 -x 205.742373 -y 112.056652 -u 4472.582315 -v 10594.621628 -T 0.042091
n -t 0.000000 -s 38 -x 536.154801 -y 353.733300 -u -10176.375403 -v -5356.433857 -T 0.045316
n -t 0.000000 -s 39 -x 695.578975 -y 495.831185 -u -9258.321787 -v -6821.545109 -T 0.043807
n -t 0.000000 -s 40 -x 334.729738 -y 802.699369 -u -7442.662329 -v -8766.799727 -T 0.040003
n -t 0.000000 -s 41 -x 868.293337 -y 806.120386 -u 621.193672 -v -11483.210284 -T 0.051042
n -t 0.000000 -s 42 -x 765.329472 -y 92.430526 -u -5407.808601 -v 10149.167756 -T 0.073658
n -t 0.000000 -s 43 -x 79.853076 -y 190.641502 -u 6948.698708 -v 9163.273774 -T 0.070538
n -t 0.000000 -s 44 -x 111.729714 -y 441.296945 -u 11413.872028 -v -1404.822168 -T 0.056446
n -t 0.000000 -s 45 -x 877.751809 -y 474.650324 -u -9980.734650 -v -5712.699524 -T 0.068908
n -t 0.000000 -s 46 -x 747.998338 -y 408.071946 -u -11454.123298 -v -1026.186857 -T 0.061462
n -t 0.000000 -s 47 -x 465.190674 -y 159.654381 -u 6301.186872 -v 9620.033472 -T 0.045358
n -t 0.000000 -s 48 -x 411.184837 -y 583.555053 -u 2186.646482 -v -11290.198278 -T 0.020952
n -t 0.000000 -s 49 -x 509.777792 -y 735.357002 -u 11497.165240 -v -255.326135 -T 0.020981
+ -t 0.022530246 -s 28 -d -1 -p message -e 32 -c 2 -a 0 -i 0 -k RTR 
- -t 0.022530246 -s 28 -d -1 -p message -e 32 -c 2 -a 0 -i 0 -k RTR
h -t 0.022530246 -s 28 -d -1 -p message -e 32 -c 2 -a 0 -i 0 -k RTR
+ -t 0.022605246 -s 28 -d -1 -p message -e 84 -c 2 -a 0 -i 0 -k MAC 
- -t 0.022605246 -s 28 -d -1 -p message -e 84 -c 2 -a 0 -i 0 -k MAC
h -t 0.022605246 -s 28 -d -1 -p message -e 84 -c 2 -a 0 -i 0 -k MAC
r -t 0.023277349 -s 44 -d -1 -p message -e 32 -c 2 -a 0 -i 0 -k MAC
r -t 0.023277488 -s 37 -d -1 -p message -e 32 -c 2 -a 0 -i 0 -k MAC
r -t 0.023277542 -s 48 -d -1 -p message -e 32 -c 2 -a 0 -i 0 -k MAC
r -t 0.023277586 -s 3 -d -1 -p message -e 32 -c 2 -a 0 -i 0 -k MAC
r -t 0.023277615 -s 2 -d -1 -p message -e 32 -c 2 -a 0 -i 0 -k MAC
r -t 0.023277629 -s 46 -d -1 -p message -e 32 -c 2 -a 0 -i 0 -k MAC
r -t 0.023277640 -s 39 -d -1 -p message -e 32 -c 2 -a 0 -i 0 -k MAC
r -t 0.023277683 -s 8 -d -1 -p message -e 32 -c 2 -a 0 -i 0 -k MAC
r -t 0.023277707 -s 43 -d -1 -p message -e 32 -c 2 -a 0 -i 0 -k MAC
r -t 0.023277733 -s 35 -d -1 -p message -e 32 -c 2 -a 0 -i 0 -k MAC
r -t 0.023277737 -s 27 -d -1 -p message -e 32 -c 2 -a 0 -i 0 -k MAC
r -t 0.023277783 -s 38 -d -1 -p message -e 32 -c 2 -a 0 -i 0 -k MAC
r -t 0.023277804 -s 31 -d -1 -p message -e 32 -c 2 -a 0 -i 0 -k MAC
r -t 0.023277813 -s 34 -d -1 -p message -e 32 -c 2 -a 0 -i 0 -k MAC
r -t 0.023277822 -s 30 -d -1 -p message -e 32 -c 2 -a 0 -i 0 -k MAC
r -t 0.023277851 -s 13 -d -1 -p message -e 32 -c 2 -a 0 -i 0 -k MAC
r -t 0.023277872 -s 20 -d -1 -p message -e 32 -c 2 -a 0 -i 0 -k MAC
r -t 0.023277873 -s 23 -d -1 -p message -e 32 -c 2 -a 0 -i 0 -k MAC
r -t 0.023277931 -s 19 -d -1 -p message -e 32 -c 2 -a 0 -i 0 -k MAC
r -t 0.023278009 -s 11 -d -1 -p message -e 32 -c 2 -a 0 -i 0 -k MAC
r -t 0.023278024 -s 47 -d -1 -p message -e 32 -c 2 -a 0 -i 0 -k MAC
r -t 0.023278054 -s 36 -d -1 -p message -e 32 -c 2 -a 0 -i 0 -k MAC
r -t 0.023278072 -s 17 -d -1 -p message -e 32 -c 2 -a 0 -i 0 -k MAC
r -t 0.023302349 -s 44 -d -1 -p message -e 32 -c 2 -a 0 -i 0 -k RTR
r -t 0.023302488 -s 37 -d -1 -p message -e 32 -c 2 -a 0 -i 0 -k RTR
r -t 0.023302542 -s 48 -d -1 -p message -e 32 -c 2 -a 0 -i 0 -k RTR
r -t 0.023302586 -s 3 -d -1 -p message -e 32 -c 2 -a 0 -i 0 -k RTR
r -t 0.023302615 -s 2 -d -1 -p message -e 32 -c 2 -a 0 -i 0 -k RTR
r -t 0.023302629 -s 46 -d -1 -p message -e 32 -c 2 -a 0 -i 0 -k RTR
r -t 0.023302640 -s 39 -d -1 -p message -e 32 -c 2 -a 0 -i 0 -k RTR
r -t 0.023302683 -s 8 -d -1 -p message -e 32 -c 2 -a 0 -i 0 -k RTR
r -t 0.023302707 -s 43 -d -1 -p message -e 32 -c 2 -a 0 -i 0 -k RTR
r -t 0.023302733 -s 35 -d -1 -p message -e 32 -c 2 -a 0 -i 0 -k RTR
r -t 0.023302737 -s 27 -d -1 -p message -e 32 -c 2 -a 0 -i 0 -k RTR
r -t 0.023302783 -s 38 -d -1 -p message -e 32 -c 2 -a 0 -i 0 -k RTR
r -t 0.023302804 -s 31 -d -1 -p message -e 32 -c 2 -a 0 -i 0 -k RTR
r -t 0.023302813 -s 34 -d -1 -p message -e 32 -c 2 -a 0 -i 0 -k RTR
r -t 0.023302822 -s 30 -d -1 -p message -e 32 -c 2 -a 0 -i 0 -k RTR
r -t 0.023302851 -s 13 -d -1 -p message -e 32 -c 2 -a 0 -i 0 -k RTR
r -t 0.023302872 -s 20 -d -1 -p message -e 32 -c 2 -a 0 -i 0 -k RTR
r -t 0.023302873 -s 23 -d -1 -p message -e 32 -c 2 -a 0 -i 0 -k RTR
r -t 0.023302931 -s 19 -d -1 -p message -e 32 -c 2 -a 0 -i 0 -k RTR
r -t 0.023303009 -s 11 -d -1 -p message -e 32 -c 2 -a 0 -i 0 -k RTR
r -t 0.023303024 -s 47 -d -1 -p message -e 32 -c 2 -a 0 -i 0 -k RTR
r -t 0.023303054 -s 36 -d -1 -p message -e 32 -c 2 -a 0 -i 0 -k RTR
r -t 0.023303072 -s 17 -d -1 -p message -e 32 -c 2 -a 0 -i 0 -k RTR
+ -t 0.063766000 -s 40 -d -1 -p message -e 32 -c 2 -a 0 -i 1 -k RTR 
- -t 0.063766000 -s 40 -d -1 -p message -e 32 -c 2 -a 0 -i 1 -k RTR
h -t 0.063766000 -s 40 -d -1 -p message -e 32 -c 2 -a 0 -i 1 -k RTR
+ -t 0.063841000 -s 40 -d -1 -p message -e 84 -c 2 -a 0 -i 1 -k MAC 
- -t 0.063841000 -s 40 -d -1 -p message -e 84 -c 2 -a 0 -i 1 -k MAC
h -t 0.063841000 -s 40 -d -1 -p message -e 84 -c 2 -a 0 -i 1 -k MAC
r -t 0.064513357 -s 46 -d -1 -p message -e 32 -c 2 -a 0 -i 1 -k MAC
r -t 0.064513434 -s 15 -d -1 -p message -e 32 -c 2 -a 0 -i 1 -k MAC
r -t 0.064513476 -s 36 -d -1 -p message -e 32 -c 2 -a 0 -i 1 -k MAC
r -t 0.064513601 -s 11 -d -1 -p message -e 32 -c 2 -a 0 -i 1 -k MAC
r -t 0.064513664 -s 23 -d -1 -p message -e 32 -c 2 -a 0 -i 1 -k MAC
r -t 0.064513750 -s 25 -d -1 -p message -e 32 -c 2 -a 0 -i 1 -k MAC
r -t 0.064538357 -s 46 -d -1 -p message -e 32 -c 2 -a 0 -i 1 -k RTR
r -t 0.064538434 -s 15 -d -1 -p message -e 32 -c 2 -a 0 -i 1 -k RTR
r -t 0.064538476 -s 36 -d -1 -p message -e 32 -c 2 -a 0 -i 1 -k RTR
r -t 0.064538601 -s 11 -d -1 -p message -e 32 -c 2 -a 0 -i 1 -k RTR
r -t 0.064538664 -s 23 -d -1 -p message -e 32 -c 2 -a 0 -i 1 -k RTR
r -t 0.064538750 -s 25 -d -1 -p message -e 32 -c 2 -a 0 -i 1 -k RTR
n -t 0.10000000000000001 -s 0 -S COLOR -c black -o lightgray -i black -I lightgray
n -t 0.10000000000000001 -s 1 -S COLOR -c black -o lightgray -i black -I lightgray
n -t 0.10000000000000001 -s 2 -S COLOR -c black -o lightgray -i black -I lightgray
n -t 0.10000000000000001 -s 3 -S COLOR -c black -o lightgray -i black -I lightgray
n -t 0.10000000000000001 -s 4 -S COLOR -c black -o lightgray -i black -I lightgray
n -t 0.10000000000000001 -s 5 -S COLOR -c black -o lightgray -i black -I lightgray
n -t 0.10000000000000001 -s 6 -S COLOR -c black -o lightgray -i black -I lightgray
n -t 0.10000000000000001 -s 7 -S COLOR -c black -o lightgray -i black -I lightgray
n -t 0.10000000000000001 -s 8 -S COLOR -c black -o lightgray -i black -I lightgray
n -t 0.10000000000000001 -s 9 -S COLOR -c black -o lightgray -i black -I lightgray
n -t 0.10000000000000001 -s 10 -S COLOR -c black -o lightgray -i black -I lightgray
n -t 0.10000000000000001 -s 11 -S COLOR -c black -o lightgray -i black -I lightgray
n -t 0.10000000000000001 -s 12 -S COLOR -c black -o lightgray -i black -I lightgray
n -t 0.10000000000000001 -s 13 -S COLOR -c black -o lightgray -i black -I lightgray
n -t 0.10000000000000001 -s 14 -S COLOR -c black -o lightgray -i black -I lightgray
n -t 0.10000000000000001 -s 15 -S COLOR -c black -o lightgray -i black -I lightgray
n -t 0.10000000000000001 -s 16 -S COLOR -c black -o lightgray -i black -I lightgray
n -t 0.10000000000000001 -s 17 -S COLOR -c black -o lightgray -i black -I lightgray
n -t 0.10000000000000001 -s 18 -S COLOR -c black -o lightgray -i black -I lightgray
n -t 0.10000000000000001 -s 19 -S COLOR -c black -o lightgray -i black -I lightgray
n -t 0.10000000000000001 -s 20 -S COLOR -c black -o lightgray -i black -I lightgray
n -t 0.10000000000000001 -s 21 -S COLOR -c black -o lightgray -i black -I lightgray
n -t 0.10000000000000001 -s 22 -S COLOR -c black -o lightgray -i black -I lightgray
n -t 0.10000000000000001 -s 23 -S COLOR -c black -o lightgray -i black -I lightgray
n -t 0.10000000000000001 -s 24 -S COLOR -c black -o lightgray -i black -I lightgray
n -t 0.10000000000000001 -s 25 -S COLOR -c black -o lightgray -i black -I lightgray
n -t 0.10000000000000001 -s 26 -S COLOR -c black -o lightgray -i black -I lightgray
n -t 0.10000000000000001 -s 27 -S COLOR -c black -o lightgray -i black -I lightgray
n -t 0.10000000000000001 -s 28 -S COLOR -c black -o lightgray -i black -I lightgray
n -t 0.10000000000000001 -s 29 -S COLOR -c black -o lightgray -i black -I lightgray
n -t 0.10000000000000001 -s 30 -S COLOR -c black -o lightgray -i black -I lightgray
n -t 0.10000000000000001 -s 31 -S COLOR -c black -o lightgray -i black -I lightgray
n -t 0.10000000000000001 -s 32 -S COLOR -c black -o lightgray -i black -I lightgray
n -t 0.10000000000000001 -s 33 -S COLOR -c black -o lightgray -i black -I lightgray
n -t 0.10000000000000001 -s 34 -S COLOR -c black -o lightgray -i black -I lightgray
n -t 0.10000000000000001 -s 35 -S COLOR -c black -o lightgray -i black -I lightgray
n -t 0.10000000000000001 -s 36 -S COLOR -c black -o lightgray -i black -I lightgray
n -t 0.10000000000000001 -s 37 -S COLOR -c black -o lightgray -i black -I lightgray
n -t 0.10000000000000001 -s 38 -S COLOR -c black -o lightgray -i black -I lightgray
n -t 0.10000000000000001 -s 39 -S COLOR -c black -o lightgray -i black -I lightgray
n -t 0.10000000000000001 -s 40 -S COLOR -c black -o lightgray -i black -I lightgray
n -t 0.10000000000000001 -s 41 -S COLOR -c black -o lightgray -i black -I lightgray
n -t 0.10000000000000001 -s 42 -S COLOR -c black -o lightgray -i black -I lightgray
n -t 0.10000000000000001 -s 43 -S COLOR -c black -o lightgray -i black -I lightgray
n -t 0.10000000000000001 -s 44 -S COLOR -c black -o lightgray -i black -I lightgray
n -t 0.10000000000000001 -s 45 -S COLOR -c black -o lightgray -i black -I lightgray
n -t 0.10000000000000001 -s 46 -S COLOR -c black -o lightgray -i black -I lightgray
n -t 0.10000000000000001 -s 47 -S COLOR -c black -o lightgray -i black -I lightgray
n -t 0.10000000000000001 -s 48 -S COLOR -c black -o lightgray -i black -I lightgray
n -t 0.10000000000000001 -s 49 -S COLOR -c black -o lightgray -i black -I lightgray
+ -t 0.121017456 -s 27 -d -1 -p message -e 32 -c 2 -a 0 -i 2 -k RTR 
- -t 0.121017456 -s 27 -d -1 -p message -e 32 -c 2 -a 0 -i 2 -k RTR
h -t 0.121017456 -s 27 -d -1 -p message -e 32 -c 2 -a 0 -i 2 -k RTR
+ -t 0.121092456 -s 27 -d -1 -p message -e 84 -c 2 -a 0 -i 2 -k MAC 
- -t 0.121092456 -s 27 -d -1 -p message -e 84 -c 2 -a 0 -i 2 -k MAC
h -t 0.121092456 -s 27 -d -1 -p message -e 84 -c 2 -a 0 -i 2 -k MAC
r -t 0.121764862 -s 48 -d -1 -p message -e 32 -c 2 -a 0 -i 2 -k MAC
r -t 0.121764899 -s 39 -d -1 -p message -e 32 -c 2 -a 0 -i 2 -k MAC
r -t 0.121764910 -s 35 -d -1 -p message -e 32 -c 2 -a 0 -i 2 -k MAC
r -t 0.121764932 -s 3 -d -1 -p message -e 32 -c 2 -a 0 -i 2 -k MAC
r -t 0.121764939 -s 23 -d -1 -p message -e 32 -c 2 -a 0 -i 2 -k MAC
r -t 0.121765118 -s 14 -d -1 -p message -e 32 -c 2 -a 0 -i 2 -k MAC
r -t 0.121765194 -s 28 -d -1 -p message -e 32 -c 2 -a 0 -i 2 -k MAC
r -t 0.121765196 -s 15 -d -1 -p message -e 32 -c 2 -a 0 -i 2 -k MAC
r -t 0.121765201 -s 6 -d -1 -p message -e 32 -c 2 -a 0 -i 2 -k MAC
r -t 0.121765267 -s 37 -d -1 -p message -e 32 -c 2 -a 0 -i 2 -k MAC
r -t 0.121765270 -s 1 -d -1 -p message -e 32 -c 2 -a 0 -i 2 -k MAC
r -t 0.121789862 -s 48 -d -1 -p message -e 32 -c 2 -a 0 -i 2 -k RTR
r -t 0.121789899 -s 39 -d -1 -p message -e 32 -c 2 -a 0 -i 2 -k RTR
r -t 0.121789910 -s 35 -d -1 -p message -e 32 -c 2 -a 0 -i 2 -k RTR
r -t 0.121789932 -s 3 -d -1 -p message -e 32 -c 2 -a 0 -i 2 -k RTR
r -t 0.121789939 -s 23 -d -1 -p message -e 32 -c 2 -a 0 -i 2 -k RTR
r -t 0.121790118 -s 14 -d -1 -p message -e 32 -c 2 -a 0 -i 2 -k RTR
r -t 0.121790194 -s 28 -d -1 -p message -e 32 -c 2 -a 0 -i 2 -k RTR
r -t 0.121790196 -s 15 -d -1 -p message -e 32 -c 2 -a 0 -i 2 -k RTR
r -t 0.121790201 -s 6 -d -1 -p message -e 32 -c 2 -a 0 -i 2 -k RTR
r -t 0.121790267 -s 37 -d -1 -p message -e 32 -c 2 -a 0 -i 2 -k RTR
r -t 0.121790270 -s 1 -d -1 -p message -e 32 -c 2 -a 0 -i 2 -k RTR
+ -t 0.197306186 -s 3 -d -1 -p message -e 32 -c 2 -a 0 -i 3 -k RTR 
- -t 0.197306186 -s 3 -d -1 -p message -e 32 -c 2 -a 0 -i 3 -k RTR
h -t 0.197306186 -s 3 -d -1 -p message -e 32 -c 2 -a 0 -i 3 -k RTR
+ -t 0.197381186 -s 3 -d -1 -p message -e 84 -c 2 -a 0 -i 3 -k MAC 
- -t 0.197381186 -s 3 -d -1 -p message -e 84 -c 2 -a 0 -i 3 -k MAC
h -t 0.197381186 -s 3 -d -1 -p message -e 84 -c 2 -a 0 -i 3 -k MAC
r -t 0.198053600 -s 37 -d -1 -p message -e 32 -c 2 -a 0 -i 3 -k MAC
r -t 0.198053662 -s 27 -d -1 -p message -e 32 -c 2 -a 0 -i 3 -k MAC
r -t 0.198053679 -s 15 -d -1 -p message -e 32 -c 2 -a 0 -i 3 -k MAC
r -t 0.198053702 -s 29 -d -1 -p message -e 32 -c 2 -a 0 -i 3 -k MAC
r -t 0.198053767 -s 14 -d -1 -p message -e 32 -c 2 -a 0 -i 3 -k MAC
r -t 0.198053790 -s 23 -d -1 -p message -e 32 -c 2 -a 0 -i 3 -k MAC
r -t 0.198053795 -s 48 -d -1 -p message -e 32 -c 2 -a 0 -i 3 -k MAC
r -t 0.198053815 -s 11 -d -1 -p message -e 32 -c 2 -a 0 -i 3 -k MAC
r -t 0.198053977 -s 19 -d -1 -p message -e 32 -c 2 -a 0 -i 3 -k MAC
r -t 0.198054004 -s 17 -d -1 -p message -e 32 -c 2 -a 0 -i 3 -k MAC
r -t 0.198078600 -s 37 -d -1 -p message -e 32 -c 2 -a 0 -i 3 -k RTR
r -t 0.198078662 -s 27 -d -1 -p message -e 32 -c 2 -a 0 -i 3 -k RTR
r -t 0.198078679 -s 15 -d -1 -p message -e 32 -c 2 -a 0 -i 3 -k RTR
r -t 0.198078702 -s 29 -d -1 -p message -e 32 -c 2 -a 0 -i 3 -k RTR
r -t 0.198078767 -s 14 -d -1 -p message -e 32 -c 2 -a 0 -i 3 -k RTR
r -t 0.198078790 -s 23 -d -1 -p message -e 32 -c 2 -a 0 -i 3 -k RTR
r -t 0.198078795 -s 48 -d -1 -p message -e 32 -c 2 -a 0 -i 3 -k RTR
r -t 0.198078815 -s 11 -d -1 -p message -e 32 -c 2 -a 0 -i 3 -k RTR
r -t 0.198078977 -s 19 -d -1 -p message -e 32 -c 2 -a 0 -i 3 -k RTR
r -t 0.198079004 -s 17 -d -1 -p message -e 32 -c 2 -a 0 -i 3 -k RTR
v -t 0.20000000000000001 sim_annotation 0.20000000000000001 1 Gradient Secured Deep Learning model-Authentication- Module2
+ -t 0.224258069 -s 20 -d -1 -p message -e 32 -c 2 -a 0 -i 4 -k RTR 
- -t 0.224258069 -s 20 -d -1 -p message -e 32 -c 2 -a 0 -i 4 -k RTR
h -t 0.224258069 -s 20 -d -1 -p message -e 32 -c 2 -a 0 -i 4 -k RTR
+ -t 0.224333069 -s 20 -d -1 -p message -e 84 -c 2 -a 0 -i 4 -k MAC 
- -t 0.224333069 -s 20 -d -1 -p message -e 84 -c 2 -a 0 -i 4 -k MAC
h -t 0.224333069 -s 20 -d -1 -p message -e 84 -c 2 -a 0 -i 4 -k MAC
r -t 0.225005412 -s 19 -d -1 -p message -e 32 -c 2 -a 0 -i 4 -k MAC
r -t 0.225005452 -s 42 -d -1 -p message -e 32 -c 2 -a 0 -i 4 -k MAC
r -t 0.225005550 -s 12 -d -1 -p message -e 32 -c 2 -a 0 -i 4 -k MAC
r -t 0.225005588 -s 43 -d -1 -p message -e 32 -c 2 -a 0 -i 4 -k MAC
r -t 0.225005616 -s 7 -d -1 -p message -e 32 -c 2 -a 0 -i 4 -k MAC
r -t 0.225005730 -s 37 -d -1 -p message -e 32 -c 2 -a 0 -i 4 -k MAC
r -t 0.225005749 -s 29 -d -1 -p message -e 32 -c 2 -a 0 -i 4 -k MAC
r -t 0.225005769 -s 17 -d -1 -p message -e 32 -c 2 -a 0 -i 4 -k MAC
r -t 0.225005848 -s 31 -d -1 -p message -e 32 -c 2 -a 0 -i 4 -k MAC
r -t 0.225005862 -s 0 -d -1 -p message -e 32 -c 2 -a 0 -i 4 -k MAC
r -t 0.225030412 -s 19 -d -1 -p message -e 32 -c 2 -a 0 -i 4 -k RTR
r -t 0.225030452 -s 42 -d -1 -p message -e 32 -c 2 -a 0 -i 4 -k RTR
r -t 0.225030550 -s 12 -d -1 -p message -e 32 -c 2 -a 0 -i 4 -k RTR
r -t 0.225030588 -s 43 -d -1 -p message -e 32 -c 2 -a 0 -i 4 -k RTR
r -t 0.225030616 -s 7 -d -1 -p message -e 32 -c 2 -a 0 -i 4 -k RTR
r -t 0.225030730 -s 37 -d -1 -p message -e 32 -c 2 -a 0 -i 4 -k RTR
r -t 0.225030749 -s 29 -d -1 -p message -e 32 -c 2 -a 0 -i 4 -k RTR
r -t 0.225030769 -s 17 -d -1 -p message -e 32 -c 2 -a 0 -i 4 -k RTR
r -t 0.225030848 -s 31 -d -1 -p message -e 32 -c 2 -a 0 -i 4 -k RTR
r -t 0.225030862 -s 0 -d -1 -p message -e 32 -c 2 -a 0 -i 4 -k RTR
+ -t 0.232082750 -s 26 -d -1 -p message -e 32 -c 2 -a 0 -i 5 -k RTR 
- -t 0.232082750 -s 26 -d -1 -p message -e 32 -c 2 -a 0 -i 5 -k RTR
h -t 0.232082750 -s 26 -d -1 -p message -e 32 -c 2 -a 0 -i 5 -k RTR
+ -t 0.232157750 -s 26 -d -1 -p message -e 84 -c 2 -a 0 -i 5 -k MAC 
- -t 0.232157750 -s 26 -d -1 -p message -e 84 -c 2 -a 0 -i 5 -k MAC
h -t 0.232157750 -s 26 -d -1 -p message -e 84 -c 2 -a 0 -i 5 -k MAC
r -t 0.232830141 -s 17 -d -1 -p message -e 32 -c 2 -a 0 -i 5 -k MAC
r -t 0.232830193 -s 0 -d -1 -p message -e 32 -c 2 -a 0 -i 5 -k MAC
r -t 0.232830199 -s 14 -d -1 -p message -e 32 -c 2 -a 0 -i 5 -k MAC
r -t 0.232830207 -s 2 -d -1 -p message -e 32 -c 2 -a 0 -i 5 -k MAC
r -t 0.232830236 -s 13 -d -1 -p message -e 32 -c 2 -a 0 -i 5 -k MAC
r -t 0.232830331 -s 47 -d -1 -p message -e 32 -c 2 -a 0 -i 5 -k MAC
r -t 0.232830353 -s 44 -d -1 -p message -e 32 -c 2 -a 0 -i 5 -k MAC
r -t 0.232830454 -s 48 -d -1 -p message -e 32 -c 2 -a 0 -i 5 -k MAC
r -t 0.232830526 -s 19 -d -1 -p message -e 32 -c 2 -a 0 -i 5 -k MAC
r -t 0.232830546 -s 37 -d -1 -p message -e 32 -c 2 -a 0 -i 5 -k MAC
r -t 0.232855141 -s 17 -d -1 -p message -e 32 -c 2 -a 0 -i 5 -k RTR
r -t 0.232855193 -s 0 -d -1 -p message -e 32 -c 2 -a 0 -i 5 -k RTR
r -t 0.232855199 -s 14 -d -1 -p message -e 32 -c 2 -a 0 -i 5 -k RTR
r -t 0.232855207 -s 2 -d -1 -p message -e 32 -c 2 -a 0 -i 5 -k RTR
r -t 0.232855236 -s 13 -d -1 -p message -e 32 -c 2 -a 0 -i 5 -k RTR
r -t 0.232855331 -s 47 -d -1 -p message -e 32 -c 2 -a 0 -i 5 -k RTR
r -t 0.232855353 -s 44 -d -1 -p message -e 32 -c 2 -a 0 -i 5 -k RTR
r -t 0.232855454 -s 48 -d -1 -p message -e 32 -c 2 -a 0 -i 5 -k RTR
r -t 0.232855526 -s 19 -d -1 -p message -e 32 -c 2 -a 0 -i 5 -k RTR
r -t 0.232855546 -s 37 -d -1 -p message -e 32 -c 2 -a 0 -i 5 -k RTR
+ -t 0.254044742 -s 31 -d -1 -p message -e 32 -c 2 -a 0 -i 6 -k RTR 
- -t 0.254044742 -s 31 -d -1 -p message -e 32 -c 2 -a 0 -i 6 -k RTR
h -t 0.254044742 -s 31 -d -1 -p message -e 32 -c 2 -a 0 -i 6 -k RTR
+ -t 0.254119742 -s 31 -d -1 -p message -e 84 -c 2 -a 0 -i 6 -k MAC 
- -t 0.254119742 -s 31 -d -1 -p message -e 84 -c 2 -a 0 -i 6 -k MAC
h -t 0.254119742 -s 31 -d -1 -p message -e 84 -c 2 -a 0 -i 6 -k MAC
r -t 0.254792108 -s 12 -d -1 -p message -e 32 -c 2 -a 0 -i 6 -k MAC
r -t 0.254792166 -s 10 -d -1 -p message -e 32 -c 2 -a 0 -i 6 -k MAC
r -t 0.254792201 -s 16 -d -1 -p message -e 32 -c 2 -a 0 -i 6 -k MAC
r -t 0.254792256 -s 42 -d -1 -p message -e 32 -c 2 -a 0 -i 6 -k MAC
r -t 0.254792394 -s 5 -d -1 -p message -e 32 -c 2 -a 0 -i 6 -k MAC
r -t 0.254792450 -s 29 -d -1 -p message -e 32 -c 2 -a 0 -i 6 -k MAC
r -t 0.254792521 -s 20 -d -1 -p message -e 32 -c 2 -a 0 -i 6 -k MAC
r -t 0.254792546 -s 11 -d -1 -p message -e 32 -c 2 -a 0 -i 6 -k MAC
r -t 0.254817108 -s 12 -d -1 -p message -e 32 -c 2 -a 0 -i 6 -k RTR
r -t 0.254817166 -s 10 -d -1 -p message -e 32 -c 2 -a 0 -i 6 -k RTR
r -t 0.254817201 -s 16 -d -1 -p message -e 32 -c 2 -a 0 -i 6 -k RTR
r -t 0.254817256 -s 42 -d -1 -p message -e 32 -c 2 -a 0 -i 6 -k RTR
r -t 0.254817394 -s 5 -d -1 -p message -e 32 -c 2 -a 0 -i 6 -k RTR
r -t 0.254817450 -s 29 -d -1 -p message -e 32 -c 2 -a 0 -i 6 -k RTR
r -t 0.254817521 -s 20 -d -1 -p message -e 32 -c 2 -a 0 -i 6 -k RTR
r -t 0.254817546 -s 11 -d -1 -p message -e 32 -c 2 -a 0 -i 6 -k RTR
+ -t 0.353674283 -s 2 -d -1 -p message -e 32 -c 2 -a 0 -i 7 -k RTR 
- -t 0.353674283 -s 2 -d -1 -p message -e 32 -c 2 -a 0 -i 7 -k RTR
h -t 0.353674283 -s 2 -d -1 -p message -e 32 -c 2 -a 0 -i 7 -k RTR
+ -t 0.353749283 -s 2 -d -1 -p message -e 84 -c 2 -a 0 -i 7 -k MAC 
- -t 0.353749283 -s 2 -d -1 -p message -e 84 -c 2 -a 0 -i 7 -k MAC
h -t 0.353749283 -s 2 -d -1 -p message -e 84 -c 2 -a 0 -i 7 -k MAC
r -t 0.354421673 -s 44 -d -1 -p message -e 32 -c 2 -a 0 -i 7 -k MAC
r -t 0.354421673 -s 47 -d -1 -p message -e 32 -c 2 -a 0 -i 7 -k MAC
r -t 0.354421710 -s 18 -d -1 -p message -e 32 -c 2 -a 0 -i 7 -k MAC
r -t 0.354421740 -s 26 -d -1 -p message -e 32 -c 2 -a 0 -i 7 -k MAC
r -t 0.354421872 -s 9 -d -1 -p message -e 32 -c 2 -a 0 -i 7 -k MAC
r -t 0.354421889 -s 0 -d -1 -p message -e 32 -c 2 -a 0 -i 7 -k MAC
r -t 0.354421901 -s 4 -d -1 -p message -e 32 -c 2 -a 0 -i 7 -k MAC
r -t 0.354421978 -s 13 -d -1 -p message -e 32 -c 2 -a 0 -i 7 -k MAC
r -t 0.354422067 -s 17 -d -1 -p message -e 32 -c 2 -a 0 -i 7 -k MAC
r -t 0.354446673 -s 44 -d -1 -p message -e 32 -c 2 -a 0 -i 7 -k RTR
r -t 0.354446673 -s 47 -d -1 -p message -e 32 -c 2 -a 0 -i 7 -k RTR
r -t 0.354446710 -s 18 -d -1 -p message -e 32 -c 2 -a 0 -i 7 -k RTR
r -t 0.354446740 -s 26 -d -1 -p message -e 32 -c 2 -a 0 -i 7 -k RTR
r -t 0.354446872 -s 9 -d -1 -p message -e 32 -c 2 -a 0 -i 7 -k RTR
r -t 0.354446889 -s 0 -d -1 -p message -e 32 -c 2 -a 0 -i 7 -k RTR
r -t 0.354446901 -s 4 -d -1 -p message -e 32 -c 2 -a 0 -i 7 -k RTR
r -t 0.354446978 -s 13 -d -1 -p message -e 32 -c 2 -a 0 -i 7 -k RTR
r -t 0.354447067 -s 17 -d -1 -p message -e 32 -c 2 -a 0 -i 7 -k RTR
+ -t 0.357457445 -s 48 -d -1 -p message -e 32 -c 2 -a 0 -i 8 -k RTR 
- -t 0.357457445 -s 48 -d -1 -p message -e 32 -c 2 -a 0 -i 8 -k RTR
h -t 0.357457445 -s 48 -d -1 -p message -e 32 -c 2 -a 0 -i 8 -k RTR
+ -t 0.357532445 -s 48 -d -1 -p message -e 84 -c 2 -a 0 -i 8 -k MAC 
- -t 0.357532445 -s 48 -d -1 -p message -e 84 -c 2 -a 0 -i 8 -k MAC
h -t 0.357532445 -s 48 -d -1 -p message -e 84 -c 2 -a 0 -i 8 -k MAC
r -t 0.358204805 -s 14 -d -1 -p message -e 32 -c 2 -a 0 -i 8 -k MAC
r -t 0.358204851 -s 27 -d -1 -p message -e 32 -c 2 -a 0 -i 8 -k MAC
r -t 0.358204912 -s 35 -d -1 -p message -e 32 -c 2 -a 0 -i 8 -k MAC
r -t 0.358204940 -s 13 -d -1 -p message -e 32 -c 2 -a 0 -i 8 -k MAC
r -t 0.358205017 -s 1 -d -1 -p message -e 32 -c 2 -a 0 -i 8 -k MAC
r -t 0.358205054 -s 3 -d -1 -p message -e 32 -c 2 -a 0 -i 8 -k MAC
r -t 0.358205149 -s 26 -d -1 -p message -e 32 -c 2 -a 0 -i 8 -k MAC
r -t 0.358205179 -s 37 -d -1 -p message -e 32 -c 2 -a 0 -i 8 -k MAC
r -t 0.358205193 -s 39 -d -1 -p message -e 32 -c 2 -a 0 -i 8 -k MAC
r -t 0.358205220 -s 17 -d -1 -p message -e 32 -c 2 -a 0 -i 8 -k MAC
r -t 0.358205248 -s 33 -d -1 -p message -e 32 -c 2 -a 0 -i 8 -k MAC
r -t 0.358229805 -s 14 -d -1 -p message -e 32 -c 2 -a 0 -i 8 -k RTR
r -t 0.358229851 -s 27 -d -1 -p message -e 32 -c 2 -a 0 -i 8 -k RTR
r -t 0.358229912 -s 35 -d -1 -p message -e 32 -c 2 -a 0 -i 8 -k RTR
r -t 0.358229940 -s 13 -d -1 -p message -e 32 -c 2 -a 0 -i 8 -k RTR
r -t 0.358230017 -s 1 -d -1 -p message -e 32 -c 2 -a 0 -i 8 -k RTR
r -t 0.358230054 -s 3 -d -1 -p message -e 32 -c 2 -a 0 -i 8 -k RTR
r -t 0.358230149 -s 26 -d -1 -p message -e 32 -c 2 -a 0 -i 8 -k RTR
r -t 0.358230179 -s 37 -d -1 -p message -e 32 -c 2 -a 0 -i 8 -k RTR
r -t 0.358230193 -s 39 -d -1 -p message -e 32 -c 2 -a 0 -i 8 -k RTR
r -t 0.358230220 -s 17 -d -1 -p message -e 32 -c 2 -a 0 -i 8 -k RTR
r -t 0.358230248 -s 33 -d -1 -p message -e 32 -c 2 -a 0 -i 8 -k RTR
+ -t 0.375058407 -s 22 -d -1 -p message -e 32 -c 2 -a 0 -i 10 -k RTR 
- -t 0.375058407 -s 22 -d -1 -p message -e 32 -c 2 -a 0 -i 10 -k RTR
h -t 0.375058407 -s 22 -d -1 -p message -e 32 -c 2 -a 0 -i 10 -k RTR
+ -t 0.375133407 -s 22 -d -1 -p message -e 84 -c 2 -a 0 -i 10 -k MAC 
- -t 0.375133407 -s 22 -d -1 -p message -e 84 -c 2 -a 0 -i 10 -k MAC
h -t 0.375133407 -s 22 -d -1 -p message -e 84 -c 2 -a 0 -i 10 -k MAC
r -t 0.375805812 -s 1 -d -1 -p message -e 32 -c 2 -a 0 -i 10 -k MAC
r -t 0.375805918 -s 6 -d -1 -p message -e 32 -c 2 -a 0 -i 10 -k MAC
r -t 0.375805929 -s 35 -d -1 -p message -e 32 -c 2 -a 0 -i 10 -k MAC
r -t 0.375806058 -s 34 -d -1 -p message -e 32 -c 2 -a 0 -i 10 -k MAC
r -t 0.375806098 -s 33 -d -1 -p message -e 32 -c 2 -a 0 -i 10 -k MAC
r -t 0.375830812 -s 1 -d -1 -p message -e 32 -c 2 -a 0 -i 10 -k RTR
r -t 0.375830918 -s 6 -d -1 -p message -e 32 -c 2 -a 0 -i 10 -k RTR
r -t 0.375830929 -s 35 -d -1 -p message -e 32 -c 2 -a 0 -i 10 -k RTR
r -t 0.375831058 -s 34 -d -1 -p message -e 32 -c 2 -a 0 -i 10 -k RTR
r -t 0.375831098 -s 33 -d -1 -p message -e 32 -c 2 -a 0 -i 10 -k RTR
+ -t 0.379385405 -s 42 -d -1 -p message -e 32 -c 2 -a 0 -i 9 -k RTR 
- -t 0.379385405 -s 42 -d -1 -p message -e 32 -c 2 -a 0 -i 9 -k RTR
h -t 0.379385405 -s 42 -d -1 -p message -e 32 -c 2 -a 0 -i 9 -k RTR
+ -t 0.379460405 -s 42 -d -1 -p message -e 84 -c 2 -a 0 -i 9 -k MAC 
- -t 0.379460405 -s 42 -d -1 -p message -e 84 -c 2 -a 0 -i 9 -k MAC
h -t 0.379460405 -s 42 -d -1 -p message -e 84 -c 2 -a 0 -i 9 -k MAC
r -t 0.380132789 -s 20 -d -1 -p message -e 32 -c 2 -a 0 -i 9 -k MAC
r -t 0.380132814 -s 12 -d -1 -p message -e 32 -c 2 -a 0 -i 9 -k MAC
r -t 0.380132919 -s 31 -d -1 -p message -e 32 -c 2 -a 0 -i 9 -k MAC
r -t 0.380133082 -s 43 -d -1 -p message -e 32 -c 2 -a 0 -i 9 -k MAC
r -t 0.380133110 -s 19 -d -1 -p message -e 32 -c 2 -a 0 -i 9 -k MAC
r -t 0.380133201 -s 29 -d -1 -p message -e 32 -c 2 -a 0 -i 9 -k MAC
r -t 0.380157789 -s 20 -d -1 -p message -e 32 -c 2 -a 0 -i 9 -k RTR
r -t 0.380157814 -s 12 -d -1 -p message -e 32 -c 2 -a 0 -i 9 -k RTR
r -t 0.380157919 -s 31 -d -1 -p message -e 32 -c 2 -a 0 -i 9 -k RTR
r -t 0.380158082 -s 43 -d -1 -p message -e 32 -c 2 -a 0 -i 9 -k RTR
r -t 0.380158110 -s 19 -d -1 -p message -e 32 -c 2 -a 0 -i 9 -k RTR
r -t 0.380158201 -s 29 -d -1 -p message -e 32 -c 2 -a 0 -i 9 -k RTR
v -t 0.40000000000000002 sim_annotation 0.40000000000000002 2 A sensor  wants to acqui re data from a specific sensor in ISN, then a mutual authentication between the two sensors Si and Sj have to be established.
+ -t 0.416685405 -s 46 -d -1 -p message -e 32 -c 2 -a 0 -i 11 -k RTR 
- -t 0.416685405 -s 46 -d -1 -p message -e 32 -c 2 -a 0 -i 11 -k RTR
h -t 0.416685405 -s 46 -d -1 -p message -e 32 -c 2 -a 0 -i 11 -k RTR
+ -t 0.416760405 -s 46 -d -1 -p message -e 84 -c 2 -a 0 -i 11 -k MAC 
- -t 0.416760405 -s 46 -d -1 -p message -e 84 -c 2 -a 0 -i 11 -k MAC
h -t 0.416760405 -s 46 -d -1 -p message -e 84 -c 2 -a 0 -i 11 -k MAC
r -t 0.417432762 -s 40 -d -1 -p message -e 32 -c 2 -a 0 -i 11 -k MAC
r -t 0.417432769 -s 25 -d -1 -p message -e 32 -c 2 -a 0 -i 11 -k MAC
r -t 0.417432905 -s 23 -d -1 -p message -e 32 -c 2 -a 0 -i 11 -k MAC
r -t 0.417432973 -s 15 -d -1 -p message -e 32 -c 2 -a 0 -i 11 -k MAC
r -t 0.417432993 -s 28 -d -1 -p message -e 32 -c 2 -a 0 -i 11 -k MAC
r -t 0.417433192 -s 38 -d -1 -p message -e 32 -c 2 -a 0 -i 11 -k MAC
r -t 0.417457762 -s 40 -d -1 -p message -e 32 -c 2 -a 0 -i 11 -k RTR
r -t 0.417457769 -s 25 -d -1 -p message -e 32 -c 2 -a 0 -i 11 -k RTR
r -t 0.417457905 -s 23 -d -1 -p message -e 32 -c 2 -a 0 -i 11 -k RTR
r -t 0.417457973 -s 15 -d -1 -p message -e 32 -c 2 -a 0 -i 11 -k RTR
r -t 0.417457993 -s 28 -d -1 -p message -e 32 -c 2 -a 0 -i 11 -k RTR
r -t 0.417458192 -s 38 -d -1 -p message -e 32 -c 2 -a 0 -i 11 -k RTR
+ -t 0.442377237 -s 13 -d -1 -p message -e 32 -c 2 -a 0 -i 12 -k RTR 
- -t 0.442377237 -s 13 -d -1 -p message -e 32 -c 2 -a 0 -i 12 -k RTR
h -t 0.442377237 -s 13 -d -1 -p message -e 32 -c 2 -a 0 -i 12 -k RTR
+ -t 0.442452237 -s 13 -d -1 -p message -e 84 -c 2 -a 0 -i 12 -k MAC 
- -t 0.442452237 -s 13 -d -1 -p message -e 84 -c 2 -a 0 -i 12 -k MAC
h -t 0.442452237 -s 13 -d -1 -p message -e 84 -c 2 -a 0 -i 12 -k MAC
r -t 0.443124645 -s 33 -d -1 -p message -e 32 -c 2 -a 0 -i 12 -k MAC
r -t 0.443124707 -s 1 -d -1 -p message -e 32 -c 2 -a 0 -i 12 -k MAC
r -t 0.443124723 -s 26 -d -1 -p message -e 32 -c 2 -a 0 -i 12 -k MAC
r -t 0.443124732 -s 48 -d -1 -p message -e 32 -c 2 -a 0 -i 12 -k MAC
r -t 0.443124748 -s 44 -d -1 -p message -e 32 -c 2 -a 0 -i 12 -k MAC
r -t 0.443124779 -s 14 -d -1 -p message -e 32 -c 2 -a 0 -i 12 -k MAC
r -t 0.443124933 -s 2 -d -1 -p message -e 32 -c 2 -a 0 -i 12 -k MAC
r -t 0.443124980 -s 35 -d -1 -p message -e 32 -c 2 -a 0 -i 12 -k MAC
r -t 0.443125007 -s 32 -d -1 -p message -e 32 -c 2 -a 0 -i 12 -k MAC
r -t 0.443125033 -s 17 -d -1 -p message -e 32 -c 2 -a 0 -i 12 -k MAC
r -t 0.443149645 -s 33 -d -1 -p message -e 32 -c 2 -a 0 -i 12 -k RTR
r -t 0.443149707 -s 1 -d -1 -p message -e 32 -c 2 -a 0 -i 12 -k RTR
r -t 0.443149723 -s 26 -d -1 -p message -e 32 -c 2 -a 0 -i 12 -k RTR
r -t 0.443149732 -s 48 -d -1 -p message -e 32 -c 2 -a 0 -i 12 -k RTR
r -t 0.443149748 -s 44 -d -1 -p message -e 32 -c 2 -a 0 -i 12 -k RTR
r -t 0.443149779 -s 14 -d -1 -p message -e 32 -c 2 -a 0 -i 12 -k RTR
r -t 0.443149933 -s 2 -d -1 -p message -e 32 -c 2 -a 0 -i 12 -k RTR
r -t 0.443149980 -s 35 -d -1 -p message -e 32 -c 2 -a 0 -i 12 -k RTR
r -t 0.443150007 -s 32 -d -1 -p message -e 32 -c 2 -a 0 -i 12 -k RTR
r -t 0.443150033 -s 17 -d -1 -p message -e 32 -c 2 -a 0 -i 12 -k RTR
+ -t 0.490003611 -s 14 -d -1 -p message -e 32 -c 2 -a 0 -i 13 -k RTR 
- -t 0.490003611 -s 14 -d -1 -p message -e 32 -c 2 -a 0 -i 13 -k RTR
h -t 0.490003611 -s 14 -d -1 -p message -e 32 -c 2 -a 0 -i 13 -k RTR
+ -t 0.490078611 -s 14 -d -1 -p message -e 84 -c 2 -a 0 -i 13 -k MAC 
- -t 0.490078611 -s 14 -d -1 -p message -e 84 -c 2 -a 0 -i 13 -k MAC
h -t 0.490078611 -s 14 -d -1 -p message -e 84 -c 2 -a 0 -i 13 -k MAC
r -t 0.490750970 -s 48 -d -1 -p message -e 32 -c 2 -a 0 -i 13 -k MAC
r -t 0.490751027 -s 17 -d -1 -p message -e 32 -c 2 -a 0 -i 13 -k MAC
r -t 0.490751059 -s 26 -d -1 -p message -e 32 -c 2 -a 0 -i 13 -k MAC
r -t 0.490751090 -s 37 -d -1 -p message -e 32 -c 2 -a 0 -i 13 -k MAC
r -t 0.490751153 -s 13 -d -1 -p message -e 32 -c 2 -a 0 -i 13 -k MAC
r -t 0.490751192 -s 3 -d -1 -p message -e 32 -c 2 -a 0 -i 13 -k MAC
r -t 0.490751273 -s 27 -d -1 -p message -e 32 -c 2 -a 0 -i 13 -k MAC
r -t 0.490751284 -s 19 -d -1 -p message -e 32 -c 2 -a 0 -i 13 -k MAC
r -t 0.490751338 -s 0 -d -1 -p message -e 32 -c 2 -a 0 -i 13 -k MAC
r -t 0.490751437 -s 35 -d -1 -p message -e 32 -c 2 -a 0 -i 13 -k MAC
r -t 0.490775970 -s 48 -d -1 -p message -e 32 -c 2 -a 0 -i 13 -k RTR
r -t 0.490776027 -s 17 -d -1 -p message -e 32 -c 2 -a 0 -i 13 -k RTR
r -t 0.490776059 -s 26 -d -1 -p message -e 32 -c 2 -a 0 -i 13 -k RTR
r -t 0.490776090 -s 37 -d -1 -p message -e 32 -c 2 -a 0 -i 13 -k RTR
r -t 0.490776153 -s 13 -d -1 -p message -e 32 -c 2 -a 0 -i 13 -k RTR
r -t 0.490776192 -s 3 -d -1 -p message -e 32 -c 2 -a 0 -i 13 -k RTR
r -t 0.490776273 -s 27 -d -1 -p message -e 32 -c 2 -a 0 -i 13 -k RTR
r -t 0.490776284 -s 19 -d -1 -p message -e 32 -c 2 -a 0 -i 13 -k RTR
r -t 0.490776338 -s 0 -d -1 -p message -e 32 -c 2 -a 0 -i 13 -k RTR
r -t 0.490776437 -s 35 -d -1 -p message -e 32 -c 2 -a 0 -i 13 -k RTR
+ -t 0.518252049 -s 6 -d -1 -p message -e 32 -c 2 -a 0 -i 15 -k RTR 
- -t 0.518252049 -s 6 -d -1 -p message -e 32 -c 2 -a 0 -i 15 -k RTR
h -t 0.518252049 -s 6 -d -1 -p message -e 32 -c 2 -a 0 -i 15 -k RTR
+ -t 0.518327049 -s 6 -d -1 -p message -e 84 -c 2 -a 0 -i 15 -k MAC 
- -t 0.518327049 -s 6 -d -1 -p message -e 84 -c 2 -a 0 -i 15 -k MAC
h -t 0.518327049 -s 6 -d -1 -p message -e 84 -c 2 -a 0 -i 15 -k MAC
r -t 0.518999458 -s 39 -d -1 -p message -e 32 -c 2 -a 0 -i 15 -k MAC
r -t 0.518999469 -s 35 -d -1 -p message -e 32 -c 2 -a 0 -i 15 -k MAC
r -t 0.518999560 -s 22 -d -1 -p message -e 32 -c 2 -a 0 -i 15 -k MAC
r -t 0.518999632 -s 45 -d -1 -p message -e 32 -c 2 -a 0 -i 15 -k MAC
r -t 0.518999771 -s 1 -d -1 -p message -e 32 -c 2 -a 0 -i 15 -k MAC
r -t 0.518999794 -s 27 -d -1 -p message -e 32 -c 2 -a 0 -i 15 -k MAC
r -t 0.518999843 -s 28 -d -1 -p message -e 32 -c 2 -a 0 -i 15 -k MAC
r -t 0.519024458 -s 39 -d -1 -p message -e 32 -c 2 -a 0 -i 15 -k RTR
r -t 0.519024469 -s 35 -d -1 -p message -e 32 -c 2 -a 0 -i 15 -k RTR
r -t 0.519024560 -s 22 -d -1 -p message -e 32 -c 2 -a 0 -i 15 -k RTR
r -t 0.519024632 -s 45 -d -1 -p message -e 32 -c 2 -a 0 -i 15 -k RTR
r -t 0.519024771 -s 1 -d -1 -p message -e 32 -c 2 -a 0 -i 15 -k RTR
r -t 0.519024794 -s 27 -d -1 -p message -e 32 -c 2 -a 0 -i 15 -k RTR
r -t 0.519024843 -s 28 -d -1 -p message -e 32 -c 2 -a 0 -i 15 -k RTR
+ -t 0.519194947 -s 33 -d -1 -p message -e 32 -c 2 -a 0 -i 14 -k RTR 
- -t 0.519194947 -s 33 -d -1 -p message -e 32 -c 2 -a 0 -i 14 -k RTR
h -t 0.519194947 -s 33 -d -1 -p message -e 32 -c 2 -a 0 -i 14 -k RTR
+ -t 0.520014154 -s 33 -d -1 -p message -e 84 -c 2 -a 0 -i 14 -k MAC 
- -t 0.520014154 -s 33 -d -1 -p message -e 84 -c 2 -a 0 -i 14 -k MAC
h -t 0.520014154 -s 33 -d -1 -p message -e 84 -c 2 -a 0 -i 14 -k MAC
r -t 0.520686547 -s 1 -d -1 -p message -e 32 -c 2 -a 0 -i 14 -k MAC
r -t 0.520686562 -s 13 -d -1 -p message -e 32 -c 2 -a 0 -i 14 -k MAC
r -t 0.520686601 -s 32 -d -1 -p message -e 32 -c 2 -a 0 -i 14 -k MAC
r -t 0.520686621 -s 34 -d -1 -p message -e 32 -c 2 -a 0 -i 14 -k MAC
r -t 0.520686680 -s 44 -d -1 -p message -e 32 -c 2 -a 0 -i 14 -k MAC
r -t 0.520686845 -s 22 -d -1 -p message -e 32 -c 2 -a 0 -i 14 -k MAC
r -t 0.520686928 -s 41 -d -1 -p message -e 32 -c 2 -a 0 -i 14 -k MAC
r -t 0.520686956 -s 48 -d -1 -p message -e 32 -c 2 -a 0 -i 14 -k MAC
r -t 0.520686975 -s 21 -d -1 -p message -e 32 -c 2 -a 0 -i 14 -k MAC
r -t 0.520686983 -s 35 -d -1 -p message -e 32 -c 2 -a 0 -i 14 -k MAC
r -t 0.520711547 -s 1 -d -1 -p message -e 32 -c 2 -a 0 -i 14 -k RTR
r -t 0.520711562 -s 13 -d -1 -p message -e 32 -c 2 -a 0 -i 14 -k RTR
r -t 0.520711601 -s 32 -d -1 -p message -e 32 -c 2 -a 0 -i 14 -k RTR
r -t 0.520711621 -s 34 -d -1 -p message -e 32 -c 2 -a 0 -i 14 -k RTR
r -t 0.520711680 -s 44 -d -1 -p message -e 32 -c 2 -a 0 -i 14 -k RTR
r -t 0.520711845 -s 22 -d -1 -p message -e 32 -c 2 -a 0 -i 14 -k RTR
r -t 0.520711928 -s 41 -d -1 -p message -e 32 -c 2 -a 0 -i 14 -k RTR
r -t 0.520711956 -s 48 -d -1 -p message -e 32 -c 2 -a 0 -i 14 -k RTR
r -t 0.520711975 -s 21 -d -1 -p message -e 32 -c 2 -a 0 -i 14 -k RTR
r -t 0.520711983 -s 35 -d -1 -p message -e 32 -c 2 -a 0 -i 14 -k RTR
+ -t 0.524840066 -s 37 -d -1 -p message -e 32 -c 2 -a 0 -i 16 -k RTR 
- -t 0.524840066 -s 37 -d -1 -p message -e 32 -c 2 -a 0 -i 16 -k RTR
h -t 0.524840066 -s 37 -d -1 -p message -e 32 -c 2 -a 0 -i 16 -k RTR
+ -t 0.524915066 -s 37 -d -1 -p message -e 84 -c 2 -a 0 -i 16 -k MAC 
- -t 0.524915066 -s 37 -d -1 -p message -e 84 -c 2 -a 0 -i 16 -k MAC
h -t 0.524915066 -s 37 -d -1 -p message -e 84 -c 2 -a 0 -i 16 -k MAC
r -t 0.525587443 -s 19 -d -1 -p message -e 32 -c 2 -a 0 -i 16 -k MAC
r -t 0.525587466 -s 29 -d -1 -p message -e 32 -c 2 -a 0 -i 16 -k MAC
r -t 0.525587480 -s 3 -d -1 -p message -e 32 -c 2 -a 0 -i 16 -k MAC
r -t 0.525587545 -s 14 -d -1 -p message -e 32 -c 2 -a 0 -i 16 -k MAC
r -t 0.525587546 -s 17 -d -1 -p message -e 32 -c 2 -a 0 -i 16 -k MAC
r -t 0.525587727 -s 20 -d -1 -p message -e 32 -c 2 -a 0 -i 16 -k MAC
r -t 0.525587755 -s 12 -d -1 -p message -e 32 -c 2 -a 0 -i 16 -k MAC
r -t 0.525587800 -s 48 -d -1 -p message -e 32 -c 2 -a 0 -i 16 -k MAC
r -t 0.525587828 -s 11 -d -1 -p message -e 32 -c 2 -a 0 -i 16 -k MAC
r -t 0.525587861 -s 26 -d -1 -p message -e 32 -c 2 -a 0 -i 16 -k MAC
r -t 0.525587877 -s 27 -d -1 -p message -e 32 -c 2 -a 0 -i 16 -k MAC
r -t 0.525587886 -s 15 -d -1 -p message -e 32 -c 2 -a 0 -i 16 -k MAC
r -t 0.525587886 -s 0 -d -1 -p message -e 32 -c 2 -a 0 -i 16 -k MAC
r -t 0.525612443 -s 19 -d -1 -p message -e 32 -c 2 -a 0 -i 16 -k RTR
r -t 0.525612466 -s 29 -d -1 -p message -e 32 -c 2 -a 0 -i 16 -k RTR
r -t 0.525612480 -s 3 -d -1 -p message -e 32 -c 2 -a 0 -i 16 -k RTR
r -t 0.525612545 -s 14 -d -1 -p message -e 32 -c 2 -a 0 -i 16 -k RTR
r -t 0.525612546 -s 17 -d -1 -p message -e 32 -c 2 -a 0 -i 16 -k RTR
r -t 0.525612727 -s 20 -d -1 -p message -e 32 -c 2 -a 0 -i 16 -k RTR
r -t 0.525612755 -s 12 -d -1 -p message -e 32 -c 2 -a 0 -i 16 -k RTR
r -t 0.525612800 -s 48 -d -1 -p message -e 32 -c 2 -a 0 -i 16 -k RTR
r -t 0.525612828 -s 11 -d -1 -p message -e 32 -c 2 -a 0 -i 16 -k RTR
r -t 0.525612861 -s 26 -d -1 -p message -e 32 -c 2 -a 0 -i 16 -k RTR
r -t 0.525612877 -s 27 -d -1 -p message -e 32 -c 2 -a 0 -i 16 -k RTR
r -t 0.525612886 -s 15 -d -1 -p message -e 32 -c 2 -a 0 -i 16 -k RTR
r -t 0.525612886 -s 0 -d -1 -p message -e 32 -c 2 -a 0 -i 16 -k RTR
+ -t 0.658938047 -s 41 -d -1 -p message -e 32 -c 2 -a 0 -i 17 -k RTR 
- -t 0.658938047 -s 41 -d -1 -p message -e 32 -c 2 -a 0 -i 17 -k RTR
h -t 0.658938047 -s 41 -d -1 -p message -e 32 -c 2 -a 0 -i 17 -k RTR
+ -t 0.659013047 -s 41 -d -1 -p message -e 84 -c 2 -a 0 -i 17 -k MAC 
- -t 0.659013047 -s 41 -d -1 -p message -e 84 -c 2 -a 0 -i 17 -k MAC
h -t 0.659013047 -s 41 -d -1 -p message -e 84 -c 2 -a 0 -i 17 -k MAC
r -t 0.659685377 -s 32 -d -1 -p message -e 32 -c 2 -a 0 -i 17 -k MAC
r -t 0.659685440 -s 21 -d -1 -p message -e 32 -c 2 -a 0 -i 17 -k MAC
r -t 0.659685517 -s 4 -d -1 -p message -e 32 -c 2 -a 0 -i 17 -k MAC
r -t 0.659685721 -s 44 -d -1 -p message -e 32 -c 2 -a 0 -i 17 -k MAC
r -t 0.659685794 -s 34 -d -1 -p message -e 32 -c 2 -a 0 -i 17 -k MAC
r -t 0.659685821 -s 33 -d -1 -p message -e 32 -c 2 -a 0 -i 17 -k MAC
r -t 0.659710377 -s 32 -d -1 -p message -e 32 -c 2 -a 0 -i 17 -k RTR
r -t 0.659710440 -s 21 -d -1 -p message -e 32 -c 2 -a 0 -i 17 -k RTR
r -t 0.659710517 -s 4 -d -1 -p message -e 32 -c 2 -a 0 -i 17 -k RTR
r -t 0.659710721 -s 44 -d -1 -p message -e 32 -c 2 -a 0 -i 17 -k RTR
r -t 0.659710794 -s 34 -d -1 -p message -e 32 -c 2 -a 0 -i 17 -k RTR
r -t 0.659710821 -s 33 -d -1 -p message -e 32 -c 2 -a 0 -i 17 -k RTR
+ -t 0.678682052 -s 30 -d -1 -p message -e 32 -c 2 -a 0 -i 18 -k RTR 
- -t 0.678682052 -s 30 -d -1 -p message -e 32 -c 2 -a 0 -i 18 -k RTR
h -t 0.678682052 -s 30 -d -1 -p message -e 32 -c 2 -a 0 -i 18 -k RTR
+ -t 0.678757052 -s 30 -d -1 -p message -e 84 -c 2 -a 0 -i 18 -k MAC 
- -t 0.678757052 -s 30 -d -1 -p message -e 84 -c 2 -a 0 -i 18 -k MAC
h -t 0.678757052 -s 30 -d -1 -p message -e 84 -c 2 -a 0 -i 18 -k MAC
r -t 0.679429347 -s 24 -d -1 -p message -e 32 -c 2 -a 0 -i 18 -k MAC
r -t 0.679429413 -s 49 -d -1 -p message -e 32 -c 2 -a 0 -i 18 -k MAC
r -t 0.679429443 -s 8 -d -1 -p message -e 32 -c 2 -a 0 -i 18 -k MAC
r -t 0.679429738 -s 9 -d -1 -p message -e 32 -c 2 -a 0 -i 18 -k MAC
r -t 0.679429800 -s 7 -d -1 -p message -e 32 -c 2 -a 0 -i 18 -k MAC
r -t 0.679429820 -s 47 -d -1 -p message -e 32 -c 2 -a 0 -i 18 -k MAC
r -t 0.679429871 -s 43 -d -1 -p message -e 32 -c 2 -a 0 -i 18 -k MAC
r -t 0.679454347 -s 24 -d -1 -p message -e 32 -c 2 -a 0 -i 18 -k RTR
r -t 0.679454413 -s 49 -d -1 -p message -e 32 -c 2 -a 0 -i 18 -k RTR
r -t 0.679454443 -s 8 -d -1 -p message -e 32 -c 2 -a 0 -i 18 -k RTR
r -t 0.679454738 -s 9 -d -1 -p message -e 32 -c 2 -a 0 -i 18 -k RTR
r -t 0.679454800 -s 7 -d -1 -p message -e 32 -c 2 -a 0 -i 18 -k RTR
r -t 0.679454820 -s 47 -d -1 -p message -e 32 -c 2 -a 0 -i 18 -k RTR
r -t 0.679454871 -s 43 -d -1 -p message -e 32 -c 2 -a 0 -i 18 -k RTR
+ -t 0.703710950 -s 5 -d -1 -p message -e 32 -c 2 -a 0 -i 19 -k RTR 
- -t 0.703710950 -s 5 -d -1 -p message -e 32 -c 2 -a 0 -i 19 -k RTR
h -t 0.703710950 -s 5 -d -1 -p message -e 32 -c 2 -a 0 -i 19 -k RTR
+ -t 0.703785950 -s 5 -d -1 -p message -e 84 -c 2 -a 0 -i 19 -k MAC 
- -t 0.703785950 -s 5 -d -1 -p message -e 84 -c 2 -a 0 -i 19 -k MAC
h -t 0.703785950 -s 5 -d -1 -p message -e 84 -c 2 -a 0 -i 19 -k MAC
r -t 0.704458298 -s 16 -d -1 -p message -e 32 -c 2 -a 0 -i 19 -k MAC
r -t 0.704458303 -s 10 -d -1 -p message -e 32 -c 2 -a 0 -i 19 -k MAC
r -t 0.704458343 -s 36 -d -1 -p message -e 32 -c 2 -a 0 -i 19 -k MAC
r -t 0.704458545 -s 11 -d -1 -p message -e 32 -c 2 -a 0 -i 19 -k MAC
r -t 0.704458602 -s 31 -d -1 -p message -e 32 -c 2 -a 0 -i 19 -k MAC
r -t 0.704458782 -s 12 -d -1 -p message -e 32 -c 2 -a 0 -i 19 -k MAC
r -t 0.704483298 -s 16 -d -1 -p message -e 32 -c 2 -a 0 -i 19 -k RTR
r -t 0.704483303 -s 10 -d -1 -p message -e 32 -c 2 -a 0 -i 19 -k RTR
r -t 0.704483343 -s 36 -d -1 -p message -e 32 -c 2 -a 0 -i 19 -k RTR
r -t 0.704483545 -s 11 -d -1 -p message -e 32 -c 2 -a 0 -i 19 -k RTR
r -t 0.704483602 -s 31 -d -1 -p message -e 32 -c 2 -a 0 -i 19 -k RTR
r -t 0.704483782 -s 12 -d -1 -p message -e 32 -c 2 -a 0 -i 19 -k RTR
v -t 0.80000000000000004 sim_annotation 0.80000000000000004 3 The identity of the sensor has to be checked for providing access.
+ -t 0.810770463 -s 21 -d -1 -p message -e 32 -c 2 -a 0 -i 20 -k RTR 
- -t 0.810770463 -s 21 -d -1 -p message -e 32 -c 2 -a 0 -i 20 -k RTR
h -t 0.810770463 -s 21 -d -1 -p message -e 32 -c 2 -a 0 -i 20 -k RTR
+ -t 0.810845463 -s 21 -d -1 -p message -e 84 -c 2 -a 0 -i 20 -k MAC 
- -t 0.810845463 -s 21 -d -1 -p message -e 84 -c 2 -a 0 -i 20 -k MAC
h -t 0.810845463 -s 21 -d -1 -p message -e 84 -c 2 -a 0 -i 20 -k MAC
r -t 0.811517856 -s 41 -d -1 -p message -e 32 -c 2 -a 0 -i 20 -k MAC
r -t 0.811517912 -s 32 -d -1 -p message -e 32 -c 2 -a 0 -i 20 -k MAC
r -t 0.811518020 -s 34 -d -1 -p message -e 32 -c 2 -a 0 -i 20 -k MAC
r -t 0.811518284 -s 33 -d -1 -p message -e 32 -c 2 -a 0 -i 20 -k MAC
r -t 0.811542856 -s 41 -d -1 -p message -e 32 -c 2 -a 0 -i 20 -k RTR
r -t 0.811542912 -s 32 -d -1 -p message -e 32 -c 2 -a 0 -i 20 -k RTR
r -t 0.811543020 -s 34 -d -1 -p message -e 32 -c 2 -a 0 -i 20 -k RTR
r -t 0.811543284 -s 33 -d -1 -p message -e 32 -c 2 -a 0 -i 20 -k RTR
+ -t 0.812805003 -s 19 -d -1 -p message -e 32 -c 2 -a 0 -i 21 -k RTR 
- -t 0.812805003 -s 19 -d -1 -p message -e 32 -c 2 -a 0 -i 21 -k RTR
h -t 0.812805003 -s 19 -d -1 -p message -e 32 -c 2 -a 0 -i 21 -k RTR
+ -t 0.812880003 -s 19 -d -1 -p message -e 84 -c 2 -a 0 -i 21 -k MAC 
- -t 0.812880003 -s 19 -d -1 -p message -e 84 -c 2 -a 0 -i 21 -k MAC
h -t 0.812880003 -s 19 -d -1 -p message -e 84 -c 2 -a 0 -i 21 -k MAC
r -t 0.813552346 -s 20 -d -1 -p message -e 32 -c 2 -a 0 -i 21 -k MAC
r -t 0.813552380 -s 37 -d -1 -p message -e 32 -c 2 -a 0 -i 21 -k MAC
r -t 0.813552387 -s 17 -d -1 -p message -e 32 -c 2 -a 0 -i 21 -k MAC
r -t 0.813552570 -s 7 -d -1 -p message -e 32 -c 2 -a 0 -i 21 -k MAC
r -t 0.813552588 -s 29 -d -1 -p message -e 32 -c 2 -a 0 -i 21 -k MAC
r -t 0.813552596 -s 0 -d -1 -p message -e 32 -c 2 -a 0 -i 21 -k MAC
r -t 0.813552626 -s 12 -d -1 -p message -e 32 -c 2 -a 0 -i 21 -k MAC
r -t 0.813552676 -s 14 -d -1 -p message -e 32 -c 2 -a 0 -i 21 -k MAC
r -t 0.813552708 -s 42 -d -1 -p message -e 32 -c 2 -a 0 -i 21 -k MAC
r -t 0.813552726 -s 43 -d -1 -p message -e 32 -c 2 -a 0 -i 21 -k MAC
r -t 0.813552778 -s 26 -d -1 -p message -e 32 -c 2 -a 0 -i 21 -k MAC
r -t 0.813552794 -s 3 -d -1 -p message -e 32 -c 2 -a 0 -i 21 -k MAC
r -t 0.813577346 -s 20 -d -1 -p message -e 32 -c 2 -a 0 -i 21 -k RTR
r -t 0.813577380 -s 37 -d -1 -p message -e 32 -c 2 -a 0 -i 21 -k RTR
r -t 0.813577387 -s 17 -d -1 -p message -e 32 -c 2 -a 0 -i 21 -k RTR
r -t 0.813577570 -s 7 -d -1 -p message -e 32 -c 2 -a 0 -i 21 -k RTR
r -t 0.813577588 -s 29 -d -1 -p message -e 32 -c 2 -a 0 -i 21 -k RTR
r -t 0.813577596 -s 0 -d -1 -p message -e 32 -c 2 -a 0 -i 21 -k RTR
r -t 0.813577626 -s 12 -d -1 -p message -e 32 -c 2 -a 0 -i 21 -k RTR
r -t 0.813577676 -s 14 -d -1 -p message -e 32 -c 2 -a 0 -i 21 -k RTR
r -t 0.813577708 -s 42 -d -1 -p message -e 32 -c 2 -a 0 -i 21 -k RTR
r -t 0.813577726 -s 43 -d -1 -p message -e 32 -c 2 -a 0 -i 21 -k RTR
r -t 0.813577778 -s 26 -d -1 -p message -e 32 -c 2 -a 0 -i 21 -k RTR
r -t 0.813577794 -s 3 -d -1 -p message -e 32 -c 2 -a 0 -i 21 -k RTR
+ -t 0.824433434 -s 7 -d -1 -p message -e 32 -c 2 -a 0 -i 22 -k RTR 
- -t 0.824433434 -s 7 -d -1 -p message -e 32 -c 2 -a 0 -i 22 -k RTR
h -t 0.824433434 -s 7 -d -1 -p message -e 32 -c 2 -a 0 -i 22 -k RTR
+ -t 0.824508434 -s 7 -d -1 -p message -e 84 -c 2 -a 0 -i 22 -k MAC 
- -t 0.824508434 -s 7 -d -1 -p message -e 84 -c 2 -a 0 -i 22 -k MAC
h -t 0.824508434 -s 7 -d -1 -p message -e 84 -c 2 -a 0 -i 22 -k MAC
r -t 0.825180773 -s 43 -d -1 -p message -e 32 -c 2 -a 0 -i 22 -k MAC
r -t 0.825180872 -s 0 -d -1 -p message -e 32 -c 2 -a 0 -i 22 -k MAC
r -t 0.825180893 -s 8 -d -1 -p message -e 32 -c 2 -a 0 -i 22 -k MAC
r -t 0.825180925 -s 49 -d -1 -p message -e 32 -c 2 -a 0 -i 22 -k MAC
r -t 0.825180982 -s 20 -d -1 -p message -e 32 -c 2 -a 0 -i 22 -k MAC
r -t 0.825181002 -s 19 -d -1 -p message -e 32 -c 2 -a 0 -i 22 -k MAC
r -t 0.825181060 -s 17 -d -1 -p message -e 32 -c 2 -a 0 -i 22 -k MAC
r -t 0.825181122 -s 47 -d -1 -p message -e 32 -c 2 -a 0 -i 22 -k MAC
r -t 0.825181182 -s 30 -d -1 -p message -e 32 -c 2 -a 0 -i 22 -k MAC
r -t 0.825181236 -s 24 -d -1 -p message -e 32 -c 2 -a 0 -i 22 -k MAC
r -t 0.825205773 -s 43 -d -1 -p message -e 32 -c 2 -a 0 -i 22 -k RTR
r -t 0.825205872 -s 0 -d -1 -p message -e 32 -c 2 -a 0 -i 22 -k RTR
r -t 0.825205893 -s 8 -d -1 -p message -e 32 -c 2 -a 0 -i 22 -k RTR
r -t 0.825205925 -s 49 -d -1 -p message -e 32 -c 2 -a 0 -i 22 -k RTR
r -t 0.825205982 -s 20 -d -1 -p message -e 32 -c 2 -a 0 -i 22 -k RTR
r -t 0.825206002 -s 19 -d -1 -p message -e 32 -c 2 -a 0 -i 22 -k RTR
r -t 0.825206060 -s 17 -d -1 -p message -e 32 -c 2 -a 0 -i 22 -k RTR
r -t 0.825206122 -s 47 -d -1 -p message -e 32 -c 2 -a 0 -i 22 -k RTR
r -t 0.825206182 -s 30 -d -1 -p message -e 32 -c 2 -a 0 -i 22 -k RTR
r -t 0.825206236 -s 24 -d -1 -p message -e 32 -c 2 -a 0 -i 22 -k RTR
+ -t 0.847900452 -s 1 -d -1 -p message -e 32 -c 2 -a 0 -i 23 -k RTR 
- -t 0.847900452 -s 1 -d -1 -p message -e 32 -c 2 -a 0 -i 23 -k RTR
h -t 0.847900452 -s 1 -d -1 -p message -e 32 -c 2 -a 0 -i 23 -k RTR
+ -t 0.847975452 -s 1 -d -1 -p message -e 84 -c 2 -a 0 -i 23 -k MAC 
- -t 0.847975452 -s 1 -d -1 -p message -e 84 -c 2 -a 0 -i 23 -k MAC
h -t 0.847975452 -s 1 -d -1 -p message -e 84 -c 2 -a 0 -i 23 -k MAC
r -t 0.848647845 -s 33 -d -1 -p message -e 32 -c 2 -a 0 -i 23 -k MAC
r -t 0.848647857 -s 22 -d -1 -p message -e 32 -c 2 -a 0 -i 23 -k MAC
r -t 0.848647896 -s 35 -d -1 -p message -e 32 -c 2 -a 0 -i 23 -k MAC
r -t 0.848647922 -s 13 -d -1 -p message -e 32 -c 2 -a 0 -i 23 -k MAC
r -t 0.848648023 -s 48 -d -1 -p message -e 32 -c 2 -a 0 -i 23 -k MAC
r -t 0.848648091 -s 34 -d -1 -p message -e 32 -c 2 -a 0 -i 23 -k MAC
r -t 0.848648174 -s 6 -d -1 -p message -e 32 -c 2 -a 0 -i 23 -k MAC
r -t 0.848648266 -s 27 -d -1 -p message -e 32 -c 2 -a 0 -i 23 -k MAC
r -t 0.848648279 -s 32 -d -1 -p message -e 32 -c 2 -a 0 -i 23 -k MAC
r -t 0.848672845 -s 33 -d -1 -p message -e 32 -c 2 -a 0 -i 23 -k RTR
r -t 0.848672857 -s 22 -d -1 -p message -e 32 -c 2 -a 0 -i 23 -k RTR
r -t 0.848672896 -s 35 -d -1 -p message -e 32 -c 2 -a 0 -i 23 -k RTR
r -t 0.848672922 -s 13 -d -1 -p message -e 32 -c 2 -a 0 -i 23 -k RTR
r -t 0.848673023 -s 48 -d -1 -p message -e 32 -c 2 -a 0 -i 23 -k RTR
r -t 0.848673091 -s 34 -d -1 -p message -e 32 -c 2 -a 0 -i 23 -k RTR
r -t 0.848673174 -s 6 -d -1 -p message -e 32 -c 2 -a 0 -i 23 -k RTR
r -t 0.848673266 -s 27 -d -1 -p message -e 32 -c 2 -a 0 -i 23 -k RTR
r -t 0.848673279 -s 32 -d -1 -p message -e 32 -c 2 -a 0 -i 23 -k RTR
+ -t 0.857745351 -s 39 -d -1 -p message -e 32 -c 2 -a 0 -i 24 -k RTR 
- -t 0.857745351 -s 39 -d -1 -p message -e 32 -c 2 -a 0 -i 24 -k RTR
h -t 0.857745351 -s 39 -d -1 -p message -e 32 -c 2 -a 0 -i 24 -k RTR
+ -t 0.857820351 -s 39 -d -1 -p message -e 84 -c 2 -a 0 -i 24 -k MAC 
- -t 0.857820351 -s 39 -d -1 -p message -e 84 -c 2 -a 0 -i 24 -k MAC
h -t 0.857820351 -s 39 -d -1 -p message -e 84 -c 2 -a 0 -i 24 -k MAC
r -t 0.858492760 -s 6 -d -1 -p message -e 32 -c 2 -a 0 -i 24 -k MAC
r -t 0.858492787 -s 35 -d -1 -p message -e 32 -c 2 -a 0 -i 24 -k MAC
r -t 0.858492794 -s 27 -d -1 -p message -e 32 -c 2 -a 0 -i 24 -k MAC
r -t 0.858492818 -s 28 -d -1 -p message -e 32 -c 2 -a 0 -i 24 -k MAC
r -t 0.858492861 -s 45 -d -1 -p message -e 32 -c 2 -a 0 -i 24 -k MAC
r -t 0.858492894 -s 23 -d -1 -p message -e 32 -c 2 -a 0 -i 24 -k MAC
r -t 0.858493099 -s 48 -d -1 -p message -e 32 -c 2 -a 0 -i 24 -k MAC
r -t 0.858493123 -s 38 -d -1 -p message -e 32 -c 2 -a 0 -i 24 -k MAC
r -t 0.858517760 -s 6 -d -1 -p message -e 32 -c 2 -a 0 -i 24 -k RTR
r -t 0.858517787 -s 35 -d -1 -p message -e 32 -c 2 -a 0 -i 24 -k RTR
r -t 0.858517794 -s 27 -d -1 -p message -e 32 -c 2 -a 0 -i 24 -k RTR
r -t 0.858517818 -s 28 -d -1 -p message -e 32 -c 2 -a 0 -i 24 -k RTR
r -t 0.858517861 -s 45 -d -1 -p message -e 32 -c 2 -a 0 -i 24 -k RTR
r -t 0.858517894 -s 23 -d -1 -p message -e 32 -c 2 -a 0 -i 24 -k RTR
r -t 0.858518099 -s 48 -d -1 -p message -e 32 -c 2 -a 0 -i 24 -k RTR
r -t 0.858518123 -s 38 -d -1 -p message -e 32 -c 2 -a 0 -i 24 -k RTR
+ -t 0.936650304 -s 9 -d -1 -p message -e 32 -c 2 -a 0 -i 25 -k RTR 
- -t 0.936650304 -s 9 -d -1 -p message -e 32 -c 2 -a 0 -i 25 -k RTR
h -t 0.936650304 -s 9 -d -1 -p message -e 32 -c 2 -a 0 -i 25 -k RTR
+ -t 0.936725304 -s 9 -d -1 -p message -e 84 -c 2 -a 0 -i 25 -k MAC 
- -t 0.936725304 -s 9 -d -1 -p message -e 84 -c 2 -a 0 -i 25 -k MAC
h -t 0.936725304 -s 9 -d -1 -p message -e 84 -c 2 -a 0 -i 25 -k MAC
r -t 0.937397694 -s 47 -d -1 -p message -e 32 -c 2 -a 0 -i 25 -k MAC
r -t 0.937397697 -s 24 -d -1 -p message -e 32 -c 2 -a 0 -i 25 -k MAC
r -t 0.937397718 -s 18 -d -1 -p message -e 32 -c 2 -a 0 -i 25 -k MAC
r -t 0.937397839 -s 49 -d -1 -p message -e 32 -c 2 -a 0 -i 25 -k MAC
r -t 0.937397893 -s 2 -d -1 -p message -e 32 -c 2 -a 0 -i 25 -k MAC
r -t 0.937397990 -s 30 -d -1 -p message -e 32 -c 2 -a 0 -i 25 -k MAC
r -t 0.937398077 -s 0 -d -1 -p message -e 32 -c 2 -a 0 -i 25 -k MAC
r -t 0.937422694 -s 47 -d -1 -p message -e 32 -c 2 -a 0 -i 25 -k RTR
r -t 0.937422697 -s 24 -d -1 -p message -e 32 -c 2 -a 0 -i 25 -k RTR
r -t 0.937422718 -s 18 -d -1 -p message -e 32 -c 2 -a 0 -i 25 -k RTR
r -t 0.937422839 -s 49 -d -1 -p message -e 32 -c 2 -a 0 -i 25 -k RTR
r -t 0.937422893 -s 2 -d -1 -p message -e 32 -c 2 -a 0 -i 25 -k RTR
r -t 0.937422990 -s 30 -d -1 -p message -e 32 -c 2 -a 0 -i 25 -k RTR
r -t 0.937423077 -s 0 -d -1 -p message -e 32 -c 2 -a 0 -i 25 -k RTR
v -t 1 sim_annotation 1 4 With the presence of three different layers, input layer, hidden layer, and output layer, to reduce the false acceptance rate and ensure authorization.
+ -t 1.046311971 -s 8 -d -1 -p message -e 32 -c 2 -a 0 -i 26 -k RTR 
- -t 1.046311971 -s 8 -d -1 -p message -e 32 -c 2 -a 0 -i 26 -k RTR
h -t 1.046311971 -s 8 -d -1 -p message -e 32 -c 2 -a 0 -i 26 -k RTR
+ -t 1.046386971 -s 8 -d -1 -p message -e 84 -c 2 -a 0 -i 26 -k MAC 
- -t 1.046386971 -s 8 -d -1 -p message -e 84 -c 2 -a 0 -i 26 -k MAC
h -t 1.046386971 -s 8 -d -1 -p message -e 84 -c 2 -a 0 -i 26 -k MAC
r -t 1.047059362 -s 30 -d -1 -p message -e 32 -c 2 -a 0 -i 26 -k MAC
r -t 1.047059375 -s 49 -d -1 -p message -e 32 -c 2 -a 0 -i 26 -k MAC
r -t 1.047059405 -s 43 -d -1 -p message -e 32 -c 2 -a 0 -i 26 -k MAC
r -t 1.047059431 -s 7 -d -1 -p message -e 32 -c 2 -a 0 -i 26 -k MAC
r -t 1.047059569 -s 24 -d -1 -p message -e 32 -c 2 -a 0 -i 26 -k MAC
r -t 1.047059759 -s 0 -d -1 -p message -e 32 -c 2 -a 0 -i 26 -k MAC
r -t 1.047059802 -s 47 -d -1 -p message -e 32 -c 2 -a 0 -i 26 -k MAC
r -t 1.047084362 -s 30 -d -1 -p message -e 32 -c 2 -a 0 -i 26 -k RTR
r -t 1.047084375 -s 49 -d -1 -p message -e 32 -c 2 -a 0 -i 26 -k RTR
r -t 1.047084405 -s 43 -d -1 -p message -e 32 -c 2 -a 0 -i 26 -k RTR
r -t 1.047084431 -s 7 -d -1 -p message -e 32 -c 2 -a 0 -i 26 -k RTR
r -t 1.047084569 -s 24 -d -1 -p message -e 32 -c 2 -a 0 -i 26 -k RTR
r -t 1.047084759 -s 0 -d -1 -p message -e 32 -c 2 -a 0 -i 26 -k RTR
r -t 1.047084802 -s 47 -d -1 -p message -e 32 -c 2 -a 0 -i 26 -k RTR
+ -t 1.091161873 -s 35 -d -1 -p message -e 32 -c 2 -a 0 -i 27 -k RTR 
- -t 1.091161873 -s 35 -d -1 -p message -e 32 -c 2 -a 0 -i 27 -k RTR
h -t 1.091161873 -s 35 -d -1 -p message -e 32 -c 2 -a 0 -i 27 -k RTR
+ -t 1.091236873 -s 35 -d -1 -p message -e 84 -c 2 -a 0 -i 27 -k MAC 
- -t 1.091236873 -s 35 -d -1 -p message -e 84 -c 2 -a 0 -i 27 -k MAC
h -t 1.091236873 -s 35 -d -1 -p message -e 84 -c 2 -a 0 -i 27 -k MAC
r -t 1.091909293 -s 6 -d -1 -p message -e 32 -c 2 -a 0 -i 27 -k MAC
r -t 1.091909309 -s 39 -d -1 -p message -e 32 -c 2 -a 0 -i 27 -k MAC
r -t 1.091909317 -s 1 -d -1 -p message -e 32 -c 2 -a 0 -i 27 -k MAC
r -t 1.091909328 -s 27 -d -1 -p message -e 32 -c 2 -a 0 -i 27 -k MAC
r -t 1.091909339 -s 48 -d -1 -p message -e 32 -c 2 -a 0 -i 27 -k MAC
r -t 1.091909395 -s 22 -d -1 -p message -e 32 -c 2 -a 0 -i 27 -k MAC
r -t 1.091909615 -s 13 -d -1 -p message -e 32 -c 2 -a 0 -i 27 -k MAC
r -t 1.091909699 -s 14 -d -1 -p message -e 32 -c 2 -a 0 -i 27 -k MAC
r -t 1.091909702 -s 33 -d -1 -p message -e 32 -c 2 -a 0 -i 27 -k MAC
r -t 1.091934293 -s 6 -d -1 -p message -e 32 -c 2 -a 0 -i 27 -k RTR
r -t 1.091934309 -s 39 -d -1 -p message -e 32 -c 2 -a 0 -i 27 -k RTR
r -t 1.091934317 -s 1 -d -1 -p message -e 32 -c 2 -a 0 -i 27 -k RTR
r -t 1.091934328 -s 27 -d -1 -p message -e 32 -c 2 -a 0 -i 27 -k RTR
r -t 1.091934339 -s 48 -d -1 -p message -e 32 -c 2 -a 0 -i 27 -k RTR
r -t 1.091934395 -s 22 -d -1 -p message -e 32 -c 2 -a 0 -i 27 -k RTR
r -t 1.091934615 -s 13 -d -1 -p message -e 32 -c 2 -a 0 -i 27 -k RTR
r -t 1.091934699 -s 14 -d -1 -p message -e 32 -c 2 -a 0 -i 27 -k RTR
r -t 1.091934702 -s 33 -d -1 -p message -e 32 -c 2 -a 0 -i 27 -k RTR
+ -t 1.115032873 -s 38 -d -1 -p message -e 32 -c 2 -a 0 -i 28 -k RTR 
- -t 1.115032873 -s 38 -d -1 -p message -e 32 -c 2 -a 0 -i 28 -k RTR
h -t 1.115032873 -s 38 -d -1 -p message -e 32 -c 2 -a 0 -i 28 -k RTR
+ -t 1.115107873 -s 38 -d -1 -p message -e 84 -c 2 -a 0 -i 28 -k MAC 
- -t 1.115107873 -s 38 -d -1 -p message -e 84 -c 2 -a 0 -i 28 -k MAC
h -t 1.115107873 -s 38 -d -1 -p message -e 84 -c 2 -a 0 -i 28 -k MAC
r -t 1.115780269 -s 45 -d -1 -p message -e 32 -c 2 -a 0 -i 28 -k MAC
r -t 1.115780271 -s 28 -d -1 -p message -e 32 -c 2 -a 0 -i 28 -k MAC
r -t 1.115780306 -s 25 -d -1 -p message -e 32 -c 2 -a 0 -i 28 -k MAC
r -t 1.115780645 -s 39 -d -1 -p message -e 32 -c 2 -a 0 -i 28 -k MAC
r -t 1.115780660 -s 46 -d -1 -p message -e 32 -c 2 -a 0 -i 28 -k MAC
r -t 1.115780697 -s 23 -d -1 -p message -e 32 -c 2 -a 0 -i 28 -k MAC
r -t 1.115805269 -s 45 -d -1 -p message -e 32 -c 2 -a 0 -i 28 -k RTR
r -t 1.115805271 -s 28 -d -1 -p message -e 32 -c 2 -a 0 -i 28 -k RTR
r -t 1.115805306 -s 25 -d -1 -p message -e 32 -c 2 -a 0 -i 28 -k RTR
r -t 1.115805645 -s 39 -d -1 -p message -e 32 -c 2 -a 0 -i 28 -k RTR
r -t 1.115805660 -s 46 -d -1 -p message -e 32 -c 2 -a 0 -i 28 -k RTR
r -t 1.115805697 -s 23 -d -1 -p message -e 32 -c 2 -a 0 -i 28 -k RTR
+ -t 1.195235074 -s 29 -d -1 -p message -e 32 -c 2 -a 0 -i 29 -k RTR 
- -t 1.195235074 -s 29 -d -1 -p message -e 32 -c 2 -a 0 -i 29 -k RTR
h -t 1.195235074 -s 29 -d -1 -p message -e 32 -c 2 -a 0 -i 29 -k RTR
+ -t 1.195310074 -s 29 -d -1 -p message -e 84 -c 2 -a 0 -i 29 -k MAC 
- -t 1.195310074 -s 29 -d -1 -p message -e 84 -c 2 -a 0 -i 29 -k MAC
h -t 1.195310074 -s 29 -d -1 -p message -e 84 -c 2 -a 0 -i 29 -k MAC
r -t 1.195982475 -s 37 -d -1 -p message -e 32 -c 2 -a 0 -i 29 -k MAC
r -t 1.195982493 -s 12 -d -1 -p message -e 32 -c 2 -a 0 -i 29 -k MAC
r -t 1.195982499 -s 11 -d -1 -p message -e 32 -c 2 -a 0 -i 29 -k MAC
r -t 1.195982591 -s 3 -d -1 -p message -e 32 -c 2 -a 0 -i 29 -k MAC
r -t 1.195982601 -s 16 -d -1 -p message -e 32 -c 2 -a 0 -i 29 -k MAC
r -t 1.195982659 -s 19 -d -1 -p message -e 32 -c 2 -a 0 -i 29 -k MAC
r -t 1.195982721 -s 15 -d -1 -p message -e 32 -c 2 -a 0 -i 29 -k MAC
r -t 1.195982755 -s 20 -d -1 -p message -e 32 -c 2 -a 0 -i 29 -k MAC
r -t 1.195982782 -s 31 -d -1 -p message -e 32 -c 2 -a 0 -i 29 -k MAC
r -t 1.195982870 -s 42 -d -1 -p message -e 32 -c 2 -a 0 -i 29 -k MAC
r -t 1.196007475 -s 37 -d -1 -p message -e 32 -c 2 -a 0 -i 29 -k RTR
r -t 1.196007493 -s 12 -d -1 -p message -e 32 -c 2 -a 0 -i 29 -k RTR
r -t 1.196007499 -s 11 -d -1 -p message -e 32 -c 2 -a 0 -i 29 -k RTR
r -t 1.196007591 -s 3 -d -1 -p message -e 32 -c 2 -a 0 -i 29 -k RTR
r -t 1.196007601 -s 16 -d -1 -p message -e 32 -c 2 -a 0 -i 29 -k RTR
r -t 1.196007659 -s 19 -d -1 -p message -e 32 -c 2 -a 0 -i 29 -k RTR
r -t 1.196007721 -s 15 -d -1 -p message -e 32 -c 2 -a 0 -i 29 -k RTR
r -t 1.196007755 -s 20 -d -1 -p message -e 32 -c 2 -a 0 -i 29 -k RTR
r -t 1.196007782 -s 31 -d -1 -p message -e 32 -c 2 -a 0 -i 29 -k RTR
r -t 1.196007870 -s 42 -d -1 -p message -e 32 -c 2 -a 0 -i 29 -k RTR
n -t 1.2 -s 20 -S DLABEL -l "SC" -L ""
n -t 1.2 -s 20 -S COLOR -c seagreen -o black -i seagreen -I black
m -t 1.2 -s 20 -n m1 -c brown -h square
n -t 1.2 -s 19 -S DLABEL -l "GatewayNode" -L ""
n -t 1.2 -s 19 -S COLOR -c blue -o black -i blue -I black
m -t 1.2 -s 19 -n m1 -c brown -h circle
n -t 1.2 -s 3 -S DLABEL -l "BS" -L ""
n -t 1.2 -s 3 -S COLOR -c pink -o black -i pink -I black
m -t 1.2 -s 3 -n m1 -c brown -h circle
n -t 1.2 -s 26 -S DLABEL -l "BS" -L ""
n -t 1.2 -s 26 -S COLOR -c green -o black -i green -I black
m -t 1.2 -s 26 -n m1 -c brown -h circle
n -t 1.2 -s 15 -S DLABEL -l "SN" -L ""
n -t 1.2 -s 15 -S COLOR -c gold -o black -i gold -I black
n -t 1.2 -s 40 -S COLOR -c gold -o black -i gold -I black
n -t 1.2 -s 23 -S COLOR -c gold -o black -i gold -I black
n -t 1.2 -s 46 -S COLOR -c gold -o black -i gold -I black
n -t 1.2 -s 25 -S COLOR -c gold -o black -i gold -I black
n -t 1.2 -s 28 -S COLOR -c gold -o black -i gold -I black
n -t 1.2 -s 39 -S COLOR -c gold -o black -i gold -I black
n -t 1.2 -s 27 -S COLOR -c gold -o black -i gold -I black
n -t 1.2 -s 2 -S COLOR -c gold -o black -i gold -I black
n -t 1.2 -s 18 -S COLOR -c gold -o black -i gold -I black
n -t 1.2 -s 44 -S COLOR -c gold -o black -i gold -I black
n -t 1.2 -s 4 -S COLOR -c gold -o black -i gold -I black
n -t 1.2 -s 41 -S COLOR -c gold -o black -i gold -I black
n -t 1.2 -s 32 -S COLOR -c gold -o black -i gold -I black
n -t 1.2 -s 33 -S COLOR -c gold -o black -i gold -I black
n -t 1.2 -s 13 -S COLOR -c gold -o black -i gold -I black
n -t 1.2 -s 15 -S COLOR -c pink -o gold -i pink -I gold
n -t 1.2 -s 40 -S COLOR -c pink -o gold -i pink -I gold
n -t 1.2 -s 23 -S COLOR -c pink -o gold -i pink -I gold
n -t 1.2 -s 46 -S COLOR -c pink -o gold -i pink -I gold
n -t 1.2 -s 25 -S COLOR -c pink -o gold -i pink -I gold
n -t 1.2 -s 28 -S COLOR -c pink -o gold -i pink -I gold
n -t 1.2 -s 39 -S COLOR -c pink -o gold -i pink -I gold
n -t 1.2 -s 27 -S COLOR -c pink -o gold -i pink -I gold
n -t 1.2 -s 2 -S COLOR -c green -o gold -i green -I gold
n -t 1.2 -s 18 -S COLOR -c green -o gold -i green -I gold
n -t 1.2 -s 44 -S COLOR -c green -o gold -i green -I gold
n -t 1.2 -s 4 -S COLOR -c green -o gold -i green -I gold
n -t 1.2 -s 41 -S COLOR -c green -o gold -i green -I gold
n -t 1.2 -s 32 -S COLOR -c green -o gold -i green -I gold
n -t 1.2 -s 33 -S COLOR -c green -o gold -i green -I gold
n -t 1.2 -s 13 -S COLOR -c green -o gold -i green -I gold
n -t 1.2 -s 3 -S COLOR -c pink -o pink -i pink -I pink
n -t 1.2 -s 37 -S COLOR -c cyan -o black -i cyan -I black
n -t 1.2 -s 19 -S COLOR -c cyan -o blue -i cyan -I blue
n -t 1.2 -s 20 -S COLOR -c blue -o seagreen -i blue -I seagreen
n -t 1.2 -s 26 -S COLOR -c green -o green -i green -I green
n -t 1.2 -s 17 -S COLOR -c cyan -o black -i cyan -I black
n -t 1.2 -s 19 -S COLOR -c cyan -o cyan -i cyan -I cyan
n -t 1.2 -s 20 -S COLOR -c blue -o blue -i blue -I blue
v -t 1.2 sim_annotation 1.2 5 A sensor  input the one time password OTP for the particular session  and stores them in its base station.
v -t 1.3 sim_annotation 1.3 6 Next,S extracts OTPs and then the sensor selects a session password spwd and inputs spwds into the base station.
+ -t 1.339876395 -s 32 -d -1 -p message -e 32 -c 2 -a 0 -i 30 -k RTR 
- -t 1.339876395 -s 32 -d -1 -p message -e 32 -c 2 -a 0 -i 30 -k RTR
h -t 1.339876395 -s 32 -d -1 -p message -e 32 -c 2 -a 0 -i 30 -k RTR
+ -t 1.339951395 -s 32 -d -1 -p message -e 84 -c 2 -a 0 -i 30 -k MAC 
- -t 1.339951395 -s 32 -d -1 -p message -e 84 -c 2 -a 0 -i 30 -k MAC
h -t 1.339951395 -s 32 -d -1 -p message -e 84 -c 2 -a 0 -i 30 -k MAC
r -t 1.340623726 -s 41 -d -1 -p message -e 32 -c 2 -a 0 -i 30 -k MAC
r -t 1.340623842 -s 33 -d -1 -p message -e 32 -c 2 -a 0 -i 30 -k MAC
r -t 1.340623844 -s 21 -d -1 -p message -e 32 -c 2 -a 0 -i 30 -k MAC
r -t 1.340623882 -s 34 -d -1 -p message -e 32 -c 2 -a 0 -i 30 -k MAC
r -t 1.340623911 -s 44 -d -1 -p message -e 32 -c 2 -a 0 -i 30 -k MAC
r -t 1.340623986 -s 4 -d -1 -p message -e 32 -c 2 -a 0 -i 30 -k MAC
r -t 1.340624165 -s 13 -d -1 -p message -e 32 -c 2 -a 0 -i 30 -k MAC
r -t 1.340624222 -s 1 -d -1 -p message -e 32 -c 2 -a 0 -i 30 -k MAC
r -t 1.340648726 -s 41 -d -1 -p message -e 32 -c 2 -a 0 -i 30 -k RTR
r -t 1.340648842 -s 33 -d -1 -p message -e 32 -c 2 -a 0 -i 30 -k RTR
r -t 1.340648844 -s 21 -d -1 -p message -e 32 -c 2 -a 0 -i 30 -k RTR
r -t 1.340648882 -s 34 -d -1 -p message -e 32 -c 2 -a 0 -i 30 -k RTR
r -t 1.340648911 -s 44 -d -1 -p message -e 32 -c 2 -a 0 -i 30 -k RTR
r -t 1.340648986 -s 4 -d -1 -p message -e 32 -c 2 -a 0 -i 30 -k RTR
r -t 1.340649165 -s 13 -d -1 -p message -e 32 -c 2 -a 0 -i 30 -k RTR
r -t 1.340649222 -s 1 -d -1 -p message -e 32 -c 2 -a 0 -i 30 -k RTR
+ -t 1.356756711 -s 16 -d -1 -p message -e 32 -c 2 -a 0 -i 31 -k RTR 
- -t 1.356756711 -s 16 -d -1 -p message -e 32 -c 2 -a 0 -i 31 -k RTR
h -t 1.356756711 -s 16 -d -1 -p message -e 32 -c 2 -a 0 -i 31 -k RTR
+ -t 1.356831711 -s 16 -d -1 -p message -e 84 -c 2 -a 0 -i 31 -k MAC 
- -t 1.356831711 -s 16 -d -1 -p message -e 84 -c 2 -a 0 -i 31 -k MAC
h -t 1.356831711 -s 16 -d -1 -p message -e 84 -c 2 -a 0 -i 31 -k MAC
r -t 1.357504059 -s 5 -d -1 -p message -e 32 -c 2 -a 0 -i 31 -k MAC
r -t 1.357504096 -s 11 -d -1 -p message -e 32 -c 2 -a 0 -i 31 -k MAC
r -t 1.357504155 -s 10 -d -1 -p message -e 32 -c 2 -a 0 -i 31 -k MAC
r -t 1.357504170 -s 31 -d -1 -p message -e 32 -c 2 -a 0 -i 31 -k MAC
r -t 1.357504217 -s 36 -d -1 -p message -e 32 -c 2 -a 0 -i 31 -k MAC
r -t 1.357504222 -s 12 -d -1 -p message -e 32 -c 2 -a 0 -i 31 -k MAC
r -t 1.357504238 -s 29 -d -1 -p message -e 32 -c 2 -a 0 -i 31 -k MAC
r -t 1.357504478 -s 15 -d -1 -p message -e 32 -c 2 -a 0 -i 31 -k MAC
r -t 1.357529059 -s 5 -d -1 -p message -e 32 -c 2 -a 0 -i 31 -k RTR
r -t 1.357529096 -s 11 -d -1 -p message -e 32 -c 2 -a 0 -i 31 -k RTR
r -t 1.357529155 -s 10 -d -1 -p message -e 32 -c 2 -a 0 -i 31 -k RTR
r -t 1.357529170 -s 31 -d -1 -p message -e 32 -c 2 -a 0 -i 31 -k RTR
r -t 1.357529217 -s 36 -d -1 -p message -e 32 -c 2 -a 0 -i 31 -k RTR
r -t 1.357529222 -s 12 -d -1 -p message -e 32 -c 2 -a 0 -i 31 -k RTR
r -t 1.357529238 -s 29 -d -1 -p message -e 32 -c 2 -a 0 -i 31 -k RTR
r -t 1.357529478 -s 15 -d -1 -p message -e 32 -c 2 -a 0 -i 31 -k RTR
+ -t 1.386232224 -s 10 -d -1 -p message -e 32 -c 2 -a 0 -i 32 -k RTR 
- -t 1.386232224 -s 10 -d -1 -p message -e 32 -c 2 -a 0 -i 32 -k RTR
h -t 1.386232224 -s 10 -d -1 -p message -e 32 -c 2 -a 0 -i 32 -k RTR
+ -t 1.386307224 -s 10 -d -1 -p message -e 84 -c 2 -a 0 -i 32 -k MAC 
- -t 1.386307224 -s 10 -d -1 -p message -e 84 -c 2 -a 0 -i 32 -k MAC
h -t 1.386307224 -s 10 -d -1 -p message -e 84 -c 2 -a 0 -i 32 -k MAC
r -t 1.386979577 -s 5 -d -1 -p message -e 32 -c 2 -a 0 -i 32 -k MAC
r -t 1.386979648 -s 31 -d -1 -p message -e 32 -c 2 -a 0 -i 32 -k MAC
r -t 1.386979668 -s 16 -d -1 -p message -e 32 -c 2 -a 0 -i 32 -k MAC
r -t 1.386979956 -s 12 -d -1 -p message -e 32 -c 2 -a 0 -i 32 -k MAC
r -t 1.386979963 -s 36 -d -1 -p message -e 32 -c 2 -a 0 -i 32 -k MAC
r -t 1.386980040 -s 11 -d -1 -p message -e 32 -c 2 -a 0 -i 32 -k MAC
r -t 1.387004577 -s 5 -d -1 -p message -e 32 -c 2 -a 0 -i 32 -k RTR
r -t 1.387004648 -s 31 -d -1 -p message -e 32 -c 2 -a 0 -i 32 -k RTR
r -t 1.387004668 -s 16 -d -1 -p message -e 32 -c 2 -a 0 -i 32 -k RTR
r -t 1.387004956 -s 12 -d -1 -p message -e 32 -c 2 -a 0 -i 32 -k RTR
r -t 1.387004963 -s 36 -d -1 -p message -e 32 -c 2 -a 0 -i 32 -k RTR
r -t 1.387005040 -s 11 -d -1 -p message -e 32 -c 2 -a 0 -i 32 -k RTR
+ -t 1.395991805 -s 47 -d -1 -p message -e 32 -c 2 -a 0 -i 33 -k RTR 
- -t 1.395991805 -s 47 -d -1 -p message -e 32 -c 2 -a 0 -i 33 -k RTR
h -t 1.395991805 -s 47 -d -1 -p message -e 32 -c 2 -a 0 -i 33 -k RTR
+ -t 1.396066805 -s 47 -d -1 -p message -e 84 -c 2 -a 0 -i 33 -k MAC 
- -t 1.396066805 -s 47 -d -1 -p message -e 84 -c 2 -a 0 -i 33 -k MAC
h -t 1.396066805 -s 47 -d -1 -p message -e 84 -c 2 -a 0 -i 33 -k MAC
r -t 1.396739195 -s 9 -d -1 -p message -e 32 -c 2 -a 0 -i 33 -k MAC
r -t 1.396739196 -s 2 -d -1 -p message -e 32 -c 2 -a 0 -i 33 -k MAC
r -t 1.396739199 -s 0 -d -1 -p message -e 32 -c 2 -a 0 -i 33 -k MAC
r -t 1.396739252 -s 49 -d -1 -p message -e 32 -c 2 -a 0 -i 33 -k MAC
r -t 1.396739361 -s 24 -d -1 -p message -e 32 -c 2 -a 0 -i 33 -k MAC
r -t 1.396739362 -s 18 -d -1 -p message -e 32 -c 2 -a 0 -i 33 -k MAC
r -t 1.396739386 -s 26 -d -1 -p message -e 32 -c 2 -a 0 -i 33 -k MAC
r -t 1.396739493 -s 7 -d -1 -p message -e 32 -c 2 -a 0 -i 33 -k MAC
r -t 1.396739523 -s 17 -d -1 -p message -e 32 -c 2 -a 0 -i 33 -k MAC
r -t 1.396739573 -s 30 -d -1 -p message -e 32 -c 2 -a 0 -i 33 -k MAC
r -t 1.396739585 -s 44 -d -1 -p message -e 32 -c 2 -a 0 -i 33 -k MAC
r -t 1.396739636 -s 8 -d -1 -p message -e 32 -c 2 -a 0 -i 33 -k MAC
r -t 1.396764195 -s 9 -d -1 -p message -e 32 -c 2 -a 0 -i 33 -k RTR
r -t 1.396764196 -s 2 -d -1 -p message -e 32 -c 2 -a 0 -i 33 -k RTR
r -t 1.396764199 -s 0 -d -1 -p message -e 32 -c 2 -a 0 -i 33 -k RTR
r -t 1.396764252 -s 49 -d -1 -p message -e 32 -c 2 -a 0 -i 33 -k RTR
r -t 1.396764361 -s 24 -d -1 -p message -e 32 -c 2 -a 0 -i 33 -k RTR
r -t 1.396764362 -s 18 -d -1 -p message -e 32 -c 2 -a 0 -i 33 -k RTR
r -t 1.396764386 -s 26 -d -1 -p message -e 32 -c 2 -a 0 -i 33 -k RTR
r -t 1.396764493 -s 7 -d -1 -p message -e 32 -c 2 -a 0 -i 33 -k RTR
r -t 1.396764523 -s 17 -d -1 -p message -e 32 -c 2 -a 0 -i 33 -k RTR
r -t 1.396764573 -s 30 -d -1 -p message -e 32 -c 2 -a 0 -i 33 -k RTR
r -t 1.396764585 -s 44 -d -1 -p message -e 32 -c 2 -a 0 -i 33 -k RTR
r -t 1.396764636 -s 8 -d -1 -p message -e 32 -c 2 -a 0 -i 33 -k RTR
v -t 1.3999999999999999 sim_annotation 1.3999999999999999 7 A Gradient Secured Deep Learning model is proposed to carry out the authentication and authorization process to ensure security.
v -t 1.3999999999999999 sim_annotation 1.3999999999999999 8 Finally, the gateway node formulates the message and sends it to the respective sensor.
+ -t 1.400150738 -s 34 -d -1 -p message -e 32 -c 2 -a 0 -i 34 -k RTR 
- -t 1.400150738 -s 34 -d -1 -p message -e 32 -c 2 -a 0 -i 34 -k RTR
h -t 1.400150738 -s 34 -d -1 -p message -e 32 -c 2 -a 0 -i 34 -k RTR
+ -t 1.400225738 -s 34 -d -1 -p message -e 84 -c 2 -a 0 -i 34 -k MAC 
- -t 1.400225738 -s 34 -d -1 -p message -e 84 -c 2 -a 0 -i 34 -k MAC
h -t 1.400225738 -s 34 -d -1 -p message -e 84 -c 2 -a 0 -i 34 -k MAC
r -t 1.400898205 -s 33 -d -1 -p message -e 32 -c 2 -a 0 -i 34 -k MAC
r -t 1.400898225 -s 32 -d -1 -p message -e 32 -c 2 -a 0 -i 34 -k MAC
r -t 1.400898295 -s 21 -d -1 -p message -e 32 -c 2 -a 0 -i 34 -k MAC
r -t 1.400898377 -s 1 -d -1 -p message -e 32 -c 2 -a 0 -i 34 -k MAC
r -t 1.400898389 -s 22 -d -1 -p message -e 32 -c 2 -a 0 -i 34 -k MAC
r -t 1.400898485 -s 41 -d -1 -p message -e 32 -c 2 -a 0 -i 34 -k MAC
r -t 1.400923205 -s 33 -d -1 -p message -e 32 -c 2 -a 0 -i 34 -k RTR
r -t 1.400923225 -s 32 -d -1 -p message -e 32 -c 2 -a 0 -i 34 -k RTR
r -t 1.400923295 -s 21 -d -1 -p message -e 32 -c 2 -a 0 -i 34 -k RTR
r -t 1.400923377 -s 1 -d -1 -p message -e 32 -c 2 -a 0 -i 34 -k RTR
r -t 1.400923389 -s 22 -d -1 -p message -e 32 -c 2 -a 0 -i 34 -k RTR
r -t 1.400923485 -s 41 -d -1 -p message -e 32 -c 2 -a 0 -i 34 -k RTR
+ -t 1.524879516 -s 17 -d -1 -p message -e 32 -c 2 -a 0 -i 35 -k RTR 
- -t 1.524879516 -s 17 -d -1 -p message -e 32 -c 2 -a 0 -i 35 -k RTR
h -t 1.524879516 -s 17 -d -1 -p message -e 32 -c 2 -a 0 -i 35 -k RTR
+ -t 1.524954516 -s 17 -d -1 -p message -e 84 -c 2 -a 0 -i 35 -k MAC 
- -t 1.524954516 -s 17 -d -1 -p message -e 84 -c 2 -a 0 -i 35 -k MAC
h -t 1.524954516 -s 17 -d -1 -p message -e 84 -c 2 -a 0 -i 35 -k MAC
r -t 1.525626873 -s 0 -d -1 -p message -e 32 -c 2 -a 0 -i 35 -k MAC
r -t 1.525626900 -s 19 -d -1 -p message -e 32 -c 2 -a 0 -i 35 -k MAC
r -t 1.525626907 -s 26 -d -1 -p message -e 32 -c 2 -a 0 -i 35 -k MAC
r -t 1.525626932 -s 14 -d -1 -p message -e 32 -c 2 -a 0 -i 35 -k MAC
r -t 1.525626996 -s 37 -d -1 -p message -e 32 -c 2 -a 0 -i 35 -k MAC
r -t 1.525627142 -s 7 -d -1 -p message -e 32 -c 2 -a 0 -i 35 -k MAC
r -t 1.525627216 -s 20 -d -1 -p message -e 32 -c 2 -a 0 -i 35 -k MAC
r -t 1.525627233 -s 47 -d -1 -p message -e 32 -c 2 -a 0 -i 35 -k MAC
r -t 1.525627291 -s 48 -d -1 -p message -e 32 -c 2 -a 0 -i 35 -k MAC
r -t 1.525627300 -s 2 -d -1 -p message -e 32 -c 2 -a 0 -i 35 -k MAC
r -t 1.525627311 -s 13 -d -1 -p message -e 32 -c 2 -a 0 -i 35 -k MAC
r -t 1.525627334 -s 3 -d -1 -p message -e 32 -c 2 -a 0 -i 35 -k MAC
r -t 1.525651873 -s 0 -d -1 -p message -e 32 -c 2 -a 0 -i 35 -k RTR
r -t 1.525651900 -s 19 -d -1 -p message -e 32 -c 2 -a 0 -i 35 -k RTR
r -t 1.525651907 -s 26 -d -1 -p message -e 32 -c 2 -a 0 -i 35 -k RTR
r -t 1.525651932 -s 14 -d -1 -p message -e 32 -c 2 -a 0 -i 35 -k RTR
r -t 1.525651996 -s 37 -d -1 -p message -e 32 -c 2 -a 0 -i 35 -k RTR
r -t 1.525652142 -s 7 -d -1 -p message -e 32 -c 2 -a 0 -i 35 -k RTR
r -t 1.525652216 -s 20 -d -1 -p message -e 32 -c 2 -a 0 -i 35 -k RTR
r -t 1.525652233 -s 47 -d -1 -p message -e 32 -c 2 -a 0 -i 35 -k RTR
r -t 1.525652291 -s 48 -d -1 -p message -e 32 -c 2 -a 0 -i 35 -k RTR
r -t 1.525652300 -s 2 -d -1 -p message -e 32 -c 2 -a 0 -i 35 -k RTR
r -t 1.525652311 -s 13 -d -1 -p message -e 32 -c 2 -a 0 -i 35 -k RTR
r -t 1.525652334 -s 3 -d -1 -p message -e 32 -c 2 -a 0 -i 35 -k RTR
+ -t 1.545930635 -s 45 -d -1 -p message -e 32 -c 2 -a 0 -i 36 -k RTR 
- -t 1.545930635 -s 45 -d -1 -p message -e 32 -c 2 -a 0 -i 36 -k RTR
h -t 1.545930635 -s 45 -d -1 -p message -e 32 -c 2 -a 0 -i 36 -k RTR
+ -t 1.546005635 -s 45 -d -1 -p message -e 84 -c 2 -a 0 -i 36 -k MAC 
- -t 1.546005635 -s 45 -d -1 -p message -e 84 -c 2 -a 0 -i 36 -k MAC
h -t 1.546005635 -s 45 -d -1 -p message -e 84 -c 2 -a 0 -i 36 -k MAC
r -t 1.546678031 -s 38 -d -1 -p message -e 32 -c 2 -a 0 -i 36 -k MAC
r -t 1.546678066 -s 28 -d -1 -p message -e 32 -c 2 -a 0 -i 36 -k MAC
r -t 1.546678146 -s 39 -d -1 -p message -e 32 -c 2 -a 0 -i 36 -k MAC
r -t 1.546678218 -s 6 -d -1 -p message -e 32 -c 2 -a 0 -i 36 -k MAC
r -t 1.546678354 -s 25 -d -1 -p message -e 32 -c 2 -a 0 -i 36 -k MAC
r -t 1.546678458 -s 23 -d -1 -p message -e 32 -c 2 -a 0 -i 36 -k MAC
r -t 1.546703031 -s 38 -d -1 -p message -e 32 -c 2 -a 0 -i 36 -k RTR
r -t 1.546703066 -s 28 -d -1 -p message -e 32 -c 2 -a 0 -i 36 -k RTR
r -t 1.546703146 -s 39 -d -1 -p message -e 32 -c 2 -a 0 -i 36 -k RTR
r -t 1.546703218 -s 6 -d -1 -p message -e 32 -c 2 -a 0 -i 36 -k RTR
r -t 1.546703354 -s 25 -d -1 -p message -e 32 -c 2 -a 0 -i 36 -k RTR
r -t 1.546703458 -s 23 -d -1 -p message -e 32 -c 2 -a 0 -i 36 -k RTR
+ -t 1.570527671 -s 43 -d -1 -p message -e 32 -c 2 -a 0 -i 37 -k RTR 
- -t 1.570527671 -s 43 -d -1 -p message -e 32 -c 2 -a 0 -i 37 -k RTR
h -t 1.570527671 -s 43 -d -1 -p message -e 32 -c 2 -a 0 -i 37 -k RTR
+ -t 1.570602671 -s 43 -d -1 -p message -e 84 -c 2 -a 0 -i 37 -k MAC 
- -t 1.570602671 -s 43 -d -1 -p message -e 84 -c 2 -a 0 -i 37 -k MAC
h -t 1.570602671 -s 43 -d -1 -p message -e 84 -c 2 -a 0 -i 37 -k MAC
r -t 1.571275011 -s 7 -d -1 -p message -e 32 -c 2 -a 0 -i 37 -k MAC
r -t 1.571275105 -s 8 -d -1 -p message -e 32 -c 2 -a 0 -i 37 -k MAC
r -t 1.571275191 -s 20 -d -1 -p message -e 32 -c 2 -a 0 -i 37 -k MAC
r -t 1.571275348 -s 42 -d -1 -p message -e 32 -c 2 -a 0 -i 37 -k MAC
r -t 1.571275372 -s 49 -d -1 -p message -e 32 -c 2 -a 0 -i 37 -k MAC
r -t 1.571275395 -s 19 -d -1 -p message -e 32 -c 2 -a 0 -i 37 -k MAC
r -t 1.571275448 -s 0 -d -1 -p message -e 32 -c 2 -a 0 -i 37 -k MAC
r -t 1.571275491 -s 30 -d -1 -p message -e 32 -c 2 -a 0 -i 37 -k MAC
r -t 1.571300011 -s 7 -d -1 -p message -e 32 -c 2 -a 0 -i 37 -k RTR
r -t 1.571300105 -s 8 -d -1 -p message -e 32 -c 2 -a 0 -i 37 -k RTR
r -t 1.571300191 -s 20 -d -1 -p message -e 32 -c 2 -a 0 -i 37 -k RTR
r -t 1.571300348 -s 42 -d -1 -p message -e 32 -c 2 -a 0 -i 37 -k RTR
r -t 1.571300372 -s 49 -d -1 -p message -e 32 -c 2 -a 0 -i 37 -k RTR
r -t 1.571300395 -s 19 -d -1 -p message -e 32 -c 2 -a 0 -i 37 -k RTR
r -t 1.571300448 -s 0 -d -1 -p message -e 32 -c 2 -a 0 -i 37 -k RTR
r -t 1.571300491 -s 30 -d -1 -p message -e 32 -c 2 -a 0 -i 37 -k RTR
+ -t 1.621140628 -s 4 -d -1 -p message -e 32 -c 2 -a 0 -i 38 -k RTR 
- -t 1.621140628 -s 4 -d -1 -p message -e 32 -c 2 -a 0 -i 38 -k RTR
h -t 1.621140628 -s 4 -d -1 -p message -e 32 -c 2 -a 0 -i 38 -k RTR
+ -t 1.621215628 -s 4 -d -1 -p message -e 84 -c 2 -a 0 -i 38 -k MAC 
- -t 1.621215628 -s 4 -d -1 -p message -e 84 -c 2 -a 0 -i 38 -k MAC
h -t 1.621215628 -s 4 -d -1 -p message -e 84 -c 2 -a 0 -i 38 -k MAC
r -t 1.621888078 -s 18 -d -1 -p message -e 32 -c 2 -a 0 -i 38 -k MAC
r -t 1.621888098 -s 41 -d -1 -p message -e 32 -c 2 -a 0 -i 38 -k MAC
r -t 1.621888108 -s 44 -d -1 -p message -e 32 -c 2 -a 0 -i 38 -k MAC
r -t 1.621888219 -s 32 -d -1 -p message -e 32 -c 2 -a 0 -i 38 -k MAC
r -t 1.621888246 -s 2 -d -1 -p message -e 32 -c 2 -a 0 -i 38 -k MAC
r -t 1.621913078 -s 18 -d -1 -p message -e 32 -c 2 -a 0 -i 38 -k RTR
r -t 1.621913098 -s 41 -d -1 -p message -e 32 -c 2 -a 0 -i 38 -k RTR
r -t 1.621913108 -s 44 -d -1 -p message -e 32 -c 2 -a 0 -i 38 -k RTR
r -t 1.621913219 -s 32 -d -1 -p message -e 32 -c 2 -a 0 -i 38 -k RTR
r -t 1.621913246 -s 2 -d -1 -p message -e 32 -c 2 -a 0 -i 38 -k RTR
+ -t 1.683578612 -s 12 -d -1 -p message -e 32 -c 2 -a 0 -i 39 -k RTR 
- -t 1.683578612 -s 12 -d -1 -p message -e 32 -c 2 -a 0 -i 39 -k RTR
h -t 1.683578612 -s 12 -d -1 -p message -e 32 -c 2 -a 0 -i 39 -k RTR
+ -t 1.683653612 -s 12 -d -1 -p message -e 84 -c 2 -a 0 -i 39 -k MAC 
- -t 1.683653612 -s 12 -d -1 -p message -e 84 -c 2 -a 0 -i 39 -k MAC
h -t 1.683653612 -s 12 -d -1 -p message -e 84 -c 2 -a 0 -i 39 -k MAC
r -t 1.684325978 -s 31 -d -1 -p message -e 32 -c 2 -a 0 -i 39 -k MAC
r -t 1.684326021 -s 42 -d -1 -p message -e 32 -c 2 -a 0 -i 39 -k MAC
r -t 1.684326031 -s 29 -d -1 -p message -e 32 -c 2 -a 0 -i 39 -k MAC
r -t 1.684326094 -s 20 -d -1 -p message -e 32 -c 2 -a 0 -i 39 -k MAC
r -t 1.684326123 -s 16 -d -1 -p message -e 32 -c 2 -a 0 -i 39 -k MAC
r -t 1.684326236 -s 19 -d -1 -p message -e 32 -c 2 -a 0 -i 39 -k MAC
r -t 1.684326301 -s 37 -d -1 -p message -e 32 -c 2 -a 0 -i 39 -k MAC
r -t 1.684326305 -s 11 -d -1 -p message -e 32 -c 2 -a 0 -i 39 -k MAC
r -t 1.684326344 -s 10 -d -1 -p message -e 32 -c 2 -a 0 -i 39 -k MAC
r -t 1.684326444 -s 5 -d -1 -p message -e 32 -c 2 -a 0 -i 39 -k MAC
r -t 1.684350978 -s 31 -d -1 -p message -e 32 -c 2 -a 0 -i 39 -k RTR
r -t 1.684351021 -s 42 -d -1 -p message -e 32 -c 2 -a 0 -i 39 -k RTR
r -t 1.684351031 -s 29 -d -1 -p message -e 32 -c 2 -a 0 -i 39 -k RTR
r -t 1.684351094 -s 20 -d -1 -p message -e 32 -c 2 -a 0 -i 39 -k RTR
r -t 1.684351123 -s 16 -d -1 -p message -e 32 -c 2 -a 0 -i 39 -k RTR
r -t 1.684351236 -s 19 -d -1 -p message -e 32 -c 2 -a 0 -i 39 -k RTR
r -t 1.684351301 -s 37 -d -1 -p message -e 32 -c 2 -a 0 -i 39 -k RTR
r -t 1.684351305 -s 11 -d -1 -p message -e 32 -c 2 -a 0 -i 39 -k RTR
r -t 1.684351344 -s 10 -d -1 -p message -e 32 -c 2 -a 0 -i 39 -k RTR
r -t 1.684351444 -s 5 -d -1 -p message -e 32 -c 2 -a 0 -i 39 -k RTR
+ -t 1.708015426 -s 15 -d -1 -p message -e 32 -c 2 -a 0 -i 40 -k RTR 
- -t 1.708015426 -s 15 -d -1 -p message -e 32 -c 2 -a 0 -i 40 -k RTR
h -t 1.708015426 -s 15 -d -1 -p message -e 32 -c 2 -a 0 -i 40 -k RTR
+ -t 1.708090426 -s 15 -d -1 -p message -e 84 -c 2 -a 0 -i 40 -k MAC 
- -t 1.708090426 -s 15 -d -1 -p message -e 84 -c 2 -a 0 -i 40 -k MAC
h -t 1.708090426 -s 15 -d -1 -p message -e 84 -c 2 -a 0 -i 40 -k MAC
r -t 1.708762810 -s 11 -d -1 -p message -e 32 -c 2 -a 0 -i 40 -k MAC
r -t 1.708762861 -s 40 -d -1 -p message -e 32 -c 2 -a 0 -i 40 -k MAC
r -t 1.708762884 -s 23 -d -1 -p message -e 32 -c 2 -a 0 -i 40 -k MAC
r -t 1.708762920 -s 3 -d -1 -p message -e 32 -c 2 -a 0 -i 40 -k MAC
r -t 1.708762994 -s 46 -d -1 -p message -e 32 -c 2 -a 0 -i 40 -k MAC
r -t 1.708763051 -s 36 -d -1 -p message -e 32 -c 2 -a 0 -i 40 -k MAC
r -t 1.708763073 -s 29 -d -1 -p message -e 32 -c 2 -a 0 -i 40 -k MAC
r -t 1.708763167 -s 27 -d -1 -p message -e 32 -c 2 -a 0 -i 40 -k MAC
r -t 1.708763192 -s 16 -d -1 -p message -e 32 -c 2 -a 0 -i 40 -k MAC
r -t 1.708763246 -s 37 -d -1 -p message -e 32 -c 2 -a 0 -i 40 -k MAC
r -t 1.708787810 -s 11 -d -1 -p message -e 32 -c 2 -a 0 -i 40 -k RTR
r -t 1.708787861 -s 40 -d -1 -p message -e 32 -c 2 -a 0 -i 40 -k RTR
r -t 1.708787884 -s 23 -d -1 -p message -e 32 -c 2 -a 0 -i 40 -k RTR
r -t 1.708787920 -s 3 -d -1 -p message -e 32 -c 2 -a 0 -i 40 -k RTR
r -t 1.708787994 -s 46 -d -1 -p message -e 32 -c 2 -a 0 -i 40 -k RTR
r -t 1.708788051 -s 36 -d -1 -p message -e 32 -c 2 -a 0 -i 40 -k RTR
r -t 1.708788073 -s 29 -d -1 -p message -e 32 -c 2 -a 0 -i 40 -k RTR
r -t 1.708788167 -s 27 -d -1 -p message -e 32 -c 2 -a 0 -i 40 -k RTR
r -t 1.708788192 -s 16 -d -1 -p message -e 32 -c 2 -a 0 -i 40 -k RTR
r -t 1.708788246 -s 37 -d -1 -p message -e 32 -c 2 -a 0 -i 40 -k RTR
+ -t 1.724169844 -s 11 -d -1 -p message -e 32 -c 2 -a 0 -i 42 -k RTR 
- -t 1.724169844 -s 11 -d -1 -p message -e 32 -c 2 -a 0 -i 42 -k RTR
h -t 1.724169844 -s 11 -d -1 -p message -e 32 -c 2 -a 0 -i 42 -k RTR
+ -t 1.724244844 -s 11 -d -1 -p message -e 84 -c 2 -a 0 -i 42 -k MAC 
- -t 1.724244844 -s 11 -d -1 -p message -e 84 -c 2 -a 0 -i 42 -k MAC
h -t 1.724244844 -s 11 -d -1 -p message -e 84 -c 2 -a 0 -i 42 -k MAC
r -t 1.724917227 -s 15 -d -1 -p message -e 32 -c 2 -a 0 -i 42 -k MAC
r -t 1.724917228 -s 16 -d -1 -p message -e 32 -c 2 -a 0 -i 42 -k MAC
r -t 1.724917268 -s 29 -d -1 -p message -e 32 -c 2 -a 0 -i 42 -k MAC
r -t 1.724917287 -s 36 -d -1 -p message -e 32 -c 2 -a 0 -i 42 -k MAC
r -t 1.724917439 -s 5 -d -1 -p message -e 32 -c 2 -a 0 -i 42 -k MAC
r -t 1.724917445 -s 40 -d -1 -p message -e 32 -c 2 -a 0 -i 42 -k MAC
r -t 1.724917473 -s 3 -d -1 -p message -e 32 -c 2 -a 0 -i 42 -k MAC
r -t 1.724917536 -s 12 -d -1 -p message -e 32 -c 2 -a 0 -i 42 -k MAC
r -t 1.724917606 -s 37 -d -1 -p message -e 32 -c 2 -a 0 -i 42 -k MAC
r -t 1.724917647 -s 31 -d -1 -p message -e 32 -c 2 -a 0 -i 42 -k MAC
r -t 1.724917659 -s 10 -d -1 -p message -e 32 -c 2 -a 0 -i 42 -k MAC
r -t 1.724942227 -s 15 -d -1 -p message -e 32 -c 2 -a 0 -i 42 -k RTR
r -t 1.724942228 -s 16 -d -1 -p message -e 32 -c 2 -a 0 -i 42 -k RTR
r -t 1.724942268 -s 29 -d -1 -p message -e 32 -c 2 -a 0 -i 42 -k RTR
r -t 1.724942287 -s 36 -d -1 -p message -e 32 -c 2 -a 0 -i 42 -k RTR
r -t 1.724942439 -s 5 -d -1 -p message -e 32 -c 2 -a 0 -i 42 -k RTR
r -t 1.724942445 -s 40 -d -1 -p message -e 32 -c 2 -a 0 -i 42 -k RTR
r -t 1.724942473 -s 3 -d -1 -p message -e 32 -c 2 -a 0 -i 42 -k RTR
r -t 1.724942536 -s 12 -d -1 -p message -e 32 -c 2 -a 0 -i 42 -k RTR
r -t 1.724942606 -s 37 -d -1 -p message -e 32 -c 2 -a 0 -i 42 -k RTR
r -t 1.724942647 -s 31 -d -1 -p message -e 32 -c 2 -a 0 -i 42 -k RTR
r -t 1.724942659 -s 10 -d -1 -p message -e 32 -c 2 -a 0 -i 42 -k RTR
+ -t 1.727514328 -s 0 -d -1 -p message -e 32 -c 2 -a 0 -i 41 -k RTR 
- -t 1.727514328 -s 0 -d -1 -p message -e 32 -c 2 -a 0 -i 41 -k RTR
h -t 1.727514328 -s 0 -d -1 -p message -e 32 -c 2 -a 0 -i 41 -k RTR
+ -t 1.727589328 -s 0 -d -1 -p message -e 84 -c 2 -a 0 -i 41 -k MAC 
- -t 1.727589328 -s 0 -d -1 -p message -e 84 -c 2 -a 0 -i 41 -k MAC
h -t 1.727589328 -s 0 -d -1 -p message -e 84 -c 2 -a 0 -i 41 -k MAC
r -t 1.728261685 -s 17 -d -1 -p message -e 32 -c 2 -a 0 -i 41 -k MAC
r -t 1.728261722 -s 47 -d -1 -p message -e 32 -c 2 -a 0 -i 41 -k MAC
r -t 1.728261766 -s 7 -d -1 -p message -e 32 -c 2 -a 0 -i 41 -k MAC
r -t 1.728261770 -s 26 -d -1 -p message -e 32 -c 2 -a 0 -i 41 -k MAC
r -t 1.728261879 -s 49 -d -1 -p message -e 32 -c 2 -a 0 -i 41 -k MAC
r -t 1.728261921 -s 19 -d -1 -p message -e 32 -c 2 -a 0 -i 41 -k MAC
r -t 1.728261934 -s 2 -d -1 -p message -e 32 -c 2 -a 0 -i 41 -k MAC
r -t 1.728262055 -s 14 -d -1 -p message -e 32 -c 2 -a 0 -i 41 -k MAC
r -t 1.728262101 -s 9 -d -1 -p message -e 32 -c 2 -a 0 -i 41 -k MAC
r -t 1.728262104 -s 43 -d -1 -p message -e 32 -c 2 -a 0 -i 41 -k MAC
r -t 1.728262116 -s 8 -d -1 -p message -e 32 -c 2 -a 0 -i 41 -k MAC
r -t 1.728262121 -s 20 -d -1 -p message -e 32 -c 2 -a 0 -i 41 -k MAC
r -t 1.728262138 -s 24 -d -1 -p message -e 32 -c 2 -a 0 -i 41 -k MAC
r -t 1.728262148 -s 37 -d -1 -p message -e 32 -c 2 -a 0 -i 41 -k MAC
r -t 1.728286685 -s 17 -d -1 -p message -e 32 -c 2 -a 0 -i 41 -k RTR
r -t 1.728286722 -s 47 -d -1 -p message -e 32 -c 2 -a 0 -i 41 -k RTR
r -t 1.728286766 -s 7 -d -1 -p message -e 32 -c 2 -a 0 -i 41 -k RTR
r -t 1.728286770 -s 26 -d -1 -p message -e 32 -c 2 -a 0 -i 41 -k RTR
r -t 1.728286879 -s 49 -d -1 -p message -e 32 -c 2 -a 0 -i 41 -k RTR
r -t 1.728286921 -s 19 -d -1 -p message -e 32 -c 2 -a 0 -i 41 -k RTR
r -t 1.728286934 -s 2 -d -1 -p message -e 32 -c 2 -a 0 -i 41 -k RTR
r -t 1.728287055 -s 14 -d -1 -p message -e 32 -c 2 -a 0 -i 41 -k RTR
r -t 1.728287101 -s 9 -d -1 -p message -e 32 -c 2 -a 0 -i 41 -k RTR
r -t 1.728287104 -s 43 -d -1 -p message -e 32 -c 2 -a 0 -i 41 -k RTR
r -t 1.728287116 -s 8 -d -1 -p message -e 32 -c 2 -a 0 -i 41 -k RTR
r -t 1.728287121 -s 20 -d -1 -p message -e 32 -c 2 -a 0 -i 41 -k RTR
r -t 1.728287138 -s 24 -d -1 -p message -e 32 -c 2 -a 0 -i 41 -k RTR
r -t 1.728287148 -s 37 -d -1 -p message -e 32 -c 2 -a 0 -i 41 -k RTR
+ -t 1.761694304 -s 36 -d -1 -p message -e 32 -c 2 -a 0 -i 43 -k RTR 
- -t 1.761694304 -s 36 -d -1 -p message -e 32 -c 2 -a 0 -i 43 -k RTR
h -t 1.761694304 -s 36 -d -1 -p message -e 32 -c 2 -a 0 -i 43 -k RTR
+ -t 1.761769304 -s 36 -d -1 -p message -e 84 -c 2 -a 0 -i 43 -k MAC 
- -t 1.761769304 -s 36 -d -1 -p message -e 84 -c 2 -a 0 -i 43 -k MAC
h -t 1.761769304 -s 36 -d -1 -p message -e 84 -c 2 -a 0 -i 43 -k MAC
r -t 1.762441697 -s 5 -d -1 -p message -e 32 -c 2 -a 0 -i 43 -k MAC
r -t 1.762441748 -s 11 -d -1 -p message -e 32 -c 2 -a 0 -i 43 -k MAC
r -t 1.762441781 -s 40 -d -1 -p message -e 32 -c 2 -a 0 -i 43 -k MAC
r -t 1.762441810 -s 16 -d -1 -p message -e 32 -c 2 -a 0 -i 43 -k MAC
r -t 1.762441929 -s 15 -d -1 -p message -e 32 -c 2 -a 0 -i 43 -k MAC
r -t 1.762442043 -s 10 -d -1 -p message -e 32 -c 2 -a 0 -i 43 -k MAC
r -t 1.762466697 -s 5 -d -1 -p message -e 32 -c 2 -a 0 -i 43 -k RTR
r -t 1.762466748 -s 11 -d -1 -p message -e 32 -c 2 -a 0 -i 43 -k RTR
r -t 1.762466781 -s 40 -d -1 -p message -e 32 -c 2 -a 0 -i 43 -k RTR
r -t 1.762466810 -s 16 -d -1 -p message -e 32 -c 2 -a 0 -i 43 -k RTR
r -t 1.762466929 -s 15 -d -1 -p message -e 32 -c 2 -a 0 -i 43 -k RTR
r -t 1.762467043 -s 10 -d -1 -p message -e 32 -c 2 -a 0 -i 43 -k RTR
+ -t 1.777584647 -s 23 -d -1 -p message -e 32 -c 2 -a 0 -i 44 -k RTR 
- -t 1.777584647 -s 23 -d -1 -p message -e 32 -c 2 -a 0 -i 44 -k RTR
h -t 1.777584647 -s 23 -d -1 -p message -e 32 -c 2 -a 0 -i 44 -k RTR
+ -t 1.777659647 -s 23 -d -1 -p message -e 84 -c 2 -a 0 -i 44 -k MAC 
- -t 1.777659647 -s 23 -d -1 -p message -e 84 -c 2 -a 0 -i 44 -k MAC
h -t 1.777659647 -s 23 -d -1 -p message -e 84 -c 2 -a 0 -i 44 -k MAC
r -t 1.778332085 -s 28 -d -1 -p message -e 32 -c 2 -a 0 -i 44 -k MAC
r -t 1.778332105 -s 15 -d -1 -p message -e 32 -c 2 -a 0 -i 44 -k MAC
r -t 1.778332131 -s 27 -d -1 -p message -e 32 -c 2 -a 0 -i 44 -k MAC
r -t 1.778332147 -s 46 -d -1 -p message -e 32 -c 2 -a 0 -i 44 -k MAC
r -t 1.778332191 -s 39 -d -1 -p message -e 32 -c 2 -a 0 -i 44 -k MAC
r -t 1.778332242 -s 25 -d -1 -p message -e 32 -c 2 -a 0 -i 44 -k MAC
r -t 1.778332251 -s 3 -d -1 -p message -e 32 -c 2 -a 0 -i 44 -k MAC
r -t 1.778332311 -s 40 -d -1 -p message -e 32 -c 2 -a 0 -i 44 -k MAC
r -t 1.778332471 -s 38 -d -1 -p message -e 32 -c 2 -a 0 -i 44 -k MAC
r -t 1.778332471 -s 45 -d -1 -p message -e 32 -c 2 -a 0 -i 44 -k MAC
r -t 1.778357085 -s 28 -d -1 -p message -e 32 -c 2 -a 0 -i 44 -k RTR
r -t 1.778357105 -s 15 -d -1 -p message -e 32 -c 2 -a 0 -i 44 -k RTR
r -t 1.778357131 -s 27 -d -1 -p message -e 32 -c 2 -a 0 -i 44 -k RTR
r -t 1.778357147 -s 46 -d -1 -p message -e 32 -c 2 -a 0 -i 44 -k RTR
r -t 1.778357191 -s 39 -d -1 -p message -e 32 -c 2 -a 0 -i 44 -k RTR
r -t 1.778357242 -s 25 -d -1 -p message -e 32 -c 2 -a 0 -i 44 -k RTR
r -t 1.778357251 -s 3 -d -1 -p message -e 32 -c 2 -a 0 -i 44 -k RTR
r -t 1.778357311 -s 40 -d -1 -p message -e 32 -c 2 -a 0 -i 44 -k RTR
r -t 1.778357471 -s 38 -d -1 -p message -e 32 -c 2 -a 0 -i 44 -k RTR
r -t 1.778357471 -s 45 -d -1 -p message -e 32 -c 2 -a 0 -i 44 -k RTR
+ -t 1.787014453 -s 25 -d -1 -p message -e 32 -c 2 -a 0 -i 45 -k RTR 
- -t 1.787014453 -s 25 -d -1 -p message -e 32 -c 2 -a 0 -i 45 -k RTR
h -t 1.787014453 -s 25 -d -1 -p message -e 32 -c 2 -a 0 -i 45 -k RTR
+ -t 1.787089453 -s 25 -d -1 -p message -e 84 -c 2 -a 0 -i 45 -k MAC 
- -t 1.787089453 -s 25 -d -1 -p message -e 84 -c 2 -a 0 -i 45 -k MAC
h -t 1.787089453 -s 25 -d -1 -p message -e 84 -c 2 -a 0 -i 45 -k MAC
r -t 1.787761817 -s 46 -d -1 -p message -e 32 -c 2 -a 0 -i 45 -k MAC
r -t 1.787761835 -s 28 -d -1 -p message -e 32 -c 2 -a 0 -i 45 -k MAC
r -t 1.787761886 -s 38 -d -1 -p message -e 32 -c 2 -a 0 -i 45 -k MAC
r -t 1.787762048 -s 23 -d -1 -p message -e 32 -c 2 -a 0 -i 45 -k MAC
r -t 1.787762172 -s 45 -d -1 -p message -e 32 -c 2 -a 0 -i 45 -k MAC
r -t 1.787762173 -s 40 -d -1 -p message -e 32 -c 2 -a 0 -i 45 -k MAC
r -t 1.787786817 -s 46 -d -1 -p message -e 32 -c 2 -a 0 -i 45 -k RTR
r -t 1.787786835 -s 28 -d -1 -p message -e 32 -c 2 -a 0 -i 45 -k RTR
r -t 1.787786886 -s 38 -d -1 -p message -e 32 -c 2 -a 0 -i 45 -k RTR
r -t 1.787787048 -s 23 -d -1 -p message -e 32 -c 2 -a 0 -i 45 -k RTR
r -t 1.787787172 -s 45 -d -1 -p message -e 32 -c 2 -a 0 -i 45 -k RTR
r -t 1.787787173 -s 40 -d -1 -p message -e 32 -c 2 -a 0 -i 45 -k RTR
n -t 1.8 -s 23 -S COLOR -c violet -o pink -i violet -I pink
n -t 1.8 -s 23 -S DLABEL -l "Si" -L ""
n -t 1.8 -s 2 -S COLOR -c violet -o green -i violet -I green
n -t 1.8 -s 2 -S DLABEL -l "Sj" -L ""
+ -t 1.809970285 -s 18 -d -1 -p message -e 32 -c 2 -a 0 -i 46 -k RTR 
- -t 1.809970285 -s 18 -d -1 -p message -e 32 -c 2 -a 0 -i 46 -k RTR
h -t 1.809970285 -s 18 -d -1 -p message -e 32 -c 2 -a 0 -i 46 -k RTR
+ -t 1.810045285 -s 18 -d -1 -p message -e 84 -c 2 -a 0 -i 46 -k MAC 
- -t 1.810045285 -s 18 -d -1 -p message -e 84 -c 2 -a 0 -i 46 -k MAC
h -t 1.810045285 -s 18 -d -1 -p message -e 84 -c 2 -a 0 -i 46 -k MAC
r -t 1.810717699 -s 9 -d -1 -p message -e 32 -c 2 -a 0 -i 46 -k MAC
r -t 1.810717712 -s 2 -d -1 -p message -e 32 -c 2 -a 0 -i 46 -k MAC
r -t 1.810717735 -s 4 -d -1 -p message -e 32 -c 2 -a 0 -i 46 -k MAC
r -t 1.810717842 -s 47 -d -1 -p message -e 32 -c 2 -a 0 -i 46 -k MAC
r -t 1.810717900 -s 44 -d -1 -p message -e 32 -c 2 -a 0 -i 46 -k MAC
r -t 1.810718093 -s 24 -d -1 -p message -e 32 -c 2 -a 0 -i 46 -k MAC
r -t 1.810742699 -s 9 -d -1 -p message -e 32 -c 2 -a 0 -i 46 -k RTR
r -t 1.810742712 -s 2 -d -1 -p message -e 32 -c 2 -a 0 -i 46 -k RTR
r -t 1.810742735 -s 4 -d -1 -p message -e 32 -c 2 -a 0 -i 46 -k RTR
r -t 1.810742842 -s 47 -d -1 -p message -e 32 -c 2 -a 0 -i 46 -k RTR
r -t 1.810742900 -s 44 -d -1 -p message -e 32 -c 2 -a 0 -i 46 -k RTR
r -t 1.810743093 -s 24 -d -1 -p message -e 32 -c 2 -a 0 -i 46 -k RTR
+ -t 1.897164771 -s 44 -d -1 -p message -e 32 -c 2 -a 0 -i 48 -k RTR 
- -t 1.897164771 -s 44 -d -1 -p message -e 32 -c 2 -a 0 -i 48 -k RTR
h -t 1.897164771 -s 44 -d -1 -p message -e 32 -c 2 -a 0 -i 48 -k RTR
+ -t 1.897221307 -s 24 -d -1 -p message -e 32 -c 2 -a 0 -i 47 -k RTR 
- -t 1.897221307 -s 24 -d -1 -p message -e 32 -c 2 -a 0 -i 47 -k RTR
h -t 1.897221307 -s 24 -d -1 -p message -e 32 -c 2 -a 0 -i 47 -k RTR
+ -t 1.897239771 -s 44 -d -1 -p message -e 84 -c 2 -a 0 -i 48 -k MAC 
- -t 1.897239771 -s 44 -d -1 -p message -e 84 -c 2 -a 0 -i 48 -k MAC
h -t 1.897239771 -s 44 -d -1 -p message -e 84 -c 2 -a 0 -i 48 -k MAC
r -t 1.897912161 -s 2 -d -1 -p message -e 32 -c 2 -a 0 -i 48 -k MAC
r -t 1.897912251 -s 4 -d -1 -p message -e 32 -c 2 -a 0 -i 48 -k MAC
r -t 1.897912282 -s 13 -d -1 -p message -e 32 -c 2 -a 0 -i 48 -k MAC
r -t 1.897912287 -s 32 -d -1 -p message -e 32 -c 2 -a 0 -i 48 -k MAC
r -t 1.897912297 -s 33 -d -1 -p message -e 32 -c 2 -a 0 -i 48 -k MAC
r -t 1.897912373 -s 26 -d -1 -p message -e 32 -c 2 -a 0 -i 48 -k MAC
r -t 1.897912386 -s 18 -d -1 -p message -e 32 -c 2 -a 0 -i 48 -k MAC
r -t 1.897912445 -s 41 -d -1 -p message -e 32 -c 2 -a 0 -i 48 -k MAC
r -t 1.897912551 -s 47 -d -1 -p message -e 32 -c 2 -a 0 -i 48 -k MAC
r -t 1.897937161 -s 2 -d -1 -p message -e 32 -c 2 -a 0 -i 48 -k RTR
r -t 1.897937251 -s 4 -d -1 -p message -e 32 -c 2 -a 0 -i 48 -k RTR
r -t 1.897937282 -s 13 -d -1 -p message -e 32 -c 2 -a 0 -i 48 -k RTR
r -t 1.897937287 -s 32 -d -1 -p message -e 32 -c 2 -a 0 -i 48 -k RTR
r -t 1.897937297 -s 33 -d -1 -p message -e 32 -c 2 -a 0 -i 48 -k RTR
r -t 1.897937373 -s 26 -d -1 -p message -e 32 -c 2 -a 0 -i 48 -k RTR
r -t 1.897937386 -s 18 -d -1 -p message -e 32 -c 2 -a 0 -i 48 -k RTR
r -t 1.897937445 -s 41 -d -1 -p message -e 32 -c 2 -a 0 -i 48 -k RTR
r -t 1.897937551 -s 47 -d -1 -p message -e 32 -c 2 -a 0 -i 48 -k RTR
+ -t 1.898327046 -s 24 -d -1 -p message -e 84 -c 2 -a 0 -i 47 -k MAC 
- -t 1.898327046 -s 24 -d -1 -p message -e 84 -c 2 -a 0 -i 47 -k MAC
h -t 1.898327046 -s 24 -d -1 -p message -e 84 -c 2 -a 0 -i 47 -k MAC
r -t 1.898999341 -s 30 -d -1 -p message -e 32 -c 2 -a 0 -i 47 -k MAC
r -t 1.898999359 -s 49 -d -1 -p message -e 32 -c 2 -a 0 -i 47 -k MAC
r -t 1.898999440 -s 9 -d -1 -p message -e 32 -c 2 -a 0 -i 47 -k MAC
r -t 1.898999602 -s 47 -d -1 -p message -e 32 -c 2 -a 0 -i 47 -k MAC
r -t 1.898999644 -s 8 -d -1 -p message -e 32 -c 2 -a 0 -i 47 -k MAC
r -t 1.898999849 -s 7 -d -1 -p message -e 32 -c 2 -a 0 -i 47 -k MAC
r -t 1.898999854 -s 18 -d -1 -p message -e 32 -c 2 -a 0 -i 47 -k MAC
r -t 1.898999856 -s 0 -d -1 -p message -e 32 -c 2 -a 0 -i 47 -k MAC
r -t 1.899024341 -s 30 -d -1 -p message -e 32 -c 2 -a 0 -i 47 -k RTR
r -t 1.899024359 -s 49 -d -1 -p message -e 32 -c 2 -a 0 -i 47 -k RTR
r -t 1.899024440 -s 9 -d -1 -p message -e 32 -c 2 -a 0 -i 47 -k RTR
r -t 1.899024602 -s 47 -d -1 -p message -e 32 -c 2 -a 0 -i 47 -k RTR
r -t 1.899024644 -s 8 -d -1 -p message -e 32 -c 2 -a 0 -i 47 -k RTR
r -t 1.899024849 -s 7 -d -1 -p message -e 32 -c 2 -a 0 -i 47 -k RTR
r -t 1.899024854 -s 18 -d -1 -p message -e 32 -c 2 -a 0 -i 47 -k RTR
r -t 1.899024856 -s 0 -d -1 -p message -e 32 -c 2 -a 0 -i 47 -k RTR
+ -t 1.957064453 -s 49 -d -1 -p message -e 32 -c 2 -a 0 -i 49 -k RTR 
- -t 1.957064453 -s 49 -d -1 -p message -e 32 -c 2 -a 0 -i 49 -k RTR
h -t 1.957064453 -s 49 -d -1 -p message -e 32 -c 2 -a 0 -i 49 -k RTR
+ -t 1.957139453 -s 49 -d -1 -p message -e 84 -c 2 -a 0 -i 49 -k MAC 
- -t 1.957139453 -s 49 -d -1 -p message -e 84 -c 2 -a 0 -i 49 -k MAC
h -t 1.957139453 -s 49 -d -1 -p message -e 84 -c 2 -a 0 -i 49 -k MAC
r -t 1.957811766 -s 24 -d -1 -p message -e 32 -c 2 -a 0 -i 49 -k MAC
r -t 1.957811814 -s 30 -d -1 -p message -e 32 -c 2 -a 0 -i 49 -k MAC
r -t 1.957811858 -s 8 -d -1 -p message -e 32 -c 2 -a 0 -i 49 -k MAC
r -t 1.957811900 -s 47 -d -1 -p message -e 32 -c 2 -a 0 -i 49 -k MAC
r -t 1.957811945 -s 7 -d -1 -p message -e 32 -c 2 -a 0 -i 49 -k MAC
r -t 1.957811988 -s 9 -d -1 -p message -e 32 -c 2 -a 0 -i 49 -k MAC
r -t 1.957812005 -s 0 -d -1 -p message -e 32 -c 2 -a 0 -i 49 -k MAC
r -t 1.957812154 -s 43 -d -1 -p message -e 32 -c 2 -a 0 -i 49 -k MAC
r -t 1.957836766 -s 24 -d -1 -p message -e 32 -c 2 -a 0 -i 49 -k RTR
r -t 1.957836814 -s 30 -d -1 -p message -e 32 -c 2 -a 0 -i 49 -k RTR
r -t 1.957836858 -s 8 -d -1 -p message -e 32 -c 2 -a 0 -i 49 -k RTR
r -t 1.957836900 -s 47 -d -1 -p message -e 32 -c 2 -a 0 -i 49 -k RTR
r -t 1.957836945 -s 7 -d -1 -p message -e 32 -c 2 -a 0 -i 49 -k RTR
r -t 1.957836988 -s 9 -d -1 -p message -e 32 -c 2 -a 0 -i 49 -k RTR
r -t 1.957837005 -s 0 -d -1 -p message -e 32 -c 2 -a 0 -i 49 -k RTR
r -t 1.957837154 -s 43 -d -1 -p message -e 32 -c 2 -a 0 -i 49 -k RTR
n -t 2 -s 23 -S DLABEL -l "OTPs" -L "Si"
+ -t 2.000000000 -s 23 -d -1 -p tcp -e 40 -c 2 -a 0 -i 50 -k AGT 
- -t 2.000000000 -s 23 -d -1 -p tcp -e 40 -c 2 -a 0 -i 50 -k AGT
h -t 2.000000000 -s 23 -d -1 -p tcp -e 40 -c 2 -a 0 -i 50 -k AGT
+ -t 2.000000000 -s 23 -d 3 -p tcp -e 60 -c 2 -a 0 -i 50 -k RTR 
- -t 2.000000000 -s 23 -d 3 -p tcp -e 60 -c 2 -a 0 -i 50 -k RTR
h -t 2.000000000 -s 23 -d 3 -p tcp -e 60 -c 2 -a 0 -i 50 -k RTR
+ -t 2.000055000 -s 23 -d -1 -p ARP -e 80 -c 2 -a 0 -i 0 -k MAC 
- -t 2.000055000 -s 23 -d -1 -p ARP -e 80 -c 2 -a 0 -i 0 -k MAC
h -t 2.000055000 -s 23 -d -1 -p ARP -e 80 -c 2 -a 0 -i 0 -k MAC
r -t 2.000695437 -s 28 -d -1 -p ARP -e 28 -c 2 -a 0 -i 0 -k MAC
r -t 2.000695458 -s 15 -d -1 -p ARP -e 28 -c 2 -a 0 -i 0 -k MAC
r -t 2.000695484 -s 27 -d -1 -p ARP -e 28 -c 2 -a 0 -i 0 -k MAC
r -t 2.000695500 -s 46 -d -1 -p ARP -e 28 -c 2 -a 0 -i 0 -k MAC
r -t 2.000695543 -s 39 -d -1 -p ARP -e 28 -c 2 -a 0 -i 0 -k MAC
r -t 2.000695595 -s 25 -d -1 -p ARP -e 28 -c 2 -a 0 -i 0 -k MAC
r -t 2.000695604 -s 3 -d -1 -p ARP -e 28 -c 2 -a 0 -i 0 -k MAC
r -t 2.000695664 -s 40 -d -1 -p ARP -e 28 -c 2 -a 0 -i 0 -k MAC
r -t 2.000695823 -s 38 -d -1 -p ARP -e 28 -c 2 -a 0 -i 0 -k MAC
r -t 2.000695823 -s 45 -d -1 -p ARP -e 28 -c 2 -a 0 -i 0 -k MAC
+ -t 2.000750604 -s 3 -d -1 -p MAC -e 44 -c 2 -a 0 -i 0 -k MAC 
- -t 2.000750604 -s 3 -d -1 -p MAC -e 44 -c 2 -a 0 -i 0 -k MAC
h -t 2.000750604 -s 3 -d -1 -p MAC -e 44 -c 2 -a 0 -i 0 -k MAC
r -t 2.001103208 -s 23 -d -1 -p MAC -e 44 -c 2 -a 0 -i 0 -k MAC
+ -t 2.001113208 -s 23 -d -1 -p MAC -e 38 -c 2 -a 0 -i 0 -k MAC 
- -t 2.001113208 -s 23 -d -1 -p MAC -e 38 -c 2 -a 0 -i 0 -k MAC
h -t 2.001113208 -s 23 -d -1 -p MAC -e 38 -c 2 -a 0 -i 0 -k MAC
r -t 2.001417812 -s 3 -d -1 -p MAC -e 38 -c 2 -a 0 -i 0 -k MAC
+ -t 2.001427812 -s 3 -d -1 -p ARP -e 80 -c 2 -a 0 -i 0 -k MAC 
- -t 2.001427812 -s 3 -d -1 -p ARP -e 80 -c 2 -a 0 -i 0 -k MAC
h -t 2.001427812 -s 3 -d -1 -p ARP -e 80 -c 2 -a 0 -i 0 -k MAC
r -t 2.002068416 -s 23 -d -1 -p ARP -e 28 -c 2 -a 0 -i 0 -k MAC
+ -t 2.002078416 -s 23 -d -1 -p MAC -e 38 -c 2 -a 0 -i 0 -k MAC 
- -t 2.002078416 -s 23 -d -1 -p MAC -e 38 -c 2 -a 0 -i 0 -k MAC
h -t 2.002078416 -s 23 -d -1 -p MAC -e 38 -c 2 -a 0 -i 0 -k MAC
r -t 2.002383020 -s 3 -d -1 -p MAC -e 38 -c 2 -a 0 -i 0 -k MAC
+ -t 2.002452416 -s 23 -d -1 -p MAC -e 44 -c 2 -a 0 -i 0 -k MAC 
- -t 2.002452416 -s 23 -d -1 -p MAC -e 44 -c 2 -a 0 -i 0 -k MAC
h -t 2.002452416 -s 23 -d -1 -p MAC -e 44 -c 2 -a 0 -i 0 -k MAC
r -t 2.002805020 -s 3 -d -1 -p MAC -e 44 -c 2 -a 0 -i 0 -k MAC
+ -t 2.002815020 -s 3 -d -1 -p MAC -e 38 -c 2 -a 0 -i 0 -k MAC 
- -t 2.002815020 -s 3 -d -1 -p MAC -e 38 -c 2 -a 0 -i 0 -k MAC
h -t 2.002815020 -s 3 -d -1 -p MAC -e 38 -c 2 -a 0 -i 0 -k MAC
r -t 2.003119624 -s 23 -d -1 -p MAC -e 38 -c 2 -a 0 -i 0 -k MAC
+ -t 2.003129624 -s 23 -d 3 -p tcp -e 112 -c 2 -a 0 -i 50 -k MAC 
- -t 2.003129624 -s 23 -d 3 -p tcp -e 112 -c 2 -a 0 -i 50 -k MAC
h -t 2.003129624 -s 23 -d 3 -p tcp -e 112 -c 2 -a 0 -i 50 -k MAC
r -t 2.004026228 -s 3 -d 3 -p tcp -e 60 -c 2 -a 0 -i 50 -k MAC
+ -t 2.004036228 -s 3 -d -1 -p MAC -e 38 -c 2 -a 0 -i 0 -k MAC 
- -t 2.004036228 -s 3 -d -1 -p MAC -e 38 -c 2 -a 0 -i 0 -k MAC
h -t 2.004036228 -s 3 -d -1 -p MAC -e 38 -c 2 -a 0 -i 0 -k MAC
r -t 2.004051228 -s 3 -d 3 -p tcp -e 60 -c 2 -a 0 -i 50 -k AGT
+ -t 2.004051228 -s 3 -d -1 -p ack -e 40 -c 2 -a 0 -i 51 -k AGT 
- -t 2.004051228 -s 3 -d -1 -p ack -e 40 -c 2 -a 0 -i 51 -k AGT
h -t 2.004051228 -s 3 -d -1 -p ack -e 40 -c 2 -a 0 -i 51 -k AGT
+ -t 2.004051228 -s 3 -d 23 -p ack -e 60 -c 2 -a 0 -i 51 -k RTR 
- -t 2.004051228 -s 3 -d 23 -p ack -e 60 -c 2 -a 0 -i 51 -k RTR
h -t 2.004051228 -s 3 -d 23 -p ack -e 60 -c 2 -a 0 -i 51 -k RTR
r -t 2.004340832 -s 23 -d -1 -p MAC -e 38 -c 2 -a 0 -i 0 -k MAC
+ -t 2.004890228 -s 3 -d -1 -p MAC -e 44 -c 2 -a 0 -i 0 -k MAC 
- -t 2.004890228 -s 3 -d -1 -p MAC -e 44 -c 2 -a 0 -i 0 -k MAC
h -t 2.004890228 -s 3 -d -1 -p MAC -e 44 -c 2 -a 0 -i 0 -k MAC
r -t 2.005242832 -s 23 -d -1 -p MAC -e 44 -c 2 -a 0 -i 0 -k MAC
+ -t 2.005252832 -s 23 -d -1 -p MAC -e 38 -c 2 -a 0 -i 0 -k MAC 
- -t 2.005252832 -s 23 -d -1 -p MAC -e 38 -c 2 -a 0 -i 0 -k MAC
h -t 2.005252832 -s 23 -d -1 -p MAC -e 38 -c 2 -a 0 -i 0 -k MAC
r -t 2.005557437 -s 3 -d -1 -p MAC -e 38 -c 2 -a 0 -i 0 -k MAC
+ -t 2.005567437 -s 3 -d 23 -p ack -e 112 -c 2 -a 0 -i 51 -k MAC 
- -t 2.005567437 -s 3 -d 23 -p ack -e 112 -c 2 -a 0 -i 51 -k MAC
h -t 2.005567437 -s 3 -d 23 -p ack -e 112 -c 2 -a 0 -i 51 -k MAC
r -t 2.006464041 -s 23 -d 23 -p ack -e 60 -c 2 -a 0 -i 51 -k MAC
+ -t 2.006474041 -s 23 -d -1 -p MAC -e 38 -c 2 -a 0 -i 0 -k MAC 
- -t 2.006474041 -s 23 -d -1 -p MAC -e 38 -c 2 -a 0 -i 0 -k MAC
h -t 2.006474041 -s 23 -d -1 -p MAC -e 38 -c 2 -a 0 -i 0 -k MAC
r -t 2.006489041 -s 23 -d 23 -p ack -e 60 -c 2 -a 0 -i 51 -k AGT
+ -t 2.006489041 -s 23 -d -1 -p tcp -e 1040 -c 2 -a 0 -i 52 -k AGT 
- -t 2.006489041 -s 23 -d -1 -p tcp -e 1040 -c 2 -a 0 -i 52 -k AGT
h -t 2.006489041 -s 23 -d -1 -p tcp -e 1040 -c 2 -a 0 -i 52 -k AGT
+ -t 2.006489041 -s 23 -d 3 -p tcp -e 1060 -c 2 -a 0 -i 52 -k RTR 
- -t 2.006489041 -s 23 -d 3 -p tcp -e 1060 -c 2 -a 0 -i 52 -k RTR
h -t 2.006489041 -s 23 -d 3 -p tcp -e 1060 -c 2 -a 0 -i 52 -k RTR
+ -t 2.006489041 -s 23 -d -1 -p tcp -e 1040 -c 2 -a 0 -i 53 -k AGT 
- -t 2.006489041 -s 23 -d -1 -p tcp -e 1040 -c 2 -a 0 -i 53 -k AGT
h -t 2.006489041 -s 23 -d -1 -p tcp -e 1040 -c 2 -a 0 -i 53 -k AGT
+ -t 2.006489041 -s 23 -d 3 -p tcp -e 1060 -c 2 -a 0 -i 53 -k RTR 
- -t 2.006489041 -s 23 -d 3 -p tcp -e 1060 -c 2 -a 0 -i 53 -k RTR
h -t 2.006489041 -s 23 -d 3 -p tcp -e 1060 -c 2 -a 0 -i 53 -k RTR
r -t 2.006778645 -s 3 -d -1 -p MAC -e 38 -c 2 -a 0 -i 0 -k MAC
+ -t 2.007308041 -s 23 -d -1 -p MAC -e 44 -c 2 -a 0 -i 0 -k MAC 
- -t 2.007308041 -s 23 -d -1 -p MAC -e 44 -c 2 -a 0 -i 0 -k MAC
h -t 2.007308041 -s 23 -d -1 -p MAC -e 44 -c 2 -a 0 -i 0 -k MAC
r -t 2.007660645 -s 3 -d -1 -p MAC -e 44 -c 2 -a 0 -i 0 -k MAC
+ -t 2.007670645 -s 3 -d -1 -p MAC -e 38 -c 2 -a 0 -i 0 -k MAC 
- -t 2.007670645 -s 3 -d -1 -p MAC -e 38 -c 2 -a 0 -i 0 -k MAC
h -t 2.007670645 -s 3 -d -1 -p MAC -e 38 -c 2 -a 0 -i 0 -k MAC
r -t 2.007975249 -s 23 -d -1 -p MAC -e 38 -c 2 -a 0 -i 0 -k MAC
+ -t 2.007985249 -s 23 -d 3 -p tcp -e 1112 -c 2 -a 0 -i 52 -k MAC 
- -t 2.007985249 -s 23 -d 3 -p tcp -e 1112 -c 2 -a 0 -i 52 -k MAC
h -t 2.007985249 -s 23 -d 3 -p tcp -e 1112 -c 2 -a 0 -i 52 -k MAC
r -t 2.016881853 -s 3 -d 3 -p tcp -e 1060 -c 2 -a 0 -i 52 -k MAC
+ -t 2.016891853 -s 3 -d -1 -p MAC -e 38 -c 2 -a 0 -i 0 -k MAC 
- -t 2.016891853 -s 3 -d -1 -p MAC -e 38 -c 2 -a 0 -i 0 -k MAC
h -t 2.016891853 -s 3 -d -1 -p MAC -e 38 -c 2 -a 0 -i 0 -k MAC
r -t 2.016906853 -s 3 -d 3 -p tcp -e 1060 -c 2 -a 0 -i 52 -k AGT
+ -t 2.016906853 -s 3 -d -1 -p ack -e 40 -c 2 -a 0 -i 54 -k AGT 
- -t 2.016906853 -s 3 -d -1 -p ack -e 40 -c 2 -a 0 -i 54 -k AGT
h -t 2.016906853 -s 3 -d -1 -p ack -e 40 -c 2 -a 0 -i 54 -k AGT
+ -t 2.016906853 -s 3 -d 23 -p ack -e 60 -c 2 -a 0 -i 54 -k RTR 
- -t 2.016906853 -s 3 -d 23 -p ack -e 60 -c 2 -a 0 -i 54 -k RTR
h -t 2.016906853 -s 3 -d 23 -p ack -e 60 -c 2 -a 0 -i 54 -k RTR
r -t 2.017196457 -s 23 -d -1 -p MAC -e 38 -c 2 -a 0 -i 0 -k MAC
+ -t 2.017365853 -s 3 -d -1 -p MAC -e 44 -c 2 -a 0 -i 0 -k MAC 
- -t 2.017365853 -s 3 -d -1 -p MAC -e 44 -c 2 -a 0 -i 0 -k MAC
h -t 2.017365853 -s 3 -d -1 -p MAC -e 44 -c 2 -a 0 -i 0 -k MAC
r -t 2.017718457 -s 23 -d -1 -p MAC -e 44 -c 2 -a 0 -i 0 -k MAC
+ -t 2.017728457 -s 23 -d -1 -p MAC -e 38 -c 2 -a 0 -i 0 -k MAC 
- -t 2.017728457 -s 23 -d -1 -p MAC -e 38 -c 2 -a 0 -i 0 -k MAC
h -t 2.017728457 -s 23 -d -1 -p MAC -e 38 -c 2 -a 0 -i 0 -k MAC
r -t 2.018033061 -s 3 -d -1 -p MAC -e 38 -c 2 -a 0 -i 0 -k MAC
+ -t 2.018043061 -s 3 -d 23 -p ack -e 112 -c 2 -a 0 -i 54 -k MAC 
- -t 2.018043061 -s 3 -d 23 -p ack -e 112 -c 2 -a 0 -i 54 -k MAC
h -t 2.018043061 -s 3 -d 23 -p ack -e 112 -c 2 -a 0 -i 54 -k MAC
r -t 2.018939665 -s 23 -d 23 -p ack -e 60 -c 2 -a 0 -i 54 -k MAC
+ -t 2.018949665 -s 23 -d -1 -p MAC -e 38 -c 2 -a 0 -i 0 -k MAC 
- -t 2.018949665 -s 23 -d -1 -p MAC -e 38 -c 2 -a 0 -i 0 -k MAC
h -t 2.018949665 -s 23 -d -1 -p MAC -e 38 -c 2 -a 0 -i 0 -k MAC
r -t 2.018964665 -s 23 -d 23 -p ack -e 60 -c 2 -a 0 -i 54 -k AGT
+ -t 2.018964665 -s 23 -d -1 -p tcp -e 1040 -c 2 -a 0 -i 55 -k AGT 
- -t 2.018964665 -s 23 -d -1 -p tcp -e 1040 -c 2 -a 0 -i 55 -k AGT
h -t 2.018964665 -s 23 -d -1 -p tcp -e 1040 -c 2 -a 0 -i 55 -k AGT
+ -t 2.018964665 -s 23 -d 3 -p tcp -e 1060 -c 2 -a 0 -i 55 -k RTR 
- -t 2.018964665 -s 23 -d 3 -p tcp -e 1060 -c 2 -a 0 -i 55 -k RTR
h -t 2.018964665 -s 23 -d 3 -p tcp -e 1060 -c 2 -a 0 -i 55 -k RTR
+ -t 2.018964665 -s 23 -d -1 -p tcp -e 1040 -c 2 -a 0 -i 56 -k AGT 
- -t 2.018964665 -s 23 -d -1 -p tcp -e 1040 -c 2 -a 0 -i 56 -k AGT
h -t 2.018964665 -s 23 -d -1 -p tcp -e 1040 -c 2 -a 0 -i 56 -k AGT
+ -t 2.018964665 -s 23 -d 3 -p tcp -e 1060 -c 2 -a 0 -i 56 -k RTR 
- -t 2.018964665 -s 23 -d 3 -p tcp -e 1060 -c 2 -a 0 -i 56 -k RTR
h -t 2.018964665 -s 23 -d 3 -p tcp -e 1060 -c 2 -a 0 -i 56 -k RTR
r -t 2.019254269 -s 3 -d -1 -p MAC -e 38 -c 2 -a 0 -i 0 -k MAC
+ -t 2.019783665 -s 23 -d -1 -p MAC -e 44 -c 2 -a 0 -i 0 -k MAC 
- -t 2.019783665 -s 23 -d -1 -p MAC -e 44 -c 2 -a 0 -i 0 -k MAC
h -t 2.019783665 -s 23 -d -1 -p MAC -e 44 -c 2 -a 0 -i 0 -k MAC
r -t 2.020136269 -s 3 -d -1 -p MAC -e 44 -c 2 -a 0 -i 0 -k MAC
+ -t 2.020146269 -s 3 -d -1 -p MAC -e 38 -c 2 -a 0 -i 0 -k MAC 
- -t 2.020146269 -s 3 -d -1 -p MAC -e 38 -c 2 -a 0 -i 0 -k MAC
h -t 2.020146269 -s 3 -d -1 -p MAC -e 38 -c 2 -a 0 -i 0 -k MAC
r -t 2.020450873 -s 23 -d -1 -p MAC -e 38 -c 2 -a 0 -i 0 -k MAC
+ -t 2.020460873 -s 23 -d 3 -p tcp -e 1112 -c 2 -a 0 -i 53 -k MAC 
- -t 2.020460873 -s 23 -d 3 -p tcp -e 1112 -c 2 -a 0 -i 53 -k MAC
h -t 2.020460873 -s 23 -d 3 -p tcp -e 1112 -c 2 -a 0 -i 53 -k MAC
r -t 2.029357477 -s 3 -d 3 -p tcp -e 1060 -c 2 -a 0 -i 53 -k MAC
+ -t 2.029367477 -s 3 -d -1 -p MAC -e 38 -c 2 -a 0 -i 0 -k MAC 
- -t 2.029367477 -s 3 -d -1 -p MAC -e 38 -c 2 -a 0 -i 0 -k MAC
h -t 2.029367477 -s 3 -d -1 -p MAC -e 38 -c 2 -a 0 -i 0 -k MAC
r -t 2.029382477 -s 3 -d 3 -p tcp -e 1060 -c 2 -a 0 -i 53 -k AGT
+ -t 2.029382477 -s 3 -d -1 -p ack -e 40 -c 2 -a 0 -i 57 -k AGT 
- -t 2.029382477 -s 3 -d -1 -p ack -e 40 -c 2 -a 0 -i 57 -k AGT
h -t 2.029382477 -s 3 -d -1 -p ack -e 40 -c 2 -a 0 -i 57 -k AGT
+ -t 2.029382477 -s 3 -d 23 -p ack -e 60 -c 2 -a 0 -i 57 -k RTR 
- -t 2.029382477 -s 3 -d 23 -p ack -e 60 -c 2 -a 0 -i 57 -k RTR
h -t 2.029382477 -s 3 -d 23 -p ack -e 60 -c 2 -a 0 -i 57 -k RTR
r -t 2.029672081 -s 23 -d -1 -p MAC -e 38 -c 2 -a 0 -i 0 -k MAC
+ -t 2.029741477 -s 3 -d -1 -p MAC -e 44 -c 2 -a 0 -i 0 -k MAC 
- -t 2.029741477 -s 3 -d -1 -p MAC -e 44 -c 2 -a 0 -i 0 -k MAC
h -t 2.029741477 -s 3 -d -1 -p MAC -e 44 -c 2 -a 0 -i 0 -k MAC
r -t 2.030094081 -s 23 -d -1 -p MAC -e 44 -c 2 -a 0 -i 0 -k MAC
+ -t 2.030104081 -s 23 -d -1 -p MAC -e 38 -c 2 -a 0 -i 0 -k MAC 
- -t 2.030104081 -s 23 -d -1 -p MAC -e 38 -c 2 -a 0 -i 0 -k MAC
h -t 2.030104081 -s 23 -d -1 -p MAC -e 38 -c 2 -a 0 -i 0 -k MAC
r -t 2.030408685 -s 3 -d -1 -p MAC -e 38 -c 2 -a 0 -i 0 -k MAC
+ -t 2.030418685 -s 3 -d 23 -p ack -e 112 -c 2 -a 0 -i 57 -k MAC 
- -t 2.030418685 -s 3 -d 23 -p ack -e 112 -c 2 -a 0 -i 57 -k MAC
h -t 2.030418685 -s 3 -d 23 -p ack -e 112 -c 2 -a 0 -i 57 -k MAC
r -t 2.031315289 -s 23 -d 23 -p ack -e 60 -c 2 -a 0 -i 57 -k MAC
+ -t 2.031325289 -s 23 -d -1 -p MAC -e 38 -c 2 -a 0 -i 0 -k MAC 
- -t 2.031325289 -s 23 -d -1 -p MAC -e 38 -c 2 -a 0 -i 0 -k MAC
h -t 2.031325289 -s 23 -d -1 -p MAC -e 38 -c 2 -a 0 -i 0 -k MAC
r -t 2.031340289 -s 23 -d 23 -p ack -e 60 -c 2 -a 0 -i 57 -k AGT
+ -t 2.031340289 -s 23 -d -1 -p tcp -e 1040 -c 2 -a 0 -i 58 -k AGT 
- -t 2.031340289 -s 23 -d -1 -p tcp -e 1040 -c 2 -a 0 -i 58 -k AGT
h -t 2.031340289 -s 23 -d -1 -p tcp -e 1040 -c 2 -a 0 -i 58 -k AGT
+ -t 2.031340289 -s 23 -d 3 -p tcp -e 1060 -c 2 -a 0 -i 58 -k RTR 
- -t 2.031340289 -s 23 -d 3 -p tcp -e 1060 -c 2 -a 0 -i 58 -k RTR
h -t 2.031340289 -s 23 -d 3 -p tcp -e 1060 -c 2 -a 0 -i 58 -k RTR
+ -t 2.031340289 -s 23 -d -1 -p tcp -e 1040 -c 2 -a 0 -i 59 -k AGT 
- -t 2.031340289 -s 23 -d -1 -p tcp -e 1040 -c 2 -a 0 -i 59 -k AGT
h -t 2.031340289 -s 23 -d -1 -p tcp -e 1040 -c 2 -a 0 -i 59 -k AGT
+ -t 2.031340289 -s 23 -d 3 -p tcp -e 1060 -c 2 -a 0 -i 59 -k RTR 
- -t 2.031340289 -s 23 -d 3 -p tcp -e 1060 -c 2 -a 0 -i 59 -k RTR
h -t 2.031340289 -s 23 -d 3 -p tcp -e 1060 -c 2 -a 0 -i 59 -k RTR
r -t 2.031629893 -s 3 -d -1 -p MAC -e 38 -c 2 -a 0 -i 0 -k MAC
+ -t 2.032179289 -s 23 -d -1 -p MAC -e 44 -c 2 -a 0 -i 0 -k MAC 
- -t 2.032179289 -s 23 -d -1 -p MAC -e 44 -c 2 -a 0 -i 0 -k MAC
h -t 2.032179289 -s 23 -d -1 -p MAC -e 44 -c 2 -a 0 -i 0 -k MAC
r -t 2.032531893 -s 3 -d -1 -p MAC -e 44 -c 2 -a 0 -i 0 -k MAC
+ -t 2.032541893 -s 3 -d -1 -p MAC -e 38 -c 2 -a 0 -i 0 -k MAC 
- -t 2.032541893 -s 3 -d -1 -p MAC -e 38 -c 2 -a 0 -i 0 -k MAC
h -t 2.032541893 -s 3 -d -1 -p MAC -e 38 -c 2 -a 0 -i 0 -k MAC
r -t 2.032846497 -s 23 -d -1 -p MAC -e 38 -c 2 -a 0 -i 0 -k MAC
+ -t 2.032856497 -s 23 -d 3 -p tcp -e 1112 -c 2 -a 0 -i 55 -k MAC 
- -t 2.032856497 -s 23 -d 3 -p tcp -e 1112 -c 2 -a 0 -i 55 -k MAC
h -t 2.032856497 -s 23 -d 3 -p tcp -e 1112 -c 2 -a 0 -i 55 -k MAC
r -t 2.041753102 -s 3 -d 3 -p tcp -e 1060 -c 2 -a 0 -i 55 -k MAC
+ -t 2.041763102 -s 3 -d -1 -p MAC -e 38 -c 2 -a 0 -i 0 -k MAC 
- -t 2.041763102 -s 3 -d -1 -p MAC -e 38 -c 2 -a 0 -i 0 -k MAC
h -t 2.041763102 -s 3 -d -1 -p MAC -e 38 -c 2 -a 0 -i 0 -k MAC
r -t 2.041778102 -s 3 -d 3 -p tcp -e 1060 -c 2 -a 0 -i 55 -k AGT
+ -t 2.041778102 -s 3 -d -1 -p ack -e 40 -c 2 -a 0 -i 60 -k AGT 
- -t 2.041778102 -s 3 -d -1 -p ack -e 40 -c 2 -a 0 -i 60 -k AGT
h -t 2.041778102 -s 3 -d -1 -p ack -e 40 -c 2 -a 0 -i 60 -k AGT
+ -t 2.041778102 -s 3 -d 23 -p ack -e 60 -c 2 -a 0 -i 60 -k RTR 
- -t 2.041778102 -s 3 -d 23 -p ack -e 60 -c 2 -a 0 -i 60 -k RTR
h -t 2.041778102 -s 3 -d 23 -p ack -e 60 -c 2 -a 0 -i 60 -k RTR
r -t 2.042067706 -s 23 -d -1 -p MAC -e 38 -c 2 -a 0 -i 0 -k MAC
+ -t 2.042537102 -s 3 -d -1 -p MAC -e 44 -c 2 -a 0 -i 0 -k MAC 
- -t 2.042537102 -s 3 -d -1 -p MAC -e 44 -c 2 -a 0 -i 0 -k MAC
h -t 2.042537102 -s 3 -d -1 -p MAC -e 44 -c 2 -a 0 -i 0 -k MAC
r -t 2.042889706 -s 23 -d -1 -p MAC -e 44 -c 2 -a 0 -i 0 -k MAC
+ -t 2.042899706 -s 23 -d -1 -p MAC -e 38 -c 2 -a 0 -i 0 -k MAC 
- -t 2.042899706 -s 23 -d -1 -p MAC -e 38 -c 2 -a 0 -i 0 -k MAC
h -t 2.042899706 -s 23 -d -1 -p MAC -e 38 -c 2 -a 0 -i 0 -k MAC
r -t 2.043204310 -s 3 -d -1 -p MAC -e 38 -c 2 -a 0 -i 0 -k MAC
+ -t 2.043214310 -s 3 -d 23 -p ack -e 112 -c 2 -a 0 -i 60 -k MAC 
- -t 2.043214310 -s 3 -d 23 -p ack -e 112 -c 2 -a 0 -i 60 -k MAC
h -t 2.043214310 -s 3 -d 23 -p ack -e 112 -c 2 -a 0 -i 60 -k MAC
r -t 2.044110914 -s 23 -d 23 -p ack -e 60 -c 2 -a 0 -i 60 -k MAC
+ -t 2.044120914 -s 23 -d -1 -p MAC -e 38 -c 2 -a 0 -i 0 -k MAC 
- -t 2.044120914 -s 23 -d -1 -p MAC -e 38 -c 2 -a 0 -i 0 -k MAC
h -t 2.044120914 -s 23 -d -1 -p MAC -e 38 -c 2 -a 0 -i 0 -k MAC
r -t 2.044135914 -s 23 -d 23 -p ack -e 60 -c 2 -a 0 -i 60 -k AGT
+ -t 2.044135914 -s 23 -d -1 -p tcp -e 1040 -c 2 -a 0 -i 61 -k AGT 
- -t 2.044135914 -s 23 -d -1 -p tcp -e 1040 -c 2 -a 0 -i 61 -k AGT
h -t 2.044135914 -s 23 -d -1 -p tcp -e 1040 -c 2 -a 0 -i 61 -k AGT
+ -t 2.044135914 -s 23 -d 3 -p tcp -e 1060 -c 2 -a 0 -i 61 -k RTR 
- -t 2.044135914 -s 23 -d 3 -p tcp -e 1060 -c 2 -a 0 -i 61 -k RTR
h -t 2.044135914 -s 23 -d 3 -p tcp -e 1060 -c 2 -a 0 -i 61 -k RTR
+ -t 2.044135914 -s 23 -d -1 -p tcp -e 1040 -c 2 -a 0 -i 62 -k AGT 
- -t 2.044135914 -s 23 -d -1 -p tcp -e 1040 -c 2 -a 0 -i 62 -k AGT
h -t 2.044135914 -s 23 -d -1 -p tcp -e 1040 -c 2 -a 0 -i 62 -k AGT
+ -t 2.044135914 -s 23 -d 3 -p tcp -e 1060 -c 2 -a 0 -i 62 -k RTR 
- -t 2.044135914 -s 23 -d 3 -p tcp -e 1060 -c 2 -a 0 -i 62 -k RTR
h -t 2.044135914 -s 23 -d 3 -p tcp -e 1060 -c 2 -a 0 -i 62 -k RTR
r -t 2.044425518 -s 3 -d -1 -p MAC -e 38 -c 2 -a 0 -i 0 -k MAC
+ -t 2.044634914 -s 23 -d -1 -p MAC -e 44 -c 2 -a 0 -i 0 -k MAC 
- -t 2.044634914 -s 23 -d -1 -p MAC -e 44 -c 2 -a 0 -i 0 -k MAC
h -t 2.044634914 -s 23 -d -1 -p MAC -e 44 -c 2 -a 0 -i 0 -k MAC
r -t 2.044987518 -s 3 -d -1 -p MAC -e 44 -c 2 -a 0 -i 0 -k MAC
+ -t 2.044997518 -s 3 -d -1 -p MAC -e 38 -c 2 -a 0 -i 0 -k MAC 
- -t 2.044997518 -s 3 -d -1 -p MAC -e 38 -c 2 -a 0 -i 0 -k MAC
h -t 2.044997518 -s 3 -d -1 -p MAC -e 38 -c 2 -a 0 -i 0 -k MAC
r -t 2.045302122 -s 23 -d -1 -p MAC -e 38 -c 2 -a 0 -i 0 -k MAC
+ -t 2.045312122 -s 23 -d 3 -p tcp -e 1112 -c 2 -a 0 -i 56 -k MAC 
- -t 2.045312122 -s 23 -d 3 -p tcp -e 1112 -c 2 -a 0 -i 56 -k MAC
h -t 2.045312122 -s 23 -d 3 -p tcp -e 1112 -c 2 -a 0 -i 56 -k MAC
n -t 2.0499999999999998 -s 3 -S COLOR -c pink -o pink -i pink -I pink
r -t 2.054208726 -s 3 -d 3 -p tcp -e 1060 -c 2 -a 0 -i 56 -k MAC
+ -t 2.054218726 -s 3 -d -1 -p MAC -e 38 -c 2 -a 0 -i 0 -k MAC 
- -t 2.054218726 -s 3 -d -1 -p MAC -e 38 -c 2 -a 0 -i 0 -k MAC
h -t 2.054218726 -s 3 -d -1 -p MAC -e 38 -c 2 -a 0 -i 0 -k MAC
r -t 2.054233726 -s 3 -d 3 -p tcp -e 1060 -c 2 -a 0 -i 56 -k AGT
+ -t 2.054233726 -s 3 -d -1 -p ack -e 40 -c 2 -a 0 -i 63 -k AGT 
- -t 2.054233726 -s 3 -d -1 -p ack -e 40 -c 2 -a 0 -i 63 -k AGT
h -t 2.054233726 -s 3 -d -1 -p ack -e 40 -c 2 -a 0 -i 63 -k AGT
+ -t 2.054233726 -s 3 -d 23 -p ack -e 60 -c 2 -a 0 -i 63 -k RTR 
- -t 2.054233726 -s 3 -d 23 -p ack -e 60 -c 2 -a 0 -i 63 -k RTR
h -t 2.054233726 -s 3 -d 23 -p ack -e 60 -c 2 -a 0 -i 63 -k RTR
r -t 2.054523330 -s 23 -d -1 -p MAC -e 38 -c 2 -a 0 -i 0 -k MAC
+ -t 2.054632726 -s 3 -d -1 -p MAC -e 44 -c 2 -a 0 -i 0 -k MAC 
- -t 2.054632726 -s 3 -d -1 -p MAC -e 44 -c 2 -a 0 -i 0 -k MAC
h -t 2.054632726 -s 3 -d -1 -p MAC -e 44 -c 2 -a 0 -i 0 -k MAC
r -t 2.054985330 -s 23 -d -1 -p MAC -e 44 -c 2 -a 0 -i 0 -k MAC
+ -t 2.054995330 -s 23 -d -1 -p MAC -e 38 -c 2 -a 0 -i 0 -k MAC 
- -t 2.054995330 -s 23 -d -1 -p MAC -e 38 -c 2 -a 0 -i 0 -k MAC
h -t 2.054995330 -s 23 -d -1 -p MAC -e 38 -c 2 -a 0 -i 0 -k MAC
r -t 2.055299934 -s 3 -d -1 -p MAC -e 38 -c 2 -a 0 -i 0 -k MAC
+ -t 2.055309934 -s 3 -d 23 -p ack -e 112 -c 2 -a 0 -i 63 -k MAC 
- -t 2.055309934 -s 3 -d 23 -p ack -e 112 -c 2 -a 0 -i 63 -k MAC
h -t 2.055309934 -s 3 -d 23 -p ack -e 112 -c 2 -a 0 -i 63 -k MAC
r -t 2.056206538 -s 23 -d 23 -p ack -e 60 -c 2 -a 0 -i 63 -k MAC
+ -t 2.056216538 -s 23 -d -1 -p MAC -e 38 -c 2 -a 0 -i 0 -k MAC 
- -t 2.056216538 -s 23 -d -1 -p MAC -e 38 -c 2 -a 0 -i 0 -k MAC
h -t 2.056216538 -s 23 -d -1 -p MAC -e 38 -c 2 -a 0 -i 0 -k MAC
r -t 2.056231538 -s 23 -d 23 -p ack -e 60 -c 2 -a 0 -i 63 -k AGT
r -t 2.056521142 -s 3 -d -1 -p MAC -e 38 -c 2 -a 0 -i 0 -k MAC
+ -t 2.056670538 -s 23 -d -1 -p MAC -e 44 -c 2 -a 0 -i 0 -k MAC 
- -t 2.056670538 -s 23 -d -1 -p MAC -e 44 -c 2 -a 0 -i 0 -k MAC
h -t 2.056670538 -s 23 -d -1 -p MAC -e 44 -c 2 -a 0 -i 0 -k MAC
r -t 2.057023142 -s 3 -d -1 -p MAC -e 44 -c 2 -a 0 -i 0 -k MAC
+ -t 2.057033142 -s 3 -d -1 -p MAC -e 38 -c 2 -a 0 -i 0 -k MAC 
- -t 2.057033142 -s 3 -d -1 -p MAC -e 38 -c 2 -a 0 -i 0 -k MAC
h -t 2.057033142 -s 3 -d -1 -p MAC -e 38 -c 2 -a 0 -i 0 -k MAC
r -t 2.057337746 -s 23 -d -1 -p MAC -e 38 -c 2 -a 0 -i 0 -k MAC
+ -t 2.057347746 -s 23 -d 3 -p tcp -e 1112 -c 2 -a 0 -i 58 -k MAC 
- -t 2.057347746 -s 23 -d 3 -p tcp -e 1112 -c 2 -a 0 -i 58 -k MAC
h -t 2.057347746 -s 23 -d 3 -p tcp -e 1112 -c 2 -a 0 -i 58 -k MAC
r -t 2.066244350 -s 3 -d 3 -p tcp -e 1060 -c 2 -a 0 -i 58 -k MAC
+ -t 2.066254350 -s 3 -d -1 -p MAC -e 38 -c 2 -a 0 -i 0 -k MAC 
- -t 2.066254350 -s 3 -d -1 -p MAC -e 38 -c 2 -a 0 -i 0 -k MAC
h -t 2.066254350 -s 3 -d -1 -p MAC -e 38 -c 2 -a 0 -i 0 -k MAC
r -t 2.066269350 -s 3 -d 3 -p tcp -e 1060 -c 2 -a 0 -i 58 -k AGT
+ -t 2.066269350 -s 3 -d -1 -p ack -e 40 -c 2 -a 0 -i 64 -k AGT 
- -t 2.066269350 -s 3 -d -1 -p ack -e 40 -c 2 -a 0 -i 64 -k AGT
h -t 2.066269350 -s 3 -d -1 -p ack -e 40 -c 2 -a 0 -i 64 -k AGT
+ -t 2.066269350 -s 3 -d 23 -p ack -e 60 -c 2 -a 0 -i 64 -k RTR 
- -t 2.066269350 -s 3 -d 23 -p ack -e 60 -c 2 -a 0 -i 64 -k RTR
h -t 2.066269350 -s 3 -d 23 -p ack -e 60 -c 2 -a 0 -i 64 -k RTR
r -t 2.066558954 -s 23 -d -1 -p MAC -e 38 -c 2 -a 0 -i 0 -k MAC
+ -t 2.066728350 -s 3 -d -1 -p MAC -e 44 -c 2 -a 0 -i 0 -k MAC 
- -t 2.066728350 -s 3 -d -1 -p MAC -e 44 -c 2 -a 0 -i 0 -k MAC
h -t 2.066728350 -s 3 -d -1 -p MAC -e 44 -c 2 -a 0 -i 0 -k MAC
r -t 2.067080954 -s 23 -d -1 -p MAC -e 44 -c 2 -a 0 -i 0 -k MAC
+ -t 2.067090954 -s 23 -d -1 -p MAC -e 38 -c 2 -a 0 -i 0 -k MAC 
- -t 2.067090954 -s 23 -d -1 -p MAC -e 38 -c 2 -a 0 -i 0 -k MAC
h -t 2.067090954 -s 23 -d -1 -p MAC -e 38 -c 2 -a 0 -i 0 -k MAC
r -t 2.067395558 -s 3 -d -1 -p MAC -e 38 -c 2 -a 0 -i 0 -k MAC
+ -t 2.067405558 -s 3 -d 23 -p ack -e 112 -c 2 -a 0 -i 64 -k MAC 
- -t 2.067405558 -s 3 -d 23 -p ack -e 112 -c 2 -a 0 -i 64 -k MAC
h -t 2.067405558 -s 3 -d 23 -p ack -e 112 -c 2 -a 0 -i 64 -k MAC
r -t 2.068302162 -s 23 -d 23 -p ack -e 60 -c 2 -a 0 -i 64 -k MAC
+ -t 2.068312162 -s 23 -d -1 -p MAC -e 38 -c 2 -a 0 -i 0 -k MAC 
- -t 2.068312162 -s 23 -d -1 -p MAC -e 38 -c 2 -a 0 -i 0 -k MAC
h -t 2.068312162 -s 23 -d -1 -p MAC -e 38 -c 2 -a 0 -i 0 -k MAC
r -t 2.068327162 -s 23 -d 23 -p ack -e 60 -c 2 -a 0 -i 64 -k AGT
r -t 2.068616766 -s 3 -d -1 -p MAC -e 38 -c 2 -a 0 -i 0 -k MAC
+ -t 2.069046162 -s 23 -d -1 -p MAC -e 44 -c 2 -a 0 -i 0 -k MAC 
- -t 2.069046162 -s 23 -d -1 -p MAC -e 44 -c 2 -a 0 -i 0 -k MAC
h -t 2.069046162 -s 23 -d -1 -p MAC -e 44 -c 2 -a 0 -i 0 -k MAC
r -t 2.069398766 -s 3 -d -1 -p MAC -e 44 -c 2 -a 0 -i 0 -k MAC
+ -t 2.069408766 -s 3 -d -1 -p MAC -e 38 -c 2 -a 0 -i 0 -k MAC 
- -t 2.069408766 -s 3 -d -1 -p MAC -e 38 -c 2 -a 0 -i 0 -k MAC
h -t 2.069408766 -s 3 -d -1 -p MAC -e 38 -c 2 -a 0 -i 0 -k MAC
r -t 2.069713371 -s 23 -d -1 -p MAC -e 38 -c 2 -a 0 -i 0 -k MAC
+ -t 2.069723371 -s 23 -d 3 -p tcp -e 1112 -c 2 -a 0 -i 59 -k MAC 
- -t 2.069723371 -s 23 -d 3 -p tcp -e 1112 -c 2 -a 0 -i 59 -k MAC
h -t 2.069723371 -s 23 -d 3 -p tcp -e 1112 -c 2 -a 0 -i 59 -k MAC
r -t 2.078619975 -s 3 -d 3 -p tcp -e 1060 -c 2 -a 0 -i 59 -k MAC
+ -t 2.078629975 -s 3 -d -1 -p MAC -e 38 -c 2 -a 0 -i 0 -k MAC 
- -t 2.078629975 -s 3 -d -1 -p MAC -e 38 -c 2 -a 0 -i 0 -k MAC
h -t 2.078629975 -s 3 -d -1 -p MAC -e 38 -c 2 -a 0 -i 0 -k MAC
r -t 2.078644975 -s 3 -d 3 -p tcp -e 1060 -c 2 -a 0 -i 59 -k AGT
+ -t 2.078644975 -s 3 -d -1 -p ack -e 40 -c 2 -a 0 -i 65 -k AGT 
- -t 2.078644975 -s 3 -d -1 -p ack -e 40 -c 2 -a 0 -i 65 -k AGT
h -t 2.078644975 -s 3 -d -1 -p ack -e 40 -c 2 -a 0 -i 65 -k AGT
+ -t 2.078644975 -s 3 -d 23 -p ack -e 60 -c 2 -a 0 -i 65 -k RTR 
- -t 2.078644975 -s 3 -d 23 -p ack -e 60 -c 2 -a 0 -i 65 -k RTR
h -t 2.078644975 -s 3 -d 23 -p ack -e 60 -c 2 -a 0 -i 65 -k RTR
r -t 2.078934579 -s 23 -d -1 -p MAC -e 38 -c 2 -a 0 -i 0 -k MAC
+ -t 2.079043975 -s 3 -d -1 -p MAC -e 44 -c 2 -a 0 -i 0 -k MAC 
- -t 2.079043975 -s 3 -d -1 -p MAC -e 44 -c 2 -a 0 -i 0 -k MAC
h -t 2.079043975 -s 3 -d -1 -p MAC -e 44 -c 2 -a 0 -i 0 -k MAC
r -t 2.079396579 -s 23 -d -1 -p MAC -e 44 -c 2 -a 0 -i 0 -k MAC
+ -t 2.079406579 -s 23 -d -1 -p MAC -e 38 -c 2 -a 0 -i 0 -k MAC 
- -t 2.079406579 -s 23 -d -1 -p MAC -e 38 -c 2 -a 0 -i 0 -k MAC
h -t 2.079406579 -s 23 -d -1 -p MAC -e 38 -c 2 -a 0 -i 0 -k MAC
r -t 2.079711183 -s 3 -d -1 -p MAC -e 38 -c 2 -a 0 -i 0 -k MAC
+ -t 2.079721183 -s 3 -d 23 -p ack -e 112 -c 2 -a 0 -i 65 -k MAC 
- -t 2.079721183 -s 3 -d 23 -p ack -e 112 -c 2 -a 0 -i 65 -k MAC
h -t 2.079721183 -s 3 -d 23 -p ack -e 112 -c 2 -a 0 -i 65 -k MAC
r -t 2.080617787 -s 23 -d 23 -p ack -e 60 -c 2 -a 0 -i 65 -k MAC
+ -t 2.080627787 -s 23 -d -1 -p MAC -e 38 -c 2 -a 0 -i 0 -k MAC 
- -t 2.080627787 -s 23 -d -1 -p MAC -e 38 -c 2 -a 0 -i 0 -k MAC
h -t 2.080627787 -s 23 -d -1 -p MAC -e 38 -c 2 -a 0 -i 0 -k MAC
r -t 2.080642787 -s 23 -d 23 -p ack -e 60 -c 2 -a 0 -i 65 -k AGT
r -t 2.080932391 -s 3 -d -1 -p MAC -e 38 -c 2 -a 0 -i 0 -k MAC
+ -t 2.081061787 -s 23 -d -1 -p MAC -e 44 -c 2 -a 0 -i 0 -k MAC 
- -t 2.081061787 -s 23 -d -1 -p MAC -e 44 -c 2 -a 0 -i 0 -k MAC
h -t 2.081061787 -s 23 -d -1 -p MAC -e 44 -c 2 -a 0 -i 0 -k MAC
r -t 2.081414391 -s 3 -d -1 -p MAC -e 44 -c 2 -a 0 -i 0 -k MAC
+ -t 2.081424391 -s 3 -d -1 -p MAC -e 38 -c 2 -a 0 -i 0 -k MAC 
- -t 2.081424391 -s 3 -d -1 -p MAC -e 38 -c 2 -a 0 -i 0 -k MAC
h -t 2.081424391 -s 3 -d -1 -p MAC -e 38 -c 2 -a 0 -i 0 -k MAC
r -t 2.081728995 -s 23 -d -1 -p MAC -e 38 -c 2 -a 0 -i 0 -k MAC
+ -t 2.081738995 -s 23 -d 3 -p tcp -e 1112 -c 2 -a 0 -i 61 -k MAC 
- -t 2.081738995 -s 23 -d 3 -p tcp -e 1112 -c 2 -a 0 -i 61 -k MAC
h -t 2.081738995 -s 23 -d 3 -p tcp -e 1112 -c 2 -a 0 -i 61 -k MAC
r -t 2.090635599 -s 3 -d 3 -p tcp -e 1060 -c 2 -a 0 -i 61 -k MAC
+ -t 2.090645599 -s 3 -d -1 -p MAC -e 38 -c 2 -a 0 -i 0 -k MAC 
- -t 2.090645599 -s 3 -d -1 -p MAC -e 38 -c 2 -a 0 -i 0 -k MAC
h -t 2.090645599 -s 3 -d -1 -p MAC -e 38 -c 2 -a 0 -i 0 -k MAC
r -t 2.090660599 -s 3 -d 3 -p tcp -e 1060 -c 2 -a 0 -i 61 -k AGT
+ -t 2.090660599 -s 3 -d -1 -p ack -e 40 -c 2 -a 0 -i 66 -k AGT 
- -t 2.090660599 -s 3 -d -1 -p ack -e 40 -c 2 -a 0 -i 66 -k AGT
h -t 2.090660599 -s 3 -d -1 -p ack -e 40 -c 2 -a 0 -i 66 -k AGT
+ -t 2.090660599 -s 3 -d 23 -p ack -e 60 -c 2 -a 0 -i 66 -k RTR 
- -t 2.090660599 -s 3 -d 23 -p ack -e 60 -c 2 -a 0 -i 66 -k RTR
h -t 2.090660599 -s 3 -d 23 -p ack -e 60 -c 2 -a 0 -i 66 -k RTR
r -t 2.090950203 -s 23 -d -1 -p MAC -e 38 -c 2 -a 0 -i 0 -k MAC
+ -t 2.091479599 -s 3 -d -1 -p MAC -e 44 -c 2 -a 0 -i 0 -k MAC 
- -t 2.091479599 -s 3 -d -1 -p MAC -e 44 -c 2 -a 0 -i 0 -k MAC
h -t 2.091479599 -s 3 -d -1 -p MAC -e 44 -c 2 -a 0 -i 0 -k MAC
+ -t 2.091480203 -s 23 -d -1 -p MAC -e 44 -c 2 -a 0 -i 0 -k MAC 
- -t 2.091480203 -s 23 -d -1 -p MAC -e 44 -c 2 -a 0 -i 0 -k MAC
h -t 2.091480203 -s 23 -d -1 -p MAC -e 44 -c 2 -a 0 -i 0 -k MAC
+ -t 2.092406203 -s 23 -d -1 -p MAC -e 44 -c 2 -a 0 -i 0 -k MAC 
- -t 2.092406203 -s 23 -d -1 -p MAC -e 44 -c 2 -a 0 -i 0 -k MAC
h -t 2.092406203 -s 23 -d -1 -p MAC -e 44 -c 2 -a 0 -i 0 -k MAC
r -t 2.092758807 -s 3 -d -1 -p MAC -e 44 -c 2 -a 0 -i 0 -k MAC
+ -t 2.092768807 -s 3 -d -1 -p MAC -e 38 -c 2 -a 0 -i 0 -k MAC 
- -t 2.092768807 -s 3 -d -1 -p MAC -e 38 -c 2 -a 0 -i 0 -k MAC
h -t 2.092768807 -s 3 -d -1 -p MAC -e 38 -c 2 -a 0 -i 0 -k MAC
r -t 2.093073411 -s 23 -d -1 -p MAC -e 38 -c 2 -a 0 -i 0 -k MAC
+ -t 2.093083411 -s 23 -d 3 -p tcp -e 1112 -c 2 -a 0 -i 62 -k MAC 
- -t 2.093083411 -s 23 -d 3 -p tcp -e 1112 -c 2 -a 0 -i 62 -k MAC
h -t 2.093083411 -s 23 -d 3 -p tcp -e 1112 -c 2 -a 0 -i 62 -k MAC
+ -t 2.100000000 -s 3 -d -1 -p tcp -e 40 -c 2 -a 0 -i 67 -k AGT 
- -t 2.100000000 -s 3 -d -1 -p tcp -e 40 -c 2 -a 0 -i 67 -k AGT
h -t 2.100000000 -s 3 -d -1 -p tcp -e 40 -c 2 -a 0 -i 67 -k AGT
+ -t 2.100000000 -s 3 -d 37 -p tcp -e 60 -c 2 -a 0 -i 67 -k RTR 
- -t 2.100000000 -s 3 -d 37 -p tcp -e 60 -c 2 -a 0 -i 67 -k RTR
h -t 2.100000000 -s 3 -d 37 -p tcp -e 60 -c 2 -a 0 -i 67 -k RTR
r -t 2.101980015 -s 3 -d 3 -p tcp -e 1060 -c 2 -a 0 -i 62 -k MAC
+ -t 2.101990015 -s 3 -d -1 -p MAC -e 38 -c 2 -a 0 -i 0 -k MAC 
- -t 2.101990015 -s 3 -d -1 -p MAC -e 38 -c 2 -a 0 -i 0 -k MAC
h -t 2.101990015 -s 3 -d -1 -p MAC -e 38 -c 2 -a 0 -i 0 -k MAC
r -t 2.102005015 -s 3 -d 3 -p tcp -e 1060 -c 2 -a 0 -i 62 -k AGT
+ -t 2.102005015 -s 3 -d -1 -p ack -e 40 -c 2 -a 0 -i 68 -k AGT 
- -t 2.102005015 -s 3 -d -1 -p ack -e 40 -c 2 -a 0 -i 68 -k AGT
h -t 2.102005015 -s 3 -d -1 -p ack -e 40 -c 2 -a 0 -i 68 -k AGT
+ -t 2.102005015 -s 3 -d 23 -p ack -e 60 -c 2 -a 0 -i 68 -k RTR 
- -t 2.102005015 -s 3 -d 23 -p ack -e 60 -c 2 -a 0 -i 68 -k RTR
h -t 2.102005015 -s 3 -d 23 -p ack -e 60 -c 2 -a 0 -i 68 -k RTR
r -t 2.102294619 -s 23 -d -1 -p MAC -e 38 -c 2 -a 0 -i 0 -k MAC
+ -t 2.103124015 -s 3 -d -1 -p MAC -e 44 -c 2 -a 0 -i 0 -k MAC 
- -t 2.103124015 -s 3 -d -1 -p MAC -e 44 -c 2 -a 0 -i 0 -k MAC
h -t 2.103124015 -s 3 -d -1 -p MAC -e 44 -c 2 -a 0 -i 0 -k MAC
r -t 2.103476619 -s 23 -d -1 -p MAC -e 44 -c 2 -a 0 -i 0 -k MAC
+ -t 2.103486619 -s 23 -d -1 -p MAC -e 38 -c 2 -a 0 -i 0 -k MAC 
- -t 2.103486619 -s 23 -d -1 -p MAC -e 38 -c 2 -a 0 -i 0 -k MAC
h -t 2.103486619 -s 23 -d -1 -p MAC -e 38 -c 2 -a 0 -i 0 -k MAC
r -t 2.103791223 -s 3 -d -1 -p MAC -e 38 -c 2 -a 0 -i 0 -k MAC
+ -t 2.103801223 -s 3 -d 23 -p ack -e 112 -c 2 -a 0 -i 66 -k MAC 
- -t 2.103801223 -s 3 -d 23 -p ack -e 112 -c 2 -a 0 -i 66 -k MAC
h -t 2.103801223 -s 3 -d 23 -p ack -e 112 -c 2 -a 0 -i 66 -k MAC
r -t 2.104697827 -s 23 -d 23 -p ack -e 60 -c 2 -a 0 -i 66 -k MAC
+ -t 2.104707827 -s 23 -d -1 -p MAC -e 38 -c 2 -a 0 -i 0 -k MAC 
- -t 2.104707827 -s 23 -d -1 -p MAC -e 38 -c 2 -a 0 -i 0 -k MAC
h -t 2.104707827 -s 23 -d -1 -p MAC -e 38 -c 2 -a 0 -i 0 -k MAC
r -t 2.104722827 -s 23 -d 23 -p ack -e 60 -c 2 -a 0 -i 66 -k AGT
r -t 2.105012431 -s 3 -d -1 -p MAC -e 38 -c 2 -a 0 -i 0 -k MAC
+ -t 2.105662431 -s 3 -d -1 -p ARP -e 80 -c 2 -a 0 -i 0 -k MAC 
- -t 2.105662431 -s 3 -d -1 -p ARP -e 80 -c 2 -a 0 -i 0 -k MAC
h -t 2.105662431 -s 3 -d -1 -p ARP -e 80 -c 2 -a 0 -i 0 -k MAC
r -t 2.106302846 -s 37 -d -1 -p ARP -e 28 -c 2 -a 0 -i 0 -k MAC
r -t 2.106302908 -s 27 -d -1 -p ARP -e 28 -c 2 -a 0 -i 0 -k MAC
r -t 2.106302925 -s 15 -d -1 -p ARP -e 28 -c 2 -a 0 -i 0 -k MAC
r -t 2.106302948 -s 29 -d -1 -p ARP -e 28 -c 2 -a 0 -i 0 -k MAC
r -t 2.106303013 -s 14 -d -1 -p ARP -e 28 -c 2 -a 0 -i 0 -k MAC
r -t 2.106303035 -s 23 -d -1 -p ARP -e 28 -c 2 -a 0 -i 0 -k MAC
r -t 2.106303041 -s 48 -d -1 -p ARP -e 28 -c 2 -a 0 -i 0 -k MAC
r -t 2.106303061 -s 11 -d -1 -p ARP -e 28 -c 2 -a 0 -i 0 -k MAC
r -t 2.106303223 -s 19 -d -1 -p ARP -e 28 -c 2 -a 0 -i 0 -k MAC
r -t 2.106303250 -s 17 -d -1 -p ARP -e 28 -c 2 -a 0 -i 0 -k MAC
+ -t 2.106357846 -s 37 -d -1 -p MAC -e 44 -c 2 -a 0 -i 0 -k MAC 
- -t 2.106357846 -s 37 -d -1 -p MAC -e 44 -c 2 -a 0 -i 0 -k MAC
h -t 2.106357846 -s 37 -d -1 -p MAC -e 44 -c 2 -a 0 -i 0 -k MAC
r -t 2.106710260 -s 3 -d -1 -p MAC -e 44 -c 2 -a 0 -i 0 -k MAC
+ -t 2.106720260 -s 3 -d -1 -p MAC -e 38 -c 2 -a 0 -i 0 -k MAC 
- -t 2.106720260 -s 3 -d -1 -p MAC -e 38 -c 2 -a 0 -i 0 -k MAC
h -t 2.106720260 -s 3 -d -1 -p MAC -e 38 -c 2 -a 0 -i 0 -k MAC
r -t 2.107024675 -s 37 -d -1 -p MAC -e 38 -c 2 -a 0 -i 0 -k MAC
+ -t 2.107034675 -s 37 -d -1 -p ARP -e 80 -c 2 -a 0 -i 0 -k MAC 
- -t 2.107034675 -s 37 -d -1 -p ARP -e 80 -c 2 -a 0 -i 0 -k MAC
h -t 2.107034675 -s 37 -d -1 -p ARP -e 80 -c 2 -a 0 -i 0 -k MAC
r -t 2.107675089 -s 3 -d -1 -p ARP -e 28 -c 2 -a 0 -i 0 -k MAC
+ -t 2.107685089 -s 3 -d -1 -p MAC -e 38 -c 2 -a 0 -i 0 -k MAC 
- -t 2.107685089 -s 3 -d -1 -p MAC -e 38 -c 2 -a 0 -i 0 -k MAC
h -t 2.107685089 -s 3 -d -1 -p MAC -e 38 -c 2 -a 0 -i 0 -k MAC
r -t 2.107989504 -s 37 -d -1 -p MAC -e 38 -c 2 -a 0 -i 0 -k MAC
+ -t 2.108459089 -s 3 -d -1 -p MAC -e 44 -c 2 -a 0 -i 0 -k MAC 
- -t 2.108459089 -s 3 -d -1 -p MAC -e 44 -c 2 -a 0 -i 0 -k MAC
h -t 2.108459089 -s 3 -d -1 -p MAC -e 44 -c 2 -a 0 -i 0 -k MAC
r -t 2.108811693 -s 23 -d -1 -p MAC -e 44 -c 2 -a 0 -i 0 -k MAC
+ -t 2.108821693 -s 23 -d -1 -p MAC -e 38 -c 2 -a 0 -i 0 -k MAC 
- -t 2.108821693 -s 23 -d -1 -p MAC -e 38 -c 2 -a 0 -i 0 -k MAC
h -t 2.108821693 -s 23 -d -1 -p MAC -e 38 -c 2 -a 0 -i 0 -k MAC
r -t 2.109126297 -s 3 -d -1 -p MAC -e 38 -c 2 -a 0 -i 0 -k MAC
+ -t 2.109136297 -s 3 -d 23 -p ack -e 112 -c 2 -a 0 -i 68 -k MAC 
- -t 2.109136297 -s 3 -d 23 -p ack -e 112 -c 2 -a 0 -i 68 -k MAC
h -t 2.109136297 -s 3 -d 23 -p ack -e 112 -c 2 -a 0 -i 68 -k MAC
r -t 2.110032901 -s 23 -d 23 -p ack -e 60 -c 2 -a 0 -i 68 -k MAC
+ -t 2.110042901 -s 23 -d -1 -p MAC -e 38 -c 2 -a 0 -i 0 -k MAC 
- -t 2.110042901 -s 23 -d -1 -p MAC -e 38 -c 2 -a 0 -i 0 -k MAC
h -t 2.110042901 -s 23 -d -1 -p MAC -e 38 -c 2 -a 0 -i 0 -k MAC
r -t 2.110057901 -s 23 -d 23 -p ack -e 60 -c 2 -a 0 -i 68 -k AGT
r -t 2.110347505 -s 3 -d -1 -p MAC -e 38 -c 2 -a 0 -i 0 -k MAC
+ -t 2.110837505 -s 3 -d -1 -p MAC -e 44 -c 2 -a 0 -i 0 -k MAC 
- -t 2.110837505 -s 3 -d -1 -p MAC -e 44 -c 2 -a 0 -i 0 -k MAC
h -t 2.110837505 -s 3 -d -1 -p MAC -e 44 -c 2 -a 0 -i 0 -k MAC
r -t 2.111189920 -s 37 -d -1 -p MAC -e 44 -c 2 -a 0 -i 0 -k MAC
+ -t 2.111199920 -s 37 -d -1 -p MAC -e 38 -c 2 -a 0 -i 0 -k MAC 
- -t 2.111199920 -s 37 -d -1 -p MAC -e 38 -c 2 -a 0 -i 0 -k MAC
h -t 2.111199920 -s 37 -d -1 -p MAC -e 38 -c 2 -a 0 -i 0 -k MAC
r -t 2.111504334 -s 3 -d -1 -p MAC -e 38 -c 2 -a 0 -i 0 -k MAC
+ -t 2.111514334 -s 3 -d 37 -p tcp -e 112 -c 2 -a 0 -i 67 -k MAC 
- -t 2.111514334 -s 3 -d 37 -p tcp -e 112 -c 2 -a 0 -i 67 -k MAC
h -t 2.111514334 -s 3 -d 37 -p tcp -e 112 -c 2 -a 0 -i 67 -k MAC
r -t 2.112410749 -s 37 -d 37 -p tcp -e 60 -c 2 -a 0 -i 67 -k MAC
+ -t 2.112420749 -s 37 -d -1 -p MAC -e 38 -c 2 -a 0 -i 0 -k MAC 
- -t 2.112420749 -s 37 -d -1 -p MAC -e 38 -c 2 -a 0 -i 0 -k MAC
h -t 2.112420749 -s 37 -d -1 -p MAC -e 38 -c 2 -a 0 -i 0 -k MAC
r -t 2.112435749 -s 37 -d 37 -p tcp -e 60 -c 2 -a 0 -i 67 -k AGT
+ -t 2.112435749 -s 37 -d -1 -p ack -e 40 -c 2 -a 0 -i 69 -k AGT 
- -t 2.112435749 -s 37 -d -1 -p ack -e 40 -c 2 -a 0 -i 69 -k AGT
h -t 2.112435749 -s 37 -d -1 -p ack -e 40 -c 2 -a 0 -i 69 -k AGT
+ -t 2.112435749 -s 37 -d 3 -p ack -e 60 -c 2 -a 0 -i 69 -k RTR 
- -t 2.112435749 -s 37 -d 3 -p ack -e 60 -c 2 -a 0 -i 69 -k RTR
h -t 2.112435749 -s 37 -d 3 -p ack -e 60 -c 2 -a 0 -i 69 -k RTR
r -t 2.112725163 -s 3 -d -1 -p MAC -e 38 -c 2 -a 0 -i 0 -k MAC
+ -t 2.112854749 -s 37 -d -1 -p MAC -e 44 -c 2 -a 0 -i 0 -k MAC 
- -t 2.112854749 -s 37 -d -1 -p MAC -e 44 -c 2 -a 0 -i 0 -k MAC
h -t 2.112854749 -s 37 -d -1 -p MAC -e 44 -c 2 -a 0 -i 0 -k MAC
r -t 2.113207163 -s 3 -d -1 -p MAC -e 44 -c 2 -a 0 -i 0 -k MAC
+ -t 2.113217163 -s 3 -d -1 -p MAC -e 38 -c 2 -a 0 -i 0 -k MAC 
- -t 2.113217163 -s 3 -d -1 -p MAC -e 38 -c 2 -a 0 -i 0 -k MAC
h -t 2.113217163 -s 3 -d -1 -p MAC -e 38 -c 2 -a 0 -i 0 -k MAC
r -t 2.113521577 -s 37 -d -1 -p MAC -e 38 -c 2 -a 0 -i 0 -k MAC
+ -t 2.113531577 -s 37 -d 3 -p ack -e 112 -c 2 -a 0 -i 69 -k MAC 
- -t 2.113531577 -s 37 -d 3 -p ack -e 112 -c 2 -a 0 -i 69 -k MAC
h -t 2.113531577 -s 37 -d 3 -p ack -e 112 -c 2 -a 0 -i 69 -k MAC
r -t 2.114427992 -s 3 -d 3 -p ack -e 60 -c 2 -a 0 -i 69 -k MAC
+ -t 2.114437992 -s 3 -d -1 -p MAC -e 38 -c 2 -a 0 -i 0 -k MAC 
- -t 2.114437992 -s 3 -d -1 -p MAC -e 38 -c 2 -a 0 -i 0 -k MAC
h -t 2.114437992 -s 3 -d -1 -p MAC -e 38 -c 2 -a 0 -i 0 -k MAC
r -t 2.114452992 -s 3 -d 3 -p ack -e 60 -c 2 -a 0 -i 69 -k AGT
+ -t 2.114452992 -s 3 -d -1 -p tcp -e 1040 -c 2 -a 0 -i 70 -k AGT 
- -t 2.114452992 -s 3 -d -1 -p tcp -e 1040 -c 2 -a 0 -i 70 -k AGT
h -t 2.114452992 -s 3 -d -1 -p tcp -e 1040 -c 2 -a 0 -i 70 -k AGT
+ -t 2.114452992 -s 3 -d 37 -p tcp -e 1060 -c 2 -a 0 -i 70 -k RTR 
- -t 2.114452992 -s 3 -d 37 -p tcp -e 1060 -c 2 -a 0 -i 70 -k RTR
h -t 2.114452992 -s 3 -d 37 -p tcp -e 1060 -c 2 -a 0 -i 70 -k RTR
+ -t 2.114452992 -s 3 -d -1 -p tcp -e 1040 -c 2 -a 0 -i 71 -k AGT 
- -t 2.114452992 -s 3 -d -1 -p tcp -e 1040 -c 2 -a 0 -i 71 -k AGT
h -t 2.114452992 -s 3 -d -1 -p tcp -e 1040 -c 2 -a 0 -i 71 -k AGT
+ -t 2.114452992 -s 3 -d 37 -p tcp -e 1060 -c 2 -a 0 -i 71 -k RTR 
- -t 2.114452992 -s 3 -d 37 -p tcp -e 1060 -c 2 -a 0 -i 71 -k RTR
h -t 2.114452992 -s 3 -d 37 -p tcp -e 1060 -c 2 -a 0 -i 71 -k RTR
r -t 2.114742406 -s 37 -d -1 -p MAC -e 38 -c 2 -a 0 -i 0 -k MAC
+ -t 2.114971992 -s 3 -d -1 -p MAC -e 44 -c 2 -a 0 -i 0 -k MAC 
- -t 2.114971992 -s 3 -d -1 -p MAC -e 44 -c 2 -a 0 -i 0 -k MAC
h -t 2.114971992 -s 3 -d -1 -p MAC -e 44 -c 2 -a 0 -i 0 -k MAC
r -t 2.115324406 -s 37 -d -1 -p MAC -e 44 -c 2 -a 0 -i 0 -k MAC
+ -t 2.115334406 -s 37 -d -1 -p MAC -e 38 -c 2 -a 0 -i 0 -k MAC 
- -t 2.115334406 -s 37 -d -1 -p MAC -e 38 -c 2 -a 0 -i 0 -k MAC
h -t 2.115334406 -s 37 -d -1 -p MAC -e 38 -c 2 -a 0 -i 0 -k MAC
r -t 2.115638821 -s 3 -d -1 -p MAC -e 38 -c 2 -a 0 -i 0 -k MAC
+ -t 2.115648821 -s 3 -d 37 -p tcp -e 1112 -c 2 -a 0 -i 70 -k MAC 
- -t 2.115648821 -s 3 -d 37 -p tcp -e 1112 -c 2 -a 0 -i 70 -k MAC
h -t 2.115648821 -s 3 -d 37 -p tcp -e 1112 -c 2 -a 0 -i 70 -k MAC
r -t 2.124545235 -s 37 -d 37 -p tcp -e 1060 -c 2 -a 0 -i 70 -k MAC
+ -t 2.124555235 -s 37 -d -1 -p MAC -e 38 -c 2 -a 0 -i 0 -k MAC 
- -t 2.124555235 -s 37 -d -1 -p MAC -e 38 -c 2 -a 0 -i 0 -k MAC
h -t 2.124555235 -s 37 -d -1 -p MAC -e 38 -c 2 -a 0 -i 0 -k MAC
r -t 2.124570235 -s 37 -d 37 -p tcp -e 1060 -c 2 -a 0 -i 70 -k AGT
+ -t 2.124570235 -s 37 -d -1 -p ack -e 40 -c 2 -a 0 -i 72 -k AGT 
- -t 2.124570235 -s 37 -d -1 -p ack -e 40 -c 2 -a 0 -i 72 -k AGT
h -t 2.124570235 -s 37 -d -1 -p ack -e 40 -c 2 -a 0 -i 72 -k AGT
+ -t 2.124570235 -s 37 -d 3 -p ack -e 60 -c 2 -a 0 -i 72 -k RTR 
- -t 2.124570235 -s 37 -d 3 -p ack -e 60 -c 2 -a 0 -i 72 -k RTR
h -t 2.124570235 -s 37 -d 3 -p ack -e 60 -c 2 -a 0 -i 72 -k RTR
r -t 2.124859650 -s 3 -d -1 -p MAC -e 38 -c 2 -a 0 -i 0 -k MAC
+ -t 2.125189235 -s 37 -d -1 -p MAC -e 44 -c 2 -a 0 -i 0 -k MAC 
- -t 2.125189235 -s 37 -d -1 -p MAC -e 44 -c 2 -a 0 -i 0 -k MAC
h -t 2.125189235 -s 37 -d -1 -p MAC -e 44 -c 2 -a 0 -i 0 -k MAC
r -t 2.125541650 -s 3 -d -1 -p MAC -e 44 -c 2 -a 0 -i 0 -k MAC
+ -t 2.125551650 -s 3 -d -1 -p MAC -e 38 -c 2 -a 0 -i 0 -k MAC 
- -t 2.125551650 -s 3 -d -1 -p MAC -e 38 -c 2 -a 0 -i 0 -k MAC
h -t 2.125551650 -s 3 -d -1 -p MAC -e 38 -c 2 -a 0 -i 0 -k MAC
r -t 2.125856064 -s 37 -d -1 -p MAC -e 38 -c 2 -a 0 -i 0 -k MAC
+ -t 2.125866064 -s 37 -d 3 -p ack -e 112 -c 2 -a 0 -i 72 -k MAC 
- -t 2.125866064 -s 37 -d 3 -p ack -e 112 -c 2 -a 0 -i 72 -k MAC
h -t 2.125866064 -s 37 -d 3 -p ack -e 112 -c 2 -a 0 -i 72 -k MAC
r -t 2.126762478 -s 3 -d 3 -p ack -e 60 -c 2 -a 0 -i 72 -k MAC
+ -t 2.126772478 -s 3 -d -1 -p MAC -e 38 -c 2 -a 0 -i 0 -k MAC 
- -t 2.126772478 -s 3 -d -1 -p MAC -e 38 -c 2 -a 0 -i 0 -k MAC
h -t 2.126772478 -s 3 -d -1 -p MAC -e 38 -c 2 -a 0 -i 0 -k MAC
r -t 2.126787478 -s 3 -d 3 -p ack -e 60 -c 2 -a 0 -i 72 -k AGT
+ -t 2.126787478 -s 3 -d -1 -p tcp -e 1040 -c 2 -a 0 -i 73 -k AGT 
- -t 2.126787478 -s 3 -d -1 -p tcp -e 1040 -c 2 -a 0 -i 73 -k AGT
h -t 2.126787478 -s 3 -d -1 -p tcp -e 1040 -c 2 -a 0 -i 73 -k AGT
+ -t 2.126787478 -s 3 -d 37 -p tcp -e 1060 -c 2 -a 0 -i 73 -k RTR 
- -t 2.126787478 -s 3 -d 37 -p tcp -e 1060 -c 2 -a 0 -i 73 -k RTR
h -t 2.126787478 -s 3 -d 37 -p tcp -e 1060 -c 2 -a 0 -i 73 -k RTR
+ -t 2.126787478 -s 3 -d -1 -p tcp -e 1040 -c 2 -a 0 -i 74 -k AGT 
- -t 2.126787478 -s 3 -d -1 -p tcp -e 1040 -c 2 -a 0 -i 74 -k AGT
h -t 2.126787478 -s 3 -d -1 -p tcp -e 1040 -c 2 -a 0 -i 74 -k AGT
+ -t 2.126787478 -s 3 -d 37 -p tcp -e 1060 -c 2 -a 0 -i 74 -k RTR 
- -t 2.126787478 -s 3 -d 37 -p tcp -e 1060 -c 2 -a 0 -i 74 -k RTR
h -t 2.126787478 -s 3 -d 37 -p tcp -e 1060 -c 2 -a 0 -i 74 -k RTR
r -t 2.127076893 -s 37 -d -1 -p MAC -e 38 -c 2 -a 0 -i 0 -k MAC
+ -t 2.127226478 -s 3 -d -1 -p MAC -e 44 -c 2 -a 0 -i 0 -k MAC 
- -t 2.127226478 -s 3 -d -1 -p MAC -e 44 -c 2 -a 0 -i 0 -k MAC
h -t 2.127226478 -s 3 -d -1 -p MAC -e 44 -c 2 -a 0 -i 0 -k MAC
r -t 2.127578893 -s 37 -d -1 -p MAC -e 44 -c 2 -a 0 -i 0 -k MAC
+ -t 2.127588893 -s 37 -d -1 -p MAC -e 38 -c 2 -a 0 -i 0 -k MAC 
- -t 2.127588893 -s 37 -d -1 -p MAC -e 38 -c 2 -a 0 -i 0 -k MAC
h -t 2.127588893 -s 37 -d -1 -p MAC -e 38 -c 2 -a 0 -i 0 -k MAC
r -t 2.127893307 -s 3 -d -1 -p MAC -e 38 -c 2 -a 0 -i 0 -k MAC
+ -t 2.127903307 -s 3 -d 37 -p tcp -e 1112 -c 2 -a 0 -i 71 -k MAC 
- -t 2.127903307 -s 3 -d 37 -p tcp -e 1112 -c 2 -a 0 -i 71 -k MAC
h -t 2.127903307 -s 3 -d 37 -p tcp -e 1112 -c 2 -a 0 -i 71 -k MAC
r -t 2.136799722 -s 37 -d 37 -p tcp -e 1060 -c 2 -a 0 -i 71 -k MAC
+ -t 2.136809722 -s 37 -d -1 -p MAC -e 38 -c 2 -a 0 -i 0 -k MAC 
- -t 2.136809722 -s 37 -d -1 -p MAC -e 38 -c 2 -a 0 -i 0 -k MAC
h -t 2.136809722 -s 37 -d -1 -p MAC -e 38 -c 2 -a 0 -i 0 -k MAC
r -t 2.136824722 -s 37 -d 37 -p tcp -e 1060 -c 2 -a 0 -i 71 -k AGT
+ -t 2.136824722 -s 37 -d -1 -p ack -e 40 -c 2 -a 0 -i 75 -k AGT 
- -t 2.136824722 -s 37 -d -1 -p ack -e 40 -c 2 -a 0 -i 75 -k AGT
h -t 2.136824722 -s 37 -d -1 -p ack -e 40 -c 2 -a 0 -i 75 -k AGT
+ -t 2.136824722 -s 37 -d 3 -p ack -e 60 -c 2 -a 0 -i 75 -k RTR 
- -t 2.136824722 -s 37 -d 3 -p ack -e 60 -c 2 -a 0 -i 75 -k RTR
h -t 2.136824722 -s 37 -d 3 -p ack -e 60 -c 2 -a 0 -i 75 -k RTR
r -t 2.137114136 -s 3 -d -1 -p MAC -e 38 -c 2 -a 0 -i 0 -k MAC
+ -t 2.137603722 -s 37 -d -1 -p MAC -e 44 -c 2 -a 0 -i 0 -k MAC 
- -t 2.137603722 -s 37 -d -1 -p MAC -e 44 -c 2 -a 0 -i 0 -k MAC
h -t 2.137603722 -s 37 -d -1 -p MAC -e 44 -c 2 -a 0 -i 0 -k MAC
r -t 2.137956136 -s 3 -d -1 -p MAC -e 44 -c 2 -a 0 -i 0 -k MAC
+ -t 2.137966136 -s 3 -d -1 -p MAC -e 38 -c 2 -a 0 -i 0 -k MAC 
- -t 2.137966136 -s 3 -d -1 -p MAC -e 38 -c 2 -a 0 -i 0 -k MAC
h -t 2.137966136 -s 3 -d -1 -p MAC -e 38 -c 2 -a 0 -i 0 -k MAC
r -t 2.138270551 -s 37 -d -1 -p MAC -e 38 -c 2 -a 0 -i 0 -k MAC
+ -t 2.138280551 -s 37 -d 3 -p ack -e 112 -c 2 -a 0 -i 75 -k MAC 
- -t 2.138280551 -s 37 -d 3 -p ack -e 112 -c 2 -a 0 -i 75 -k MAC
h -t 2.138280551 -s 37 -d 3 -p ack -e 112 -c 2 -a 0 -i 75 -k MAC
r -t 2.139176965 -s 3 -d 3 -p ack -e 60 -c 2 -a 0 -i 75 -k MAC
+ -t 2.139186965 -s 3 -d -1 -p MAC -e 38 -c 2 -a 0 -i 0 -k MAC 
- -t 2.139186965 -s 3 -d -1 -p MAC -e 38 -c 2 -a 0 -i 0 -k MAC
h -t 2.139186965 -s 3 -d -1 -p MAC -e 38 -c 2 -a 0 -i 0 -k MAC
r -t 2.139201965 -s 3 -d 3 -p ack -e 60 -c 2 -a 0 -i 75 -k AGT
+ -t 2.139201965 -s 3 -d -1 -p tcp -e 1040 -c 2 -a 0 -i 76 -k AGT 
- -t 2.139201965 -s 3 -d -1 -p tcp -e 1040 -c 2 -a 0 -i 76 -k AGT
h -t 2.139201965 -s 3 -d -1 -p tcp -e 1040 -c 2 -a 0 -i 76 -k AGT
+ -t 2.139201965 -s 3 -d 37 -p tcp -e 1060 -c 2 -a 0 -i 76 -k RTR 
- -t 2.139201965 -s 3 -d 37 -p tcp -e 1060 -c 2 -a 0 -i 76 -k RTR
h -t 2.139201965 -s 3 -d 37 -p tcp -e 1060 -c 2 -a 0 -i 76 -k RTR
+ -t 2.139201965 -s 3 -d -1 -p tcp -e 1040 -c 2 -a 0 -i 77 -k AGT 
- -t 2.139201965 -s 3 -d -1 -p tcp -e 1040 -c 2 -a 0 -i 77 -k AGT
h -t 2.139201965 -s 3 -d -1 -p tcp -e 1040 -c 2 -a 0 -i 77 -k AGT
+ -t 2.139201965 -s 3 -d 37 -p tcp -e 1060 -c 2 -a 0 -i 77 -k RTR 
- -t 2.139201965 -s 3 -d 37 -p tcp -e 1060 -c 2 -a 0 -i 77 -k RTR
h -t 2.139201965 -s 3 -d 37 -p tcp -e 1060 -c 2 -a 0 -i 77 -k RTR
r -t 2.139491379 -s 37 -d -1 -p MAC -e 38 -c 2 -a 0 -i 0 -k MAC
+ -t 2.139620965 -s 3 -d -1 -p MAC -e 44 -c 2 -a 0 -i 0 -k MAC 
- -t 2.139620965 -s 3 -d -1 -p MAC -e 44 -c 2 -a 0 -i 0 -k MAC
h -t 2.139620965 -s 3 -d -1 -p MAC -e 44 -c 2 -a 0 -i 0 -k MAC
r -t 2.139973379 -s 37 -d -1 -p MAC -e 44 -c 2 -a 0 -i 0 -k MAC
+ -t 2.139983379 -s 37 -d -1 -p MAC -e 38 -c 2 -a 0 -i 0 -k MAC 
- -t 2.139983379 -s 37 -d -1 -p MAC -e 38 -c 2 -a 0 -i 0 -k MAC
h -t 2.139983379 -s 37 -d -1 -p MAC -e 38 -c 2 -a 0 -i 0 -k MAC
r -t 2.140287794 -s 3 -d -1 -p MAC -e 38 -c 2 -a 0 -i 0 -k MAC
+ -t 2.140297794 -s 3 -d 37 -p tcp -e 1112 -c 2 -a 0 -i 73 -k MAC 
- -t 2.140297794 -s 3 -d 37 -p tcp -e 1112 -c 2 -a 0 -i 73 -k MAC
h -t 2.140297794 -s 3 -d 37 -p tcp -e 1112 -c 2 -a 0 -i 73 -k MAC
r -t 2.149194208 -s 37 -d 37 -p tcp -e 1060 -c 2 -a 0 -i 73 -k MAC
+ -t 2.149204208 -s 37 -d -1 -p MAC -e 38 -c 2 -a 0 -i 0 -k MAC 
- -t 2.149204208 -s 37 -d -1 -p MAC -e 38 -c 2 -a 0 -i 0 -k MAC
h -t 2.149204208 -s 37 -d -1 -p MAC -e 38 -c 2 -a 0 -i 0 -k MAC
r -t 2.149219208 -s 37 -d 37 -p tcp -e 1060 -c 2 -a 0 -i 73 -k AGT
+ -t 2.149219208 -s 37 -d -1 -p ack -e 40 -c 2 -a 0 -i 78 -k AGT 
- -t 2.149219208 -s 37 -d -1 -p ack -e 40 -c 2 -a 0 -i 78 -k AGT
h -t 2.149219208 -s 37 -d -1 -p ack -e 40 -c 2 -a 0 -i 78 -k AGT
+ -t 2.149219208 -s 37 -d 3 -p ack -e 60 -c 2 -a 0 -i 78 -k RTR 
- -t 2.149219208 -s 37 -d 3 -p ack -e 60 -c 2 -a 0 -i 78 -k RTR
h -t 2.149219208 -s 37 -d 3 -p ack -e 60 -c 2 -a 0 -i 78 -k RTR
r -t 2.149508623 -s 3 -d -1 -p MAC -e 38 -c 2 -a 0 -i 0 -k MAC
+ -t 2.149998623 -s 3 -d -1 -p MAC -e 44 -c 2 -a 0 -i 0 -k MAC 
- -t 2.149998623 -s 3 -d -1 -p MAC -e 44 -c 2 -a 0 -i 0 -k MAC
h -t 2.149998623 -s 3 -d -1 -p MAC -e 44 -c 2 -a 0 -i 0 -k MAC
n -t 2.1499999999999999 -s 37 -S DLABEL -l "IDs,Ns" -L ""
n -t 2.1499999999999999 -s 37 -S COLOR -c orange -o cyan -i orange -I cyan
r -t 2.150351037 -s 37 -d -1 -p MAC -e 44 -c 2 -a 0 -i 0 -k MAC
+ -t 2.150361037 -s 37 -d -1 -p MAC -e 38 -c 2 -a 0 -i 0 -k MAC 
- -t 2.150361037 -s 37 -d -1 -p MAC -e 38 -c 2 -a 0 -i 0 -k MAC
h -t 2.150361037 -s 37 -d -1 -p MAC -e 38 -c 2 -a 0 -i 0 -k MAC
r -t 2.150665451 -s 3 -d -1 -p MAC -e 38 -c 2 -a 0 -i 0 -k MAC
+ -t 2.150675451 -s 3 -d 37 -p tcp -e 1112 -c 2 -a 0 -i 74 -k MAC 
- -t 2.150675451 -s 3 -d 37 -p tcp -e 1112 -c 2 -a 0 -i 74 -k MAC
h -t 2.150675451 -s 3 -d 37 -p tcp -e 1112 -c 2 -a 0 -i 74 -k MAC
r -t 2.159571866 -s 37 -d 37 -p tcp -e 1060 -c 2 -a 0 -i 74 -k MAC
+ -t 2.159581866 -s 37 -d -1 -p MAC -e 38 -c 2 -a 0 -i 0 -k MAC 
- -t 2.159581866 -s 37 -d -1 -p MAC -e 38 -c 2 -a 0 -i 0 -k MAC
h -t 2.159581866 -s 37 -d -1 -p MAC -e 38 -c 2 -a 0 -i 0 -k MAC
r -t 2.159596866 -s 37 -d 37 -p tcp -e 1060 -c 2 -a 0 -i 74 -k AGT
+ -t 2.159596866 -s 37 -d -1 -p ack -e 40 -c 2 -a 0 -i 79 -k AGT 
- -t 2.159596866 -s 37 -d -1 -p ack -e 40 -c 2 -a 0 -i 79 -k AGT
h -t 2.159596866 -s 37 -d -1 -p ack -e 40 -c 2 -a 0 -i 79 -k AGT
+ -t 2.159596866 -s 37 -d 3 -p ack -e 60 -c 2 -a 0 -i 79 -k RTR 
- -t 2.159596866 -s 37 -d 3 -p ack -e 60 -c 2 -a 0 -i 79 -k RTR
h -t 2.159596866 -s 37 -d 3 -p ack -e 60 -c 2 -a 0 -i 79 -k RTR
r -t 2.159886280 -s 3 -d -1 -p MAC -e 38 -c 2 -a 0 -i 0 -k MAC
+ -t 2.159975866 -s 37 -d -1 -p MAC -e 44 -c 2 -a 0 -i 0 -k MAC 
- -t 2.159975866 -s 37 -d -1 -p MAC -e 44 -c 2 -a 0 -i 0 -k MAC
h -t 2.159975866 -s 37 -d -1 -p MAC -e 44 -c 2 -a 0 -i 0 -k MAC
r -t 2.160328280 -s 3 -d -1 -p MAC -e 44 -c 2 -a 0 -i 0 -k MAC
+ -t 2.160338280 -s 3 -d -1 -p MAC -e 38 -c 2 -a 0 -i 0 -k MAC 
- -t 2.160338280 -s 3 -d -1 -p MAC -e 38 -c 2 -a 0 -i 0 -k MAC
h -t 2.160338280 -s 3 -d -1 -p MAC -e 38 -c 2 -a 0 -i 0 -k MAC
r -t 2.160642695 -s 37 -d -1 -p MAC -e 38 -c 2 -a 0 -i 0 -k MAC
+ -t 2.160652695 -s 37 -d 3 -p ack -e 112 -c 2 -a 0 -i 78 -k MAC 
- -t 2.160652695 -s 37 -d 3 -p ack -e 112 -c 2 -a 0 -i 78 -k MAC
h -t 2.160652695 -s 37 -d 3 -p ack -e 112 -c 2 -a 0 -i 78 -k MAC
r -t 2.161549109 -s 3 -d 3 -p ack -e 60 -c 2 -a 0 -i 78 -k MAC
+ -t 2.161559109 -s 3 -d -1 -p MAC -e 38 -c 2 -a 0 -i 0 -k MAC 
- -t 2.161559109 -s 3 -d -1 -p MAC -e 38 -c 2 -a 0 -i 0 -k MAC
h -t 2.161559109 -s 3 -d -1 -p MAC -e 38 -c 2 -a 0 -i 0 -k MAC
r -t 2.161574109 -s 3 -d 3 -p ack -e 60 -c 2 -a 0 -i 78 -k AGT
r -t 2.161863524 -s 37 -d -1 -p MAC -e 38 -c 2 -a 0 -i 0 -k MAC
+ -t 2.161913524 -s 37 -d -1 -p MAC -e 44 -c 2 -a 0 -i 0 -k MAC 
- -t 2.161913524 -s 37 -d -1 -p MAC -e 44 -c 2 -a 0 -i 0 -k MAC
h -t 2.161913524 -s 37 -d -1 -p MAC -e 44 -c 2 -a 0 -i 0 -k MAC
r -t 2.162265938 -s 3 -d -1 -p MAC -e 44 -c 2 -a 0 -i 0 -k MAC
+ -t 2.162275938 -s 3 -d -1 -p MAC -e 38 -c 2 -a 0 -i 0 -k MAC 
- -t 2.162275938 -s 3 -d -1 -p MAC -e 38 -c 2 -a 0 -i 0 -k MAC
h -t 2.162275938 -s 3 -d -1 -p MAC -e 38 -c 2 -a 0 -i 0 -k MAC
r -t 2.162580352 -s 37 -d -1 -p MAC -e 38 -c 2 -a 0 -i 0 -k MAC
+ -t 2.162590352 -s 37 -d 3 -p ack -e 112 -c 2 -a 0 -i 79 -k MAC 
- -t 2.162590352 -s 37 -d 3 -p ack -e 112 -c 2 -a 0 -i 79 -k MAC
h -t 2.162590352 -s 37 -d 3 -p ack -e 112 -c 2 -a 0 -i 79 -k MAC
r -t 2.163486767 -s 3 -d 3 -p ack -e 60 -c 2 -a 0 -i 79 -k MAC
+ -t 2.163496767 -s 3 -d -1 -p MAC -e 38 -c 2 -a 0 -i 0 -k MAC 
- -t 2.163496767 -s 3 -d -1 -p MAC -e 38 -c 2 -a 0 -i 0 -k MAC
h -t 2.163496767 -s 3 -d -1 -p MAC -e 38 -c 2 -a 0 -i 0 -k MAC
r -t 2.163511767 -s 3 -d 3 -p ack -e 60 -c 2 -a 0 -i 79 -k AGT
r -t 2.163801181 -s 37 -d -1 -p MAC -e 38 -c 2 -a 0 -i 0 -k MAC
+ -t 2.164030767 -s 3 -d -1 -p MAC -e 44 -c 2 -a 0 -i 0 -k MAC 
- -t 2.164030767 -s 3 -d -1 -p MAC -e 44 -c 2 -a 0 -i 0 -k MAC
h -t 2.164030767 -s 3 -d -1 -p MAC -e 44 -c 2 -a 0 -i 0 -k MAC
r -t 2.164383181 -s 37 -d -1 -p MAC -e 44 -c 2 -a 0 -i 0 -k MAC
+ -t 2.164393181 -s 37 -d -1 -p MAC -e 38 -c 2 -a 0 -i 0 -k MAC 
- -t 2.164393181 -s 37 -d -1 -p MAC -e 38 -c 2 -a 0 -i 0 -k MAC
h -t 2.164393181 -s 37 -d -1 -p MAC -e 38 -c 2 -a 0 -i 0 -k MAC
r -t 2.164697596 -s 3 -d -1 -p MAC -e 38 -c 2 -a 0 -i 0 -k MAC
+ -t 2.164707596 -s 3 -d 37 -p tcp -e 1112 -c 2 -a 0 -i 76 -k MAC 
- -t 2.164707596 -s 3 -d 37 -p tcp -e 1112 -c 2 -a 0 -i 76 -k MAC
h -t 2.164707596 -s 3 -d 37 -p tcp -e 1112 -c 2 -a 0 -i 76 -k MAC
r -t 2.173604010 -s 37 -d 37 -p tcp -e 1060 -c 2 -a 0 -i 76 -k MAC
+ -t 2.173614010 -s 37 -d -1 -p MAC -e 38 -c 2 -a 0 -i 0 -k MAC 
- -t 2.173614010 -s 37 -d -1 -p MAC -e 38 -c 2 -a 0 -i 0 -k MAC
h -t 2.173614010 -s 37 -d -1 -p MAC -e 38 -c 2 -a 0 -i 0 -k MAC
r -t 2.173629010 -s 37 -d 37 -p tcp -e 1060 -c 2 -a 0 -i 76 -k AGT
+ -t 2.173629010 -s 37 -d -1 -p ack -e 40 -c 2 -a 0 -i 80 -k AGT 
- -t 2.173629010 -s 37 -d -1 -p ack -e 40 -c 2 -a 0 -i 80 -k AGT
h -t 2.173629010 -s 37 -d -1 -p ack -e 40 -c 2 -a 0 -i 80 -k AGT
+ -t 2.173629010 -s 37 -d 3 -p ack -e 60 -c 2 -a 0 -i 80 -k RTR 
- -t 2.173629010 -s 37 -d 3 -p ack -e 60 -c 2 -a 0 -i 80 -k RTR
h -t 2.173629010 -s 37 -d 3 -p ack -e 60 -c 2 -a 0 -i 80 -k RTR
r -t 2.173918425 -s 3 -d -1 -p MAC -e 38 -c 2 -a 0 -i 0 -k MAC
+ -t 2.174188010 -s 37 -d -1 -p MAC -e 44 -c 2 -a 0 -i 0 -k MAC 
- -t 2.174188010 -s 37 -d -1 -p MAC -e 44 -c 2 -a 0 -i 0 -k MAC
h -t 2.174188010 -s 37 -d -1 -p MAC -e 44 -c 2 -a 0 -i 0 -k MAC
r -t 2.174540425 -s 3 -d -1 -p MAC -e 44 -c 2 -a 0 -i 0 -k MAC
+ -t 2.174550425 -s 3 -d -1 -p MAC -e 38 -c 2 -a 0 -i 0 -k MAC 
- -t 2.174550425 -s 3 -d -1 -p MAC -e 38 -c 2 -a 0 -i 0 -k MAC
h -t 2.174550425 -s 3 -d -1 -p MAC -e 38 -c 2 -a 0 -i 0 -k MAC
r -t 2.174854839 -s 37 -d -1 -p MAC -e 38 -c 2 -a 0 -i 0 -k MAC
+ -t 2.174864839 -s 37 -d 3 -p ack -e 112 -c 2 -a 0 -i 80 -k MAC 
- -t 2.174864839 -s 37 -d 3 -p ack -e 112 -c 2 -a 0 -i 80 -k MAC
h -t 2.174864839 -s 37 -d 3 -p ack -e 112 -c 2 -a 0 -i 80 -k MAC
r -t 2.175761253 -s 3 -d 3 -p ack -e 60 -c 2 -a 0 -i 80 -k MAC
+ -t 2.175771253 -s 3 -d -1 -p MAC -e 38 -c 2 -a 0 -i 0 -k MAC 
- -t 2.175771253 -s 3 -d -1 -p MAC -e 38 -c 2 -a 0 -i 0 -k MAC
h -t 2.175771253 -s 3 -d -1 -p MAC -e 38 -c 2 -a 0 -i 0 -k MAC
r -t 2.175786253 -s 3 -d 3 -p ack -e 60 -c 2 -a 0 -i 80 -k AGT
r -t 2.176075668 -s 37 -d -1 -p MAC -e 38 -c 2 -a 0 -i 0 -k MAC
+ -t 2.176285253 -s 3 -d -1 -p MAC -e 44 -c 2 -a 0 -i 0 -k MAC 
- -t 2.176285253 -s 3 -d -1 -p MAC -e 44 -c 2 -a 0 -i 0 -k MAC
h -t 2.176285253 -s 3 -d -1 -p MAC -e 44 -c 2 -a 0 -i 0 -k MAC
r -t 2.176637668 -s 37 -d -1 -p MAC -e 44 -c 2 -a 0 -i 0 -k MAC
+ -t 2.176647668 -s 37 -d -1 -p MAC -e 38 -c 2 -a 0 -i 0 -k MAC 
- -t 2.176647668 -s 37 -d -1 -p MAC -e 38 -c 2 -a 0 -i 0 -k MAC
h -t 2.176647668 -s 37 -d -1 -p MAC -e 38 -c 2 -a 0 -i 0 -k MAC
r -t 2.176952082 -s 3 -d -1 -p MAC -e 38 -c 2 -a 0 -i 0 -k MAC
+ -t 2.176962082 -s 3 -d 37 -p tcp -e 1112 -c 2 -a 0 -i 77 -k MAC 
- -t 2.176962082 -s 3 -d 37 -p tcp -e 1112 -c 2 -a 0 -i 77 -k MAC
h -t 2.176962082 -s 3 -d 37 -p tcp -e 1112 -c 2 -a 0 -i 77 -k MAC
r -t 2.185858497 -s 37 -d 37 -p tcp -e 1060 -c 2 -a 0 -i 77 -k MAC
+ -t 2.185868497 -s 37 -d -1 -p MAC -e 38 -c 2 -a 0 -i 0 -k MAC 
- -t 2.185868497 -s 37 -d -1 -p MAC -e 38 -c 2 -a 0 -i 0 -k MAC
h -t 2.185868497 -s 37 -d -1 -p MAC -e 38 -c 2 -a 0 -i 0 -k MAC
r -t 2.185883497 -s 37 -d 37 -p tcp -e 1060 -c 2 -a 0 -i 77 -k AGT
+ -t 2.185883497 -s 37 -d -1 -p ack -e 40 -c 2 -a 0 -i 81 -k AGT 
- -t 2.185883497 -s 37 -d -1 -p ack -e 40 -c 2 -a 0 -i 81 -k AGT
h -t 2.185883497 -s 37 -d -1 -p ack -e 40 -c 2 -a 0 -i 81 -k AGT
+ -t 2.185883497 -s 37 -d 3 -p ack -e 60 -c 2 -a 0 -i 81 -k RTR 
- -t 2.185883497 -s 37 -d 3 -p ack -e 60 -c 2 -a 0 -i 81 -k RTR
h -t 2.185883497 -s 37 -d 3 -p ack -e 60 -c 2 -a 0 -i 81 -k RTR
r -t 2.186172911 -s 3 -d -1 -p MAC -e 38 -c 2 -a 0 -i 0 -k MAC
+ -t 2.186702497 -s 37 -d -1 -p MAC -e 44 -c 2 -a 0 -i 0 -k MAC 
- -t 2.186702497 -s 37 -d -1 -p MAC -e 44 -c 2 -a 0 -i 0 -k MAC
h -t 2.186702497 -s 37 -d -1 -p MAC -e 44 -c 2 -a 0 -i 0 -k MAC
r -t 2.187054911 -s 3 -d -1 -p MAC -e 44 -c 2 -a 0 -i 0 -k MAC
+ -t 2.187064911 -s 3 -d -1 -p MAC -e 38 -c 2 -a 0 -i 0 -k MAC 
- -t 2.187064911 -s 3 -d -1 -p MAC -e 38 -c 2 -a 0 -i 0 -k MAC
h -t 2.187064911 -s 3 -d -1 -p MAC -e 38 -c 2 -a 0 -i 0 -k MAC
r -t 2.187369325 -s 37 -d -1 -p MAC -e 38 -c 2 -a 0 -i 0 -k MAC
+ -t 2.187379325 -s 37 -d 3 -p ack -e 112 -c 2 -a 0 -i 81 -k MAC 
- -t 2.187379325 -s 37 -d 3 -p ack -e 112 -c 2 -a 0 -i 81 -k MAC
h -t 2.187379325 -s 37 -d 3 -p ack -e 112 -c 2 -a 0 -i 81 -k MAC
r -t 2.188275740 -s 3 -d 3 -p ack -e 60 -c 2 -a 0 -i 81 -k MAC
+ -t 2.188285740 -s 3 -d -1 -p MAC -e 38 -c 2 -a 0 -i 0 -k MAC 
- -t 2.188285740 -s 3 -d -1 -p MAC -e 38 -c 2 -a 0 -i 0 -k MAC
h -t 2.188285740 -s 3 -d -1 -p MAC -e 38 -c 2 -a 0 -i 0 -k MAC
r -t 2.188300740 -s 3 -d 3 -p ack -e 60 -c 2 -a 0 -i 81 -k AGT
r -t 2.188590154 -s 37 -d -1 -p MAC -e 38 -c 2 -a 0 -i 0 -k MAC
+ -t 2.200000000 -s 37 -d -1 -p tcp -e 40 -c 2 -a 0 -i 82 -k AGT 
- -t 2.200000000 -s 37 -d -1 -p tcp -e 40 -c 2 -a 0 -i 82 -k AGT
h -t 2.200000000 -s 37 -d -1 -p tcp -e 40 -c 2 -a 0 -i 82 -k AGT
+ -t 2.200000000 -s 37 -d 19 -p tcp -e 60 -c 2 -a 0 -i 82 -k RTR 
- -t 2.200000000 -s 37 -d 19 -p tcp -e 60 -c 2 -a 0 -i 82 -k RTR
h -t 2.200000000 -s 37 -d 19 -p tcp -e 60 -c 2 -a 0 -i 82 -k RTR
+ -t 2.200055000 -s 37 -d -1 -p ARP -e 80 -c 2 -a 0 -i 0 -k MAC 
- -t 2.200055000 -s 37 -d -1 -p ARP -e 80 -c 2 -a 0 -i 0 -k MAC
h -t 2.200055000 -s 37 -d -1 -p ARP -e 80 -c 2 -a 0 -i 0 -k MAC
r -t 2.200695377 -s 19 -d -1 -p ARP -e 28 -c 2 -a 0 -i 0 -k MAC
r -t 2.200695400 -s 29 -d -1 -p ARP -e 28 -c 2 -a 0 -i 0 -k MAC
r -t 2.200695414 -s 3 -d -1 -p ARP -e 28 -c 2 -a 0 -i 0 -k MAC
r -t 2.200695479 -s 14 -d -1 -p ARP -e 28 -c 2 -a 0 -i 0 -k MAC
r -t 2.200695481 -s 17 -d -1 -p ARP -e 28 -c 2 -a 0 -i 0 -k MAC
r -t 2.200695661 -s 20 -d -1 -p ARP -e 28 -c 2 -a 0 -i 0 -k MAC
r -t 2.200695689 -s 12 -d -1 -p ARP -e 28 -c 2 -a 0 -i 0 -k MAC
r -t 2.200695734 -s 48 -d -1 -p ARP -e 28 -c 2 -a 0 -i 0 -k MAC
r -t 2.200695763 -s 11 -d -1 -p ARP -e 28 -c 2 -a 0 -i 0 -k MAC
r -t 2.200695796 -s 26 -d -1 -p ARP -e 28 -c 2 -a 0 -i 0 -k MAC
r -t 2.200695812 -s 27 -d -1 -p ARP -e 28 -c 2 -a 0 -i 0 -k MAC
r -t 2.200695820 -s 15 -d -1 -p ARP -e 28 -c 2 -a 0 -i 0 -k MAC
r -t 2.200695821 -s 0 -d -1 -p ARP -e 28 -c 2 -a 0 -i 0 -k MAC
+ -t 2.200750377 -s 19 -d -1 -p MAC -e 44 -c 2 -a 0 -i 0 -k MAC 
- -t 2.200750377 -s 19 -d -1 -p MAC -e 44 -c 2 -a 0 -i 0 -k MAC
h -t 2.200750377 -s 19 -d -1 -p MAC -e 44 -c 2 -a 0 -i 0 -k MAC
r -t 2.201102755 -s 37 -d -1 -p MAC -e 44 -c 2 -a 0 -i 0 -k MAC
+ -t 2.201112755 -s 37 -d -1 -p MAC -e 38 -c 2 -a 0 -i 0 -k MAC 
- -t 2.201112755 -s 37 -d -1 -p MAC -e 38 -c 2 -a 0 -i 0 -k MAC
h -t 2.201112755 -s 37 -d -1 -p MAC -e 38 -c 2 -a 0 -i 0 -k MAC
r -t 2.201417132 -s 19 -d -1 -p MAC -e 38 -c 2 -a 0 -i 0 -k MAC
+ -t 2.201427132 -s 19 -d -1 -p ARP -e 80 -c 2 -a 0 -i 0 -k MAC 
- -t 2.201427132 -s 19 -d -1 -p ARP -e 80 -c 2 -a 0 -i 0 -k MAC
h -t 2.201427132 -s 19 -d -1 -p ARP -e 80 -c 2 -a 0 -i 0 -k MAC
r -t 2.202067510 -s 37 -d -1 -p ARP -e 28 -c 2 -a 0 -i 0 -k MAC
+ -t 2.202077510 -s 37 -d -1 -p MAC -e 38 -c 2 -a 0 -i 0 -k MAC 
- -t 2.202077510 -s 37 -d -1 -p MAC -e 38 -c 2 -a 0 -i 0 -k MAC
h -t 2.202077510 -s 37 -d -1 -p MAC -e 38 -c 2 -a 0 -i 0 -k MAC
r -t 2.202381887 -s 19 -d -1 -p MAC -e 38 -c 2 -a 0 -i 0 -k MAC
+ -t 2.202451510 -s 37 -d -1 -p MAC -e 44 -c 2 -a 0 -i 0 -k MAC 
- -t 2.202451510 -s 37 -d -1 -p MAC -e 44 -c 2 -a 0 -i 0 -k MAC
h -t 2.202451510 -s 37 -d -1 -p MAC -e 44 -c 2 -a 0 -i 0 -k MAC
r -t 2.202803887 -s 19 -d -1 -p MAC -e 44 -c 2 -a 0 -i 0 -k MAC
+ -t 2.202813887 -s 19 -d -1 -p MAC -e 38 -c 2 -a 0 -i 0 -k MAC 
- -t 2.202813887 -s 19 -d -1 -p MAC -e 38 -c 2 -a 0 -i 0 -k MAC
h -t 2.202813887 -s 19 -d -1 -p MAC -e 38 -c 2 -a 0 -i 0 -k MAC
r -t 2.203118265 -s 37 -d -1 -p MAC -e 38 -c 2 -a 0 -i 0 -k MAC
+ -t 2.203128265 -s 37 -d 19 -p tcp -e 112 -c 2 -a 0 -i 82 -k MAC 
- -t 2.203128265 -s 37 -d 19 -p tcp -e 112 -c 2 -a 0 -i 82 -k MAC
h -t 2.203128265 -s 37 -d 19 -p tcp -e 112 -c 2 -a 0 -i 82 -k MAC
r -t 2.204024642 -s 19 -d 19 -p tcp -e 60 -c 2 -a 0 -i 82 -k MAC
+ -t 2.204034642 -s 19 -d -1 -p MAC -e 38 -c 2 -a 0 -i 0 -k MAC 
- -t 2.204034642 -s 19 -d -1 -p MAC -e 38 -c 2 -a 0 -i 0 -k MAC
h -t 2.204034642 -s 19 -d -1 -p MAC -e 38 -c 2 -a 0 -i 0 -k MAC
r -t 2.204049642 -s 19 -d 19 -p tcp -e 60 -c 2 -a 0 -i 82 -k AGT
+ -t 2.204049642 -s 19 -d -1 -p ack -e 40 -c 2 -a 0 -i 83 -k AGT 
- -t 2.204049642 -s 19 -d -1 -p ack -e 40 -c 2 -a 0 -i 83 -k AGT
h -t 2.204049642 -s 19 -d -1 -p ack -e 40 -c 2 -a 0 -i 83 -k AGT
+ -t 2.204049642 -s 19 -d 37 -p ack -e 60 -c 2 -a 0 -i 83 -k RTR 
- -t 2.204049642 -s 19 -d 37 -p ack -e 60 -c 2 -a 0 -i 83 -k RTR
h -t 2.204049642 -s 19 -d 37 -p ack -e 60 -c 2 -a 0 -i 83 -k RTR
r -t 2.204339019 -s 37 -d -1 -p MAC -e 38 -c 2 -a 0 -i 0 -k MAC
+ -t 2.204508642 -s 19 -d -1 -p MAC -e 44 -c 2 -a 0 -i 0 -k MAC 
- -t 2.204508642 -s 19 -d -1 -p MAC -e 44 -c 2 -a 0 -i 0 -k MAC
h -t 2.204508642 -s 19 -d -1 -p MAC -e 44 -c 2 -a 0 -i 0 -k MAC
r -t 2.204861019 -s 37 -d -1 -p MAC -e 44 -c 2 -a 0 -i 0 -k MAC
+ -t 2.204871019 -s 37 -d -1 -p MAC -e 38 -c 2 -a 0 -i 0 -k MAC 
- -t 2.204871019 -s 37 -d -1 -p MAC -e 38 -c 2 -a 0 -i 0 -k MAC
h -t 2.204871019 -s 37 -d -1 -p MAC -e 38 -c 2 -a 0 -i 0 -k MAC
r -t 2.205175397 -s 19 -d -1 -p MAC -e 38 -c 2 -a 0 -i 0 -k MAC
+ -t 2.205185397 -s 19 -d 37 -p ack -e 112 -c 2 -a 0 -i 83 -k MAC 
- -t 2.205185397 -s 19 -d 37 -p ack -e 112 -c 2 -a 0 -i 83 -k MAC
h -t 2.205185397 -s 19 -d 37 -p ack -e 112 -c 2 -a 0 -i 83 -k MAC
r -t 2.206081774 -s 37 -d 37 -p ack -e 60 -c 2 -a 0 -i 83 -k MAC
+ -t 2.206091774 -s 37 -d -1 -p MAC -e 38 -c 2 -a 0 -i 0 -k MAC 
- -t 2.206091774 -s 37 -d -1 -p MAC -e 38 -c 2 -a 0 -i 0 -k MAC
h -t 2.206091774 -s 37 -d -1 -p MAC -e 38 -c 2 -a 0 -i 0 -k MAC
r -t 2.206106774 -s 37 -d 37 -p ack -e 60 -c 2 -a 0 -i 83 -k AGT
+ -t 2.206106774 -s 37 -d -1 -p tcp -e 1040 -c 2 -a 0 -i 84 -k AGT 
- -t 2.206106774 -s 37 -d -1 -p tcp -e 1040 -c 2 -a 0 -i 84 -k AGT
h -t 2.206106774 -s 37 -d -1 -p tcp -e 1040 -c 2 -a 0 -i 84 -k AGT
+ -t 2.206106774 -s 37 -d 19 -p tcp -e 1060 -c 2 -a 0 -i 84 -k RTR 
- -t 2.206106774 -s 37 -d 19 -p tcp -e 1060 -c 2 -a 0 -i 84 -k RTR
h -t 2.206106774 -s 37 -d 19 -p tcp -e 1060 -c 2 -a 0 -i 84 -k RTR
+ -t 2.206106774 -s 37 -d -1 -p tcp -e 1040 -c 2 -a 0 -i 85 -k AGT 
- -t 2.206106774 -s 37 -d -1 -p tcp -e 1040 -c 2 -a 0 -i 85 -k AGT
h -t 2.206106774 -s 37 -d -1 -p tcp -e 1040 -c 2 -a 0 -i 85 -k AGT
+ -t 2.206106774 -s 37 -d 19 -p tcp -e 1060 -c 2 -a 0 -i 85 -k RTR 
- -t 2.206106774 -s 37 -d 19 -p tcp -e 1060 -c 2 -a 0 -i 85 -k RTR
h -t 2.206106774 -s 37 -d 19 -p tcp -e 1060 -c 2 -a 0 -i 85 -k RTR
r -t 2.206396152 -s 19 -d -1 -p MAC -e 38 -c 2 -a 0 -i 0 -k MAC
+ -t 2.206785774 -s 37 -d -1 -p MAC -e 44 -c 2 -a 0 -i 0 -k MAC 
- -t 2.206785774 -s 37 -d -1 -p MAC -e 44 -c 2 -a 0 -i 0 -k MAC
h -t 2.206785774 -s 37 -d -1 -p MAC -e 44 -c 2 -a 0 -i 0 -k MAC
r -t 2.207138152 -s 19 -d -1 -p MAC -e 44 -c 2 -a 0 -i 0 -k MAC
+ -t 2.207148152 -s 19 -d -1 -p MAC -e 38 -c 2 -a 0 -i 0 -k MAC 
- -t 2.207148152 -s 19 -d -1 -p MAC -e 38 -c 2 -a 0 -i 0 -k MAC
h -t 2.207148152 -s 19 -d -1 -p MAC -e 38 -c 2 -a 0 -i 0 -k MAC
r -t 2.207452529 -s 37 -d -1 -p MAC -e 38 -c 2 -a 0 -i 0 -k MAC
+ -t 2.207462529 -s 37 -d 19 -p tcp -e 1112 -c 2 -a 0 -i 84 -k MAC 
- -t 2.207462529 -s 37 -d 19 -p tcp -e 1112 -c 2 -a 0 -i 84 -k MAC
h -t 2.207462529 -s 37 -d 19 -p tcp -e 1112 -c 2 -a 0 -i 84 -k MAC
r -t 2.216358906 -s 19 -d 19 -p tcp -e 1060 -c 2 -a 0 -i 84 -k MAC
+ -t 2.216368906 -s 19 -d -1 -p MAC -e 38 -c 2 -a 0 -i 0 -k MAC 
- -t 2.216368906 -s 19 -d -1 -p MAC -e 38 -c 2 -a 0 -i 0 -k MAC
h -t 2.216368906 -s 19 -d -1 -p MAC -e 38 -c 2 -a 0 -i 0 -k MAC
r -t 2.216383906 -s 19 -d 19 -p tcp -e 1060 -c 2 -a 0 -i 84 -k AGT
+ -t 2.216383906 -s 19 -d -1 -p ack -e 40 -c 2 -a 0 -i 86 -k AGT 
- -t 2.216383906 -s 19 -d -1 -p ack -e 40 -c 2 -a 0 -i 86 -k AGT
h -t 2.216383906 -s 19 -d -1 -p ack -e 40 -c 2 -a 0 -i 86 -k AGT
+ -t 2.216383906 -s 19 -d 37 -p ack -e 60 -c 2 -a 0 -i 86 -k RTR 
- -t 2.216383906 -s 19 -d 37 -p ack -e 60 -c 2 -a 0 -i 86 -k RTR
h -t 2.216383906 -s 19 -d 37 -p ack -e 60 -c 2 -a 0 -i 86 -k RTR
r -t 2.216673284 -s 37 -d -1 -p MAC -e 38 -c 2 -a 0 -i 0 -k MAC
+ -t 2.216923284 -s 37 -d -1 -p MAC -e 44 -c 2 -a 0 -i 0 -k MAC 
- -t 2.216923284 -s 37 -d -1 -p MAC -e 44 -c 2 -a 0 -i 0 -k MAC
h -t 2.216923284 -s 37 -d -1 -p MAC -e 44 -c 2 -a 0 -i 0 -k MAC
r -t 2.217275661 -s 19 -d -1 -p MAC -e 44 -c 2 -a 0 -i 0 -k MAC
+ -t 2.217285661 -s 19 -d -1 -p MAC -e 38 -c 2 -a 0 -i 0 -k MAC 
- -t 2.217285661 -s 19 -d -1 -p MAC -e 38 -c 2 -a 0 -i 0 -k MAC
h -t 2.217285661 -s 19 -d -1 -p MAC -e 38 -c 2 -a 0 -i 0 -k MAC
r -t 2.217590039 -s 37 -d -1 -p MAC -e 38 -c 2 -a 0 -i 0 -k MAC
+ -t 2.217600039 -s 37 -d 19 -p tcp -e 1112 -c 2 -a 0 -i 85 -k MAC 
- -t 2.217600039 -s 37 -d 19 -p tcp -e 1112 -c 2 -a 0 -i 85 -k MAC
h -t 2.217600039 -s 37 -d 19 -p tcp -e 1112 -c 2 -a 0 -i 85 -k MAC
r -t 2.226496416 -s 19 -d 19 -p tcp -e 1060 -c 2 -a 0 -i 85 -k MAC
+ -t 2.226506416 -s 19 -d -1 -p MAC -e 38 -c 2 -a 0 -i 0 -k MAC 
- -t 2.226506416 -s 19 -d -1 -p MAC -e 38 -c 2 -a 0 -i 0 -k MAC
h -t 2.226506416 -s 19 -d -1 -p MAC -e 38 -c 2 -a 0 -i 0 -k MAC
r -t 2.226521416 -s 19 -d 19 -p tcp -e 1060 -c 2 -a 0 -i 85 -k AGT
+ -t 2.226521416 -s 19 -d -1 -p ack -e 40 -c 2 -a 0 -i 87 -k AGT 
- -t 2.226521416 -s 19 -d -1 -p ack -e 40 -c 2 -a 0 -i 87 -k AGT
h -t 2.226521416 -s 19 -d -1 -p ack -e 40 -c 2 -a 0 -i 87 -k AGT
+ -t 2.226521416 -s 19 -d 37 -p ack -e 60 -c 2 -a 0 -i 87 -k RTR 
- -t 2.226521416 -s 19 -d 37 -p ack -e 60 -c 2 -a 0 -i 87 -k RTR
h -t 2.226521416 -s 19 -d 37 -p ack -e 60 -c 2 -a 0 -i 87 -k RTR
r -t 2.226810794 -s 37 -d -1 -p MAC -e 38 -c 2 -a 0 -i 0 -k MAC
+ -t 2.226940416 -s 19 -d -1 -p MAC -e 44 -c 2 -a 0 -i 0 -k MAC 
- -t 2.226940416 -s 19 -d -1 -p MAC -e 44 -c 2 -a 0 -i 0 -k MAC
h -t 2.226940416 -s 19 -d -1 -p MAC -e 44 -c 2 -a 0 -i 0 -k MAC
r -t 2.227292794 -s 37 -d -1 -p MAC -e 44 -c 2 -a 0 -i 0 -k MAC
+ -t 2.227302794 -s 37 -d -1 -p MAC -e 38 -c 2 -a 0 -i 0 -k MAC 
- -t 2.227302794 -s 37 -d -1 -p MAC -e 38 -c 2 -a 0 -i 0 -k MAC
h -t 2.227302794 -s 37 -d -1 -p MAC -e 38 -c 2 -a 0 -i 0 -k MAC
r -t 2.227607171 -s 19 -d -1 -p MAC -e 38 -c 2 -a 0 -i 0 -k MAC
+ -t 2.227617171 -s 19 -d 37 -p ack -e 112 -c 2 -a 0 -i 86 -k MAC 
- -t 2.227617171 -s 19 -d 37 -p ack -e 112 -c 2 -a 0 -i 86 -k MAC
h -t 2.227617171 -s 19 -d 37 -p ack -e 112 -c 2 -a 0 -i 86 -k MAC
r -t 2.228513548 -s 37 -d 37 -p ack -e 60 -c 2 -a 0 -i 86 -k MAC
+ -t 2.228523548 -s 37 -d -1 -p MAC -e 38 -c 2 -a 0 -i 0 -k MAC 
- -t 2.228523548 -s 37 -d -1 -p MAC -e 38 -c 2 -a 0 -i 0 -k MAC
h -t 2.228523548 -s 37 -d -1 -p MAC -e 38 -c 2 -a 0 -i 0 -k MAC
r -t 2.228538548 -s 37 -d 37 -p ack -e 60 -c 2 -a 0 -i 86 -k AGT
+ -t 2.228538548 -s 37 -d -1 -p tcp -e 1040 -c 2 -a 0 -i 88 -k AGT 
- -t 2.228538548 -s 37 -d -1 -p tcp -e 1040 -c 2 -a 0 -i 88 -k AGT
h -t 2.228538548 -s 37 -d -1 -p tcp -e 1040 -c 2 -a 0 -i 88 -k AGT
+ -t 2.228538548 -s 37 -d 19 -p tcp -e 1060 -c 2 -a 0 -i 88 -k RTR 
- -t 2.228538548 -s 37 -d 19 -p tcp -e 1060 -c 2 -a 0 -i 88 -k RTR
h -t 2.228538548 -s 37 -d 19 -p tcp -e 1060 -c 2 -a 0 -i 88 -k RTR
+ -t 2.228538548 -s 37 -d -1 -p tcp -e 1040 -c 2 -a 0 -i 89 -k AGT 
- -t 2.228538548 -s 37 -d -1 -p tcp -e 1040 -c 2 -a 0 -i 89 -k AGT
h -t 2.228538548 -s 37 -d -1 -p tcp -e 1040 -c 2 -a 0 -i 89 -k AGT
+ -t 2.228538548 -s 37 -d 19 -p tcp -e 1060 -c 2 -a 0 -i 89 -k RTR 
- -t 2.228538548 -s 37 -d 19 -p tcp -e 1060 -c 2 -a 0 -i 89 -k RTR
h -t 2.228538548 -s 37 -d 19 -p tcp -e 1060 -c 2 -a 0 -i 89 -k RTR
r -t 2.228827926 -s 19 -d -1 -p MAC -e 38 -c 2 -a 0 -i 0 -k MAC
+ -t 2.229017548 -s 37 -d -1 -p MAC -e 44 -c 2 -a 0 -i 0 -k MAC 
- -t 2.229017548 -s 37 -d -1 -p MAC -e 44 -c 2 -a 0 -i 0 -k MAC
h -t 2.229017548 -s 37 -d -1 -p MAC -e 44 -c 2 -a 0 -i 0 -k MAC
r -t 2.229369926 -s 19 -d -1 -p MAC -e 44 -c 2 -a 0 -i 0 -k MAC
+ -t 2.229379926 -s 19 -d -1 -p MAC -e 38 -c 2 -a 0 -i 0 -k MAC 
- -t 2.229379926 -s 19 -d -1 -p MAC -e 38 -c 2 -a 0 -i 0 -k MAC
h -t 2.229379926 -s 19 -d -1 -p MAC -e 38 -c 2 -a 0 -i 0 -k MAC
r -t 2.229684303 -s 37 -d -1 -p MAC -e 38 -c 2 -a 0 -i 0 -k MAC
+ -t 2.229694303 -s 37 -d 19 -p tcp -e 1112 -c 2 -a 0 -i 88 -k MAC 
- -t 2.229694303 -s 37 -d 19 -p tcp -e 1112 -c 2 -a 0 -i 88 -k MAC
h -t 2.229694303 -s 37 -d 19 -p tcp -e 1112 -c 2 -a 0 -i 88 -k MAC
r -t 2.238590681 -s 19 -d 19 -p tcp -e 1060 -c 2 -a 0 -i 88 -k MAC
+ -t 2.238600681 -s 19 -d -1 -p MAC -e 38 -c 2 -a 0 -i 0 -k MAC 
- -t 2.238600681 -s 19 -d -1 -p MAC -e 38 -c 2 -a 0 -i 0 -k MAC
h -t 2.238600681 -s 19 -d -1 -p MAC -e 38 -c 2 -a 0 -i 0 -k MAC
r -t 2.238615681 -s 19 -d 19 -p tcp -e 1060 -c 2 -a 0 -i 88 -k AGT
+ -t 2.238615681 -s 19 -d -1 -p ack -e 40 -c 2 -a 0 -i 90 -k AGT 
- -t 2.238615681 -s 19 -d -1 -p ack -e 40 -c 2 -a 0 -i 90 -k AGT
h -t 2.238615681 -s 19 -d -1 -p ack -e 40 -c 2 -a 0 -i 90 -k AGT
+ -t 2.238615681 -s 19 -d 37 -p ack -e 60 -c 2 -a 0 -i 90 -k RTR 
- -t 2.238615681 -s 19 -d 37 -p ack -e 60 -c 2 -a 0 -i 90 -k RTR
h -t 2.238615681 -s 19 -d 37 -p ack -e 60 -c 2 -a 0 -i 90 -k RTR
r -t 2.238905058 -s 37 -d -1 -p MAC -e 38 -c 2 -a 0 -i 0 -k MAC
+ -t 2.239034681 -s 19 -d -1 -p MAC -e 44 -c 2 -a 0 -i 0 -k MAC 
- -t 2.239034681 -s 19 -d -1 -p MAC -e 44 -c 2 -a 0 -i 0 -k MAC
h -t 2.239034681 -s 19 -d -1 -p MAC -e 44 -c 2 -a 0 -i 0 -k MAC
r -t 2.239387058 -s 37 -d -1 -p MAC -e 44 -c 2 -a 0 -i 0 -k MAC
+ -t 2.239397058 -s 37 -d -1 -p MAC -e 38 -c 2 -a 0 -i 0 -k MAC 
- -t 2.239397058 -s 37 -d -1 -p MAC -e 38 -c 2 -a 0 -i 0 -k MAC
h -t 2.239397058 -s 37 -d -1 -p MAC -e 38 -c 2 -a 0 -i 0 -k MAC
r -t 2.239701435 -s 19 -d -1 -p MAC -e 38 -c 2 -a 0 -i 0 -k MAC
+ -t 2.239711435 -s 19 -d 37 -p ack -e 112 -c 2 -a 0 -i 87 -k MAC 
- -t 2.239711435 -s 19 -d 37 -p ack -e 112 -c 2 -a 0 -i 87 -k MAC
h -t 2.239711435 -s 19 -d 37 -p ack -e 112 -c 2 -a 0 -i 87 -k MAC
r -t 2.240607813 -s 37 -d 37 -p ack -e 60 -c 2 -a 0 -i 87 -k MAC
+ -t 2.240617813 -s 37 -d -1 -p MAC -e 38 -c 2 -a 0 -i 0 -k MAC 
- -t 2.240617813 -s 37 -d -1 -p MAC -e 38 -c 2 -a 0 -i 0 -k MAC
h -t 2.240617813 -s 37 -d -1 -p MAC -e 38 -c 2 -a 0 -i 0 -k MAC
r -t 2.240632813 -s 37 -d 37 -p ack -e 60 -c 2 -a 0 -i 87 -k AGT
+ -t 2.240632813 -s 37 -d -1 -p tcp -e 1040 -c 2 -a 0 -i 91 -k AGT 
- -t 2.240632813 -s 37 -d -1 -p tcp -e 1040 -c 2 -a 0 -i 91 -k AGT
h -t 2.240632813 -s 37 -d -1 -p tcp -e 1040 -c 2 -a 0 -i 91 -k AGT
+ -t 2.240632813 -s 37 -d 19 -p tcp -e 1060 -c 2 -a 0 -i 91 -k RTR 
- -t 2.240632813 -s 37 -d 19 -p tcp -e 1060 -c 2 -a 0 -i 91 -k RTR
h -t 2.240632813 -s 37 -d 19 -p tcp -e 1060 -c 2 -a 0 -i 91 -k RTR
+ -t 2.240632813 -s 37 -d -1 -p tcp -e 1040 -c 2 -a 0 -i 92 -k AGT 
- -t 2.240632813 -s 37 -d -1 -p tcp -e 1040 -c 2 -a 0 -i 92 -k AGT
h -t 2.240632813 -s 37 -d -1 -p tcp -e 1040 -c 2 -a 0 -i 92 -k AGT
+ -t 2.240632813 -s 37 -d 19 -p tcp -e 1060 -c 2 -a 0 -i 92 -k RTR 
- -t 2.240632813 -s 37 -d 19 -p tcp -e 1060 -c 2 -a 0 -i 92 -k RTR
h -t 2.240632813 -s 37 -d 19 -p tcp -e 1060 -c 2 -a 0 -i 92 -k RTR
r -t 2.240922190 -s 19 -d -1 -p MAC -e 38 -c 2 -a 0 -i 0 -k MAC
+ -t 2.241312190 -s 19 -d -1 -p MAC -e 44 -c 2 -a 0 -i 0 -k MAC 
- -t 2.241312190 -s 19 -d -1 -p MAC -e 44 -c 2 -a 0 -i 0 -k MAC
h -t 2.241312190 -s 19 -d -1 -p MAC -e 44 -c 2 -a 0 -i 0 -k MAC
r -t 2.241664568 -s 37 -d -1 -p MAC -e 44 -c 2 -a 0 -i 0 -k MAC
+ -t 2.241674568 -s 37 -d -1 -p MAC -e 38 -c 2 -a 0 -i 0 -k MAC 
- -t 2.241674568 -s 37 -d -1 -p MAC -e 38 -c 2 -a 0 -i 0 -k MAC
h -t 2.241674568 -s 37 -d -1 -p MAC -e 38 -c 2 -a 0 -i 0 -k MAC
r -t 2.241978945 -s 19 -d -1 -p MAC -e 38 -c 2 -a 0 -i 0 -k MAC
+ -t 2.241988945 -s 19 -d 37 -p ack -e 112 -c 2 -a 0 -i 90 -k MAC 
- -t 2.241988945 -s 19 -d 37 -p ack -e 112 -c 2 -a 0 -i 90 -k MAC
h -t 2.241988945 -s 19 -d 37 -p ack -e 112 -c 2 -a 0 -i 90 -k MAC
r -t 2.242885323 -s 37 -d 37 -p ack -e 60 -c 2 -a 0 -i 90 -k MAC
+ -t 2.242895323 -s 37 -d -1 -p MAC -e 38 -c 2 -a 0 -i 0 -k MAC 
- -t 2.242895323 -s 37 -d -1 -p MAC -e 38 -c 2 -a 0 -i 0 -k MAC
h -t 2.242895323 -s 37 -d -1 -p MAC -e 38 -c 2 -a 0 -i 0 -k MAC
r -t 2.242910323 -s 37 -d 37 -p ack -e 60 -c 2 -a 0 -i 90 -k AGT
+ -t 2.242910323 -s 37 -d -1 -p tcp -e 1040 -c 2 -a 0 -i 93 -k AGT 
- -t 2.242910323 -s 37 -d -1 -p tcp -e 1040 -c 2 -a 0 -i 93 -k AGT
h -t 2.242910323 -s 37 -d -1 -p tcp -e 1040 -c 2 -a 0 -i 93 -k AGT
+ -t 2.242910323 -s 37 -d 19 -p tcp -e 1060 -c 2 -a 0 -i 93 -k RTR 
- -t 2.242910323 -s 37 -d 19 -p tcp -e 1060 -c 2 -a 0 -i 93 -k RTR
h -t 2.242910323 -s 37 -d 19 -p tcp -e 1060 -c 2 -a 0 -i 93 -k RTR
+ -t 2.242910323 -s 37 -d -1 -p tcp -e 1040 -c 2 -a 0 -i 94 -k AGT 
- -t 2.242910323 -s 37 -d -1 -p tcp -e 1040 -c 2 -a 0 -i 94 -k AGT
h -t 2.242910323 -s 37 -d -1 -p tcp -e 1040 -c 2 -a 0 -i 94 -k AGT
+ -t 2.242910323 -s 37 -d 19 -p tcp -e 1060 -c 2 -a 0 -i 94 -k RTR 
- -t 2.242910323 -s 37 -d 19 -p tcp -e 1060 -c 2 -a 0 -i 94 -k RTR
h -t 2.242910323 -s 37 -d 19 -p tcp -e 1060 -c 2 -a 0 -i 94 -k RTR
r -t 2.243199700 -s 19 -d -1 -p MAC -e 38 -c 2 -a 0 -i 0 -k MAC
+ -t 2.243389323 -s 37 -d -1 -p MAC -e 44 -c 2 -a 0 -i 0 -k MAC 
- -t 2.243389323 -s 37 -d -1 -p MAC -e 44 -c 2 -a 0 -i 0 -k MAC
h -t 2.243389323 -s 37 -d -1 -p MAC -e 44 -c 2 -a 0 -i 0 -k MAC
r -t 2.243741700 -s 19 -d -1 -p MAC -e 44 -c 2 -a 0 -i 0 -k MAC
+ -t 2.243751700 -s 19 -d -1 -p MAC -e 38 -c 2 -a 0 -i 0 -k MAC 
- -t 2.243751700 -s 19 -d -1 -p MAC -e 38 -c 2 -a 0 -i 0 -k MAC
h -t 2.243751700 -s 19 -d -1 -p MAC -e 38 -c 2 -a 0 -i 0 -k MAC
r -t 2.244056077 -s 37 -d -1 -p MAC -e 38 -c 2 -a 0 -i 0 -k MAC
+ -t 2.244066077 -s 37 -d 19 -p tcp -e 1112 -c 2 -a 0 -i 89 -k MAC 
- -t 2.244066077 -s 37 -d 19 -p tcp -e 1112 -c 2 -a 0 -i 89 -k MAC
h -t 2.244066077 -s 37 -d 19 -p tcp -e 1112 -c 2 -a 0 -i 89 -k MAC
n -t 2.25 -s 19 -S COLOR -c orange -o cyan -i orange -I cyan
r -t 2.252962455 -s 19 -d 19 -p tcp -e 1060 -c 2 -a 0 -i 89 -k MAC
+ -t 2.252972455 -s 19 -d -1 -p MAC -e 38 -c 2 -a 0 -i 0 -k MAC 
- -t 2.252972455 -s 19 -d -1 -p MAC -e 38 -c 2 -a 0 -i 0 -k MAC
h -t 2.252972455 -s 19 -d -1 -p MAC -e 38 -c 2 -a 0 -i 0 -k MAC
r -t 2.252987455 -s 19 -d 19 -p tcp -e 1060 -c 2 -a 0 -i 89 -k AGT
+ -t 2.252987455 -s 19 -d -1 -p ack -e 40 -c 2 -a 0 -i 95 -k AGT 
- -t 2.252987455 -s 19 -d -1 -p ack -e 40 -c 2 -a 0 -i 95 -k AGT
h -t 2.252987455 -s 19 -d -1 -p ack -e 40 -c 2 -a 0 -i 95 -k AGT
+ -t 2.252987455 -s 19 -d 37 -p ack -e 60 -c 2 -a 0 -i 95 -k RTR 
- -t 2.252987455 -s 19 -d 37 -p ack -e 60 -c 2 -a 0 -i 95 -k RTR
h -t 2.252987455 -s 19 -d 37 -p ack -e 60 -c 2 -a 0 -i 95 -k RTR
r -t 2.253276832 -s 37 -d -1 -p MAC -e 38 -c 2 -a 0 -i 0 -k MAC
+ -t 2.253566455 -s 19 -d -1 -p MAC -e 44 -c 2 -a 0 -i 0 -k MAC 
- -t 2.253566455 -s 19 -d -1 -p MAC -e 44 -c 2 -a 0 -i 0 -k MAC
h -t 2.253566455 -s 19 -d -1 -p MAC -e 44 -c 2 -a 0 -i 0 -k MAC
r -t 2.253918832 -s 37 -d -1 -p MAC -e 44 -c 2 -a 0 -i 0 -k MAC
+ -t 2.253928832 -s 37 -d -1 -p MAC -e 38 -c 2 -a 0 -i 0 -k MAC 
- -t 2.253928832 -s 37 -d -1 -p MAC -e 38 -c 2 -a 0 -i 0 -k MAC
h -t 2.253928832 -s 37 -d -1 -p MAC -e 38 -c 2 -a 0 -i 0 -k MAC
r -t 2.254233210 -s 19 -d -1 -p MAC -e 38 -c 2 -a 0 -i 0 -k MAC
+ -t 2.254243210 -s 19 -d 37 -p ack -e 112 -c 2 -a 0 -i 95 -k MAC 
- -t 2.254243210 -s 19 -d 37 -p ack -e 112 -c 2 -a 0 -i 95 -k MAC
h -t 2.254243210 -s 19 -d 37 -p ack -e 112 -c 2 -a 0 -i 95 -k MAC
r -t 2.255139587 -s 37 -d 37 -p ack -e 60 -c 2 -a 0 -i 95 -k MAC
+ -t 2.255149587 -s 37 -d -1 -p MAC -e 38 -c 2 -a 0 -i 0 -k MAC 
- -t 2.255149587 -s 37 -d -1 -p MAC -e 38 -c 2 -a 0 -i 0 -k MAC
h -t 2.255149587 -s 37 -d -1 -p MAC -e 38 -c 2 -a 0 -i 0 -k MAC
r -t 2.255164587 -s 37 -d 37 -p ack -e 60 -c 2 -a 0 -i 95 -k AGT
r -t 2.255453964 -s 19 -d -1 -p MAC -e 38 -c 2 -a 0 -i 0 -k MAC
+ -t 2.255563587 -s 37 -d -1 -p MAC -e 44 -c 2 -a 0 -i 0 -k MAC 
- -t 2.255563587 -s 37 -d -1 -p MAC -e 44 -c 2 -a 0 -i 0 -k MAC
h -t 2.255563587 -s 37 -d -1 -p MAC -e 44 -c 2 -a 0 -i 0 -k MAC
r -t 2.255915964 -s 19 -d -1 -p MAC -e 44 -c 2 -a 0 -i 0 -k MAC
+ -t 2.255925964 -s 19 -d -1 -p MAC -e 38 -c 2 -a 0 -i 0 -k MAC 
- -t 2.255925964 -s 19 -d -1 -p MAC -e 38 -c 2 -a 0 -i 0 -k MAC
h -t 2.255925964 -s 19 -d -1 -p MAC -e 38 -c 2 -a 0 -i 0 -k MAC
r -t 2.256230342 -s 37 -d -1 -p MAC -e 38 -c 2 -a 0 -i 0 -k MAC
+ -t 2.256240342 -s 37 -d 19 -p tcp -e 1112 -c 2 -a 0 -i 91 -k MAC 
- -t 2.256240342 -s 37 -d 19 -p tcp -e 1112 -c 2 -a 0 -i 91 -k MAC
h -t 2.256240342 -s 37 -d 19 -p tcp -e 1112 -c 2 -a 0 -i 91 -k MAC
r -t 2.265136719 -s 19 -d 19 -p tcp -e 1060 -c 2 -a 0 -i 91 -k MAC
+ -t 2.265146719 -s 19 -d -1 -p MAC -e 38 -c 2 -a 0 -i 0 -k MAC 
- -t 2.265146719 -s 19 -d -1 -p MAC -e 38 -c 2 -a 0 -i 0 -k MAC
h -t 2.265146719 -s 19 -d -1 -p MAC -e 38 -c 2 -a 0 -i 0 -k MAC
r -t 2.265161719 -s 19 -d 19 -p tcp -e 1060 -c 2 -a 0 -i 91 -k AGT
+ -t 2.265161719 -s 19 -d -1 -p ack -e 40 -c 2 -a 0 -i 96 -k AGT 
- -t 2.265161719 -s 19 -d -1 -p ack -e 40 -c 2 -a 0 -i 96 -k AGT
h -t 2.265161719 -s 19 -d -1 -p ack -e 40 -c 2 -a 0 -i 96 -k AGT
+ -t 2.265161719 -s 19 -d 37 -p ack -e 60 -c 2 -a 0 -i 96 -k RTR 
- -t 2.265161719 -s 19 -d 37 -p ack -e 60 -c 2 -a 0 -i 96 -k RTR
h -t 2.265161719 -s 19 -d 37 -p ack -e 60 -c 2 -a 0 -i 96 -k RTR
r -t 2.265451097 -s 37 -d -1 -p MAC -e 38 -c 2 -a 0 -i 0 -k MAC
+ -t 2.265880719 -s 19 -d -1 -p MAC -e 44 -c 2 -a 0 -i 0 -k MAC 
- -t 2.265880719 -s 19 -d -1 -p MAC -e 44 -c 2 -a 0 -i 0 -k MAC
h -t 2.265880719 -s 19 -d -1 -p MAC -e 44 -c 2 -a 0 -i 0 -k MAC
+ -t 2.265881097 -s 37 -d -1 -p MAC -e 44 -c 2 -a 0 -i 0 -k MAC 
- -t 2.265881097 -s 37 -d -1 -p MAC -e 44 -c 2 -a 0 -i 0 -k MAC
h -t 2.265881097 -s 37 -d -1 -p MAC -e 44 -c 2 -a 0 -i 0 -k MAC
+ -t 2.267687097 -s 37 -d -1 -p MAC -e 44 -c 2 -a 0 -i 0 -k MAC 
- -t 2.267687097 -s 37 -d -1 -p MAC -e 44 -c 2 -a 0 -i 0 -k MAC
h -t 2.267687097 -s 37 -d -1 -p MAC -e 44 -c 2 -a 0 -i 0 -k MAC
r -t 2.268039474 -s 19 -d -1 -p MAC -e 44 -c 2 -a 0 -i 0 -k MAC
+ -t 2.268049474 -s 19 -d -1 -p MAC -e 38 -c 2 -a 0 -i 0 -k MAC 
- -t 2.268049474 -s 19 -d -1 -p MAC -e 38 -c 2 -a 0 -i 0 -k MAC
h -t 2.268049474 -s 19 -d -1 -p MAC -e 38 -c 2 -a 0 -i 0 -k MAC
r -t 2.268353852 -s 37 -d -1 -p MAC -e 38 -c 2 -a 0 -i 0 -k MAC
+ -t 2.268363852 -s 37 -d 19 -p tcp -e 1112 -c 2 -a 0 -i 92 -k MAC 
- -t 2.268363852 -s 37 -d 19 -p tcp -e 1112 -c 2 -a 0 -i 92 -k MAC
h -t 2.268363852 -s 37 -d 19 -p tcp -e 1112 -c 2 -a 0 -i 92 -k MAC
r -t 2.277260229 -s 19 -d 19 -p tcp -e 1060 -c 2 -a 0 -i 92 -k MAC
+ -t 2.277270229 -s 19 -d -1 -p MAC -e 38 -c 2 -a 0 -i 0 -k MAC 
- -t 2.277270229 -s 19 -d -1 -p MAC -e 38 -c 2 -a 0 -i 0 -k MAC
h -t 2.277270229 -s 19 -d -1 -p MAC -e 38 -c 2 -a 0 -i 0 -k MAC
r -t 2.277285229 -s 19 -d 19 -p tcp -e 1060 -c 2 -a 0 -i 92 -k AGT
+ -t 2.277285229 -s 19 -d -1 -p ack -e 40 -c 2 -a 0 -i 97 -k AGT 
- -t 2.277285229 -s 19 -d -1 -p ack -e 40 -c 2 -a 0 -i 97 -k AGT
h -t 2.277285229 -s 19 -d -1 -p ack -e 40 -c 2 -a 0 -i 97 -k AGT
+ -t 2.277285229 -s 19 -d 37 -p ack -e 60 -c 2 -a 0 -i 97 -k RTR 
- -t 2.277285229 -s 19 -d 37 -p ack -e 60 -c 2 -a 0 -i 97 -k RTR
h -t 2.277285229 -s 19 -d 37 -p ack -e 60 -c 2 -a 0 -i 97 -k RTR
r -t 2.277574606 -s 37 -d -1 -p MAC -e 38 -c 2 -a 0 -i 0 -k MAC
+ -t 2.277744229 -s 19 -d -1 -p MAC -e 44 -c 2 -a 0 -i 0 -k MAC 
- -t 2.277744229 -s 19 -d -1 -p MAC -e 44 -c 2 -a 0 -i 0 -k MAC
h -t 2.277744229 -s 19 -d -1 -p MAC -e 44 -c 2 -a 0 -i 0 -k MAC
r -t 2.278096606 -s 37 -d -1 -p MAC -e 44 -c 2 -a 0 -i 0 -k MAC
+ -t 2.278106606 -s 37 -d -1 -p MAC -e 38 -c 2 -a 0 -i 0 -k MAC 
- -t 2.278106606 -s 37 -d -1 -p MAC -e 38 -c 2 -a 0 -i 0 -k MAC
h -t 2.278106606 -s 37 -d -1 -p MAC -e 38 -c 2 -a 0 -i 0 -k MAC
r -t 2.278410984 -s 19 -d -1 -p MAC -e 38 -c 2 -a 0 -i 0 -k MAC
+ -t 2.278420984 -s 19 -d 37 -p ack -e 112 -c 2 -a 0 -i 96 -k MAC 
- -t 2.278420984 -s 19 -d 37 -p ack -e 112 -c 2 -a 0 -i 96 -k MAC
h -t 2.278420984 -s 19 -d 37 -p ack -e 112 -c 2 -a 0 -i 96 -k MAC
r -t 2.279317361 -s 37 -d 37 -p ack -e 60 -c 2 -a 0 -i 96 -k MAC
+ -t 2.279327361 -s 37 -d -1 -p MAC -e 38 -c 2 -a 0 -i 0 -k MAC 
- -t 2.279327361 -s 37 -d -1 -p MAC -e 38 -c 2 -a 0 -i 0 -k MAC
h -t 2.279327361 -s 37 -d -1 -p MAC -e 38 -c 2 -a 0 -i 0 -k MAC
r -t 2.279342361 -s 37 -d 37 -p ack -e 60 -c 2 -a 0 -i 96 -k AGT
r -t 2.279631739 -s 19 -d -1 -p MAC -e 38 -c 2 -a 0 -i 0 -k MAC
+ -t 2.279781361 -s 37 -d -1 -p MAC -e 44 -c 2 -a 0 -i 0 -k MAC 
- -t 2.279781361 -s 37 -d -1 -p MAC -e 44 -c 2 -a 0 -i 0 -k MAC
h -t 2.279781361 -s 37 -d -1 -p MAC -e 44 -c 2 -a 0 -i 0 -k MAC
r -t 2.280133739 -s 19 -d -1 -p MAC -e 44 -c 2 -a 0 -i 0 -k MAC
+ -t 2.280143739 -s 19 -d -1 -p MAC -e 38 -c 2 -a 0 -i 0 -k MAC 
- -t 2.280143739 -s 19 -d -1 -p MAC -e 38 -c 2 -a 0 -i 0 -k MAC
h -t 2.280143739 -s 19 -d -1 -p MAC -e 38 -c 2 -a 0 -i 0 -k MAC
r -t 2.280448116 -s 37 -d -1 -p MAC -e 38 -c 2 -a 0 -i 0 -k MAC
+ -t 2.280458116 -s 37 -d 19 -p tcp -e 1112 -c 2 -a 0 -i 93 -k MAC 
- -t 2.280458116 -s 37 -d 19 -p tcp -e 1112 -c 2 -a 0 -i 93 -k MAC
h -t 2.280458116 -s 37 -d 19 -p tcp -e 1112 -c 2 -a 0 -i 93 -k MAC
r -t 2.289354493 -s 19 -d 19 -p tcp -e 1060 -c 2 -a 0 -i 93 -k MAC
+ -t 2.289364493 -s 19 -d -1 -p MAC -e 38 -c 2 -a 0 -i 0 -k MAC 
- -t 2.289364493 -s 19 -d -1 -p MAC -e 38 -c 2 -a 0 -i 0 -k MAC
h -t 2.289364493 -s 19 -d -1 -p MAC -e 38 -c 2 -a 0 -i 0 -k MAC
r -t 2.289379493 -s 19 -d 19 -p tcp -e 1060 -c 2 -a 0 -i 93 -k AGT
+ -t 2.289379493 -s 19 -d -1 -p ack -e 40 -c 2 -a 0 -i 98 -k AGT 
- -t 2.289379493 -s 19 -d -1 -p ack -e 40 -c 2 -a 0 -i 98 -k AGT
h -t 2.289379493 -s 19 -d -1 -p ack -e 40 -c 2 -a 0 -i 98 -k AGT
+ -t 2.289379493 -s 19 -d 37 -p ack -e 60 -c 2 -a 0 -i 98 -k RTR 
- -t 2.289379493 -s 19 -d 37 -p ack -e 60 -c 2 -a 0 -i 98 -k RTR
h -t 2.289379493 -s 19 -d 37 -p ack -e 60 -c 2 -a 0 -i 98 -k RTR
r -t 2.289668871 -s 37 -d -1 -p MAC -e 38 -c 2 -a 0 -i 0 -k MAC
+ -t 2.290058871 -s 37 -d -1 -p MAC -e 44 -c 2 -a 0 -i 0 -k MAC 
- -t 2.290058871 -s 37 -d -1 -p MAC -e 44 -c 2 -a 0 -i 0 -k MAC
h -t 2.290058871 -s 37 -d -1 -p MAC -e 44 -c 2 -a 0 -i 0 -k MAC
r -t 2.290411248 -s 19 -d -1 -p MAC -e 44 -c 2 -a 0 -i 0 -k MAC
+ -t 2.290421248 -s 19 -d -1 -p MAC -e 38 -c 2 -a 0 -i 0 -k MAC 
- -t 2.290421248 -s 19 -d -1 -p MAC -e 38 -c 2 -a 0 -i 0 -k MAC
h -t 2.290421248 -s 19 -d -1 -p MAC -e 38 -c 2 -a 0 -i 0 -k MAC
r -t 2.290725626 -s 37 -d -1 -p MAC -e 38 -c 2 -a 0 -i 0 -k MAC
+ -t 2.290735626 -s 37 -d 19 -p tcp -e 1112 -c 2 -a 0 -i 94 -k MAC 
- -t 2.290735626 -s 37 -d 19 -p tcp -e 1112 -c 2 -a 0 -i 94 -k MAC
h -t 2.290735626 -s 37 -d 19 -p tcp -e 1112 -c 2 -a 0 -i 94 -k MAC
r -t 2.299632003 -s 19 -d 19 -p tcp -e 1060 -c 2 -a 0 -i 94 -k MAC
+ -t 2.299642003 -s 19 -d -1 -p MAC -e 38 -c 2 -a 0 -i 0 -k MAC 
- -t 2.299642003 -s 19 -d -1 -p MAC -e 38 -c 2 -a 0 -i 0 -k MAC
h -t 2.299642003 -s 19 -d -1 -p MAC -e 38 -c 2 -a 0 -i 0 -k MAC
r -t 2.299657003 -s 19 -d 19 -p tcp -e 1060 -c 2 -a 0 -i 94 -k AGT
+ -t 2.299657003 -s 19 -d -1 -p ack -e 40 -c 2 -a 0 -i 99 -k AGT 
- -t 2.299657003 -s 19 -d -1 -p ack -e 40 -c 2 -a 0 -i 99 -k AGT
h -t 2.299657003 -s 19 -d -1 -p ack -e 40 -c 2 -a 0 -i 99 -k AGT
+ -t 2.299657003 -s 19 -d 37 -p ack -e 60 -c 2 -a 0 -i 99 -k RTR 
- -t 2.299657003 -s 19 -d 37 -p ack -e 60 -c 2 -a 0 -i 99 -k RTR
h -t 2.299657003 -s 19 -d 37 -p ack -e 60 -c 2 -a 0 -i 99 -k RTR
r -t 2.299946381 -s 37 -d -1 -p MAC -e 38 -c 2 -a 0 -i 0 -k MAC
+ -t 2.300000000 -s 19 -d -1 -p tcp -e 40 -c 2 -a 0 -i 100 -k AGT 
- -t 2.300000000 -s 19 -d -1 -p tcp -e 40 -c 2 -a 0 -i 100 -k AGT
h -t 2.300000000 -s 19 -d -1 -p tcp -e 40 -c 2 -a 0 -i 100 -k AGT
+ -t 2.300000000 -s 19 -d 20 -p tcp -e 60 -c 2 -a 0 -i 100 -k RTR 
- -t 2.300000000 -s 19 -d 20 -p tcp -e 60 -c 2 -a 0 -i 100 -k RTR
h -t 2.300000000 -s 19 -d 20 -p tcp -e 60 -c 2 -a 0 -i 100 -k RTR
+ -t 2.300076003 -s 19 -d -1 -p MAC -e 44 -c 2 -a 0 -i 0 -k MAC 
- -t 2.300076003 -s 19 -d -1 -p MAC -e 44 -c 2 -a 0 -i 0 -k MAC
h -t 2.300076003 -s 19 -d -1 -p MAC -e 44 -c 2 -a 0 -i 0 -k MAC
r -t 2.300428381 -s 37 -d -1 -p MAC -e 44 -c 2 -a 0 -i 0 -k MAC
+ -t 2.300438381 -s 37 -d -1 -p MAC -e 38 -c 2 -a 0 -i 0 -k MAC 
- -t 2.300438381 -s 37 -d -1 -p MAC -e 38 -c 2 -a 0 -i 0 -k MAC
h -t 2.300438381 -s 37 -d -1 -p MAC -e 38 -c 2 -a 0 -i 0 -k MAC
r -t 2.300742758 -s 19 -d -1 -p MAC -e 38 -c 2 -a 0 -i 0 -k MAC
+ -t 2.300752758 -s 19 -d 37 -p ack -e 112 -c 2 -a 0 -i 97 -k MAC 
- -t 2.300752758 -s 19 -d 37 -p ack -e 112 -c 2 -a 0 -i 97 -k MAC
h -t 2.300752758 -s 19 -d 37 -p ack -e 112 -c 2 -a 0 -i 97 -k MAC
r -t 2.301649135 -s 37 -d 37 -p ack -e 60 -c 2 -a 0 -i 97 -k MAC
+ -t 2.301659135 -s 37 -d -1 -p MAC -e 38 -c 2 -a 0 -i 0 -k MAC 
- -t 2.301659135 -s 37 -d -1 -p MAC -e 38 -c 2 -a 0 -i 0 -k MAC
h -t 2.301659135 -s 37 -d -1 -p MAC -e 38 -c 2 -a 0 -i 0 -k MAC
r -t 2.301674135 -s 37 -d 37 -p ack -e 60 -c 2 -a 0 -i 97 -k AGT
r -t 2.301963513 -s 19 -d -1 -p MAC -e 38 -c 2 -a 0 -i 0 -k MAC
+ -t 2.302293513 -s 19 -d -1 -p MAC -e 44 -c 2 -a 0 -i 0 -k MAC 
- -t 2.302293513 -s 19 -d -1 -p MAC -e 44 -c 2 -a 0 -i 0 -k MAC
h -t 2.302293513 -s 19 -d -1 -p MAC -e 44 -c 2 -a 0 -i 0 -k MAC
r -t 2.302645890 -s 37 -d -1 -p MAC -e 44 -c 2 -a 0 -i 0 -k MAC
+ -t 2.302655890 -s 37 -d -1 -p MAC -e 38 -c 2 -a 0 -i 0 -k MAC 
- -t 2.302655890 -s 37 -d -1 -p MAC -e 38 -c 2 -a 0 -i 0 -k MAC
h -t 2.302655890 -s 37 -d -1 -p MAC -e 38 -c 2 -a 0 -i 0 -k MAC
r -t 2.302960268 -s 19 -d -1 -p MAC -e 38 -c 2 -a 0 -i 0 -k MAC
+ -t 2.302970268 -s 19 -d 37 -p ack -e 112 -c 2 -a 0 -i 98 -k MAC 
- -t 2.302970268 -s 19 -d 37 -p ack -e 112 -c 2 -a 0 -i 98 -k MAC
h -t 2.302970268 -s 19 -d 37 -p ack -e 112 -c 2 -a 0 -i 98 -k MAC
r -t 2.303866645 -s 37 -d 37 -p ack -e 60 -c 2 -a 0 -i 98 -k MAC
+ -t 2.303876645 -s 37 -d -1 -p MAC -e 38 -c 2 -a 0 -i 0 -k MAC 
- -t 2.303876645 -s 37 -d -1 -p MAC -e 38 -c 2 -a 0 -i 0 -k MAC
h -t 2.303876645 -s 37 -d -1 -p MAC -e 38 -c 2 -a 0 -i 0 -k MAC
r -t 2.303891645 -s 37 -d 37 -p ack -e 60 -c 2 -a 0 -i 98 -k AGT
r -t 2.304181023 -s 19 -d -1 -p MAC -e 38 -c 2 -a 0 -i 0 -k MAC
+ -t 2.304591023 -s 19 -d -1 -p MAC -e 44 -c 2 -a 0 -i 0 -k MAC 
- -t 2.304591023 -s 19 -d -1 -p MAC -e 44 -c 2 -a 0 -i 0 -k MAC
h -t 2.304591023 -s 19 -d -1 -p MAC -e 44 -c 2 -a 0 -i 0 -k MAC
r -t 2.304943400 -s 37 -d -1 -p MAC -e 44 -c 2 -a 0 -i 0 -k MAC
+ -t 2.304953400 -s 37 -d -1 -p MAC -e 38 -c 2 -a 0 -i 0 -k MAC 
- -t 2.304953400 -s 37 -d -1 -p MAC -e 38 -c 2 -a 0 -i 0 -k MAC
h -t 2.304953400 -s 37 -d -1 -p MAC -e 38 -c 2 -a 0 -i 0 -k MAC
r -t 2.305257777 -s 19 -d -1 -p MAC -e 38 -c 2 -a 0 -i 0 -k MAC
+ -t 2.305267777 -s 19 -d 37 -p ack -e 112 -c 2 -a 0 -i 99 -k MAC 
- -t 2.305267777 -s 19 -d 37 -p ack -e 112 -c 2 -a 0 -i 99 -k MAC
h -t 2.305267777 -s 19 -d 37 -p ack -e 112 -c 2 -a 0 -i 99 -k MAC
r -t 2.306164155 -s 37 -d 37 -p ack -e 60 -c 2 -a 0 -i 99 -k MAC
+ -t 2.306174155 -s 37 -d -1 -p MAC -e 38 -c 2 -a 0 -i 0 -k MAC 
- -t 2.306174155 -s 37 -d -1 -p MAC -e 38 -c 2 -a 0 -i 0 -k MAC
h -t 2.306174155 -s 37 -d -1 -p MAC -e 38 -c 2 -a 0 -i 0 -k MAC
r -t 2.306189155 -s 37 -d 37 -p ack -e 60 -c 2 -a 0 -i 99 -k AGT
r -t 2.306478532 -s 19 -d -1 -p MAC -e 38 -c 2 -a 0 -i 0 -k MAC
+ -t 2.307048532 -s 19 -d -1 -p ARP -e 80 -c 2 -a 0 -i 0 -k MAC 
- -t 2.307048532 -s 19 -d -1 -p ARP -e 80 -c 2 -a 0 -i 0 -k MAC
h -t 2.307048532 -s 19 -d -1 -p ARP -e 80 -c 2 -a 0 -i 0 -k MAC
r -t 2.307688875 -s 20 -d -1 -p ARP -e 28 -c 2 -a 0 -i 0 -k MAC
r -t 2.307688910 -s 37 -d -1 -p ARP -e 28 -c 2 -a 0 -i 0 -k MAC
r -t 2.307688917 -s 17 -d -1 -p ARP -e 28 -c 2 -a 0 -i 0 -k MAC
r -t 2.307689100 -s 7 -d -1 -p ARP -e 28 -c 2 -a 0 -i 0 -k MAC
r -t 2.307689117 -s 29 -d -1 -p ARP -e 28 -c 2 -a 0 -i 0 -k MAC
r -t 2.307689125 -s 0 -d -1 -p ARP -e 28 -c 2 -a 0 -i 0 -k MAC
r -t 2.307689156 -s 12 -d -1 -p ARP -e 28 -c 2 -a 0 -i 0 -k MAC
r -t 2.307689206 -s 14 -d -1 -p ARP -e 28 -c 2 -a 0 -i 0 -k MAC
r -t 2.307689237 -s 42 -d -1 -p ARP -e 28 -c 2 -a 0 -i 0 -k MAC
r -t 2.307689255 -s 43 -d -1 -p ARP -e 28 -c 2 -a 0 -i 0 -k MAC
r -t 2.307689308 -s 26 -d -1 -p ARP -e 28 -c 2 -a 0 -i 0 -k MAC
r -t 2.307689324 -s 3 -d -1 -p ARP -e 28 -c 2 -a 0 -i 0 -k MAC
+ -t 2.307743875 -s 20 -d -1 -p MAC -e 44 -c 2 -a 0 -i 0 -k MAC 
- -t 2.307743875 -s 20 -d -1 -p MAC -e 44 -c 2 -a 0 -i 0 -k MAC
h -t 2.307743875 -s 20 -d -1 -p MAC -e 44 -c 2 -a 0 -i 0 -k MAC
r -t 2.308096219 -s 19 -d -1 -p MAC -e 44 -c 2 -a 0 -i 0 -k MAC
+ -t 2.308106219 -s 19 -d -1 -p MAC -e 38 -c 2 -a 0 -i 0 -k MAC 
- -t 2.308106219 -s 19 -d -1 -p MAC -e 38 -c 2 -a 0 -i 0 -k MAC
h -t 2.308106219 -s 19 -d -1 -p MAC -e 38 -c 2 -a 0 -i 0 -k MAC
r -t 2.308410562 -s 20 -d -1 -p MAC -e 38 -c 2 -a 0 -i 0 -k MAC
+ -t 2.308420562 -s 20 -d -1 -p ARP -e 80 -c 2 -a 0 -i 0 -k MAC 
- -t 2.308420562 -s 20 -d -1 -p ARP -e 80 -c 2 -a 0 -i 0 -k MAC
h -t 2.308420562 -s 20 -d -1 -p ARP -e 80 -c 2 -a 0 -i 0 -k MAC
r -t 2.309060905 -s 19 -d -1 -p ARP -e 28 -c 2 -a 0 -i 0 -k MAC
+ -t 2.309070905 -s 19 -d -1 -p MAC -e 38 -c 2 -a 0 -i 0 -k MAC 
- -t 2.309070905 -s 19 -d -1 -p MAC -e 38 -c 2 -a 0 -i 0 -k MAC
h -t 2.309070905 -s 19 -d -1 -p MAC -e 38 -c 2 -a 0 -i 0 -k MAC
r -t 2.309375248 -s 20 -d -1 -p MAC -e 38 -c 2 -a 0 -i 0 -k MAC
+ -t 2.309924905 -s 19 -d -1 -p MAC -e 44 -c 2 -a 0 -i 0 -k MAC 
- -t 2.309924905 -s 19 -d -1 -p MAC -e 44 -c 2 -a 0 -i 0 -k MAC
h -t 2.309924905 -s 19 -d -1 -p MAC -e 44 -c 2 -a 0 -i 0 -k MAC
r -t 2.310277248 -s 20 -d -1 -p MAC -e 44 -c 2 -a 0 -i 0 -k MAC
+ -t 2.310287248 -s 20 -d -1 -p MAC -e 38 -c 2 -a 0 -i 0 -k MAC 
- -t 2.310287248 -s 20 -d -1 -p MAC -e 38 -c 2 -a 0 -i 0 -k MAC
h -t 2.310287248 -s 20 -d -1 -p MAC -e 38 -c 2 -a 0 -i 0 -k MAC
r -t 2.310591591 -s 19 -d -1 -p MAC -e 38 -c 2 -a 0 -i 0 -k MAC
+ -t 2.310601591 -s 19 -d 20 -p tcp -e 112 -c 2 -a 0 -i 100 -k MAC 
- -t 2.310601591 -s 19 -d 20 -p tcp -e 112 -c 2 -a 0 -i 100 -k MAC
h -t 2.310601591 -s 19 -d 20 -p tcp -e 112 -c 2 -a 0 -i 100 -k MAC
r -t 2.311497935 -s 20 -d 20 -p tcp -e 60 -c 2 -a 0 -i 100 -k MAC
+ -t 2.311507935 -s 20 -d -1 -p MAC -e 38 -c 2 -a 0 -i 0 -k MAC 
- -t 2.311507935 -s 20 -d -1 -p MAC -e 38 -c 2 -a 0 -i 0 -k MAC
h -t 2.311507935 -s 20 -d -1 -p MAC -e 38 -c 2 -a 0 -i 0 -k MAC
r -t 2.311522935 -s 20 -d 20 -p tcp -e 60 -c 2 -a 0 -i 100 -k AGT
+ -t 2.311522935 -s 20 -d -1 -p ack -e 40 -c 2 -a 0 -i 101 -k AGT 
- -t 2.311522935 -s 20 -d -1 -p ack -e 40 -c 2 -a 0 -i 101 -k AGT
h -t 2.311522935 -s 20 -d -1 -p ack -e 40 -c 2 -a 0 -i 101 -k AGT
+ -t 2.311522935 -s 20 -d 19 -p ack -e 60 -c 2 -a 0 -i 101 -k RTR 
- -t 2.311522935 -s 20 -d 19 -p ack -e 60 -c 2 -a 0 -i 101 -k RTR
h -t 2.311522935 -s 20 -d 19 -p ack -e 60 -c 2 -a 0 -i 101 -k RTR
r -t 2.311812278 -s 19 -d -1 -p MAC -e 38 -c 2 -a 0 -i 0 -k MAC
+ -t 2.311921935 -s 20 -d -1 -p MAC -e 44 -c 2 -a 0 -i 0 -k MAC 
- -t 2.311921935 -s 20 -d -1 -p MAC -e 44 -c 2 -a 0 -i 0 -k MAC
h -t 2.311921935 -s 20 -d -1 -p MAC -e 44 -c 2 -a 0 -i 0 -k MAC
r -t 2.312274278 -s 19 -d -1 -p MAC -e 44 -c 2 -a 0 -i 0 -k MAC
+ -t 2.312284278 -s 19 -d -1 -p MAC -e 38 -c 2 -a 0 -i 0 -k MAC 
- -t 2.312284278 -s 19 -d -1 -p MAC -e 38 -c 2 -a 0 -i 0 -k MAC
h -t 2.312284278 -s 19 -d -1 -p MAC -e 38 -c 2 -a 0 -i 0 -k MAC
r -t 2.312588621 -s 20 -d -1 -p MAC -e 38 -c 2 -a 0 -i 0 -k MAC
+ -t 2.312598621 -s 20 -d 19 -p ack -e 112 -c 2 -a 0 -i 101 -k MAC 
- -t 2.312598621 -s 20 -d 19 -p ack -e 112 -c 2 -a 0 -i 101 -k MAC
h -t 2.312598621 -s 20 -d 19 -p ack -e 112 -c 2 -a 0 -i 101 -k MAC
r -t 2.313494964 -s 19 -d 19 -p ack -e 60 -c 2 -a 0 -i 101 -k MAC
+ -t 2.313504964 -s 19 -d -1 -p MAC -e 38 -c 2 -a 0 -i 0 -k MAC 
- -t 2.313504964 -s 19 -d -1 -p MAC -e 38 -c 2 -a 0 -i 0 -k MAC
h -t 2.313504964 -s 19 -d -1 -p MAC -e 38 -c 2 -a 0 -i 0 -k MAC
r -t 2.313519964 -s 19 -d 19 -p ack -e 60 -c 2 -a 0 -i 101 -k AGT
+ -t 2.313519964 -s 19 -d -1 -p tcp -e 1040 -c 2 -a 0 -i 102 -k AGT 
- -t 2.313519964 -s 19 -d -1 -p tcp -e 1040 -c 2 -a 0 -i 102 -k AGT
h -t 2.313519964 -s 19 -d -1 -p tcp -e 1040 -c 2 -a 0 -i 102 -k AGT
+ -t 2.313519964 -s 19 -d 20 -p tcp -e 1060 -c 2 -a 0 -i 102 -k RTR 
- -t 2.313519964 -s 19 -d 20 -p tcp -e 1060 -c 2 -a 0 -i 102 -k RTR
h -t 2.313519964 -s 19 -d 20 -p tcp -e 1060 -c 2 -a 0 -i 102 -k RTR
+ -t 2.313519964 -s 19 -d -1 -p tcp -e 1040 -c 2 -a 0 -i 103 -k AGT 
- -t 2.313519964 -s 19 -d -1 -p tcp -e 1040 -c 2 -a 0 -i 103 -k AGT
h -t 2.313519964 -s 19 -d -1 -p tcp -e 1040 -c 2 -a 0 -i 103 -k AGT
+ -t 2.313519964 -s 19 -d 20 -p tcp -e 1060 -c 2 -a 0 -i 103 -k RTR 
- -t 2.313519964 -s 19 -d 20 -p tcp -e 1060 -c 2 -a 0 -i 103 -k RTR
h -t 2.313519964 -s 19 -d 20 -p tcp -e 1060 -c 2 -a 0 -i 103 -k RTR
r -t 2.313809307 -s 20 -d -1 -p MAC -e 38 -c 2 -a 0 -i 0 -k MAC
+ -t 2.314118964 -s 19 -d -1 -p MAC -e 44 -c 2 -a 0 -i 0 -k MAC 
- -t 2.314118964 -s 19 -d -1 -p MAC -e 44 -c 2 -a 0 -i 0 -k MAC
h -t 2.314118964 -s 19 -d -1 -p MAC -e 44 -c 2 -a 0 -i 0 -k MAC
r -t 2.314471307 -s 20 -d -1 -p MAC -e 44 -c 2 -a 0 -i 0 -k MAC
+ -t 2.314481307 -s 20 -d -1 -p MAC -e 38 -c 2 -a 0 -i 0 -k MAC 
- -t 2.314481307 -s 20 -d -1 -p MAC -e 38 -c 2 -a 0 -i 0 -k MAC
h -t 2.314481307 -s 20 -d -1 -p MAC -e 38 -c 2 -a 0 -i 0 -k MAC
r -t 2.314785651 -s 19 -d -1 -p MAC -e 38 -c 2 -a 0 -i 0 -k MAC
+ -t 2.314795651 -s 19 -d 20 -p tcp -e 1112 -c 2 -a 0 -i 102 -k MAC 
- -t 2.314795651 -s 19 -d 20 -p tcp -e 1112 -c 2 -a 0 -i 102 -k MAC
h -t 2.314795651 -s 19 -d 20 -p tcp -e 1112 -c 2 -a 0 -i 102 -k MAC
r -t 2.323691994 -s 20 -d 20 -p tcp -e 1060 -c 2 -a 0 -i 102 -k MAC
+ -t 2.323701994 -s 20 -d -1 -p MAC -e 38 -c 2 -a 0 -i 0 -k MAC 
- -t 2.323701994 -s 20 -d -1 -p MAC -e 38 -c 2 -a 0 -i 0 -k MAC
h -t 2.323701994 -s 20 -d -1 -p MAC -e 38 -c 2 -a 0 -i 0 -k MAC
r -t 2.323716994 -s 20 -d 20 -p tcp -e 1060 -c 2 -a 0 -i 102 -k AGT
+ -t 2.323716994 -s 20 -d -1 -p ack -e 40 -c 2 -a 0 -i 104 -k AGT 
- -t 2.323716994 -s 20 -d -1 -p ack -e 40 -c 2 -a 0 -i 104 -k AGT
h -t 2.323716994 -s 20 -d -1 -p ack -e 40 -c 2 -a 0 -i 104 -k AGT
+ -t 2.323716994 -s 20 -d 19 -p ack -e 60 -c 2 -a 0 -i 104 -k RTR 
- -t 2.323716994 -s 20 -d 19 -p ack -e 60 -c 2 -a 0 -i 104 -k RTR
h -t 2.323716994 -s 20 -d 19 -p ack -e 60 -c 2 -a 0 -i 104 -k RTR
r -t 2.324006337 -s 19 -d -1 -p MAC -e 38 -c 2 -a 0 -i 0 -k MAC
+ -t 2.324196337 -s 19 -d -1 -p MAC -e 44 -c 2 -a 0 -i 0 -k MAC 
- -t 2.324196337 -s 19 -d -1 -p MAC -e 44 -c 2 -a 0 -i 0 -k MAC
h -t 2.324196337 -s 19 -d -1 -p MAC -e 44 -c 2 -a 0 -i 0 -k MAC
r -t 2.324548680 -s 20 -d -1 -p MAC -e 44 -c 2 -a 0 -i 0 -k MAC
+ -t 2.324558680 -s 20 -d -1 -p MAC -e 38 -c 2 -a 0 -i 0 -k MAC 
- -t 2.324558680 -s 20 -d -1 -p MAC -e 38 -c 2 -a 0 -i 0 -k MAC
h -t 2.324558680 -s 20 -d -1 -p MAC -e 38 -c 2 -a 0 -i 0 -k MAC
r -t 2.324863023 -s 19 -d -1 -p MAC -e 38 -c 2 -a 0 -i 0 -k MAC
+ -t 2.324873023 -s 19 -d 20 -p tcp -e 1112 -c 2 -a 0 -i 103 -k MAC 
- -t 2.324873023 -s 19 -d 20 -p tcp -e 1112 -c 2 -a 0 -i 103 -k MAC
h -t 2.324873023 -s 19 -d 20 -p tcp -e 1112 -c 2 -a 0 -i 103 -k MAC
r -t 2.333769367 -s 20 -d 20 -p tcp -e 1060 -c 2 -a 0 -i 103 -k MAC
+ -t 2.333779367 -s 20 -d -1 -p MAC -e 38 -c 2 -a 0 -i 0 -k MAC 
- -t 2.333779367 -s 20 -d -1 -p MAC -e 38 -c 2 -a 0 -i 0 -k MAC
h -t 2.333779367 -s 20 -d -1 -p MAC -e 38 -c 2 -a 0 -i 0 -k MAC
r -t 2.333794367 -s 20 -d 20 -p tcp -e 1060 -c 2 -a 0 -i 103 -k AGT
+ -t 2.333794367 -s 20 -d -1 -p ack -e 40 -c 2 -a 0 -i 105 -k AGT 
- -t 2.333794367 -s 20 -d -1 -p ack -e 40 -c 2 -a 0 -i 105 -k AGT
h -t 2.333794367 -s 20 -d -1 -p ack -e 40 -c 2 -a 0 -i 105 -k AGT
+ -t 2.333794367 -s 20 -d 19 -p ack -e 60 -c 2 -a 0 -i 105 -k RTR 
- -t 2.333794367 -s 20 -d 19 -p ack -e 60 -c 2 -a 0 -i 105 -k RTR
h -t 2.333794367 -s 20 -d 19 -p ack -e 60 -c 2 -a 0 -i 105 -k RTR
r -t 2.334083710 -s 19 -d -1 -p MAC -e 38 -c 2 -a 0 -i 0 -k MAC
+ -t 2.334593367 -s 20 -d -1 -p MAC -e 44 -c 2 -a 0 -i 0 -k MAC 
- -t 2.334593367 -s 20 -d -1 -p MAC -e 44 -c 2 -a 0 -i 0 -k MAC
h -t 2.334593367 -s 20 -d -1 -p MAC -e 44 -c 2 -a 0 -i 0 -k MAC
r -t 2.334945710 -s 19 -d -1 -p MAC -e 44 -c 2 -a 0 -i 0 -k MAC
+ -t 2.334955710 -s 19 -d -1 -p MAC -e 38 -c 2 -a 0 -i 0 -k MAC 
- -t 2.334955710 -s 19 -d -1 -p MAC -e 38 -c 2 -a 0 -i 0 -k MAC
h -t 2.334955710 -s 19 -d -1 -p MAC -e 38 -c 2 -a 0 -i 0 -k MAC
r -t 2.335260053 -s 20 -d -1 -p MAC -e 38 -c 2 -a 0 -i 0 -k MAC
+ -t 2.335270053 -s 20 -d 19 -p ack -e 112 -c 2 -a 0 -i 104 -k MAC 
- -t 2.335270053 -s 20 -d 19 -p ack -e 112 -c 2 -a 0 -i 104 -k MAC
h -t 2.335270053 -s 20 -d 19 -p ack -e 112 -c 2 -a 0 -i 104 -k MAC
r -t 2.336166396 -s 19 -d 19 -p ack -e 60 -c 2 -a 0 -i 104 -k MAC
+ -t 2.336176396 -s 19 -d -1 -p MAC -e 38 -c 2 -a 0 -i 0 -k MAC 
- -t 2.336176396 -s 19 -d -1 -p MAC -e 38 -c 2 -a 0 -i 0 -k MAC
h -t 2.336176396 -s 19 -d -1 -p MAC -e 38 -c 2 -a 0 -i 0 -k MAC
r -t 2.336191396 -s 19 -d 19 -p ack -e 60 -c 2 -a 0 -i 104 -k AGT
+ -t 2.336191396 -s 19 -d -1 -p tcp -e 1040 -c 2 -a 0 -i 106 -k AGT 
- -t 2.336191396 -s 19 -d -1 -p tcp -e 1040 -c 2 -a 0 -i 106 -k AGT
h -t 2.336191396 -s 19 -d -1 -p tcp -e 1040 -c 2 -a 0 -i 106 -k AGT
+ -t 2.336191396 -s 19 -d 20 -p tcp -e 1060 -c 2 -a 0 -i 106 -k RTR 
- -t 2.336191396 -s 19 -d 20 -p tcp -e 1060 -c 2 -a 0 -i 106 -k RTR
h -t 2.336191396 -s 19 -d 20 -p tcp -e 1060 -c 2 -a 0 -i 106 -k RTR
+ -t 2.336191396 -s 19 -d -1 -p tcp -e 1040 -c 2 -a 0 -i 107 -k AGT 
- -t 2.336191396 -s 19 -d -1 -p tcp -e 1040 -c 2 -a 0 -i 107 -k AGT
h -t 2.336191396 -s 19 -d -1 -p tcp -e 1040 -c 2 -a 0 -i 107 -k AGT
+ -t 2.336191396 -s 19 -d 20 -p tcp -e 1060 -c 2 -a 0 -i 107 -k RTR 
- -t 2.336191396 -s 19 -d 20 -p tcp -e 1060 -c 2 -a 0 -i 107 -k RTR
h -t 2.336191396 -s 19 -d 20 -p tcp -e 1060 -c 2 -a 0 -i 107 -k RTR
r -t 2.336480739 -s 20 -d -1 -p MAC -e 38 -c 2 -a 0 -i 0 -k MAC
+ -t 2.336570396 -s 19 -d -1 -p MAC -e 44 -c 2 -a 0 -i 0 -k MAC 
- -t 2.336570396 -s 19 -d -1 -p MAC -e 44 -c 2 -a 0 -i 0 -k MAC
h -t 2.336570396 -s 19 -d -1 -p MAC -e 44 -c 2 -a 0 -i 0 -k MAC
r -t 2.336922739 -s 20 -d -1 -p MAC -e 44 -c 2 -a 0 -i 0 -k MAC
+ -t 2.336932739 -s 20 -d -1 -p MAC -e 38 -c 2 -a 0 -i 0 -k MAC 
- -t 2.336932739 -s 20 -d -1 -p MAC -e 38 -c 2 -a 0 -i 0 -k MAC
h -t 2.336932739 -s 20 -d -1 -p MAC -e 38 -c 2 -a 0 -i 0 -k MAC
r -t 2.337237083 -s 19 -d -1 -p MAC -e 38 -c 2 -a 0 -i 0 -k MAC
+ -t 2.337247083 -s 19 -d 20 -p tcp -e 1112 -c 2 -a 0 -i 106 -k MAC 
- -t 2.337247083 -s 19 -d 20 -p tcp -e 1112 -c 2 -a 0 -i 106 -k MAC
h -t 2.337247083 -s 19 -d 20 -p tcp -e 1112 -c 2 -a 0 -i 106 -k MAC
r -t 2.346143426 -s 20 -d 20 -p tcp -e 1060 -c 2 -a 0 -i 106 -k MAC
+ -t 2.346153426 -s 20 -d -1 -p MAC -e 38 -c 2 -a 0 -i 0 -k MAC 
- -t 2.346153426 -s 20 -d -1 -p MAC -e 38 -c 2 -a 0 -i 0 -k MAC
h -t 2.346153426 -s 20 -d -1 -p MAC -e 38 -c 2 -a 0 -i 0 -k MAC
r -t 2.346168426 -s 20 -d 20 -p tcp -e 1060 -c 2 -a 0 -i 106 -k AGT
+ -t 2.346168426 -s 20 -d -1 -p ack -e 40 -c 2 -a 0 -i 108 -k AGT 
- -t 2.346168426 -s 20 -d -1 -p ack -e 40 -c 2 -a 0 -i 108 -k AGT
h -t 2.346168426 -s 20 -d -1 -p ack -e 40 -c 2 -a 0 -i 108 -k AGT
+ -t 2.346168426 -s 20 -d 19 -p ack -e 60 -c 2 -a 0 -i 108 -k RTR 
- -t 2.346168426 -s 20 -d 19 -p ack -e 60 -c 2 -a 0 -i 108 -k RTR
h -t 2.346168426 -s 20 -d 19 -p ack -e 60 -c 2 -a 0 -i 108 -k RTR
r -t 2.346457769 -s 19 -d -1 -p MAC -e 38 -c 2 -a 0 -i 0 -k MAC
+ -t 2.346807426 -s 20 -d -1 -p MAC -e 44 -c 2 -a 0 -i 0 -k MAC 
- -t 2.346807426 -s 20 -d -1 -p MAC -e 44 -c 2 -a 0 -i 0 -k MAC
h -t 2.346807426 -s 20 -d -1 -p MAC -e 44 -c 2 -a 0 -i 0 -k MAC
r -t 2.347159769 -s 19 -d -1 -p MAC -e 44 -c 2 -a 0 -i 0 -k MAC
+ -t 2.347169769 -s 19 -d -1 -p MAC -e 38 -c 2 -a 0 -i 0 -k MAC 
- -t 2.347169769 -s 19 -d -1 -p MAC -e 38 -c 2 -a 0 -i 0 -k MAC
h -t 2.347169769 -s 19 -d -1 -p MAC -e 38 -c 2 -a 0 -i 0 -k MAC
r -t 2.347474112 -s 20 -d -1 -p MAC -e 38 -c 2 -a 0 -i 0 -k MAC
+ -t 2.347484112 -s 20 -d 19 -p ack -e 112 -c 2 -a 0 -i 105 -k MAC 
- -t 2.347484112 -s 20 -d 19 -p ack -e 112 -c 2 -a 0 -i 105 -k MAC
h -t 2.347484112 -s 20 -d 19 -p ack -e 112 -c 2 -a 0 -i 105 -k MAC
r -t 2.348380455 -s 19 -d 19 -p ack -e 60 -c 2 -a 0 -i 105 -k MAC
+ -t 2.348390455 -s 19 -d -1 -p MAC -e 38 -c 2 -a 0 -i 0 -k MAC 
- -t 2.348390455 -s 19 -d -1 -p MAC -e 38 -c 2 -a 0 -i 0 -k MAC
h -t 2.348390455 -s 19 -d -1 -p MAC -e 38 -c 2 -a 0 -i 0 -k MAC
r -t 2.348405455 -s 19 -d 19 -p ack -e 60 -c 2 -a 0 -i 105 -k AGT
+ -t 2.348405455 -s 19 -d -1 -p tcp -e 1040 -c 2 -a 0 -i 109 -k AGT 
- -t 2.348405455 -s 19 -d -1 -p tcp -e 1040 -c 2 -a 0 -i 109 -k AGT
h -t 2.348405455 -s 19 -d -1 -p tcp -e 1040 -c 2 -a 0 -i 109 -k AGT
+ -t 2.348405455 -s 19 -d 20 -p tcp -e 1060 -c 2 -a 0 -i 109 -k RTR 
- -t 2.348405455 -s 19 -d 20 -p tcp -e 1060 -c 2 -a 0 -i 109 -k RTR
h -t 2.348405455 -s 19 -d 20 -p tcp -e 1060 -c 2 -a 0 -i 109 -k RTR
+ -t 2.348405455 -s 19 -d -1 -p tcp -e 1040 -c 2 -a 0 -i 110 -k AGT 
- -t 2.348405455 -s 19 -d -1 -p tcp -e 1040 -c 2 -a 0 -i 110 -k AGT
h -t 2.348405455 -s 19 -d -1 -p tcp -e 1040 -c 2 -a 0 -i 110 -k AGT
+ -t 2.348405455 -s 19 -d 20 -p tcp -e 1060 -c 2 -a 0 -i 110 -k RTR 
- -t 2.348405455 -s 19 -d 20 -p tcp -e 1060 -c 2 -a 0 -i 110 -k RTR
h -t 2.348405455 -s 19 -d 20 -p tcp -e 1060 -c 2 -a 0 -i 110 -k RTR
r -t 2.348694799 -s 20 -d -1 -p MAC -e 38 -c 2 -a 0 -i 0 -k MAC
+ -t 2.348944455 -s 19 -d -1 -p MAC -e 44 -c 2 -a 0 -i 0 -k MAC 
- -t 2.348944455 -s 19 -d -1 -p MAC -e 44 -c 2 -a 0 -i 0 -k MAC
h -t 2.348944455 -s 19 -d -1 -p MAC -e 44 -c 2 -a 0 -i 0 -k MAC
r -t 2.349296799 -s 20 -d -1 -p MAC -e 44 -c 2 -a 0 -i 0 -k MAC
+ -t 2.349306799 -s 20 -d -1 -p MAC -e 38 -c 2 -a 0 -i 0 -k MAC 
- -t 2.349306799 -s 20 -d -1 -p MAC -e 38 -c 2 -a 0 -i 0 -k MAC
h -t 2.349306799 -s 20 -d -1 -p MAC -e 38 -c 2 -a 0 -i 0 -k MAC
r -t 2.349611142 -s 19 -d -1 -p MAC -e 38 -c 2 -a 0 -i 0 -k MAC
+ -t 2.349621142 -s 19 -d 20 -p tcp -e 1112 -c 2 -a 0 -i 107 -k MAC 
- -t 2.349621142 -s 19 -d 20 -p tcp -e 1112 -c 2 -a 0 -i 107 -k MAC
h -t 2.349621142 -s 19 -d 20 -p tcp -e 1112 -c 2 -a 0 -i 107 -k MAC
n -t 2.3500000000000001 -s 20 -S COLOR -c blue -o blue -i blue -I blue
r -t 2.358517485 -s 20 -d 20 -p tcp -e 1060 -c 2 -a 0 -i 107 -k MAC
+ -t 2.358527485 -s 20 -d -1 -p MAC -e 38 -c 2 -a 0 -i 0 -k MAC 
- -t 2.358527485 -s 20 -d -1 -p MAC -e 38 -c 2 -a 0 -i 0 -k MAC
h -t 2.358527485 -s 20 -d -1 -p MAC -e 38 -c 2 -a 0 -i 0 -k MAC
r -t 2.358542485 -s 20 -d 20 -p tcp -e 1060 -c 2 -a 0 -i 107 -k AGT
+ -t 2.358542485 -s 20 -d -1 -p ack -e 40 -c 2 -a 0 -i 111 -k AGT 
- -t 2.358542485 -s 20 -d -1 -p ack -e 40 -c 2 -a 0 -i 111 -k AGT
h -t 2.358542485 -s 20 -d -1 -p ack -e 40 -c 2 -a 0 -i 111 -k AGT
+ -t 2.358542485 -s 20 -d 19 -p ack -e 60 -c 2 -a 0 -i 111 -k RTR 
- -t 2.358542485 -s 20 -d 19 -p ack -e 60 -c 2 -a 0 -i 111 -k RTR
h -t 2.358542485 -s 20 -d 19 -p ack -e 60 -c 2 -a 0 -i 111 -k RTR
r -t 2.358831828 -s 19 -d -1 -p MAC -e 38 -c 2 -a 0 -i 0 -k MAC
+ -t 2.358941485 -s 20 -d -1 -p MAC -e 44 -c 2 -a 0 -i 0 -k MAC 
- -t 2.358941485 -s 20 -d -1 -p MAC -e 44 -c 2 -a 0 -i 0 -k MAC
h -t 2.358941485 -s 20 -d -1 -p MAC -e 44 -c 2 -a 0 -i 0 -k MAC
r -t 2.359293828 -s 19 -d -1 -p MAC -e 44 -c 2 -a 0 -i 0 -k MAC
+ -t 2.359303828 -s 19 -d -1 -p MAC -e 38 -c 2 -a 0 -i 0 -k MAC 
- -t 2.359303828 -s 19 -d -1 -p MAC -e 38 -c 2 -a 0 -i 0 -k MAC
h -t 2.359303828 -s 19 -d -1 -p MAC -e 38 -c 2 -a 0 -i 0 -k MAC
r -t 2.359608171 -s 20 -d -1 -p MAC -e 38 -c 2 -a 0 -i 0 -k MAC
+ -t 2.359618171 -s 20 -d 19 -p ack -e 112 -c 2 -a 0 -i 108 -k MAC 
- -t 2.359618171 -s 20 -d 19 -p ack -e 112 -c 2 -a 0 -i 108 -k MAC
h -t 2.359618171 -s 20 -d 19 -p ack -e 112 -c 2 -a 0 -i 108 -k MAC
r -t 2.360514515 -s 19 -d 19 -p ack -e 60 -c 2 -a 0 -i 108 -k MAC
+ -t 2.360524515 -s 19 -d -1 -p MAC -e 38 -c 2 -a 0 -i 0 -k MAC 
- -t 2.360524515 -s 19 -d -1 -p MAC -e 38 -c 2 -a 0 -i 0 -k MAC
h -t 2.360524515 -s 19 -d -1 -p MAC -e 38 -c 2 -a 0 -i 0 -k MAC
r -t 2.360539515 -s 19 -d 19 -p ack -e 60 -c 2 -a 0 -i 108 -k AGT
r -t 2.360828858 -s 20 -d -1 -p MAC -e 38 -c 2 -a 0 -i 0 -k MAC
+ -t 2.361298858 -s 20 -d -1 -p MAC -e 44 -c 2 -a 0 -i 0 -k MAC 
- -t 2.361298858 -s 20 -d -1 -p MAC -e 44 -c 2 -a 0 -i 0 -k MAC
h -t 2.361298858 -s 20 -d -1 -p MAC -e 44 -c 2 -a 0 -i 0 -k MAC
r -t 2.361651201 -s 19 -d -1 -p MAC -e 44 -c 2 -a 0 -i 0 -k MAC
+ -t 2.361661201 -s 19 -d -1 -p MAC -e 38 -c 2 -a 0 -i 0 -k MAC 
- -t 2.361661201 -s 19 -d -1 -p MAC -e 38 -c 2 -a 0 -i 0 -k MAC
h -t 2.361661201 -s 19 -d -1 -p MAC -e 38 -c 2 -a 0 -i 0 -k MAC
r -t 2.361965544 -s 20 -d -1 -p MAC -e 38 -c 2 -a 0 -i 0 -k MAC
+ -t 2.361975544 -s 20 -d 19 -p ack -e 112 -c 2 -a 0 -i 111 -k MAC 
- -t 2.361975544 -s 20 -d 19 -p ack -e 112 -c 2 -a 0 -i 111 -k MAC
h -t 2.361975544 -s 20 -d 19 -p ack -e 112 -c 2 -a 0 -i 111 -k MAC
r -t 2.362871888 -s 19 -d 19 -p ack -e 60 -c 2 -a 0 -i 111 -k MAC
+ -t 2.362881888 -s 19 -d -1 -p MAC -e 38 -c 2 -a 0 -i 0 -k MAC 
- -t 2.362881888 -s 19 -d -1 -p MAC -e 38 -c 2 -a 0 -i 0 -k MAC
h -t 2.362881888 -s 19 -d -1 -p MAC -e 38 -c 2 -a 0 -i 0 -k MAC
r -t 2.362896888 -s 19 -d 19 -p ack -e 60 -c 2 -a 0 -i 111 -k AGT
r -t 2.363186231 -s 20 -d -1 -p MAC -e 38 -c 2 -a 0 -i 0 -k MAC
+ -t 2.363375888 -s 19 -d -1 -p MAC -e 44 -c 2 -a 0 -i 0 -k MAC 
- -t 2.363375888 -s 19 -d -1 -p MAC -e 44 -c 2 -a 0 -i 0 -k MAC
h -t 2.363375888 -s 19 -d -1 -p MAC -e 44 -c 2 -a 0 -i 0 -k MAC
r -t 2.363728231 -s 20 -d -1 -p MAC -e 44 -c 2 -a 0 -i 0 -k MAC
+ -t 2.363738231 -s 20 -d -1 -p MAC -e 38 -c 2 -a 0 -i 0 -k MAC 
- -t 2.363738231 -s 20 -d -1 -p MAC -e 38 -c 2 -a 0 -i 0 -k MAC
h -t 2.363738231 -s 20 -d -1 -p MAC -e 38 -c 2 -a 0 -i 0 -k MAC
r -t 2.364042574 -s 19 -d -1 -p MAC -e 38 -c 2 -a 0 -i 0 -k MAC
+ -t 2.364052574 -s 19 -d 20 -p tcp -e 1112 -c 2 -a 0 -i 109 -k MAC 
- -t 2.364052574 -s 19 -d 20 -p tcp -e 1112 -c 2 -a 0 -i 109 -k MAC
h -t 2.364052574 -s 19 -d 20 -p tcp -e 1112 -c 2 -a 0 -i 109 -k MAC
r -t 2.372948917 -s 20 -d 20 -p tcp -e 1060 -c 2 -a 0 -i 109 -k MAC
+ -t 2.372958917 -s 20 -d -1 -p MAC -e 38 -c 2 -a 0 -i 0 -k MAC 
- -t 2.372958917 -s 20 -d -1 -p MAC -e 38 -c 2 -a 0 -i 0 -k MAC
h -t 2.372958917 -s 20 -d -1 -p MAC -e 38 -c 2 -a 0 -i 0 -k MAC
r -t 2.372973917 -s 20 -d 20 -p tcp -e 1060 -c 2 -a 0 -i 109 -k AGT
+ -t 2.372973917 -s 20 -d -1 -p ack -e 40 -c 2 -a 0 -i 112 -k AGT 
- -t 2.372973917 -s 20 -d -1 -p ack -e 40 -c 2 -a 0 -i 112 -k AGT
h -t 2.372973917 -s 20 -d -1 -p ack -e 40 -c 2 -a 0 -i 112 -k AGT
+ -t 2.372973917 -s 20 -d 19 -p ack -e 60 -c 2 -a 0 -i 112 -k RTR 
- -t 2.372973917 -s 20 -d 19 -p ack -e 60 -c 2 -a 0 -i 112 -k RTR
h -t 2.372973917 -s 20 -d 19 -p ack -e 60 -c 2 -a 0 -i 112 -k RTR
r -t 2.373263260 -s 19 -d -1 -p MAC -e 38 -c 2 -a 0 -i 0 -k MAC
+ -t 2.373553260 -s 19 -d -1 -p MAC -e 44 -c 2 -a 0 -i 0 -k MAC 
- -t 2.373553260 -s 19 -d -1 -p MAC -e 44 -c 2 -a 0 -i 0 -k MAC
h -t 2.373553260 -s 19 -d -1 -p MAC -e 44 -c 2 -a 0 -i 0 -k MAC
r -t 2.373905604 -s 20 -d -1 -p MAC -e 44 -c 2 -a 0 -i 0 -k MAC
+ -t 2.373915604 -s 20 -d -1 -p MAC -e 38 -c 2 -a 0 -i 0 -k MAC 
- -t 2.373915604 -s 20 -d -1 -p MAC -e 38 -c 2 -a 0 -i 0 -k MAC
h -t 2.373915604 -s 20 -d -1 -p MAC -e 38 -c 2 -a 0 -i 0 -k MAC
r -t 2.374219947 -s 19 -d -1 -p MAC -e 38 -c 2 -a 0 -i 0 -k MAC
+ -t 2.374229947 -s 19 -d 20 -p tcp -e 1112 -c 2 -a 0 -i 110 -k MAC 
- -t 2.374229947 -s 19 -d 20 -p tcp -e 1112 -c 2 -a 0 -i 110 -k MAC
h -t 2.374229947 -s 19 -d 20 -p tcp -e 1112 -c 2 -a 0 -i 110 -k MAC
r -t 2.383126290 -s 20 -d 20 -p tcp -e 1060 -c 2 -a 0 -i 110 -k MAC
+ -t 2.383136290 -s 20 -d -1 -p MAC -e 38 -c 2 -a 0 -i 0 -k MAC 
- -t 2.383136290 -s 20 -d -1 -p MAC -e 38 -c 2 -a 0 -i 0 -k MAC
h -t 2.383136290 -s 20 -d -1 -p MAC -e 38 -c 2 -a 0 -i 0 -k MAC
r -t 2.383151290 -s 20 -d 20 -p tcp -e 1060 -c 2 -a 0 -i 110 -k AGT
+ -t 2.383151290 -s 20 -d -1 -p ack -e 40 -c 2 -a 0 -i 113 -k AGT 
- -t 2.383151290 -s 20 -d -1 -p ack -e 40 -c 2 -a 0 -i 113 -k AGT
h -t 2.383151290 -s 20 -d -1 -p ack -e 40 -c 2 -a 0 -i 113 -k AGT
+ -t 2.383151290 -s 20 -d 19 -p ack -e 60 -c 2 -a 0 -i 113 -k RTR 
- -t 2.383151290 -s 20 -d 19 -p ack -e 60 -c 2 -a 0 -i 113 -k RTR
h -t 2.383151290 -s 20 -d 19 -p ack -e 60 -c 2 -a 0 -i 113 -k RTR
r -t 2.383440633 -s 19 -d -1 -p MAC -e 38 -c 2 -a 0 -i 0 -k MAC
+ -t 2.383710290 -s 20 -d -1 -p MAC -e 44 -c 2 -a 0 -i 0 -k MAC 
- -t 2.383710290 -s 20 -d -1 -p MAC -e 44 -c 2 -a 0 -i 0 -k MAC
h -t 2.383710290 -s 20 -d -1 -p MAC -e 44 -c 2 -a 0 -i 0 -k MAC
r -t 2.384062633 -s 19 -d -1 -p MAC -e 44 -c 2 -a 0 -i 0 -k MAC
+ -t 2.384072633 -s 19 -d -1 -p MAC -e 38 -c 2 -a 0 -i 0 -k MAC 
- -t 2.384072633 -s 19 -d -1 -p MAC -e 38 -c 2 -a 0 -i 0 -k MAC
h -t 2.384072633 -s 19 -d -1 -p MAC -e 38 -c 2 -a 0 -i 0 -k MAC
r -t 2.384376976 -s 20 -d -1 -p MAC -e 38 -c 2 -a 0 -i 0 -k MAC
+ -t 2.384386976 -s 20 -d 19 -p ack -e 112 -c 2 -a 0 -i 112 -k MAC 
- -t 2.384386976 -s 20 -d 19 -p ack -e 112 -c 2 -a 0 -i 112 -k MAC
h -t 2.384386976 -s 20 -d 19 -p ack -e 112 -c 2 -a 0 -i 112 -k MAC
r -t 2.385283320 -s 19 -d 19 -p ack -e 60 -c 2 -a 0 -i 112 -k MAC
+ -t 2.385293320 -s 19 -d -1 -p MAC -e 38 -c 2 -a 0 -i 0 -k MAC 
- -t 2.385293320 -s 19 -d -1 -p MAC -e 38 -c 2 -a 0 -i 0 -k MAC
h -t 2.385293320 -s 19 -d -1 -p MAC -e 38 -c 2 -a 0 -i 0 -k MAC
r -t 2.385308320 -s 19 -d 19 -p ack -e 60 -c 2 -a 0 -i 112 -k AGT
r -t 2.385597663 -s 20 -d -1 -p MAC -e 38 -c 2 -a 0 -i 0 -k MAC
+ -t 2.385687663 -s 20 -d -1 -p MAC -e 44 -c 2 -a 0 -i 0 -k MAC 
- -t 2.385687663 -s 20 -d -1 -p MAC -e 44 -c 2 -a 0 -i 0 -k MAC
h -t 2.385687663 -s 20 -d -1 -p MAC -e 44 -c 2 -a 0 -i 0 -k MAC
r -t 2.386040006 -s 19 -d -1 -p MAC -e 44 -c 2 -a 0 -i 0 -k MAC
+ -t 2.386050006 -s 19 -d -1 -p MAC -e 38 -c 2 -a 0 -i 0 -k MAC 
- -t 2.386050006 -s 19 -d -1 -p MAC -e 38 -c 2 -a 0 -i 0 -k MAC
h -t 2.386050006 -s 19 -d -1 -p MAC -e 38 -c 2 -a 0 -i 0 -k MAC
r -t 2.386354349 -s 20 -d -1 -p MAC -e 38 -c 2 -a 0 -i 0 -k MAC
+ -t 2.386364349 -s 20 -d 19 -p ack -e 112 -c 2 -a 0 -i 113 -k MAC 
- -t 2.386364349 -s 20 -d 19 -p ack -e 112 -c 2 -a 0 -i 113 -k MAC
h -t 2.386364349 -s 20 -d 19 -p ack -e 112 -c 2 -a 0 -i 113 -k MAC
r -t 2.387260692 -s 19 -d 19 -p ack -e 60 -c 2 -a 0 -i 113 -k MAC
+ -t 2.387270692 -s 19 -d -1 -p MAC -e 38 -c 2 -a 0 -i 0 -k MAC 
- -t 2.387270692 -s 19 -d -1 -p MAC -e 38 -c 2 -a 0 -i 0 -k MAC
h -t 2.387270692 -s 19 -d -1 -p MAC -e 38 -c 2 -a 0 -i 0 -k MAC
r -t 2.387285692 -s 19 -d 19 -p ack -e 60 -c 2 -a 0 -i 113 -k AGT
r -t 2.387575036 -s 20 -d -1 -p MAC -e 38 -c 2 -a 0 -i 0 -k MAC
n -t 2.3999999999999999 -s 2 -S DLABEL -l "OTPs" -L "Sj"
+ -t 2.400000000 -s 2 -d -1 -p tcp -e 40 -c 2 -a 0 -i 114 -k AGT 
- -t 2.400000000 -s 2 -d -1 -p tcp -e 40 -c 2 -a 0 -i 114 -k AGT
h -t 2.400000000 -s 2 -d -1 -p tcp -e 40 -c 2 -a 0 -i 114 -k AGT
+ -t 2.400000000 -s 2 -d 26 -p tcp -e 60 -c 2 -a 0 -i 114 -k RTR 
- -t 2.400000000 -s 2 -d 26 -p tcp -e 60 -c 2 -a 0 -i 114 -k RTR
h -t 2.400000000 -s 2 -d 26 -p tcp -e 60 -c 2 -a 0 -i 114 -k RTR
+ -t 2.400055000 -s 2 -d -1 -p ARP -e 80 -c 2 -a 0 -i 0 -k MAC 
- -t 2.400055000 -s 2 -d -1 -p ARP -e 80 -c 2 -a 0 -i 0 -k MAC
h -t 2.400055000 -s 2 -d -1 -p ARP -e 80 -c 2 -a 0 -i 0 -k MAC
r -t 2.400695390 -s 44 -d -1 -p ARP -e 28 -c 2 -a 0 -i 0 -k MAC
r -t 2.400695391 -s 47 -d -1 -p ARP -e 28 -c 2 -a 0 -i 0 -k MAC
r -t 2.400695427 -s 18 -d -1 -p ARP -e 28 -c 2 -a 0 -i 0 -k MAC
r -t 2.400695457 -s 26 -d -1 -p ARP -e 28 -c 2 -a 0 -i 0 -k MAC
r -t 2.400695589 -s 9 -d -1 -p ARP -e 28 -c 2 -a 0 -i 0 -k MAC
r -t 2.400695606 -s 0 -d -1 -p ARP -e 28 -c 2 -a 0 -i 0 -k MAC
r -t 2.400695618 -s 4 -d -1 -p ARP -e 28 -c 2 -a 0 -i 0 -k MAC
r -t 2.400695696 -s 13 -d -1 -p ARP -e 28 -c 2 -a 0 -i 0 -k MAC
r -t 2.400695784 -s 17 -d -1 -p ARP -e 28 -c 2 -a 0 -i 0 -k MAC
+ -t 2.400750457 -s 26 -d -1 -p MAC -e 44 -c 2 -a 0 -i 0 -k MAC 
- -t 2.400750457 -s 26 -d -1 -p MAC -e 44 -c 2 -a 0 -i 0 -k MAC
h -t 2.400750457 -s 26 -d -1 -p MAC -e 44 -c 2 -a 0 -i 0 -k MAC
r -t 2.401102913 -s 2 -d -1 -p MAC -e 44 -c 2 -a 0 -i 0 -k MAC
+ -t 2.401112913 -s 2 -d -1 -p MAC -e 38 -c 2 -a 0 -i 0 -k MAC 
- -t 2.401112913 -s 2 -d -1 -p MAC -e 38 -c 2 -a 0 -i 0 -k MAC
h -t 2.401112913 -s 2 -d -1 -p MAC -e 38 -c 2 -a 0 -i 0 -k MAC
r -t 2.401417370 -s 26 -d -1 -p MAC -e 38 -c 2 -a 0 -i 0 -k MAC
+ -t 2.401427370 -s 26 -d -1 -p ARP -e 80 -c 2 -a 0 -i 0 -k MAC 
- -t 2.401427370 -s 26 -d -1 -p ARP -e 80 -c 2 -a 0 -i 0 -k MAC
h -t 2.401427370 -s 26 -d -1 -p ARP -e 80 -c 2 -a 0 -i 0 -k MAC
r -t 2.402067827 -s 2 -d -1 -p ARP -e 28 -c 2 -a 0 -i 0 -k MAC
+ -t 2.402077827 -s 2 -d -1 -p MAC -e 38 -c 2 -a 0 -i 0 -k MAC 
- -t 2.402077827 -s 2 -d -1 -p MAC -e 38 -c 2 -a 0 -i 0 -k MAC
h -t 2.402077827 -s 2 -d -1 -p MAC -e 38 -c 2 -a 0 -i 0 -k MAC
r -t 2.402382284 -s 26 -d -1 -p MAC -e 38 -c 2 -a 0 -i 0 -k MAC
+ -t 2.402431827 -s 2 -d -1 -p MAC -e 44 -c 2 -a 0 -i 0 -k MAC 
- -t 2.402431827 -s 2 -d -1 -p MAC -e 44 -c 2 -a 0 -i 0 -k MAC
h -t 2.402431827 -s 2 -d -1 -p MAC -e 44 -c 2 -a 0 -i 0 -k MAC
r -t 2.402784284 -s 26 -d -1 -p MAC -e 44 -c 2 -a 0 -i 0 -k MAC
+ -t 2.402794284 -s 26 -d -1 -p MAC -e 38 -c 2 -a 0 -i 0 -k MAC 
- -t 2.402794284 -s 26 -d -1 -p MAC -e 38 -c 2 -a 0 -i 0 -k MAC
h -t 2.402794284 -s 26 -d -1 -p MAC -e 38 -c 2 -a 0 -i 0 -k MAC
r -t 2.403098740 -s 2 -d -1 -p MAC -e 38 -c 2 -a 0 -i 0 -k MAC
+ -t 2.403108740 -s 2 -d 26 -p tcp -e 112 -c 2 -a 0 -i 114 -k MAC 
- -t 2.403108740 -s 2 -d 26 -p tcp -e 112 -c 2 -a 0 -i 114 -k MAC
h -t 2.403108740 -s 2 -d 26 -p tcp -e 112 -c 2 -a 0 -i 114 -k MAC
r -t 2.404005197 -s 26 -d 26 -p tcp -e 60 -c 2 -a 0 -i 114 -k MAC
+ -t 2.404015197 -s 26 -d -1 -p MAC -e 38 -c 2 -a 0 -i 0 -k MAC 
- -t 2.404015197 -s 26 -d -1 -p MAC -e 38 -c 2 -a 0 -i 0 -k MAC
h -t 2.404015197 -s 26 -d -1 -p MAC -e 38 -c 2 -a 0 -i 0 -k MAC
r -t 2.404030197 -s 26 -d 26 -p tcp -e 60 -c 2 -a 0 -i 114 -k AGT
+ -t 2.404030197 -s 26 -d -1 -p ack -e 40 -c 2 -a 0 -i 115 -k AGT 
- -t 2.404030197 -s 26 -d -1 -p ack -e 40 -c 2 -a 0 -i 115 -k AGT
h -t 2.404030197 -s 26 -d -1 -p ack -e 40 -c 2 -a 0 -i 115 -k AGT
+ -t 2.404030197 -s 26 -d 2 -p ack -e 60 -c 2 -a 0 -i 115 -k RTR 
- -t 2.404030197 -s 26 -d 2 -p ack -e 60 -c 2 -a 0 -i 115 -k RTR
h -t 2.404030197 -s 26 -d 2 -p ack -e 60 -c 2 -a 0 -i 115 -k RTR
r -t 2.404319654 -s 2 -d -1 -p MAC -e 38 -c 2 -a 0 -i 0 -k MAC
+ -t 2.404929197 -s 26 -d -1 -p MAC -e 44 -c 2 -a 0 -i 0 -k MAC 
- -t 2.404929197 -s 26 -d -1 -p MAC -e 44 -c 2 -a 0 -i 0 -k MAC
h -t 2.404929197 -s 26 -d -1 -p MAC -e 44 -c 2 -a 0 -i 0 -k MAC
r -t 2.405281654 -s 2 -d -1 -p MAC -e 44 -c 2 -a 0 -i 0 -k MAC
+ -t 2.405291654 -s 2 -d -1 -p MAC -e 38 -c 2 -a 0 -i 0 -k MAC 
- -t 2.405291654 -s 2 -d -1 -p MAC -e 38 -c 2 -a 0 -i 0 -k MAC
h -t 2.405291654 -s 2 -d -1 -p MAC -e 38 -c 2 -a 0 -i 0 -k MAC
r -t 2.405596110 -s 26 -d -1 -p MAC -e 38 -c 2 -a 0 -i 0 -k MAC
+ -t 2.405606110 -s 26 -d 2 -p ack -e 112 -c 2 -a 0 -i 115 -k MAC 
- -t 2.405606110 -s 26 -d 2 -p ack -e 112 -c 2 -a 0 -i 115 -k MAC
h -t 2.405606110 -s 26 -d 2 -p ack -e 112 -c 2 -a 0 -i 115 -k MAC
r -t 2.406502567 -s 2 -d 2 -p ack -e 60 -c 2 -a 0 -i 115 -k MAC
+ -t 2.406512567 -s 2 -d -1 -p MAC -e 38 -c 2 -a 0 -i 0 -k MAC 
- -t 2.406512567 -s 2 -d -1 -p MAC -e 38 -c 2 -a 0 -i 0 -k MAC
h -t 2.406512567 -s 2 -d -1 -p MAC -e 38 -c 2 -a 0 -i 0 -k MAC
r -t 2.406527567 -s 2 -d 2 -p ack -e 60 -c 2 -a 0 -i 115 -k AGT
+ -t 2.406527567 -s 2 -d -1 -p tcp -e 1040 -c 2 -a 0 -i 116 -k AGT 
- -t 2.406527567 -s 2 -d -1 -p tcp -e 1040 -c 2 -a 0 -i 116 -k AGT
h -t 2.406527567 -s 2 -d -1 -p tcp -e 1040 -c 2 -a 0 -i 116 -k AGT
+ -t 2.406527567 -s 2 -d 26 -p tcp -e 1060 -c 2 -a 0 -i 116 -k RTR 
- -t 2.406527567 -s 2 -d 26 -p tcp -e 1060 -c 2 -a 0 -i 116 -k RTR
h -t 2.406527567 -s 2 -d 26 -p tcp -e 1060 -c 2 -a 0 -i 116 -k RTR
+ -t 2.406527567 -s 2 -d -1 -p tcp -e 1040 -c 2 -a 0 -i 117 -k AGT 
- -t 2.406527567 -s 2 -d -1 -p tcp -e 1040 -c 2 -a 0 -i 117 -k AGT
h -t 2.406527567 -s 2 -d -1 -p tcp -e 1040 -c 2 -a 0 -i 117 -k AGT
+ -t 2.406527567 -s 2 -d 26 -p tcp -e 1060 -c 2 -a 0 -i 117 -k RTR 
- -t 2.406527567 -s 2 -d 26 -p tcp -e 1060 -c 2 -a 0 -i 117 -k RTR
h -t 2.406527567 -s 2 -d 26 -p tcp -e 1060 -c 2 -a 0 -i 117 -k RTR
r -t 2.406817024 -s 26 -d -1 -p MAC -e 38 -c 2 -a 0 -i 0 -k MAC
+ -t 2.406986567 -s 2 -d -1 -p MAC -e 44 -c 2 -a 0 -i 0 -k MAC 
- -t 2.406986567 -s 2 -d -1 -p MAC -e 44 -c 2 -a 0 -i 0 -k MAC
h -t 2.406986567 -s 2 -d -1 -p MAC -e 44 -c 2 -a 0 -i 0 -k MAC
r -t 2.407339024 -s 26 -d -1 -p MAC -e 44 -c 2 -a 0 -i 0 -k MAC
+ -t 2.407349024 -s 26 -d -1 -p MAC -e 38 -c 2 -a 0 -i 0 -k MAC 
- -t 2.407349024 -s 26 -d -1 -p MAC -e 38 -c 2 -a 0 -i 0 -k MAC
h -t 2.407349024 -s 26 -d -1 -p MAC -e 38 -c 2 -a 0 -i 0 -k MAC
r -t 2.407653481 -s 2 -d -1 -p MAC -e 38 -c 2 -a 0 -i 0 -k MAC
+ -t 2.407663481 -s 2 -d 26 -p tcp -e 1112 -c 2 -a 0 -i 116 -k MAC 
- -t 2.407663481 -s 2 -d 26 -p tcp -e 1112 -c 2 -a 0 -i 116 -k MAC
h -t 2.407663481 -s 2 -d 26 -p tcp -e 1112 -c 2 -a 0 -i 116 -k MAC
r -t 2.416559937 -s 26 -d 26 -p tcp -e 1060 -c 2 -a 0 -i 116 -k MAC
+ -t 2.416569937 -s 26 -d -1 -p MAC -e 38 -c 2 -a 0 -i 0 -k MAC 
- -t 2.416569937 -s 26 -d -1 -p MAC -e 38 -c 2 -a 0 -i 0 -k MAC
h -t 2.416569937 -s 26 -d -1 -p MAC -e 38 -c 2 -a 0 -i 0 -k MAC
r -t 2.416584937 -s 26 -d 26 -p tcp -e 1060 -c 2 -a 0 -i 116 -k AGT
+ -t 2.416584937 -s 26 -d -1 -p ack -e 40 -c 2 -a 0 -i 118 -k AGT 
- -t 2.416584937 -s 26 -d -1 -p ack -e 40 -c 2 -a 0 -i 118 -k AGT
h -t 2.416584937 -s 26 -d -1 -p ack -e 40 -c 2 -a 0 -i 118 -k AGT
+ -t 2.416584937 -s 26 -d 2 -p ack -e 60 -c 2 -a 0 -i 118 -k RTR 
- -t 2.416584937 -s 26 -d 2 -p ack -e 60 -c 2 -a 0 -i 118 -k RTR
h -t 2.416584937 -s 26 -d 2 -p ack -e 60 -c 2 -a 0 -i 118 -k RTR
r -t 2.416874394 -s 2 -d -1 -p MAC -e 38 -c 2 -a 0 -i 0 -k MAC
+ -t 2.417163937 -s 26 -d -1 -p MAC -e 44 -c 2 -a 0 -i 0 -k MAC 
- -t 2.417163937 -s 26 -d -1 -p MAC -e 44 -c 2 -a 0 -i 0 -k MAC
h -t 2.417163937 -s 26 -d -1 -p MAC -e 44 -c 2 -a 0 -i 0 -k MAC
r -t 2.417516394 -s 2 -d -1 -p MAC -e 44 -c 2 -a 0 -i 0 -k MAC
+ -t 2.417526394 -s 2 -d -1 -p MAC -e 38 -c 2 -a 0 -i 0 -k MAC 
- -t 2.417526394 -s 2 -d -1 -p MAC -e 38 -c 2 -a 0 -i 0 -k MAC
h -t 2.417526394 -s 2 -d -1 -p MAC -e 38 -c 2 -a 0 -i 0 -k MAC
r -t 2.417830851 -s 26 -d -1 -p MAC -e 38 -c 2 -a 0 -i 0 -k MAC
+ -t 2.417840851 -s 26 -d 2 -p ack -e 112 -c 2 -a 0 -i 118 -k MAC 
- -t 2.417840851 -s 26 -d 2 -p ack -e 112 -c 2 -a 0 -i 118 -k MAC
h -t 2.417840851 -s 26 -d 2 -p ack -e 112 -c 2 -a 0 -i 118 -k MAC
r -t 2.418737307 -s 2 -d 2 -p ack -e 60 -c 2 -a 0 -i 118 -k MAC
+ -t 2.418747307 -s 2 -d -1 -p MAC -e 38 -c 2 -a 0 -i 0 -k MAC 
- -t 2.418747307 -s 2 -d -1 -p MAC -e 38 -c 2 -a 0 -i 0 -k MAC
h -t 2.418747307 -s 2 -d -1 -p MAC -e 38 -c 2 -a 0 -i 0 -k MAC
r -t 2.418762307 -s 2 -d 2 -p ack -e 60 -c 2 -a 0 -i 118 -k AGT
+ -t 2.418762307 -s 2 -d -1 -p tcp -e 1040 -c 2 -a 0 -i 119 -k AGT 
- -t 2.418762307 -s 2 -d -1 -p tcp -e 1040 -c 2 -a 0 -i 119 -k AGT
h -t 2.418762307 -s 2 -d -1 -p tcp -e 1040 -c 2 -a 0 -i 119 -k AGT
+ -t 2.418762307 -s 2 -d 26 -p tcp -e 1060 -c 2 -a 0 -i 119 -k RTR 
- -t 2.418762307 -s 2 -d 26 -p tcp -e 1060 -c 2 -a 0 -i 119 -k RTR
h -t 2.418762307 -s 2 -d 26 -p tcp -e 1060 -c 2 -a 0 -i 119 -k RTR
+ -t 2.418762307 -s 2 -d -1 -p tcp -e 1040 -c 2 -a 0 -i 120 -k AGT 
- -t 2.418762307 -s 2 -d -1 -p tcp -e 1040 -c 2 -a 0 -i 120 -k AGT
h -t 2.418762307 -s 2 -d -1 -p tcp -e 1040 -c 2 -a 0 -i 120 -k AGT
+ -t 2.418762307 -s 2 -d 26 -p tcp -e 1060 -c 2 -a 0 -i 120 -k RTR 
- -t 2.418762307 -s 2 -d 26 -p tcp -e 1060 -c 2 -a 0 -i 120 -k RTR
h -t 2.418762307 -s 2 -d 26 -p tcp -e 1060 -c 2 -a 0 -i 120 -k RTR
r -t 2.419051764 -s 26 -d -1 -p MAC -e 38 -c 2 -a 0 -i 0 -k MAC
+ -t 2.419341307 -s 2 -d -1 -p MAC -e 44 -c 2 -a 0 -i 0 -k MAC 
- -t 2.419341307 -s 2 -d -1 -p MAC -e 44 -c 2 -a 0 -i 0 -k MAC
h -t 2.419341307 -s 2 -d -1 -p MAC -e 44 -c 2 -a 0 -i 0 -k MAC
r -t 2.419693764 -s 26 -d -1 -p MAC -e 44 -c 2 -a 0 -i 0 -k MAC
+ -t 2.419703764 -s 26 -d -1 -p MAC -e 38 -c 2 -a 0 -i 0 -k MAC 
- -t 2.419703764 -s 26 -d -1 -p MAC -e 38 -c 2 -a 0 -i 0 -k MAC
h -t 2.419703764 -s 26 -d -1 -p MAC -e 38 -c 2 -a 0 -i 0 -k MAC
r -t 2.420008221 -s 2 -d -1 -p MAC -e 38 -c 2 -a 0 -i 0 -k MAC
+ -t 2.420018221 -s 2 -d 26 -p tcp -e 1112 -c 2 -a 0 -i 117 -k MAC 
- -t 2.420018221 -s 2 -d 26 -p tcp -e 1112 -c 2 -a 0 -i 117 -k MAC
h -t 2.420018221 -s 2 -d 26 -p tcp -e 1112 -c 2 -a 0 -i 117 -k MAC
r -t 2.428914678 -s 26 -d 26 -p tcp -e 1060 -c 2 -a 0 -i 117 -k MAC
+ -t 2.428924678 -s 26 -d -1 -p MAC -e 38 -c 2 -a 0 -i 0 -k MAC 
- -t 2.428924678 -s 26 -d -1 -p MAC -e 38 -c 2 -a 0 -i 0 -k MAC
h -t 2.428924678 -s 26 -d -1 -p MAC -e 38 -c 2 -a 0 -i 0 -k MAC
r -t 2.428939678 -s 26 -d 26 -p tcp -e 1060 -c 2 -a 0 -i 117 -k AGT
+ -t 2.428939678 -s 26 -d -1 -p ack -e 40 -c 2 -a 0 -i 121 -k AGT 
- -t 2.428939678 -s 26 -d -1 -p ack -e 40 -c 2 -a 0 -i 121 -k AGT
h -t 2.428939678 -s 26 -d -1 -p ack -e 40 -c 2 -a 0 -i 121 -k AGT
+ -t 2.428939678 -s 26 -d 2 -p ack -e 60 -c 2 -a 0 -i 121 -k RTR 
- -t 2.428939678 -s 26 -d 2 -p ack -e 60 -c 2 -a 0 -i 121 -k RTR
h -t 2.428939678 -s 26 -d 2 -p ack -e 60 -c 2 -a 0 -i 121 -k RTR
r -t 2.429229134 -s 2 -d -1 -p MAC -e 38 -c 2 -a 0 -i 0 -k MAC
+ -t 2.429599134 -s 2 -d -1 -p MAC -e 44 -c 2 -a 0 -i 0 -k MAC 
- -t 2.429599134 -s 2 -d -1 -p MAC -e 44 -c 2 -a 0 -i 0 -k MAC
h -t 2.429599134 -s 2 -d -1 -p MAC -e 44 -c 2 -a 0 -i 0 -k MAC
r -t 2.429951591 -s 26 -d -1 -p MAC -e 44 -c 2 -a 0 -i 0 -k MAC
+ -t 2.429961591 -s 26 -d -1 -p MAC -e 38 -c 2 -a 0 -i 0 -k MAC 
- -t 2.429961591 -s 26 -d -1 -p MAC -e 38 -c 2 -a 0 -i 0 -k MAC
h -t 2.429961591 -s 26 -d -1 -p MAC -e 38 -c 2 -a 0 -i 0 -k MAC
r -t 2.430266048 -s 2 -d -1 -p MAC -e 38 -c 2 -a 0 -i 0 -k MAC
+ -t 2.430276048 -s 2 -d 26 -p tcp -e 1112 -c 2 -a 0 -i 119 -k MAC 
- -t 2.430276048 -s 2 -d 26 -p tcp -e 1112 -c 2 -a 0 -i 119 -k MAC
h -t 2.430276048 -s 2 -d 26 -p tcp -e 1112 -c 2 -a 0 -i 119 -k MAC
r -t 2.439172504 -s 26 -d 26 -p tcp -e 1060 -c 2 -a 0 -i 119 -k MAC
+ -t 2.439182504 -s 26 -d -1 -p MAC -e 38 -c 2 -a 0 -i 0 -k MAC 
- -t 2.439182504 -s 26 -d -1 -p MAC -e 38 -c 2 -a 0 -i 0 -k MAC
h -t 2.439182504 -s 26 -d -1 -p MAC -e 38 -c 2 -a 0 -i 0 -k MAC
r -t 2.439197504 -s 26 -d 26 -p tcp -e 1060 -c 2 -a 0 -i 119 -k AGT
+ -t 2.439197504 -s 26 -d -1 -p ack -e 40 -c 2 -a 0 -i 122 -k AGT 
- -t 2.439197504 -s 26 -d -1 -p ack -e 40 -c 2 -a 0 -i 122 -k AGT
h -t 2.439197504 -s 26 -d -1 -p ack -e 40 -c 2 -a 0 -i 122 -k AGT
+ -t 2.439197504 -s 26 -d 2 -p ack -e 60 -c 2 -a 0 -i 122 -k RTR 
- -t 2.439197504 -s 26 -d 2 -p ack -e 60 -c 2 -a 0 -i 122 -k RTR
h -t 2.439197504 -s 26 -d 2 -p ack -e 60 -c 2 -a 0 -i 122 -k RTR
r -t 2.439486961 -s 2 -d -1 -p MAC -e 38 -c 2 -a 0 -i 0 -k MAC
+ -t 2.439616504 -s 26 -d -1 -p MAC -e 44 -c 2 -a 0 -i 0 -k MAC 
- -t 2.439616504 -s 26 -d -1 -p MAC -e 44 -c 2 -a 0 -i 0 -k MAC
h -t 2.439616504 -s 26 -d -1 -p MAC -e 44 -c 2 -a 0 -i 0 -k MAC
r -t 2.439968961 -s 2 -d -1 -p MAC -e 44 -c 2 -a 0 -i 0 -k MAC
+ -t 2.439978961 -s 2 -d -1 -p MAC -e 38 -c 2 -a 0 -i 0 -k MAC 
- -t 2.439978961 -s 2 -d -1 -p MAC -e 38 -c 2 -a 0 -i 0 -k MAC
h -t 2.439978961 -s 2 -d -1 -p MAC -e 38 -c 2 -a 0 -i 0 -k MAC
r -t 2.440283418 -s 26 -d -1 -p MAC -e 38 -c 2 -a 0 -i 0 -k MAC
+ -t 2.440293418 -s 26 -d 2 -p ack -e 112 -c 2 -a 0 -i 121 -k MAC 
- -t 2.440293418 -s 26 -d 2 -p ack -e 112 -c 2 -a 0 -i 121 -k MAC
h -t 2.440293418 -s 26 -d 2 -p ack -e 112 -c 2 -a 0 -i 121 -k MAC
r -t 2.441189875 -s 2 -d 2 -p ack -e 60 -c 2 -a 0 -i 121 -k MAC
+ -t 2.441199875 -s 2 -d -1 -p MAC -e 38 -c 2 -a 0 -i 0 -k MAC 
- -t 2.441199875 -s 2 -d -1 -p MAC -e 38 -c 2 -a 0 -i 0 -k MAC
h -t 2.441199875 -s 2 -d -1 -p MAC -e 38 -c 2 -a 0 -i 0 -k MAC
r -t 2.441214875 -s 2 -d 2 -p ack -e 60 -c 2 -a 0 -i 121 -k AGT
+ -t 2.441214875 -s 2 -d -1 -p tcp -e 1040 -c 2 -a 0 -i 123 -k AGT 
- -t 2.441214875 -s 2 -d -1 -p tcp -e 1040 -c 2 -a 0 -i 123 -k AGT
h -t 2.441214875 -s 2 -d -1 -p tcp -e 1040 -c 2 -a 0 -i 123 -k AGT
+ -t 2.441214875 -s 2 -d 26 -p tcp -e 1060 -c 2 -a 0 -i 123 -k RTR 
- -t 2.441214875 -s 2 -d 26 -p tcp -e 1060 -c 2 -a 0 -i 123 -k RTR
h -t 2.441214875 -s 2 -d 26 -p tcp -e 1060 -c 2 -a 0 -i 123 -k RTR
+ -t 2.441214875 -s 2 -d -1 -p tcp -e 1040 -c 2 -a 0 -i 124 -k AGT 
- -t 2.441214875 -s 2 -d -1 -p tcp -e 1040 -c 2 -a 0 -i 124 -k AGT
h -t 2.441214875 -s 2 -d -1 -p tcp -e 1040 -c 2 -a 0 -i 124 -k AGT
+ -t 2.441214875 -s 2 -d 26 -p tcp -e 1060 -c 2 -a 0 -i 124 -k RTR 
- -t 2.441214875 -s 2 -d 26 -p tcp -e 1060 -c 2 -a 0 -i 124 -k RTR
h -t 2.441214875 -s 2 -d 26 -p tcp -e 1060 -c 2 -a 0 -i 124 -k RTR
r -t 2.441504331 -s 26 -d -1 -p MAC -e 38 -c 2 -a 0 -i 0 -k MAC
+ -t 2.441893875 -s 2 -d -1 -p MAC -e 44 -c 2 -a 0 -i 0 -k MAC 
- -t 2.441893875 -s 2 -d -1 -p MAC -e 44 -c 2 -a 0 -i 0 -k MAC
h -t 2.441893875 -s 2 -d -1 -p MAC -e 44 -c 2 -a 0 -i 0 -k MAC
r -t 2.442246331 -s 26 -d -1 -p MAC -e 44 -c 2 -a 0 -i 0 -k MAC
+ -t 2.442256331 -s 26 -d -1 -p MAC -e 38 -c 2 -a 0 -i 0 -k MAC 
- -t 2.442256331 -s 26 -d -1 -p MAC -e 38 -c 2 -a 0 -i 0 -k MAC
h -t 2.442256331 -s 26 -d -1 -p MAC -e 38 -c 2 -a 0 -i 0 -k MAC
r -t 2.442560788 -s 2 -d -1 -p MAC -e 38 -c 2 -a 0 -i 0 -k MAC
+ -t 2.442570788 -s 2 -d 26 -p tcp -e 1112 -c 2 -a 0 -i 120 -k MAC 
- -t 2.442570788 -s 2 -d 26 -p tcp -e 1112 -c 2 -a 0 -i 120 -k MAC
h -t 2.442570788 -s 2 -d 26 -p tcp -e 1112 -c 2 -a 0 -i 120 -k MAC
n -t 2.4500000000000002 -s 26 -S COLOR -c pink -o green -i pink -I green
n -t 2.4500000000000002 -s 26 -S DLABEL -l "IDs,Ns" -L "BS"
r -t 2.451467245 -s 26 -d 26 -p tcp -e 1060 -c 2 -a 0 -i 120 -k MAC
+ -t 2.451477245 -s 26 -d -1 -p MAC -e 38 -c 2 -a 0 -i 0 -k MAC 
- -t 2.451477245 -s 26 -d -1 -p MAC -e 38 -c 2 -a 0 -i 0 -k MAC
h -t 2.451477245 -s 26 -d -1 -p MAC -e 38 -c 2 -a 0 -i 0 -k MAC
r -t 2.451492245 -s 26 -d 26 -p tcp -e 1060 -c 2 -a 0 -i 120 -k AGT
+ -t 2.451492245 -s 26 -d -1 -p ack -e 40 -c 2 -a 0 -i 125 -k AGT 
- -t 2.451492245 -s 26 -d -1 -p ack -e 40 -c 2 -a 0 -i 125 -k AGT
h -t 2.451492245 -s 26 -d -1 -p ack -e 40 -c 2 -a 0 -i 125 -k AGT
+ -t 2.451492245 -s 26 -d 2 -p ack -e 60 -c 2 -a 0 -i 125 -k RTR 
- -t 2.451492245 -s 26 -d 2 -p ack -e 60 -c 2 -a 0 -i 125 -k RTR
h -t 2.451492245 -s 26 -d 2 -p ack -e 60 -c 2 -a 0 -i 125 -k RTR
r -t 2.451781701 -s 2 -d -1 -p MAC -e 38 -c 2 -a 0 -i 0 -k MAC
+ -t 2.452071245 -s 26 -d -1 -p MAC -e 44 -c 2 -a 0 -i 0 -k MAC 
- -t 2.452071245 -s 26 -d -1 -p MAC -e 44 -c 2 -a 0 -i 0 -k MAC
h -t 2.452071245 -s 26 -d -1 -p MAC -e 44 -c 2 -a 0 -i 0 -k MAC
r -t 2.452423701 -s 2 -d -1 -p MAC -e 44 -c 2 -a 0 -i 0 -k MAC
+ -t 2.452433701 -s 2 -d -1 -p MAC -e 38 -c 2 -a 0 -i 0 -k MAC 
- -t 2.452433701 -s 2 -d -1 -p MAC -e 38 -c 2 -a 0 -i 0 -k MAC
h -t 2.452433701 -s 2 -d -1 -p MAC -e 38 -c 2 -a 0 -i 0 -k MAC
r -t 2.452738158 -s 26 -d -1 -p MAC -e 38 -c 2 -a 0 -i 0 -k MAC
+ -t 2.452748158 -s 26 -d 2 -p ack -e 112 -c 2 -a 0 -i 122 -k MAC 
- -t 2.452748158 -s 26 -d 2 -p ack -e 112 -c 2 -a 0 -i 122 -k MAC
h -t 2.452748158 -s 26 -d 2 -p ack -e 112 -c 2 -a 0 -i 122 -k MAC
r -t 2.453644615 -s 2 -d 2 -p ack -e 60 -c 2 -a 0 -i 122 -k MAC
+ -t 2.453654615 -s 2 -d -1 -p MAC -e 38 -c 2 -a 0 -i 0 -k MAC 
- -t 2.453654615 -s 2 -d -1 -p MAC -e 38 -c 2 -a 0 -i 0 -k MAC
h -t 2.453654615 -s 2 -d -1 -p MAC -e 38 -c 2 -a 0 -i 0 -k MAC
r -t 2.453669615 -s 2 -d 2 -p ack -e 60 -c 2 -a 0 -i 122 -k AGT
r -t 2.453959072 -s 26 -d -1 -p MAC -e 38 -c 2 -a 0 -i 0 -k MAC
+ -t 2.454029072 -s 26 -d -1 -p MAC -e 44 -c 2 -a 0 -i 0 -k MAC 
- -t 2.454029072 -s 26 -d -1 -p MAC -e 44 -c 2 -a 0 -i 0 -k MAC
h -t 2.454029072 -s 26 -d -1 -p MAC -e 44 -c 2 -a 0 -i 0 -k MAC
r -t 2.454381528 -s 2 -d -1 -p MAC -e 44 -c 2 -a 0 -i 0 -k MAC
+ -t 2.454391528 -s 2 -d -1 -p MAC -e 38 -c 2 -a 0 -i 0 -k MAC 
- -t 2.454391528 -s 2 -d -1 -p MAC -e 38 -c 2 -a 0 -i 0 -k MAC
h -t 2.454391528 -s 2 -d -1 -p MAC -e 38 -c 2 -a 0 -i 0 -k MAC
r -t 2.454695985 -s 26 -d -1 -p MAC -e 38 -c 2 -a 0 -i 0 -k MAC
+ -t 2.454705985 -s 26 -d 2 -p ack -e 112 -c 2 -a 0 -i 125 -k MAC 
- -t 2.454705985 -s 26 -d 2 -p ack -e 112 -c 2 -a 0 -i 125 -k MAC
h -t 2.454705985 -s 26 -d 2 -p ack -e 112 -c 2 -a 0 -i 125 -k MAC
r -t 2.455602442 -s 2 -d 2 -p ack -e 60 -c 2 -a 0 -i 125 -k MAC
+ -t 2.455612442 -s 2 -d -1 -p MAC -e 38 -c 2 -a 0 -i 0 -k MAC 
- -t 2.455612442 -s 2 -d -1 -p MAC -e 38 -c 2 -a 0 -i 0 -k MAC
h -t 2.455612442 -s 2 -d -1 -p MAC -e 38 -c 2 -a 0 -i 0 -k MAC
r -t 2.455627442 -s 2 -d 2 -p ack -e 60 -c 2 -a 0 -i 125 -k AGT
r -t 2.455916898 -s 26 -d -1 -p MAC -e 38 -c 2 -a 0 -i 0 -k MAC
+ -t 2.456006442 -s 2 -d -1 -p MAC -e 44 -c 2 -a 0 -i 0 -k MAC 
- -t 2.456006442 -s 2 -d -1 -p MAC -e 44 -c 2 -a 0 -i 0 -k MAC
h -t 2.456006442 -s 2 -d -1 -p MAC -e 44 -c 2 -a 0 -i 0 -k MAC
r -t 2.456358898 -s 26 -d -1 -p MAC -e 44 -c 2 -a 0 -i 0 -k MAC
+ -t 2.456368898 -s 26 -d -1 -p MAC -e 38 -c 2 -a 0 -i 0 -k MAC 
- -t 2.456368898 -s 26 -d -1 -p MAC -e 38 -c 2 -a 0 -i 0 -k MAC
h -t 2.456368898 -s 26 -d -1 -p MAC -e 38 -c 2 -a 0 -i 0 -k MAC
r -t 2.456673355 -s 2 -d -1 -p MAC -e 38 -c 2 -a 0 -i 0 -k MAC
+ -t 2.456683355 -s 2 -d 26 -p tcp -e 1112 -c 2 -a 0 -i 123 -k MAC 
- -t 2.456683355 -s 2 -d 26 -p tcp -e 1112 -c 2 -a 0 -i 123 -k MAC
h -t 2.456683355 -s 2 -d 26 -p tcp -e 1112 -c 2 -a 0 -i 123 -k MAC
r -t 2.465579812 -s 26 -d 26 -p tcp -e 1060 -c 2 -a 0 -i 123 -k MAC
+ -t 2.465589812 -s 26 -d -1 -p MAC -e 38 -c 2 -a 0 -i 0 -k MAC 
- -t 2.465589812 -s 26 -d -1 -p MAC -e 38 -c 2 -a 0 -i 0 -k MAC
h -t 2.465589812 -s 26 -d -1 -p MAC -e 38 -c 2 -a 0 -i 0 -k MAC
r -t 2.465604812 -s 26 -d 26 -p tcp -e 1060 -c 2 -a 0 -i 123 -k AGT
+ -t 2.465604812 -s 26 -d -1 -p ack -e 40 -c 2 -a 0 -i 126 -k AGT 
- -t 2.465604812 -s 26 -d -1 -p ack -e 40 -c 2 -a 0 -i 126 -k AGT
h -t 2.465604812 -s 26 -d -1 -p ack -e 40 -c 2 -a 0 -i 126 -k AGT
+ -t 2.465604812 -s 26 -d 2 -p ack -e 60 -c 2 -a 0 -i 126 -k RTR 
- -t 2.465604812 -s 26 -d 2 -p ack -e 60 -c 2 -a 0 -i 126 -k RTR
h -t 2.465604812 -s 26 -d 2 -p ack -e 60 -c 2 -a 0 -i 126 -k RTR
r -t 2.465894269 -s 2 -d -1 -p MAC -e 38 -c 2 -a 0 -i 0 -k MAC
+ -t 2.466263812 -s 26 -d -1 -p MAC -e 44 -c 2 -a 0 -i 0 -k MAC 
- -t 2.466263812 -s 26 -d -1 -p MAC -e 44 -c 2 -a 0 -i 0 -k MAC
h -t 2.466263812 -s 26 -d -1 -p MAC -e 44 -c 2 -a 0 -i 0 -k MAC
r -t 2.466616269 -s 2 -d -1 -p MAC -e 44 -c 2 -a 0 -i 0 -k MAC
+ -t 2.466626269 -s 2 -d -1 -p MAC -e 38 -c 2 -a 0 -i 0 -k MAC 
- -t 2.466626269 -s 2 -d -1 -p MAC -e 38 -c 2 -a 0 -i 0 -k MAC
h -t 2.466626269 -s 2 -d -1 -p MAC -e 38 -c 2 -a 0 -i 0 -k MAC
r -t 2.466930725 -s 26 -d -1 -p MAC -e 38 -c 2 -a 0 -i 0 -k MAC
+ -t 2.466940725 -s 26 -d 2 -p ack -e 112 -c 2 -a 0 -i 126 -k MAC 
- -t 2.466940725 -s 26 -d 2 -p ack -e 112 -c 2 -a 0 -i 126 -k MAC
h -t 2.466940725 -s 26 -d 2 -p ack -e 112 -c 2 -a 0 -i 126 -k MAC
r -t 2.467837182 -s 2 -d 2 -p ack -e 60 -c 2 -a 0 -i 126 -k MAC
+ -t 2.467847182 -s 2 -d -1 -p MAC -e 38 -c 2 -a 0 -i 0 -k MAC 
- -t 2.467847182 -s 2 -d -1 -p MAC -e 38 -c 2 -a 0 -i 0 -k MAC
h -t 2.467847182 -s 2 -d -1 -p MAC -e 38 -c 2 -a 0 -i 0 -k MAC
r -t 2.467862182 -s 2 -d 2 -p ack -e 60 -c 2 -a 0 -i 126 -k AGT
r -t 2.468151639 -s 26 -d -1 -p MAC -e 38 -c 2 -a 0 -i 0 -k MAC
+ -t 2.468261182 -s 2 -d -1 -p MAC -e 44 -c 2 -a 0 -i 0 -k MAC 
- -t 2.468261182 -s 2 -d -1 -p MAC -e 44 -c 2 -a 0 -i 0 -k MAC
h -t 2.468261182 -s 2 -d -1 -p MAC -e 44 -c 2 -a 0 -i 0 -k MAC
r -t 2.468613639 -s 26 -d -1 -p MAC -e 44 -c 2 -a 0 -i 0 -k MAC
+ -t 2.468623639 -s 26 -d -1 -p MAC -e 38 -c 2 -a 0 -i 0 -k MAC 
- -t 2.468623639 -s 26 -d -1 -p MAC -e 38 -c 2 -a 0 -i 0 -k MAC
h -t 2.468623639 -s 26 -d -1 -p MAC -e 38 -c 2 -a 0 -i 0 -k MAC
r -t 2.468928095 -s 2 -d -1 -p MAC -e 38 -c 2 -a 0 -i 0 -k MAC
+ -t 2.468938095 -s 2 -d 26 -p tcp -e 1112 -c 2 -a 0 -i 124 -k MAC 
- -t 2.468938095 -s 2 -d 26 -p tcp -e 1112 -c 2 -a 0 -i 124 -k MAC
h -t 2.468938095 -s 2 -d 26 -p tcp -e 1112 -c 2 -a 0 -i 124 -k MAC
r -t 2.477834552 -s 26 -d 26 -p tcp -e 1060 -c 2 -a 0 -i 124 -k MAC
+ -t 2.477844552 -s 26 -d -1 -p MAC -e 38 -c 2 -a 0 -i 0 -k MAC 
- -t 2.477844552 -s 26 -d -1 -p MAC -e 38 -c 2 -a 0 -i 0 -k MAC
h -t 2.477844552 -s 26 -d -1 -p MAC -e 38 -c 2 -a 0 -i 0 -k MAC
r -t 2.477859552 -s 26 -d 26 -p tcp -e 1060 -c 2 -a 0 -i 124 -k AGT
+ -t 2.477859552 -s 26 -d -1 -p ack -e 40 -c 2 -a 0 -i 127 -k AGT 
- -t 2.477859552 -s 26 -d -1 -p ack -e 40 -c 2 -a 0 -i 127 -k AGT
h -t 2.477859552 -s 26 -d -1 -p ack -e 40 -c 2 -a 0 -i 127 -k AGT
+ -t 2.477859552 -s 26 -d 2 -p ack -e 60 -c 2 -a 0 -i 127 -k RTR 
- -t 2.477859552 -s 26 -d 2 -p ack -e 60 -c 2 -a 0 -i 127 -k RTR
h -t 2.477859552 -s 26 -d 2 -p ack -e 60 -c 2 -a 0 -i 127 -k RTR
r -t 2.478149009 -s 2 -d -1 -p MAC -e 38 -c 2 -a 0 -i 0 -k MAC
+ -t 2.478658552 -s 26 -d -1 -p MAC -e 44 -c 2 -a 0 -i 0 -k MAC 
- -t 2.478658552 -s 26 -d -1 -p MAC -e 44 -c 2 -a 0 -i 0 -k MAC
h -t 2.478658552 -s 26 -d -1 -p MAC -e 44 -c 2 -a 0 -i 0 -k MAC
r -t 2.479011009 -s 2 -d -1 -p MAC -e 44 -c 2 -a 0 -i 0 -k MAC
+ -t 2.479021009 -s 2 -d -1 -p MAC -e 38 -c 2 -a 0 -i 0 -k MAC 
- -t 2.479021009 -s 2 -d -1 -p MAC -e 38 -c 2 -a 0 -i 0 -k MAC
h -t 2.479021009 -s 2 -d -1 -p MAC -e 38 -c 2 -a 0 -i 0 -k MAC
r -t 2.479325466 -s 26 -d -1 -p MAC -e 38 -c 2 -a 0 -i 0 -k MAC
+ -t 2.479335466 -s 26 -d 2 -p ack -e 112 -c 2 -a 0 -i 127 -k MAC 
- -t 2.479335466 -s 26 -d 2 -p ack -e 112 -c 2 -a 0 -i 127 -k MAC
h -t 2.479335466 -s 26 -d 2 -p ack -e 112 -c 2 -a 0 -i 127 -k MAC
r -t 2.480231922 -s 2 -d 2 -p ack -e 60 -c 2 -a 0 -i 127 -k MAC
+ -t 2.480241922 -s 2 -d -1 -p MAC -e 38 -c 2 -a 0 -i 0 -k MAC 
- -t 2.480241922 -s 2 -d -1 -p MAC -e 38 -c 2 -a 0 -i 0 -k MAC
h -t 2.480241922 -s 2 -d -1 -p MAC -e 38 -c 2 -a 0 -i 0 -k MAC
r -t 2.480256922 -s 2 -d 2 -p ack -e 60 -c 2 -a 0 -i 127 -k AGT
r -t 2.480546379 -s 26 -d -1 -p MAC -e 38 -c 2 -a 0 -i 0 -k MAC
+ -t 2.500000000 -s 26 -d -1 -p tcp -e 40 -c 2 -a 0 -i 128 -k AGT 
- -t 2.500000000 -s 26 -d -1 -p tcp -e 40 -c 2 -a 0 -i 128 -k AGT
h -t 2.500000000 -s 26 -d -1 -p tcp -e 40 -c 2 -a 0 -i 128 -k AGT
+ -t 2.500000000 -s 26 -d 17 -p tcp -e 60 -c 2 -a 0 -i 128 -k RTR 
- -t 2.500000000 -s 26 -d 17 -p tcp -e 60 -c 2 -a 0 -i 128 -k RTR
h -t 2.500000000 -s 26 -d 17 -p tcp -e 60 -c 2 -a 0 -i 128 -k RTR
+ -t 2.500055000 -s 26 -d -1 -p ARP -e 80 -c 2 -a 0 -i 0 -k MAC 
- -t 2.500055000 -s 26 -d -1 -p ARP -e 80 -c 2 -a 0 -i 0 -k MAC
h -t 2.500055000 -s 26 -d -1 -p ARP -e 80 -c 2 -a 0 -i 0 -k MAC
r -t 2.500695391 -s 17 -d -1 -p ARP -e 28 -c 2 -a 0 -i 0 -k MAC
r -t 2.500695442 -s 0 -d -1 -p ARP -e 28 -c 2 -a 0 -i 0 -k MAC
r -t 2.500695449 -s 14 -d -1 -p ARP -e 28 -c 2 -a 0 -i 0 -k MAC
r -t 2.500695457 -s 2 -d -1 -p ARP -e 28 -c 2 -a 0 -i 0 -k MAC
r -t 2.500695486 -s 13 -d -1 -p ARP -e 28 -c 2 -a 0 -i 0 -k MAC
r -t 2.500695581 -s 47 -d -1 -p ARP -e 28 -c 2 -a 0 -i 0 -k MAC
r -t 2.500695602 -s 44 -d -1 -p ARP -e 28 -c 2 -a 0 -i 0 -k MAC
r -t 2.500695703 -s 48 -d -1 -p ARP -e 28 -c 2 -a 0 -i 0 -k MAC
r -t 2.500695776 -s 19 -d -1 -p ARP -e 28 -c 2 -a 0 -i 0 -k MAC
r -t 2.500695796 -s 37 -d -1 -p ARP -e 28 -c 2 -a 0 -i 0 -k MAC
+ -t 2.500750391 -s 17 -d -1 -p MAC -e 44 -c 2 -a 0 -i 0 -k MAC 
- -t 2.500750391 -s 17 -d -1 -p MAC -e 44 -c 2 -a 0 -i 0 -k MAC
h -t 2.500750391 -s 17 -d -1 -p MAC -e 44 -c 2 -a 0 -i 0 -k MAC
r -t 2.501102783 -s 26 -d -1 -p MAC -e 44 -c 2 -a 0 -i 0 -k MAC
+ -t 2.501112783 -s 26 -d -1 -p MAC -e 38 -c 2 -a 0 -i 0 -k MAC 
- -t 2.501112783 -s 26 -d -1 -p MAC -e 38 -c 2 -a 0 -i 0 -k MAC
h -t 2.501112783 -s 26 -d -1 -p MAC -e 38 -c 2 -a 0 -i 0 -k MAC
r -t 2.501417174 -s 17 -d -1 -p MAC -e 38 -c 2 -a 0 -i 0 -k MAC
+ -t 2.501427174 -s 17 -d -1 -p ARP -e 80 -c 2 -a 0 -i 0 -k MAC 
- -t 2.501427174 -s 17 -d -1 -p ARP -e 80 -c 2 -a 0 -i 0 -k MAC
h -t 2.501427174 -s 17 -d -1 -p ARP -e 80 -c 2 -a 0 -i 0 -k MAC
r -t 2.502067565 -s 26 -d -1 -p ARP -e 28 -c 2 -a 0 -i 0 -k MAC
+ -t 2.502077565 -s 26 -d -1 -p MAC -e 38 -c 2 -a 0 -i 0 -k MAC 
- -t 2.502077565 -s 26 -d -1 -p MAC -e 38 -c 2 -a 0 -i 0 -k MAC
h -t 2.502077565 -s 26 -d -1 -p MAC -e 38 -c 2 -a 0 -i 0 -k MAC
r -t 2.502381956 -s 17 -d -1 -p MAC -e 38 -c 2 -a 0 -i 0 -k MAC
+ -t 2.502671565 -s 26 -d -1 -p MAC -e 44 -c 2 -a 0 -i 0 -k MAC 
- -t 2.502671565 -s 26 -d -1 -p MAC -e 44 -c 2 -a 0 -i 0 -k MAC
h -t 2.502671565 -s 26 -d -1 -p MAC -e 44 -c 2 -a 0 -i 0 -k MAC
r -t 2.503023956 -s 17 -d -1 -p MAC -e 44 -c 2 -a 0 -i 0 -k MAC
+ -t 2.503033956 -s 17 -d -1 -p MAC -e 38 -c 2 -a 0 -i 0 -k MAC 
- -t 2.503033956 -s 17 -d -1 -p MAC -e 38 -c 2 -a 0 -i 0 -k MAC
h -t 2.503033956 -s 17 -d -1 -p MAC -e 38 -c 2 -a 0 -i 0 -k MAC
r -t 2.503338348 -s 26 -d -1 -p MAC -e 38 -c 2 -a 0 -i 0 -k MAC
+ -t 2.503348348 -s 26 -d 17 -p tcp -e 112 -c 2 -a 0 -i 128 -k MAC 
- -t 2.503348348 -s 26 -d 17 -p tcp -e 112 -c 2 -a 0 -i 128 -k MAC
h -t 2.503348348 -s 26 -d 17 -p tcp -e 112 -c 2 -a 0 -i 128 -k MAC
r -t 2.504244739 -s 17 -d 17 -p tcp -e 60 -c 2 -a 0 -i 128 -k MAC
+ -t 2.504254739 -s 17 -d -1 -p MAC -e 38 -c 2 -a 0 -i 0 -k MAC 
- -t 2.504254739 -s 17 -d -1 -p MAC -e 38 -c 2 -a 0 -i 0 -k MAC
h -t 2.504254739 -s 17 -d -1 -p MAC -e 38 -c 2 -a 0 -i 0 -k MAC
r -t 2.504269739 -s 17 -d 17 -p tcp -e 60 -c 2 -a 0 -i 128 -k AGT
+ -t 2.504269739 -s 17 -d -1 -p ack -e 40 -c 2 -a 0 -i 129 -k AGT 
- -t 2.504269739 -s 17 -d -1 -p ack -e 40 -c 2 -a 0 -i 129 -k AGT
h -t 2.504269739 -s 17 -d -1 -p ack -e 40 -c 2 -a 0 -i 129 -k AGT
+ -t 2.504269739 -s 17 -d 26 -p ack -e 60 -c 2 -a 0 -i 129 -k RTR 
- -t 2.504269739 -s 17 -d 26 -p ack -e 60 -c 2 -a 0 -i 129 -k RTR
h -t 2.504269739 -s 17 -d 26 -p ack -e 60 -c 2 -a 0 -i 129 -k RTR
r -t 2.504559130 -s 26 -d -1 -p MAC -e 38 -c 2 -a 0 -i 0 -k MAC
+ -t 2.505048739 -s 17 -d -1 -p MAC -e 44 -c 2 -a 0 -i 0 -k MAC 
- -t 2.505048739 -s 17 -d -1 -p MAC -e 44 -c 2 -a 0 -i 0 -k MAC
h -t 2.505048739 -s 17 -d -1 -p MAC -e 44 -c 2 -a 0 -i 0 -k MAC
r -t 2.505401130 -s 26 -d -1 -p MAC -e 44 -c 2 -a 0 -i 0 -k MAC
+ -t 2.505411130 -s 26 -d -1 -p MAC -e 38 -c 2 -a 0 -i 0 -k MAC 
- -t 2.505411130 -s 26 -d -1 -p MAC -e 38 -c 2 -a 0 -i 0 -k MAC
h -t 2.505411130 -s 26 -d -1 -p MAC -e 38 -c 2 -a 0 -i 0 -k MAC
r -t 2.505715522 -s 17 -d -1 -p MAC -e 38 -c 2 -a 0 -i 0 -k MAC
+ -t 2.505725522 -s 17 -d 26 -p ack -e 112 -c 2 -a 0 -i 129 -k MAC 
- -t 2.505725522 -s 17 -d 26 -p ack -e 112 -c 2 -a 0 -i 129 -k MAC
h -t 2.505725522 -s 17 -d 26 -p ack -e 112 -c 2 -a 0 -i 129 -k MAC
r -t 2.506621913 -s 26 -d 26 -p ack -e 60 -c 2 -a 0 -i 129 -k MAC
+ -t 2.506631913 -s 26 -d -1 -p MAC -e 38 -c 2 -a 0 -i 0 -k MAC 
- -t 2.506631913 -s 26 -d -1 -p MAC -e 38 -c 2 -a 0 -i 0 -k MAC
h -t 2.506631913 -s 26 -d -1 -p MAC -e 38 -c 2 -a 0 -i 0 -k MAC
r -t 2.506646913 -s 26 -d 26 -p ack -e 60 -c 2 -a 0 -i 129 -k AGT
+ -t 2.506646913 -s 26 -d -1 -p tcp -e 1040 -c 2 -a 0 -i 130 -k AGT 
- -t 2.506646913 -s 26 -d -1 -p tcp -e 1040 -c 2 -a 0 -i 130 -k AGT
h -t 2.506646913 -s 26 -d -1 -p tcp -e 1040 -c 2 -a 0 -i 130 -k AGT
+ -t 2.506646913 -s 26 -d 17 -p tcp -e 1060 -c 2 -a 0 -i 130 -k RTR 
- -t 2.506646913 -s 26 -d 17 -p tcp -e 1060 -c 2 -a 0 -i 130 -k RTR
h -t 2.506646913 -s 26 -d 17 -p tcp -e 1060 -c 2 -a 0 -i 130 -k RTR
+ -t 2.506646913 -s 26 -d -1 -p tcp -e 1040 -c 2 -a 0 -i 131 -k AGT 
- -t 2.506646913 -s 26 -d -1 -p tcp -e 1040 -c 2 -a 0 -i 131 -k AGT
h -t 2.506646913 -s 26 -d -1 -p tcp -e 1040 -c 2 -a 0 -i 131 -k AGT
+ -t 2.506646913 -s 26 -d 17 -p tcp -e 1060 -c 2 -a 0 -i 131 -k RTR 
- -t 2.506646913 -s 26 -d 17 -p tcp -e 1060 -c 2 -a 0 -i 131 -k RTR
h -t 2.506646913 -s 26 -d 17 -p tcp -e 1060 -c 2 -a 0 -i 131 -k RTR
r -t 2.506936304 -s 17 -d -1 -p MAC -e 38 -c 2 -a 0 -i 0 -k MAC
+ -t 2.507365913 -s 26 -d -1 -p MAC -e 44 -c 2 -a 0 -i 0 -k MAC 
- -t 2.507365913 -s 26 -d -1 -p MAC -e 44 -c 2 -a 0 -i 0 -k MAC
h -t 2.507365913 -s 26 -d -1 -p MAC -e 44 -c 2 -a 0 -i 0 -k MAC
r -t 2.507718304 -s 17 -d -1 -p MAC -e 44 -c 2 -a 0 -i 0 -k MAC
+ -t 2.507728304 -s 17 -d -1 -p MAC -e 38 -c 2 -a 0 -i 0 -k MAC 
- -t 2.507728304 -s 17 -d -1 -p MAC -e 38 -c 2 -a 0 -i 0 -k MAC
h -t 2.507728304 -s 17 -d -1 -p MAC -e 38 -c 2 -a 0 -i 0 -k MAC
r -t 2.508032696 -s 26 -d -1 -p MAC -e 38 -c 2 -a 0 -i 0 -k MAC
+ -t 2.508042696 -s 26 -d 17 -p tcp -e 1112 -c 2 -a 0 -i 130 -k MAC 
- -t 2.508042696 -s 26 -d 17 -p tcp -e 1112 -c 2 -a 0 -i 130 -k MAC
h -t 2.508042696 -s 26 -d 17 -p tcp -e 1112 -c 2 -a 0 -i 130 -k MAC
r -t 2.516939087 -s 17 -d 17 -p tcp -e 1060 -c 2 -a 0 -i 130 -k MAC
+ -t 2.516949087 -s 17 -d -1 -p MAC -e 38 -c 2 -a 0 -i 0 -k MAC 
- -t 2.516949087 -s 17 -d -1 -p MAC -e 38 -c 2 -a 0 -i 0 -k MAC
h -t 2.516949087 -s 17 -d -1 -p MAC -e 38 -c 2 -a 0 -i 0 -k MAC
r -t 2.516964087 -s 17 -d 17 -p tcp -e 1060 -c 2 -a 0 -i 130 -k AGT
+ -t 2.516964087 -s 17 -d -1 -p ack -e 40 -c 2 -a 0 -i 132 -k AGT 
- -t 2.516964087 -s 17 -d -1 -p ack -e 40 -c 2 -a 0 -i 132 -k AGT
h -t 2.516964087 -s 17 -d -1 -p ack -e 40 -c 2 -a 0 -i 132 -k AGT
+ -t 2.516964087 -s 17 -d 26 -p ack -e 60 -c 2 -a 0 -i 132 -k RTR 
- -t 2.516964087 -s 17 -d 26 -p ack -e 60 -c 2 -a 0 -i 132 -k RTR
h -t 2.516964087 -s 17 -d 26 -p ack -e 60 -c 2 -a 0 -i 132 -k RTR
r -t 2.517253478 -s 26 -d -1 -p MAC -e 38 -c 2 -a 0 -i 0 -k MAC
+ -t 2.517443087 -s 17 -d -1 -p MAC -e 44 -c 2 -a 0 -i 0 -k MAC 
- -t 2.517443087 -s 17 -d -1 -p MAC -e 44 -c 2 -a 0 -i 0 -k MAC
h -t 2.517443087 -s 17 -d -1 -p MAC -e 44 -c 2 -a 0 -i 0 -k MAC
r -t 2.517795478 -s 26 -d -1 -p MAC -e 44 -c 2 -a 0 -i 0 -k MAC
+ -t 2.517805478 -s 26 -d -1 -p MAC -e 38 -c 2 -a 0 -i 0 -k MAC 
- -t 2.517805478 -s 26 -d -1 -p MAC -e 38 -c 2 -a 0 -i 0 -k MAC
h -t 2.517805478 -s 26 -d -1 -p MAC -e 38 -c 2 -a 0 -i 0 -k MAC
r -t 2.518109869 -s 17 -d -1 -p MAC -e 38 -c 2 -a 0 -i 0 -k MAC
+ -t 2.518119869 -s 17 -d 26 -p ack -e 112 -c 2 -a 0 -i 132 -k MAC 
- -t 2.518119869 -s 17 -d 26 -p ack -e 112 -c 2 -a 0 -i 132 -k MAC
h -t 2.518119869 -s 17 -d 26 -p ack -e 112 -c 2 -a 0 -i 132 -k MAC
r -t 2.519016261 -s 26 -d 26 -p ack -e 60 -c 2 -a 0 -i 132 -k MAC
+ -t 2.519026261 -s 26 -d -1 -p MAC -e 38 -c 2 -a 0 -i 0 -k MAC 
- -t 2.519026261 -s 26 -d -1 -p MAC -e 38 -c 2 -a 0 -i 0 -k MAC
h -t 2.519026261 -s 26 -d -1 -p MAC -e 38 -c 2 -a 0 -i 0 -k MAC
r -t 2.519041261 -s 26 -d 26 -p ack -e 60 -c 2 -a 0 -i 132 -k AGT
+ -t 2.519041261 -s 26 -d -1 -p tcp -e 1040 -c 2 -a 0 -i 133 -k AGT 
- -t 2.519041261 -s 26 -d -1 -p tcp -e 1040 -c 2 -a 0 -i 133 -k AGT
h -t 2.519041261 -s 26 -d -1 -p tcp -e 1040 -c 2 -a 0 -i 133 -k AGT
+ -t 2.519041261 -s 26 -d 17 -p tcp -e 1060 -c 2 -a 0 -i 133 -k RTR 
- -t 2.519041261 -s 26 -d 17 -p tcp -e 1060 -c 2 -a 0 -i 133 -k RTR
h -t 2.519041261 -s 26 -d 17 -p tcp -e 1060 -c 2 -a 0 -i 133 -k RTR
+ -t 2.519041261 -s 26 -d -1 -p tcp -e 1040 -c 2 -a 0 -i 134 -k AGT 
- -t 2.519041261 -s 26 -d -1 -p tcp -e 1040 -c 2 -a 0 -i 134 -k AGT
h -t 2.519041261 -s 26 -d -1 -p tcp -e 1040 -c 2 -a 0 -i 134 -k AGT
+ -t 2.519041261 -s 26 -d 17 -p tcp -e 1060 -c 2 -a 0 -i 134 -k RTR 
- -t 2.519041261 -s 26 -d 17 -p tcp -e 1060 -c 2 -a 0 -i 134 -k RTR
h -t 2.519041261 -s 26 -d 17 -p tcp -e 1060 -c 2 -a 0 -i 134 -k RTR
r -t 2.519330652 -s 17 -d -1 -p MAC -e 38 -c 2 -a 0 -i 0 -k MAC
+ -t 2.519740261 -s 26 -d -1 -p MAC -e 44 -c 2 -a 0 -i 0 -k MAC 
- -t 2.519740261 -s 26 -d -1 -p MAC -e 44 -c 2 -a 0 -i 0 -k MAC
h -t 2.519740261 -s 26 -d -1 -p MAC -e 44 -c 2 -a 0 -i 0 -k MAC
r -t 2.520092652 -s 17 -d -1 -p MAC -e 44 -c 2 -a 0 -i 0 -k MAC
+ -t 2.520102652 -s 17 -d -1 -p MAC -e 38 -c 2 -a 0 -i 0 -k MAC 
- -t 2.520102652 -s 17 -d -1 -p MAC -e 38 -c 2 -a 0 -i 0 -k MAC
h -t 2.520102652 -s 17 -d -1 -p MAC -e 38 -c 2 -a 0 -i 0 -k MAC
r -t 2.520407043 -s 26 -d -1 -p MAC -e 38 -c 2 -a 0 -i 0 -k MAC
+ -t 2.520417043 -s 26 -d 17 -p tcp -e 1112 -c 2 -a 0 -i 131 -k MAC 
- -t 2.520417043 -s 26 -d 17 -p tcp -e 1112 -c 2 -a 0 -i 131 -k MAC
h -t 2.520417043 -s 26 -d 17 -p tcp -e 1112 -c 2 -a 0 -i 131 -k MAC
r -t 2.529313435 -s 17 -d 17 -p tcp -e 1060 -c 2 -a 0 -i 131 -k MAC
+ -t 2.529323435 -s 17 -d -1 -p MAC -e 38 -c 2 -a 0 -i 0 -k MAC 
- -t 2.529323435 -s 17 -d -1 -p MAC -e 38 -c 2 -a 0 -i 0 -k MAC
h -t 2.529323435 -s 17 -d -1 -p MAC -e 38 -c 2 -a 0 -i 0 -k MAC
r -t 2.529338435 -s 17 -d 17 -p tcp -e 1060 -c 2 -a 0 -i 131 -k AGT
+ -t 2.529338435 -s 17 -d -1 -p ack -e 40 -c 2 -a 0 -i 135 -k AGT 
- -t 2.529338435 -s 17 -d -1 -p ack -e 40 -c 2 -a 0 -i 135 -k AGT
h -t 2.529338435 -s 17 -d -1 -p ack -e 40 -c 2 -a 0 -i 135 -k AGT
+ -t 2.529338435 -s 17 -d 26 -p ack -e 60 -c 2 -a 0 -i 135 -k RTR 
- -t 2.529338435 -s 17 -d 26 -p ack -e 60 -c 2 -a 0 -i 135 -k RTR
h -t 2.529338435 -s 17 -d 26 -p ack -e 60 -c 2 -a 0 -i 135 -k RTR
r -t 2.529627826 -s 26 -d -1 -p MAC -e 38 -c 2 -a 0 -i 0 -k MAC
+ -t 2.529717435 -s 17 -d -1 -p MAC -e 44 -c 2 -a 0 -i 0 -k MAC 
- -t 2.529717435 -s 17 -d -1 -p MAC -e 44 -c 2 -a 0 -i 0 -k MAC
h -t 2.529717435 -s 17 -d -1 -p MAC -e 44 -c 2 -a 0 -i 0 -k MAC
r -t 2.530069826 -s 26 -d -1 -p MAC -e 44 -c 2 -a 0 -i 0 -k MAC
+ -t 2.530079826 -s 26 -d -1 -p MAC -e 38 -c 2 -a 0 -i 0 -k MAC 
- -t 2.530079826 -s 26 -d -1 -p MAC -e 38 -c 2 -a 0 -i 0 -k MAC
h -t 2.530079826 -s 26 -d -1 -p MAC -e 38 -c 2 -a 0 -i 0 -k MAC
r -t 2.530384217 -s 17 -d -1 -p MAC -e 38 -c 2 -a 0 -i 0 -k MAC
+ -t 2.530394217 -s 17 -d 26 -p ack -e 112 -c 2 -a 0 -i 135 -k MAC 
- -t 2.530394217 -s 17 -d 26 -p ack -e 112 -c 2 -a 0 -i 135 -k MAC
h -t 2.530394217 -s 17 -d 26 -p ack -e 112 -c 2 -a 0 -i 135 -k MAC
r -t 2.531290608 -s 26 -d 26 -p ack -e 60 -c 2 -a 0 -i 135 -k MAC
+ -t 2.531300608 -s 26 -d -1 -p MAC -e 38 -c 2 -a 0 -i 0 -k MAC 
- -t 2.531300608 -s 26 -d -1 -p MAC -e 38 -c 2 -a 0 -i 0 -k MAC
h -t 2.531300608 -s 26 -d -1 -p MAC -e 38 -c 2 -a 0 -i 0 -k MAC
r -t 2.531315608 -s 26 -d 26 -p ack -e 60 -c 2 -a 0 -i 135 -k AGT
+ -t 2.531315608 -s 26 -d -1 -p tcp -e 1040 -c 2 -a 0 -i 136 -k AGT 
- -t 2.531315608 -s 26 -d -1 -p tcp -e 1040 -c 2 -a 0 -i 136 -k AGT
h -t 2.531315608 -s 26 -d -1 -p tcp -e 1040 -c 2 -a 0 -i 136 -k AGT
+ -t 2.531315608 -s 26 -d 17 -p tcp -e 1060 -c 2 -a 0 -i 136 -k RTR 
- -t 2.531315608 -s 26 -d 17 -p tcp -e 1060 -c 2 -a 0 -i 136 -k RTR
h -t 2.531315608 -s 26 -d 17 -p tcp -e 1060 -c 2 -a 0 -i 136 -k RTR
+ -t 2.531315608 -s 26 -d -1 -p tcp -e 1040 -c 2 -a 0 -i 137 -k AGT 
- -t 2.531315608 -s 26 -d -1 -p tcp -e 1040 -c 2 -a 0 -i 137 -k AGT
h -t 2.531315608 -s 26 -d -1 -p tcp -e 1040 -c 2 -a 0 -i 137 -k AGT
+ -t 2.531315608 -s 26 -d 17 -p tcp -e 1060 -c 2 -a 0 -i 137 -k RTR 
- -t 2.531315608 -s 26 -d 17 -p tcp -e 1060 -c 2 -a 0 -i 137 -k RTR
h -t 2.531315608 -s 26 -d 17 -p tcp -e 1060 -c 2 -a 0 -i 137 -k RTR
r -t 2.531605000 -s 17 -d -1 -p MAC -e 38 -c 2 -a 0 -i 0 -k MAC
+ -t 2.532054608 -s 26 -d -1 -p MAC -e 44 -c 2 -a 0 -i 0 -k MAC 
- -t 2.532054608 -s 26 -d -1 -p MAC -e 44 -c 2 -a 0 -i 0 -k MAC
h -t 2.532054608 -s 26 -d -1 -p MAC -e 44 -c 2 -a 0 -i 0 -k MAC
r -t 2.532407000 -s 17 -d -1 -p MAC -e 44 -c 2 -a 0 -i 0 -k MAC
+ -t 2.532417000 -s 17 -d -1 -p MAC -e 38 -c 2 -a 0 -i 0 -k MAC 
- -t 2.532417000 -s 17 -d -1 -p MAC -e 38 -c 2 -a 0 -i 0 -k MAC
h -t 2.532417000 -s 17 -d -1 -p MAC -e 38 -c 2 -a 0 -i 0 -k MAC
r -t 2.532721391 -s 26 -d -1 -p MAC -e 38 -c 2 -a 0 -i 0 -k MAC
+ -t 2.532731391 -s 26 -d 17 -p tcp -e 1112 -c 2 -a 0 -i 133 -k MAC 
- -t 2.532731391 -s 26 -d 17 -p tcp -e 1112 -c 2 -a 0 -i 133 -k MAC
h -t 2.532731391 -s 26 -d 17 -p tcp -e 1112 -c 2 -a 0 -i 133 -k MAC
r -t 2.541627782 -s 17 -d 17 -p tcp -e 1060 -c 2 -a 0 -i 133 -k MAC
+ -t 2.541637782 -s 17 -d -1 -p MAC -e 38 -c 2 -a 0 -i 0 -k MAC 
- -t 2.541637782 -s 17 -d -1 -p MAC -e 38 -c 2 -a 0 -i 0 -k MAC
h -t 2.541637782 -s 17 -d -1 -p MAC -e 38 -c 2 -a 0 -i 0 -k MAC
r -t 2.541652782 -s 17 -d 17 -p tcp -e 1060 -c 2 -a 0 -i 133 -k AGT
+ -t 2.541652782 -s 17 -d -1 -p ack -e 40 -c 2 -a 0 -i 138 -k AGT 
- -t 2.541652782 -s 17 -d -1 -p ack -e 40 -c 2 -a 0 -i 138 -k AGT
h -t 2.541652782 -s 17 -d -1 -p ack -e 40 -c 2 -a 0 -i 138 -k AGT
+ -t 2.541652782 -s 17 -d 26 -p ack -e 60 -c 2 -a 0 -i 138 -k RTR 
- -t 2.541652782 -s 17 -d 26 -p ack -e 60 -c 2 -a 0 -i 138 -k RTR
h -t 2.541652782 -s 17 -d 26 -p ack -e 60 -c 2 -a 0 -i 138 -k RTR
r -t 2.541942174 -s 26 -d -1 -p MAC -e 38 -c 2 -a 0 -i 0 -k MAC
+ -t 2.542132174 -s 26 -d -1 -p MAC -e 44 -c 2 -a 0 -i 0 -k MAC 
- -t 2.542132174 -s 26 -d -1 -p MAC -e 44 -c 2 -a 0 -i 0 -k MAC
h -t 2.542132174 -s 26 -d -1 -p MAC -e 44 -c 2 -a 0 -i 0 -k MAC
r -t 2.542484565 -s 17 -d -1 -p MAC -e 44 -c 2 -a 0 -i 0 -k MAC
+ -t 2.542494565 -s 17 -d -1 -p MAC -e 38 -c 2 -a 0 -i 0 -k MAC 
- -t 2.542494565 -s 17 -d -1 -p MAC -e 38 -c 2 -a 0 -i 0 -k MAC
h -t 2.542494565 -s 17 -d -1 -p MAC -e 38 -c 2 -a 0 -i 0 -k MAC
r -t 2.542798956 -s 26 -d -1 -p MAC -e 38 -c 2 -a 0 -i 0 -k MAC
+ -t 2.542808956 -s 26 -d 17 -p tcp -e 1112 -c 2 -a 0 -i 134 -k MAC 
- -t 2.542808956 -s 26 -d 17 -p tcp -e 1112 -c 2 -a 0 -i 134 -k MAC
h -t 2.542808956 -s 26 -d 17 -p tcp -e 1112 -c 2 -a 0 -i 134 -k MAC
n -t 2.5499999999999998 -s 17 -S COLOR -c orange -o cyan -i orange -I cyan
r -t 2.551705348 -s 17 -d 17 -p tcp -e 1060 -c 2 -a 0 -i 134 -k MAC
+ -t 2.551715348 -s 17 -d -1 -p MAC -e 38 -c 2 -a 0 -i 0 -k MAC 
- -t 2.551715348 -s 17 -d -1 -p MAC -e 38 -c 2 -a 0 -i 0 -k MAC
h -t 2.551715348 -s 17 -d -1 -p MAC -e 38 -c 2 -a 0 -i 0 -k MAC
r -t 2.551730348 -s 17 -d 17 -p tcp -e 1060 -c 2 -a 0 -i 134 -k AGT
+ -t 2.551730348 -s 17 -d -1 -p ack -e 40 -c 2 -a 0 -i 139 -k AGT 
- -t 2.551730348 -s 17 -d -1 -p ack -e 40 -c 2 -a 0 -i 139 -k AGT
h -t 2.551730348 -s 17 -d -1 -p ack -e 40 -c 2 -a 0 -i 139 -k AGT
+ -t 2.551730348 -s 17 -d 26 -p ack -e 60 -c 2 -a 0 -i 139 -k RTR 
- -t 2.551730348 -s 17 -d 26 -p ack -e 60 -c 2 -a 0 -i 139 -k RTR
h -t 2.551730348 -s 17 -d 26 -p ack -e 60 -c 2 -a 0 -i 139 -k RTR
r -t 2.552019739 -s 26 -d -1 -p MAC -e 38 -c 2 -a 0 -i 0 -k MAC
+ -t 2.552149348 -s 17 -d -1 -p MAC -e 44 -c 2 -a 0 -i 0 -k MAC 
- -t 2.552149348 -s 17 -d -1 -p MAC -e 44 -c 2 -a 0 -i 0 -k MAC
h -t 2.552149348 -s 17 -d -1 -p MAC -e 44 -c 2 -a 0 -i 0 -k MAC
r -t 2.552501739 -s 26 -d -1 -p MAC -e 44 -c 2 -a 0 -i 0 -k MAC
+ -t 2.552511739 -s 26 -d -1 -p MAC -e 38 -c 2 -a 0 -i 0 -k MAC 
- -t 2.552511739 -s 26 -d -1 -p MAC -e 38 -c 2 -a 0 -i 0 -k MAC
h -t 2.552511739 -s 26 -d -1 -p MAC -e 38 -c 2 -a 0 -i 0 -k MAC
r -t 2.552816130 -s 17 -d -1 -p MAC -e 38 -c 2 -a 0 -i 0 -k MAC
+ -t 2.552826130 -s 17 -d 26 -p ack -e 112 -c 2 -a 0 -i 138 -k MAC 
- -t 2.552826130 -s 17 -d 26 -p ack -e 112 -c 2 -a 0 -i 138 -k MAC
h -t 2.552826130 -s 17 -d 26 -p ack -e 112 -c 2 -a 0 -i 138 -k MAC
r -t 2.553722521 -s 26 -d 26 -p ack -e 60 -c 2 -a 0 -i 138 -k MAC
+ -t 2.553732521 -s 26 -d -1 -p MAC -e 38 -c 2 -a 0 -i 0 -k MAC 
- -t 2.553732521 -s 26 -d -1 -p MAC -e 38 -c 2 -a 0 -i 0 -k MAC
h -t 2.553732521 -s 26 -d -1 -p MAC -e 38 -c 2 -a 0 -i 0 -k MAC
r -t 2.553747521 -s 26 -d 26 -p ack -e 60 -c 2 -a 0 -i 138 -k AGT
r -t 2.554036913 -s 17 -d -1 -p MAC -e 38 -c 2 -a 0 -i 0 -k MAC
+ -t 2.554466913 -s 17 -d -1 -p MAC -e 44 -c 2 -a 0 -i 0 -k MAC 
- -t 2.554466913 -s 17 -d -1 -p MAC -e 44 -c 2 -a 0 -i 0 -k MAC
h -t 2.554466913 -s 17 -d -1 -p MAC -e 44 -c 2 -a 0 -i 0 -k MAC
r -t 2.554819304 -s 26 -d -1 -p MAC -e 44 -c 2 -a 0 -i 0 -k MAC
+ -t 2.554829304 -s 26 -d -1 -p MAC -e 38 -c 2 -a 0 -i 0 -k MAC 
- -t 2.554829304 -s 26 -d -1 -p MAC -e 38 -c 2 -a 0 -i 0 -k MAC
h -t 2.554829304 -s 26 -d -1 -p MAC -e 38 -c 2 -a 0 -i 0 -k MAC
r -t 2.555133695 -s 17 -d -1 -p MAC -e 38 -c 2 -a 0 -i 0 -k MAC
+ -t 2.555143695 -s 17 -d 26 -p ack -e 112 -c 2 -a 0 -i 139 -k MAC 
- -t 2.555143695 -s 17 -d 26 -p ack -e 112 -c 2 -a 0 -i 139 -k MAC
h -t 2.555143695 -s 17 -d 26 -p ack -e 112 -c 2 -a 0 -i 139 -k MAC
r -t 2.556040087 -s 26 -d 26 -p ack -e 60 -c 2 -a 0 -i 139 -k MAC
+ -t 2.556050087 -s 26 -d -1 -p MAC -e 38 -c 2 -a 0 -i 0 -k MAC 
- -t 2.556050087 -s 26 -d -1 -p MAC -e 38 -c 2 -a 0 -i 0 -k MAC
h -t 2.556050087 -s 26 -d -1 -p MAC -e 38 -c 2 -a 0 -i 0 -k MAC
r -t 2.556065087 -s 26 -d 26 -p ack -e 60 -c 2 -a 0 -i 139 -k AGT
r -t 2.556354478 -s 17 -d -1 -p MAC -e 38 -c 2 -a 0 -i 0 -k MAC
+ -t 2.556484087 -s 26 -d -1 -p MAC -e 44 -c 2 -a 0 -i 0 -k MAC 
- -t 2.556484087 -s 26 -d -1 -p MAC -e 44 -c 2 -a 0 -i 0 -k MAC
h -t 2.556484087 -s 26 -d -1 -p MAC -e 44 -c 2 -a 0 -i 0 -k MAC
r -t 2.556836478 -s 17 -d -1 -p MAC -e 44 -c 2 -a 0 -i 0 -k MAC
+ -t 2.556846478 -s 17 -d -1 -p MAC -e 38 -c 2 -a 0 -i 0 -k MAC 
- -t 2.556846478 -s 17 -d -1 -p MAC -e 38 -c 2 -a 0 -i 0 -k MAC
h -t 2.556846478 -s 17 -d -1 -p MAC -e 38 -c 2 -a 0 -i 0 -k MAC
r -t 2.557150869 -s 26 -d -1 -p MAC -e 38 -c 2 -a 0 -i 0 -k MAC
+ -t 2.557160869 -s 26 -d 17 -p tcp -e 1112 -c 2 -a 0 -i 136 -k MAC 
- -t 2.557160869 -s 26 -d 17 -p tcp -e 1112 -c 2 -a 0 -i 136 -k MAC
h -t 2.557160869 -s 26 -d 17 -p tcp -e 1112 -c 2 -a 0 -i 136 -k MAC
r -t 2.566057260 -s 17 -d 17 -p tcp -e 1060 -c 2 -a 0 -i 136 -k MAC
+ -t 2.566067260 -s 17 -d -1 -p MAC -e 38 -c 2 -a 0 -i 0 -k MAC 
- -t 2.566067260 -s 17 -d -1 -p MAC -e 38 -c 2 -a 0 -i 0 -k MAC
h -t 2.566067260 -s 17 -d -1 -p MAC -e 38 -c 2 -a 0 -i 0 -k MAC
r -t 2.566082260 -s 17 -d 17 -p tcp -e 1060 -c 2 -a 0 -i 136 -k AGT
+ -t 2.566082260 -s 17 -d -1 -p ack -e 40 -c 2 -a 0 -i 140 -k AGT 
- -t 2.566082260 -s 17 -d -1 -p ack -e 40 -c 2 -a 0 -i 140 -k AGT
h -t 2.566082260 -s 17 -d -1 -p ack -e 40 -c 2 -a 0 -i 140 -k AGT
+ -t 2.566082260 -s 17 -d 26 -p ack -e 60 -c 2 -a 0 -i 140 -k RTR 
- -t 2.566082260 -s 17 -d 26 -p ack -e 60 -c 2 -a 0 -i 140 -k RTR
h -t 2.566082260 -s 17 -d 26 -p ack -e 60 -c 2 -a 0 -i 140 -k RTR
r -t 2.566371652 -s 26 -d -1 -p MAC -e 38 -c 2 -a 0 -i 0 -k MAC
+ -t 2.566421652 -s 26 -d -1 -p MAC -e 44 -c 2 -a 0 -i 0 -k MAC 
- -t 2.566421652 -s 26 -d -1 -p MAC -e 44 -c 2 -a 0 -i 0 -k MAC
h -t 2.566421652 -s 26 -d -1 -p MAC -e 44 -c 2 -a 0 -i 0 -k MAC
r -t 2.566774043 -s 17 -d -1 -p MAC -e 44 -c 2 -a 0 -i 0 -k MAC
+ -t 2.566784043 -s 17 -d -1 -p MAC -e 38 -c 2 -a 0 -i 0 -k MAC 
- -t 2.566784043 -s 17 -d -1 -p MAC -e 38 -c 2 -a 0 -i 0 -k MAC
h -t 2.566784043 -s 17 -d -1 -p MAC -e 38 -c 2 -a 0 -i 0 -k MAC
r -t 2.567088434 -s 26 -d -1 -p MAC -e 38 -c 2 -a 0 -i 0 -k MAC
+ -t 2.567098434 -s 26 -d 17 -p tcp -e 1112 -c 2 -a 0 -i 137 -k MAC 
- -t 2.567098434 -s 26 -d 17 -p tcp -e 1112 -c 2 -a 0 -i 137 -k MAC
h -t 2.567098434 -s 26 -d 17 -p tcp -e 1112 -c 2 -a 0 -i 137 -k MAC
r -t 2.575994826 -s 17 -d 17 -p tcp -e 1060 -c 2 -a 0 -i 137 -k MAC
+ -t 2.576004826 -s 17 -d -1 -p MAC -e 38 -c 2 -a 0 -i 0 -k MAC 
- -t 2.576004826 -s 17 -d -1 -p MAC -e 38 -c 2 -a 0 -i 0 -k MAC
h -t 2.576004826 -s 17 -d -1 -p MAC -e 38 -c 2 -a 0 -i 0 -k MAC
r -t 2.576019826 -s 17 -d 17 -p tcp -e 1060 -c 2 -a 0 -i 137 -k AGT
+ -t 2.576019826 -s 17 -d -1 -p ack -e 40 -c 2 -a 0 -i 141 -k AGT 
- -t 2.576019826 -s 17 -d -1 -p ack -e 40 -c 2 -a 0 -i 141 -k AGT
h -t 2.576019826 -s 17 -d -1 -p ack -e 40 -c 2 -a 0 -i 141 -k AGT
+ -t 2.576019826 -s 17 -d 26 -p ack -e 60 -c 2 -a 0 -i 141 -k RTR 
- -t 2.576019826 -s 17 -d 26 -p ack -e 60 -c 2 -a 0 -i 141 -k RTR
h -t 2.576019826 -s 17 -d 26 -p ack -e 60 -c 2 -a 0 -i 141 -k RTR
r -t 2.576309217 -s 26 -d -1 -p MAC -e 38 -c 2 -a 0 -i 0 -k MAC
+ -t 2.576698826 -s 17 -d -1 -p MAC -e 44 -c 2 -a 0 -i 0 -k MAC 
- -t 2.576698826 -s 17 -d -1 -p MAC -e 44 -c 2 -a 0 -i 0 -k MAC
h -t 2.576698826 -s 17 -d -1 -p MAC -e 44 -c 2 -a 0 -i 0 -k MAC
r -t 2.577051217 -s 26 -d -1 -p MAC -e 44 -c 2 -a 0 -i 0 -k MAC
+ -t 2.577061217 -s 26 -d -1 -p MAC -e 38 -c 2 -a 0 -i 0 -k MAC 
- -t 2.577061217 -s 26 -d -1 -p MAC -e 38 -c 2 -a 0 -i 0 -k MAC
h -t 2.577061217 -s 26 -d -1 -p MAC -e 38 -c 2 -a 0 -i 0 -k MAC
r -t 2.577365608 -s 17 -d -1 -p MAC -e 38 -c 2 -a 0 -i 0 -k MAC
+ -t 2.577375608 -s 17 -d 26 -p ack -e 112 -c 2 -a 0 -i 140 -k MAC 
- -t 2.577375608 -s 17 -d 26 -p ack -e 112 -c 2 -a 0 -i 140 -k MAC
h -t 2.577375608 -s 17 -d 26 -p ack -e 112 -c 2 -a 0 -i 140 -k MAC
r -t 2.578272000 -s 26 -d 26 -p ack -e 60 -c 2 -a 0 -i 140 -k MAC
+ -t 2.578282000 -s 26 -d -1 -p MAC -e 38 -c 2 -a 0 -i 0 -k MAC 
- -t 2.578282000 -s 26 -d -1 -p MAC -e 38 -c 2 -a 0 -i 0 -k MAC
h -t 2.578282000 -s 26 -d -1 -p MAC -e 38 -c 2 -a 0 -i 0 -k MAC
r -t 2.578297000 -s 26 -d 26 -p ack -e 60 -c 2 -a 0 -i 140 -k AGT
r -t 2.578586391 -s 17 -d -1 -p MAC -e 38 -c 2 -a 0 -i 0 -k MAC
+ -t 2.578636391 -s 17 -d -1 -p MAC -e 44 -c 2 -a 0 -i 0 -k MAC 
- -t 2.578636391 -s 17 -d -1 -p MAC -e 44 -c 2 -a 0 -i 0 -k MAC
h -t 2.578636391 -s 17 -d -1 -p MAC -e 44 -c 2 -a 0 -i 0 -k MAC
r -t 2.578988782 -s 26 -d -1 -p MAC -e 44 -c 2 -a 0 -i 0 -k MAC
+ -t 2.578998782 -s 26 -d -1 -p MAC -e 38 -c 2 -a 0 -i 0 -k MAC 
- -t 2.578998782 -s 26 -d -1 -p MAC -e 38 -c 2 -a 0 -i 0 -k MAC
h -t 2.578998782 -s 26 -d -1 -p MAC -e 38 -c 2 -a 0 -i 0 -k MAC
r -t 2.579303173 -s 17 -d -1 -p MAC -e 38 -c 2 -a 0 -i 0 -k MAC
+ -t 2.579313173 -s 17 -d 26 -p ack -e 112 -c 2 -a 0 -i 141 -k MAC 
- -t 2.579313173 -s 17 -d 26 -p ack -e 112 -c 2 -a 0 -i 141 -k MAC
h -t 2.579313173 -s 17 -d 26 -p ack -e 112 -c 2 -a 0 -i 141 -k MAC
r -t 2.580209565 -s 26 -d 26 -p ack -e 60 -c 2 -a 0 -i 141 -k MAC
+ -t 2.580219565 -s 26 -d -1 -p MAC -e 38 -c 2 -a 0 -i 0 -k MAC 
- -t 2.580219565 -s 26 -d -1 -p MAC -e 38 -c 2 -a 0 -i 0 -k MAC
h -t 2.580219565 -s 26 -d -1 -p MAC -e 38 -c 2 -a 0 -i 0 -k MAC
r -t 2.580234565 -s 26 -d 26 -p ack -e 60 -c 2 -a 0 -i 141 -k AGT
r -t 2.580523956 -s 17 -d -1 -p MAC -e 38 -c 2 -a 0 -i 0 -k MAC
+ -t 2.600000000 -s 17 -d -1 -p tcp -e 40 -c 2 -a 0 -i 142 -k AGT 
- -t 2.600000000 -s 17 -d -1 -p tcp -e 40 -c 2 -a 0 -i 142 -k AGT
h -t 2.600000000 -s 17 -d -1 -p tcp -e 40 -c 2 -a 0 -i 142 -k AGT
+ -t 2.600000000 -s 17 -d 19 -p tcp -e 60 -c 2 -a 0 -i 142 -k RTR 
- -t 2.600000000 -s 17 -d 19 -p tcp -e 60 -c 2 -a 0 -i 142 -k RTR
h -t 2.600000000 -s 17 -d 19 -p tcp -e 60 -c 2 -a 0 -i 142 -k RTR
+ -t 2.600075000 -s 17 -d -1 -p MAC -e 44 -c 2 -a 0 -i 0 -k MAC 
- -t 2.600075000 -s 17 -d -1 -p MAC -e 44 -c 2 -a 0 -i 0 -k MAC
h -t 2.600075000 -s 17 -d -1 -p MAC -e 44 -c 2 -a 0 -i 0 -k MAC
r -t 2.600427385 -s 19 -d -1 -p MAC -e 44 -c 2 -a 0 -i 0 -k MAC
+ -t 2.600437385 -s 19 -d -1 -p MAC -e 38 -c 2 -a 0 -i 0 -k MAC 
- -t 2.600437385 -s 19 -d -1 -p MAC -e 38 -c 2 -a 0 -i 0 -k MAC
h -t 2.600437385 -s 19 -d -1 -p MAC -e 38 -c 2 -a 0 -i 0 -k MAC
r -t 2.600741769 -s 17 -d -1 -p MAC -e 38 -c 2 -a 0 -i 0 -k MAC
+ -t 2.600751769 -s 17 -d 19 -p tcp -e 112 -c 2 -a 0 -i 142 -k MAC 
- -t 2.600751769 -s 17 -d 19 -p tcp -e 112 -c 2 -a 0 -i 142 -k MAC
h -t 2.600751769 -s 17 -d 19 -p tcp -e 112 -c 2 -a 0 -i 142 -k MAC
r -t 2.601648154 -s 19 -d 19 -p tcp -e 60 -c 2 -a 0 -i 142 -k MAC
+ -t 2.601658154 -s 19 -d -1 -p MAC -e 38 -c 2 -a 0 -i 0 -k MAC 
- -t 2.601658154 -s 19 -d -1 -p MAC -e 38 -c 2 -a 0 -i 0 -k MAC
h -t 2.601658154 -s 19 -d -1 -p MAC -e 38 -c 2 -a 0 -i 0 -k MAC
r -t 2.601673154 -s 19 -d 19 -p tcp -e 60 -c 2 -a 0 -i 142 -k AGT
+ -t 2.601673154 -s 19 -d -1 -p ack -e 40 -c 2 -a 0 -i 143 -k AGT 
- -t 2.601673154 -s 19 -d -1 -p ack -e 40 -c 2 -a 0 -i 143 -k AGT
h -t 2.601673154 -s 19 -d -1 -p ack -e 40 -c 2 -a 0 -i 143 -k AGT
+ -t 2.601673154 -s 19 -d 17 -p ack -e 60 -c 2 -a 0 -i 143 -k RTR 
- -t 2.601673154 -s 19 -d 17 -p ack -e 60 -c 2 -a 0 -i 143 -k RTR
h -t 2.601673154 -s 19 -d 17 -p ack -e 60 -c 2 -a 0 -i 143 -k RTR
r -t 2.601962538 -s 17 -d -1 -p MAC -e 38 -c 2 -a 0 -i 0 -k MAC
+ -t 2.602412154 -s 19 -d -1 -p ARP -e 80 -c 2 -a 0 -i 0 -k MAC 
- -t 2.602412154 -s 19 -d -1 -p ARP -e 80 -c 2 -a 0 -i 0 -k MAC
h -t 2.602412154 -s 19 -d -1 -p ARP -e 80 -c 2 -a 0 -i 0 -k MAC
r -t 2.603052497 -s 20 -d -1 -p ARP -e 28 -c 2 -a 0 -i 0 -k MAC
r -t 2.603052531 -s 37 -d -1 -p ARP -e 28 -c 2 -a 0 -i 0 -k MAC
r -t 2.603052538 -s 17 -d -1 -p ARP -e 28 -c 2 -a 0 -i 0 -k MAC
r -t 2.603052721 -s 7 -d -1 -p ARP -e 28 -c 2 -a 0 -i 0 -k MAC
r -t 2.603052739 -s 29 -d -1 -p ARP -e 28 -c 2 -a 0 -i 0 -k MAC
r -t 2.603052747 -s 0 -d -1 -p ARP -e 28 -c 2 -a 0 -i 0 -k MAC
r -t 2.603052777 -s 12 -d -1 -p ARP -e 28 -c 2 -a 0 -i 0 -k MAC
r -t 2.603052827 -s 14 -d -1 -p ARP -e 28 -c 2 -a 0 -i 0 -k MAC
r -t 2.603052859 -s 42 -d -1 -p ARP -e 28 -c 2 -a 0 -i 0 -k MAC
r -t 2.603052877 -s 43 -d -1 -p ARP -e 28 -c 2 -a 0 -i 0 -k MAC
r -t 2.603052929 -s 26 -d -1 -p ARP -e 28 -c 2 -a 0 -i 0 -k MAC
r -t 2.603052945 -s 3 -d -1 -p ARP -e 28 -c 2 -a 0 -i 0 -k MAC
+ -t 2.603107538 -s 17 -d -1 -p MAC -e 44 -c 2 -a 0 -i 0 -k MAC 
- -t 2.603107538 -s 17 -d -1 -p MAC -e 44 -c 2 -a 0 -i 0 -k MAC
h -t 2.603107538 -s 17 -d -1 -p MAC -e 44 -c 2 -a 0 -i 0 -k MAC
r -t 2.603459923 -s 19 -d -1 -p MAC -e 44 -c 2 -a 0 -i 0 -k MAC
+ -t 2.603469923 -s 19 -d -1 -p MAC -e 38 -c 2 -a 0 -i 0 -k MAC 
- -t 2.603469923 -s 19 -d -1 -p MAC -e 38 -c 2 -a 0 -i 0 -k MAC
h -t 2.603469923 -s 19 -d -1 -p MAC -e 38 -c 2 -a 0 -i 0 -k MAC
r -t 2.603774307 -s 17 -d -1 -p MAC -e 38 -c 2 -a 0 -i 0 -k MAC
+ -t 2.603784307 -s 17 -d -1 -p ARP -e 80 -c 2 -a 0 -i 0 -k MAC 
- -t 2.603784307 -s 17 -d -1 -p ARP -e 80 -c 2 -a 0 -i 0 -k MAC
h -t 2.603784307 -s 17 -d -1 -p ARP -e 80 -c 2 -a 0 -i 0 -k MAC
r -t 2.604424692 -s 19 -d -1 -p ARP -e 28 -c 2 -a 0 -i 0 -k MAC
+ -t 2.604434692 -s 19 -d -1 -p MAC -e 38 -c 2 -a 0 -i 0 -k MAC 
- -t 2.604434692 -s 19 -d -1 -p MAC -e 38 -c 2 -a 0 -i 0 -k MAC
h -t 2.604434692 -s 19 -d -1 -p MAC -e 38 -c 2 -a 0 -i 0 -k MAC
r -t 2.604739076 -s 17 -d -1 -p MAC -e 38 -c 2 -a 0 -i 0 -k MAC
+ -t 2.605008692 -s 19 -d -1 -p MAC -e 44 -c 2 -a 0 -i 0 -k MAC 
- -t 2.605008692 -s 19 -d -1 -p MAC -e 44 -c 2 -a 0 -i 0 -k MAC
h -t 2.605008692 -s 19 -d -1 -p MAC -e 44 -c 2 -a 0 -i 0 -k MAC
r -t 2.605361076 -s 17 -d -1 -p MAC -e 44 -c 2 -a 0 -i 0 -k MAC
+ -t 2.605371076 -s 17 -d -1 -p MAC -e 38 -c 2 -a 0 -i 0 -k MAC 
- -t 2.605371076 -s 17 -d -1 -p MAC -e 38 -c 2 -a 0 -i 0 -k MAC
h -t 2.605371076 -s 17 -d -1 -p MAC -e 38 -c 2 -a 0 -i 0 -k MAC
r -t 2.605675461 -s 19 -d -1 -p MAC -e 38 -c 2 -a 0 -i 0 -k MAC
+ -t 2.605685461 -s 19 -d 17 -p ack -e 112 -c 2 -a 0 -i 143 -k MAC 
- -t 2.605685461 -s 19 -d 17 -p ack -e 112 -c 2 -a 0 -i 143 -k MAC
h -t 2.605685461 -s 19 -d 17 -p ack -e 112 -c 2 -a 0 -i 143 -k MAC
r -t 2.606581845 -s 17 -d 17 -p ack -e 60 -c 2 -a 0 -i 143 -k MAC
+ -t 2.606591845 -s 17 -d -1 -p MAC -e 38 -c 2 -a 0 -i 0 -k MAC 
- -t 2.606591845 -s 17 -d -1 -p MAC -e 38 -c 2 -a 0 -i 0 -k MAC
h -t 2.606591845 -s 17 -d -1 -p MAC -e 38 -c 2 -a 0 -i 0 -k MAC
r -t 2.606606845 -s 17 -d 17 -p ack -e 60 -c 2 -a 0 -i 143 -k AGT
+ -t 2.606606845 -s 17 -d -1 -p tcp -e 1040 -c 2 -a 0 -i 144 -k AGT 
- -t 2.606606845 -s 17 -d -1 -p tcp -e 1040 -c 2 -a 0 -i 144 -k AGT
h -t 2.606606845 -s 17 -d -1 -p tcp -e 1040 -c 2 -a 0 -i 144 -k AGT
+ -t 2.606606845 -s 17 -d 19 -p tcp -e 1060 -c 2 -a 0 -i 144 -k RTR 
- -t 2.606606845 -s 17 -d 19 -p tcp -e 1060 -c 2 -a 0 -i 144 -k RTR
h -t 2.606606845 -s 17 -d 19 -p tcp -e 1060 -c 2 -a 0 -i 144 -k RTR
+ -t 2.606606845 -s 17 -d -1 -p tcp -e 1040 -c 2 -a 0 -i 145 -k AGT 
- -t 2.606606845 -s 17 -d -1 -p tcp -e 1040 -c 2 -a 0 -i 145 -k AGT
h -t 2.606606845 -s 17 -d -1 -p tcp -e 1040 -c 2 -a 0 -i 145 -k AGT
+ -t 2.606606845 -s 17 -d 19 -p tcp -e 1060 -c 2 -a 0 -i 145 -k RTR 
- -t 2.606606845 -s 17 -d 19 -p tcp -e 1060 -c 2 -a 0 -i 145 -k RTR
h -t 2.606606845 -s 17 -d 19 -p tcp -e 1060 -c 2 -a 0 -i 145 -k RTR
r -t 2.606896230 -s 19 -d -1 -p MAC -e 38 -c 2 -a 0 -i 0 -k MAC
+ -t 2.607105845 -s 17 -d -1 -p MAC -e 44 -c 2 -a 0 -i 0 -k MAC 
- -t 2.607105845 -s 17 -d -1 -p MAC -e 44 -c 2 -a 0 -i 0 -k MAC
h -t 2.607105845 -s 17 -d -1 -p MAC -e 44 -c 2 -a 0 -i 0 -k MAC
r -t 2.607458230 -s 19 -d -1 -p MAC -e 44 -c 2 -a 0 -i 0 -k MAC
+ -t 2.607468230 -s 19 -d -1 -p MAC -e 38 -c 2 -a 0 -i 0 -k MAC 
- -t 2.607468230 -s 19 -d -1 -p MAC -e 38 -c 2 -a 0 -i 0 -k MAC
h -t 2.607468230 -s 19 -d -1 -p MAC -e 38 -c 2 -a 0 -i 0 -k MAC
r -t 2.607772615 -s 17 -d -1 -p MAC -e 38 -c 2 -a 0 -i 0 -k MAC
+ -t 2.607782615 -s 17 -d 19 -p tcp -e 1112 -c 2 -a 0 -i 144 -k MAC 
- -t 2.607782615 -s 17 -d 19 -p tcp -e 1112 -c 2 -a 0 -i 144 -k MAC
h -t 2.607782615 -s 17 -d 19 -p tcp -e 1112 -c 2 -a 0 -i 144 -k MAC
r -t 2.616678999 -s 19 -d 19 -p tcp -e 1060 -c 2 -a 0 -i 144 -k MAC
+ -t 2.616688999 -s 19 -d -1 -p MAC -e 38 -c 2 -a 0 -i 0 -k MAC 
- -t 2.616688999 -s 19 -d -1 -p MAC -e 38 -c 2 -a 0 -i 0 -k MAC
h -t 2.616688999 -s 19 -d -1 -p MAC -e 38 -c 2 -a 0 -i 0 -k MAC
r -t 2.616703999 -s 19 -d 19 -p tcp -e 1060 -c 2 -a 0 -i 144 -k AGT
+ -t 2.616703999 -s 19 -d -1 -p ack -e 40 -c 2 -a 0 -i 146 -k AGT 
- -t 2.616703999 -s 19 -d -1 -p ack -e 40 -c 2 -a 0 -i 146 -k AGT
h -t 2.616703999 -s 19 -d -1 -p ack -e 40 -c 2 -a 0 -i 146 -k AGT
+ -t 2.616703999 -s 19 -d 17 -p ack -e 60 -c 2 -a 0 -i 146 -k RTR 
- -t 2.616703999 -s 19 -d 17 -p ack -e 60 -c 2 -a 0 -i 146 -k RTR
h -t 2.616703999 -s 19 -d 17 -p ack -e 60 -c 2 -a 0 -i 146 -k RTR
r -t 2.616993384 -s 17 -d -1 -p MAC -e 38 -c 2 -a 0 -i 0 -k MAC
+ -t 2.617082999 -s 19 -d -1 -p MAC -e 44 -c 2 -a 0 -i 0 -k MAC 
- -t 2.617082999 -s 19 -d -1 -p MAC -e 44 -c 2 -a 0 -i 0 -k MAC
h -t 2.617082999 -s 19 -d -1 -p MAC -e 44 -c 2 -a 0 -i 0 -k MAC
r -t 2.617435384 -s 17 -d -1 -p MAC -e 44 -c 2 -a 0 -i 0 -k MAC
+ -t 2.617445384 -s 17 -d -1 -p MAC -e 38 -c 2 -a 0 -i 0 -k MAC 
- -t 2.617445384 -s 17 -d -1 -p MAC -e 38 -c 2 -a 0 -i 0 -k MAC
h -t 2.617445384 -s 17 -d -1 -p MAC -e 38 -c 2 -a 0 -i 0 -k MAC
r -t 2.617749768 -s 19 -d -1 -p MAC -e 38 -c 2 -a 0 -i 0 -k MAC
+ -t 2.617759768 -s 19 -d 17 -p ack -e 112 -c 2 -a 0 -i 146 -k MAC 
- -t 2.617759768 -s 19 -d 17 -p ack -e 112 -c 2 -a 0 -i 146 -k MAC
h -t 2.617759768 -s 19 -d 17 -p ack -e 112 -c 2 -a 0 -i 146 -k MAC
r -t 2.618656153 -s 17 -d 17 -p ack -e 60 -c 2 -a 0 -i 146 -k MAC
+ -t 2.618666153 -s 17 -d -1 -p MAC -e 38 -c 2 -a 0 -i 0 -k MAC 
- -t 2.618666153 -s 17 -d -1 -p MAC -e 38 -c 2 -a 0 -i 0 -k MAC
h -t 2.618666153 -s 17 -d -1 -p MAC -e 38 -c 2 -a 0 -i 0 -k MAC
r -t 2.618681153 -s 17 -d 17 -p ack -e 60 -c 2 -a 0 -i 146 -k AGT
+ -t 2.618681153 -s 17 -d -1 -p tcp -e 1040 -c 2 -a 0 -i 147 -k AGT 
- -t 2.618681153 -s 17 -d -1 -p tcp -e 1040 -c 2 -a 0 -i 147 -k AGT
h -t 2.618681153 -s 17 -d -1 -p tcp -e 1040 -c 2 -a 0 -i 147 -k AGT
+ -t 2.618681153 -s 17 -d 19 -p tcp -e 1060 -c 2 -a 0 -i 147 -k RTR 
- -t 2.618681153 -s 17 -d 19 -p tcp -e 1060 -c 2 -a 0 -i 147 -k RTR
h -t 2.618681153 -s 17 -d 19 -p tcp -e 1060 -c 2 -a 0 -i 147 -k RTR
+ -t 2.618681153 -s 17 -d -1 -p tcp -e 1040 -c 2 -a 0 -i 148 -k AGT 
- -t 2.618681153 -s 17 -d -1 -p tcp -e 1040 -c 2 -a 0 -i 148 -k AGT
h -t 2.618681153 -s 17 -d -1 -p tcp -e 1040 -c 2 -a 0 -i 148 -k AGT
+ -t 2.618681153 -s 17 -d 19 -p tcp -e 1060 -c 2 -a 0 -i 148 -k RTR 
- -t 2.618681153 -s 17 -d 19 -p tcp -e 1060 -c 2 -a 0 -i 148 -k RTR
h -t 2.618681153 -s 17 -d 19 -p tcp -e 1060 -c 2 -a 0 -i 148 -k RTR
r -t 2.618970537 -s 19 -d -1 -p MAC -e 38 -c 2 -a 0 -i 0 -k MAC
+ -t 2.619320153 -s 17 -d -1 -p MAC -e 44 -c 2 -a 0 -i 0 -k MAC 
- -t 2.619320153 -s 17 -d -1 -p MAC -e 44 -c 2 -a 0 -i 0 -k MAC
h -t 2.619320153 -s 17 -d -1 -p MAC -e 44 -c 2 -a 0 -i 0 -k MAC
r -t 2.619672537 -s 19 -d -1 -p MAC -e 44 -c 2 -a 0 -i 0 -k MAC
+ -t 2.619682537 -s 19 -d -1 -p MAC -e 38 -c 2 -a 0 -i 0 -k MAC 
- -t 2.619682537 -s 19 -d -1 -p MAC -e 38 -c 2 -a 0 -i 0 -k MAC
h -t 2.619682537 -s 19 -d -1 -p MAC -e 38 -c 2 -a 0 -i 0 -k MAC
r -t 2.619986922 -s 17 -d -1 -p MAC -e 38 -c 2 -a 0 -i 0 -k MAC
+ -t 2.619996922 -s 17 -d 19 -p tcp -e 1112 -c 2 -a 0 -i 145 -k MAC 
- -t 2.619996922 -s 17 -d 19 -p tcp -e 1112 -c 2 -a 0 -i 145 -k MAC
h -t 2.619996922 -s 17 -d 19 -p tcp -e 1112 -c 2 -a 0 -i 145 -k MAC
r -t 2.628893306 -s 19 -d 19 -p tcp -e 1060 -c 2 -a 0 -i 145 -k MAC
+ -t 2.628903306 -s 19 -d -1 -p MAC -e 38 -c 2 -a 0 -i 0 -k MAC 
- -t 2.628903306 -s 19 -d -1 -p MAC -e 38 -c 2 -a 0 -i 0 -k MAC
h -t 2.628903306 -s 19 -d -1 -p MAC -e 38 -c 2 -a 0 -i 0 -k MAC
r -t 2.628918306 -s 19 -d 19 -p tcp -e 1060 -c 2 -a 0 -i 145 -k AGT
+ -t 2.628918306 -s 19 -d -1 -p ack -e 40 -c 2 -a 0 -i 149 -k AGT 
- -t 2.628918306 -s 19 -d -1 -p ack -e 40 -c 2 -a 0 -i 149 -k AGT
h -t 2.628918306 -s 19 -d -1 -p ack -e 40 -c 2 -a 0 -i 149 -k AGT
+ -t 2.628918306 -s 19 -d 17 -p ack -e 60 -c 2 -a 0 -i 149 -k RTR 
- -t 2.628918306 -s 19 -d 17 -p ack -e 60 -c 2 -a 0 -i 149 -k RTR
h -t 2.628918306 -s 19 -d 17 -p ack -e 60 -c 2 -a 0 -i 149 -k RTR
r -t 2.629207691 -s 17 -d -1 -p MAC -e 38 -c 2 -a 0 -i 0 -k MAC
+ -t 2.629337306 -s 19 -d -1 -p MAC -e 44 -c 2 -a 0 -i 0 -k MAC 
- -t 2.629337306 -s 19 -d -1 -p MAC -e 44 -c 2 -a 0 -i 0 -k MAC
h -t 2.629337306 -s 19 -d -1 -p MAC -e 44 -c 2 -a 0 -i 0 -k MAC
+ -t 2.629337691 -s 17 -d -1 -p MAC -e 44 -c 2 -a 0 -i 0 -k MAC 
- -t 2.629337691 -s 17 -d -1 -p MAC -e 44 -c 2 -a 0 -i 0 -k MAC
h -t 2.629337691 -s 17 -d -1 -p MAC -e 44 -c 2 -a 0 -i 0 -k MAC
+ -t 2.630443691 -s 17 -d -1 -p MAC -e 44 -c 2 -a 0 -i 0 -k MAC 
- -t 2.630443691 -s 17 -d -1 -p MAC -e 44 -c 2 -a 0 -i 0 -k MAC
h -t 2.630443691 -s 17 -d -1 -p MAC -e 44 -c 2 -a 0 -i 0 -k MAC
r -t 2.630796076 -s 19 -d -1 -p MAC -e 44 -c 2 -a 0 -i 0 -k MAC
+ -t 2.630806076 -s 19 -d -1 -p MAC -e 38 -c 2 -a 0 -i 0 -k MAC 
- -t 2.630806076 -s 19 -d -1 -p MAC -e 38 -c 2 -a 0 -i 0 -k MAC
h -t 2.630806076 -s 19 -d -1 -p MAC -e 38 -c 2 -a 0 -i 0 -k MAC
r -t 2.631110460 -s 17 -d -1 -p MAC -e 38 -c 2 -a 0 -i 0 -k MAC
+ -t 2.631120460 -s 17 -d 19 -p tcp -e 1112 -c 2 -a 0 -i 147 -k MAC 
- -t 2.631120460 -s 17 -d 19 -p tcp -e 1112 -c 2 -a 0 -i 147 -k MAC
h -t 2.631120460 -s 17 -d 19 -p tcp -e 1112 -c 2 -a 0 -i 147 -k MAC
r -t 2.640016845 -s 19 -d 19 -p tcp -e 1060 -c 2 -a 0 -i 147 -k MAC
+ -t 2.640026845 -s 19 -d -1 -p MAC -e 38 -c 2 -a 0 -i 0 -k MAC 
- -t 2.640026845 -s 19 -d -1 -p MAC -e 38 -c 2 -a 0 -i 0 -k MAC
h -t 2.640026845 -s 19 -d -1 -p MAC -e 38 -c 2 -a 0 -i 0 -k MAC
r -t 2.640041845 -s 19 -d 19 -p tcp -e 1060 -c 2 -a 0 -i 147 -k AGT
+ -t 2.640041845 -s 19 -d -1 -p ack -e 40 -c 2 -a 0 -i 150 -k AGT 
- -t 2.640041845 -s 19 -d -1 -p ack -e 40 -c 2 -a 0 -i 150 -k AGT
h -t 2.640041845 -s 19 -d -1 -p ack -e 40 -c 2 -a 0 -i 150 -k AGT
+ -t 2.640041845 -s 19 -d 17 -p ack -e 60 -c 2 -a 0 -i 150 -k RTR 
- -t 2.640041845 -s 19 -d 17 -p ack -e 60 -c 2 -a 0 -i 150 -k RTR
h -t 2.640041845 -s 19 -d 17 -p ack -e 60 -c 2 -a 0 -i 150 -k RTR
r -t 2.640331229 -s 17 -d -1 -p MAC -e 38 -c 2 -a 0 -i 0 -k MAC
+ -t 2.640780845 -s 19 -d -1 -p MAC -e 44 -c 2 -a 0 -i 0 -k MAC 
- -t 2.640780845 -s 19 -d -1 -p MAC -e 44 -c 2 -a 0 -i 0 -k MAC
h -t 2.640780845 -s 19 -d -1 -p MAC -e 44 -c 2 -a 0 -i 0 -k MAC
r -t 2.641133229 -s 17 -d -1 -p MAC -e 44 -c 2 -a 0 -i 0 -k MAC
+ -t 2.641143229 -s 17 -d -1 -p MAC -e 38 -c 2 -a 0 -i 0 -k MAC 
- -t 2.641143229 -s 17 -d -1 -p MAC -e 38 -c 2 -a 0 -i 0 -k MAC
h -t 2.641143229 -s 17 -d -1 -p MAC -e 38 -c 2 -a 0 -i 0 -k MAC
r -t 2.641447614 -s 19 -d -1 -p MAC -e 38 -c 2 -a 0 -i 0 -k MAC
+ -t 2.641457614 -s 19 -d 17 -p ack -e 112 -c 2 -a 0 -i 149 -k MAC 
- -t 2.641457614 -s 19 -d 17 -p ack -e 112 -c 2 -a 0 -i 149 -k MAC
h -t 2.641457614 -s 19 -d 17 -p ack -e 112 -c 2 -a 0 -i 149 -k MAC
r -t 2.642353998 -s 17 -d 17 -p ack -e 60 -c 2 -a 0 -i 149 -k MAC
+ -t 2.642363998 -s 17 -d -1 -p MAC -e 38 -c 2 -a 0 -i 0 -k MAC 
- -t 2.642363998 -s 17 -d -1 -p MAC -e 38 -c 2 -a 0 -i 0 -k MAC
h -t 2.642363998 -s 17 -d -1 -p MAC -e 38 -c 2 -a 0 -i 0 -k MAC
r -t 2.642378998 -s 17 -d 17 -p ack -e 60 -c 2 -a 0 -i 149 -k AGT
+ -t 2.642378998 -s 17 -d -1 -p tcp -e 1040 -c 2 -a 0 -i 151 -k AGT 
- -t 2.642378998 -s 17 -d -1 -p tcp -e 1040 -c 2 -a 0 -i 151 -k AGT
h -t 2.642378998 -s 17 -d -1 -p tcp -e 1040 -c 2 -a 0 -i 151 -k AGT
+ -t 2.642378998 -s 17 -d 19 -p tcp -e 1060 -c 2 -a 0 -i 151 -k RTR 
- -t 2.642378998 -s 17 -d 19 -p tcp -e 1060 -c 2 -a 0 -i 151 -k RTR
h -t 2.642378998 -s 17 -d 19 -p tcp -e 1060 -c 2 -a 0 -i 151 -k RTR
+ -t 2.642378998 -s 17 -d -1 -p tcp -e 1040 -c 2 -a 0 -i 152 -k AGT 
- -t 2.642378998 -s 17 -d -1 -p tcp -e 1040 -c 2 -a 0 -i 152 -k AGT
h -t 2.642378998 -s 17 -d -1 -p tcp -e 1040 -c 2 -a 0 -i 152 -k AGT
+ -t 2.642378998 -s 17 -d 19 -p tcp -e 1060 -c 2 -a 0 -i 152 -k RTR 
- -t 2.642378998 -s 17 -d 19 -p tcp -e 1060 -c 2 -a 0 -i 152 -k RTR
h -t 2.642378998 -s 17 -d 19 -p tcp -e 1060 -c 2 -a 0 -i 152 -k RTR
r -t 2.642668383 -s 19 -d -1 -p MAC -e 38 -c 2 -a 0 -i 0 -k MAC
+ -t 2.642777998 -s 17 -d -1 -p MAC -e 44 -c 2 -a 0 -i 0 -k MAC 
- -t 2.642777998 -s 17 -d -1 -p MAC -e 44 -c 2 -a 0 -i 0 -k MAC
h -t 2.642777998 -s 17 -d -1 -p MAC -e 44 -c 2 -a 0 -i 0 -k MAC
r -t 2.643130383 -s 19 -d -1 -p MAC -e 44 -c 2 -a 0 -i 0 -k MAC
+ -t 2.643140383 -s 19 -d -1 -p MAC -e 38 -c 2 -a 0 -i 0 -k MAC 
- -t 2.643140383 -s 19 -d -1 -p MAC -e 38 -c 2 -a 0 -i 0 -k MAC
h -t 2.643140383 -s 19 -d -1 -p MAC -e 38 -c 2 -a 0 -i 0 -k MAC
r -t 2.643444767 -s 17 -d -1 -p MAC -e 38 -c 2 -a 0 -i 0 -k MAC
+ -t 2.643454767 -s 17 -d 19 -p tcp -e 1112 -c 2 -a 0 -i 148 -k MAC 
- -t 2.643454767 -s 17 -d 19 -p tcp -e 1112 -c 2 -a 0 -i 148 -k MAC
h -t 2.643454767 -s 17 -d 19 -p tcp -e 1112 -c 2 -a 0 -i 148 -k MAC
n -t 2.6499999999999999 -s 19 -S COLOR -c orange -o orange -i orange -I orange
r -t 2.652351152 -s 19 -d 19 -p tcp -e 1060 -c 2 -a 0 -i 148 -k MAC
+ -t 2.652361152 -s 19 -d -1 -p MAC -e 38 -c 2 -a 0 -i 0 -k MAC 
- -t 2.652361152 -s 19 -d -1 -p MAC -e 38 -c 2 -a 0 -i 0 -k MAC
h -t 2.652361152 -s 19 -d -1 -p MAC -e 38 -c 2 -a 0 -i 0 -k MAC
r -t 2.652376152 -s 19 -d 19 -p tcp -e 1060 -c 2 -a 0 -i 148 -k AGT
+ -t 2.652376152 -s 19 -d -1 -p ack -e 40 -c 2 -a 0 -i 153 -k AGT 
- -t 2.652376152 -s 19 -d -1 -p ack -e 40 -c 2 -a 0 -i 153 -k AGT
h -t 2.652376152 -s 19 -d -1 -p ack -e 40 -c 2 -a 0 -i 153 -k AGT
+ -t 2.652376152 -s 19 -d 17 -p ack -e 60 -c 2 -a 0 -i 153 -k RTR 
- -t 2.652376152 -s 19 -d 17 -p ack -e 60 -c 2 -a 0 -i 153 -k RTR
h -t 2.652376152 -s 19 -d 17 -p ack -e 60 -c 2 -a 0 -i 153 -k RTR
r -t 2.652665536 -s 17 -d -1 -p MAC -e 38 -c 2 -a 0 -i 0 -k MAC
+ -t 2.653055152 -s 19 -d -1 -p MAC -e 44 -c 2 -a 0 -i 0 -k MAC 
- -t 2.653055152 -s 19 -d -1 -p MAC -e 44 -c 2 -a 0 -i 0 -k MAC
h -t 2.653055152 -s 19 -d -1 -p MAC -e 44 -c 2 -a 0 -i 0 -k MAC
r -t 2.653407536 -s 17 -d -1 -p MAC -e 44 -c 2 -a 0 -i 0 -k MAC
+ -t 2.653417536 -s 17 -d -1 -p MAC -e 38 -c 2 -a 0 -i 0 -k MAC 
- -t 2.653417536 -s 17 -d -1 -p MAC -e 38 -c 2 -a 0 -i 0 -k MAC
h -t 2.653417536 -s 17 -d -1 -p MAC -e 38 -c 2 -a 0 -i 0 -k MAC
r -t 2.653721921 -s 19 -d -1 -p MAC -e 38 -c 2 -a 0 -i 0 -k MAC
+ -t 2.653731921 -s 19 -d 17 -p ack -e 112 -c 2 -a 0 -i 150 -k MAC 
- -t 2.653731921 -s 19 -d 17 -p ack -e 112 -c 2 -a 0 -i 150 -k MAC
h -t 2.653731921 -s 19 -d 17 -p ack -e 112 -c 2 -a 0 -i 150 -k MAC
r -t 2.654628306 -s 17 -d 17 -p ack -e 60 -c 2 -a 0 -i 150 -k MAC
+ -t 2.654638306 -s 17 -d -1 -p MAC -e 38 -c 2 -a 0 -i 0 -k MAC 
- -t 2.654638306 -s 17 -d -1 -p MAC -e 38 -c 2 -a 0 -i 0 -k MAC
h -t 2.654638306 -s 17 -d -1 -p MAC -e 38 -c 2 -a 0 -i 0 -k MAC
r -t 2.654653306 -s 17 -d 17 -p ack -e 60 -c 2 -a 0 -i 150 -k AGT
r -t 2.654942690 -s 19 -d -1 -p MAC -e 38 -c 2 -a 0 -i 0 -k MAC
+ -t 2.655112690 -s 19 -d -1 -p MAC -e 44 -c 2 -a 0 -i 0 -k MAC 
- -t 2.655112690 -s 19 -d -1 -p MAC -e 44 -c 2 -a 0 -i 0 -k MAC
h -t 2.655112690 -s 19 -d -1 -p MAC -e 44 -c 2 -a 0 -i 0 -k MAC
r -t 2.655465075 -s 17 -d -1 -p MAC -e 44 -c 2 -a 0 -i 0 -k MAC
+ -t 2.655475075 -s 17 -d -1 -p MAC -e 38 -c 2 -a 0 -i 0 -k MAC 
- -t 2.655475075 -s 17 -d -1 -p MAC -e 38 -c 2 -a 0 -i 0 -k MAC
h -t 2.655475075 -s 17 -d -1 -p MAC -e 38 -c 2 -a 0 -i 0 -k MAC
r -t 2.655779459 -s 19 -d -1 -p MAC -e 38 -c 2 -a 0 -i 0 -k MAC
+ -t 2.655789459 -s 19 -d 17 -p ack -e 112 -c 2 -a 0 -i 153 -k MAC 
- -t 2.655789459 -s 19 -d 17 -p ack -e 112 -c 2 -a 0 -i 153 -k MAC
h -t 2.655789459 -s 19 -d 17 -p ack -e 112 -c 2 -a 0 -i 153 -k MAC
r -t 2.656685844 -s 17 -d 17 -p ack -e 60 -c 2 -a 0 -i 153 -k MAC
+ -t 2.656695844 -s 17 -d -1 -p MAC -e 38 -c 2 -a 0 -i 0 -k MAC 
- -t 2.656695844 -s 17 -d -1 -p MAC -e 38 -c 2 -a 0 -i 0 -k MAC
h -t 2.656695844 -s 17 -d -1 -p MAC -e 38 -c 2 -a 0 -i 0 -k MAC
r -t 2.656710844 -s 17 -d 17 -p ack -e 60 -c 2 -a 0 -i 153 -k AGT
r -t 2.657000228 -s 19 -d -1 -p MAC -e 38 -c 2 -a 0 -i 0 -k MAC
+ -t 2.657169844 -s 17 -d -1 -p MAC -e 44 -c 2 -a 0 -i 0 -k MAC 
- -t 2.657169844 -s 17 -d -1 -p MAC -e 44 -c 2 -a 0 -i 0 -k MAC
h -t 2.657169844 -s 17 -d -1 -p MAC -e 44 -c 2 -a 0 -i 0 -k MAC
r -t 2.657522228 -s 19 -d -1 -p MAC -e 44 -c 2 -a 0 -i 0 -k MAC
+ -t 2.657532228 -s 19 -d -1 -p MAC -e 38 -c 2 -a 0 -i 0 -k MAC 
- -t 2.657532228 -s 19 -d -1 -p MAC -e 38 -c 2 -a 0 -i 0 -k MAC
h -t 2.657532228 -s 19 -d -1 -p MAC -e 38 -c 2 -a 0 -i 0 -k MAC
r -t 2.657836613 -s 17 -d -1 -p MAC -e 38 -c 2 -a 0 -i 0 -k MAC
+ -t 2.657846613 -s 17 -d 19 -p tcp -e 1112 -c 2 -a 0 -i 151 -k MAC 
- -t 2.657846613 -s 17 -d 19 -p tcp -e 1112 -c 2 -a 0 -i 151 -k MAC
h -t 2.657846613 -s 17 -d 19 -p tcp -e 1112 -c 2 -a 0 -i 151 -k MAC
r -t 2.666742997 -s 19 -d 19 -p tcp -e 1060 -c 2 -a 0 -i 151 -k MAC
+ -t 2.666752997 -s 19 -d -1 -p MAC -e 38 -c 2 -a 0 -i 0 -k MAC 
- -t 2.666752997 -s 19 -d -1 -p MAC -e 38 -c 2 -a 0 -i 0 -k MAC
h -t 2.666752997 -s 19 -d -1 -p MAC -e 38 -c 2 -a 0 -i 0 -k MAC
r -t 2.666767997 -s 19 -d 19 -p tcp -e 1060 -c 2 -a 0 -i 151 -k AGT
+ -t 2.666767997 -s 19 -d -1 -p ack -e 40 -c 2 -a 0 -i 154 -k AGT 
- -t 2.666767997 -s 19 -d -1 -p ack -e 40 -c 2 -a 0 -i 154 -k AGT
h -t 2.666767997 -s 19 -d -1 -p ack -e 40 -c 2 -a 0 -i 154 -k AGT
+ -t 2.666767997 -s 19 -d 17 -p ack -e 60 -c 2 -a 0 -i 154 -k RTR 
- -t 2.666767997 -s 19 -d 17 -p ack -e 60 -c 2 -a 0 -i 154 -k RTR
h -t 2.666767997 -s 19 -d 17 -p ack -e 60 -c 2 -a 0 -i 154 -k RTR
r -t 2.667057382 -s 17 -d -1 -p MAC -e 38 -c 2 -a 0 -i 0 -k MAC
+ -t 2.667347382 -s 17 -d -1 -p MAC -e 44 -c 2 -a 0 -i 0 -k MAC 
- -t 2.667347382 -s 17 -d -1 -p MAC -e 44 -c 2 -a 0 -i 0 -k MAC
h -t 2.667347382 -s 17 -d -1 -p MAC -e 44 -c 2 -a 0 -i 0 -k MAC
r -t 2.667699767 -s 19 -d -1 -p MAC -e 44 -c 2 -a 0 -i 0 -k MAC
+ -t 2.667709767 -s 19 -d -1 -p MAC -e 38 -c 2 -a 0 -i 0 -k MAC 
- -t 2.667709767 -s 19 -d -1 -p MAC -e 38 -c 2 -a 0 -i 0 -k MAC
h -t 2.667709767 -s 19 -d -1 -p MAC -e 38 -c 2 -a 0 -i 0 -k MAC
r -t 2.668014151 -s 17 -d -1 -p MAC -e 38 -c 2 -a 0 -i 0 -k MAC
+ -t 2.668024151 -s 17 -d 19 -p tcp -e 1112 -c 2 -a 0 -i 152 -k MAC 
- -t 2.668024151 -s 17 -d 19 -p tcp -e 1112 -c 2 -a 0 -i 152 -k MAC
h -t 2.668024151 -s 17 -d 19 -p tcp -e 1112 -c 2 -a 0 -i 152 -k MAC
r -t 2.676920536 -s 19 -d 19 -p tcp -e 1060 -c 2 -a 0 -i 152 -k MAC
+ -t 2.676930536 -s 19 -d -1 -p MAC -e 38 -c 2 -a 0 -i 0 -k MAC 
- -t 2.676930536 -s 19 -d -1 -p MAC -e 38 -c 2 -a 0 -i 0 -k MAC
h -t 2.676930536 -s 19 -d -1 -p MAC -e 38 -c 2 -a 0 -i 0 -k MAC
r -t 2.676945536 -s 19 -d 19 -p tcp -e 1060 -c 2 -a 0 -i 152 -k AGT
+ -t 2.676945536 -s 19 -d -1 -p ack -e 40 -c 2 -a 0 -i 155 -k AGT 
- -t 2.676945536 -s 19 -d -1 -p ack -e 40 -c 2 -a 0 -i 155 -k AGT
h -t 2.676945536 -s 19 -d -1 -p ack -e 40 -c 2 -a 0 -i 155 -k AGT
+ -t 2.676945536 -s 19 -d 17 -p ack -e 60 -c 2 -a 0 -i 155 -k RTR 
- -t 2.676945536 -s 19 -d 17 -p ack -e 60 -c 2 -a 0 -i 155 -k RTR
h -t 2.676945536 -s 19 -d 17 -p ack -e 60 -c 2 -a 0 -i 155 -k RTR
r -t 2.677234920 -s 17 -d -1 -p MAC -e 38 -c 2 -a 0 -i 0 -k MAC
+ -t 2.677324536 -s 19 -d -1 -p MAC -e 44 -c 2 -a 0 -i 0 -k MAC 
- -t 2.677324536 -s 19 -d -1 -p MAC -e 44 -c 2 -a 0 -i 0 -k MAC
h -t 2.677324536 -s 19 -d -1 -p MAC -e 44 -c 2 -a 0 -i 0 -k MAC
r -t 2.677676920 -s 17 -d -1 -p MAC -e 44 -c 2 -a 0 -i 0 -k MAC
+ -t 2.677686920 -s 17 -d -1 -p MAC -e 38 -c 2 -a 0 -i 0 -k MAC 
- -t 2.677686920 -s 17 -d -1 -p MAC -e 38 -c 2 -a 0 -i 0 -k MAC
h -t 2.677686920 -s 17 -d -1 -p MAC -e 38 -c 2 -a 0 -i 0 -k MAC
r -t 2.677991305 -s 19 -d -1 -p MAC -e 38 -c 2 -a 0 -i 0 -k MAC
+ -t 2.678001305 -s 19 -d 17 -p ack -e 112 -c 2 -a 0 -i 154 -k MAC 
- -t 2.678001305 -s 19 -d 17 -p ack -e 112 -c 2 -a 0 -i 154 -k MAC
h -t 2.678001305 -s 19 -d 17 -p ack -e 112 -c 2 -a 0 -i 154 -k MAC
r -t 2.678897689 -s 17 -d 17 -p ack -e 60 -c 2 -a 0 -i 154 -k MAC
+ -t 2.678907689 -s 17 -d -1 -p MAC -e 38 -c 2 -a 0 -i 0 -k MAC 
- -t 2.678907689 -s 17 -d -1 -p MAC -e 38 -c 2 -a 0 -i 0 -k MAC
h -t 2.678907689 -s 17 -d -1 -p MAC -e 38 -c 2 -a 0 -i 0 -k MAC
r -t 2.678922689 -s 17 -d 17 -p ack -e 60 -c 2 -a 0 -i 154 -k AGT
r -t 2.679212074 -s 19 -d -1 -p MAC -e 38 -c 2 -a 0 -i 0 -k MAC
+ -t 2.679562074 -s 19 -d -1 -p MAC -e 44 -c 2 -a 0 -i 0 -k MAC 
- -t 2.679562074 -s 19 -d -1 -p MAC -e 44 -c 2 -a 0 -i 0 -k MAC
h -t 2.679562074 -s 19 -d -1 -p MAC -e 44 -c 2 -a 0 -i 0 -k MAC
r -t 2.679914458 -s 17 -d -1 -p MAC -e 44 -c 2 -a 0 -i 0 -k MAC
+ -t 2.679924458 -s 17 -d -1 -p MAC -e 38 -c 2 -a 0 -i 0 -k MAC 
- -t 2.679924458 -s 17 -d -1 -p MAC -e 38 -c 2 -a 0 -i 0 -k MAC
h -t 2.679924458 -s 17 -d -1 -p MAC -e 38 -c 2 -a 0 -i 0 -k MAC
r -t 2.680228843 -s 19 -d -1 -p MAC -e 38 -c 2 -a 0 -i 0 -k MAC
+ -t 2.680238843 -s 19 -d 17 -p ack -e 112 -c 2 -a 0 -i 155 -k MAC 
- -t 2.680238843 -s 19 -d 17 -p ack -e 112 -c 2 -a 0 -i 155 -k MAC
h -t 2.680238843 -s 19 -d 17 -p ack -e 112 -c 2 -a 0 -i 155 -k MAC
r -t 2.681135227 -s 17 -d 17 -p ack -e 60 -c 2 -a 0 -i 155 -k MAC
+ -t 2.681145227 -s 17 -d -1 -p MAC -e 38 -c 2 -a 0 -i 0 -k MAC 
- -t 2.681145227 -s 17 -d -1 -p MAC -e 38 -c 2 -a 0 -i 0 -k MAC
h -t 2.681145227 -s 17 -d -1 -p MAC -e 38 -c 2 -a 0 -i 0 -k MAC
r -t 2.681160227 -s 17 -d 17 -p ack -e 60 -c 2 -a 0 -i 155 -k AGT
r -t 2.681449612 -s 19 -d -1 -p MAC -e 38 -c 2 -a 0 -i 0 -k MAC
+ -t 2.700000000 -s 19 -d -1 -p tcp -e 40 -c 2 -a 0 -i 156 -k AGT 
- -t 2.700000000 -s 19 -d -1 -p tcp -e 40 -c 2 -a 0 -i 156 -k AGT
h -t 2.700000000 -s 19 -d -1 -p tcp -e 40 -c 2 -a 0 -i 156 -k AGT
+ -t 2.700000000 -s 19 -d 20 -p tcp -e 60 -c 2 -a 0 -i 156 -k RTR 
- -t 2.700000000 -s 19 -d 20 -p tcp -e 60 -c 2 -a 0 -i 156 -k RTR
h -t 2.700000000 -s 19 -d 20 -p tcp -e 60 -c 2 -a 0 -i 156 -k RTR
+ -t 2.700075000 -s 19 -d -1 -p MAC -e 44 -c 2 -a 0 -i 0 -k MAC 
- -t 2.700075000 -s 19 -d -1 -p MAC -e 44 -c 2 -a 0 -i 0 -k MAC
h -t 2.700075000 -s 19 -d -1 -p MAC -e 44 -c 2 -a 0 -i 0 -k MAC
r -t 2.700427343 -s 20 -d -1 -p MAC -e 44 -c 2 -a 0 -i 0 -k MAC
+ -t 2.700437343 -s 20 -d -1 -p MAC -e 38 -c 2 -a 0 -i 0 -k MAC 
- -t 2.700437343 -s 20 -d -1 -p MAC -e 38 -c 2 -a 0 -i 0 -k MAC
h -t 2.700437343 -s 20 -d -1 -p MAC -e 38 -c 2 -a 0 -i 0 -k MAC
r -t 2.700741686 -s 19 -d -1 -p MAC -e 38 -c 2 -a 0 -i 0 -k MAC
+ -t 2.700751686 -s 19 -d 20 -p tcp -e 112 -c 2 -a 0 -i 156 -k MAC 
- -t 2.700751686 -s 19 -d 20 -p tcp -e 112 -c 2 -a 0 -i 156 -k MAC
h -t 2.700751686 -s 19 -d 20 -p tcp -e 112 -c 2 -a 0 -i 156 -k MAC
r -t 2.701648030 -s 20 -d 20 -p tcp -e 60 -c 2 -a 0 -i 156 -k MAC
+ -t 2.701658030 -s 20 -d -1 -p MAC -e 38 -c 2 -a 0 -i 0 -k MAC 
- -t 2.701658030 -s 20 -d -1 -p MAC -e 38 -c 2 -a 0 -i 0 -k MAC
h -t 2.701658030 -s 20 -d -1 -p MAC -e 38 -c 2 -a 0 -i 0 -k MAC
r -t 2.701673030 -s 20 -d 20 -p tcp -e 60 -c 2 -a 0 -i 156 -k AGT
+ -t 2.701673030 -s 20 -d -1 -p ack -e 40 -c 2 -a 0 -i 157 -k AGT 
- -t 2.701673030 -s 20 -d -1 -p ack -e 40 -c 2 -a 0 -i 157 -k AGT
h -t 2.701673030 -s 20 -d -1 -p ack -e 40 -c 2 -a 0 -i 157 -k AGT
+ -t 2.701673030 -s 20 -d 19 -p ack -e 60 -c 2 -a 0 -i 157 -k RTR 
- -t 2.701673030 -s 20 -d 19 -p ack -e 60 -c 2 -a 0 -i 157 -k RTR
h -t 2.701673030 -s 20 -d 19 -p ack -e 60 -c 2 -a 0 -i 157 -k RTR
r -t 2.701962373 -s 19 -d -1 -p MAC -e 38 -c 2 -a 0 -i 0 -k MAC
+ -t 2.702592030 -s 20 -d -1 -p MAC -e 44 -c 2 -a 0 -i 0 -k MAC 
- -t 2.702592030 -s 20 -d -1 -p MAC -e 44 -c 2 -a 0 -i 0 -k MAC
h -t 2.702592030 -s 20 -d -1 -p MAC -e 44 -c 2 -a 0 -i 0 -k MAC
r -t 2.702944373 -s 19 -d -1 -p MAC -e 44 -c 2 -a 0 -i 0 -k MAC
+ -t 2.702954373 -s 19 -d -1 -p MAC -e 38 -c 2 -a 0 -i 0 -k MAC 
- -t 2.702954373 -s 19 -d -1 -p MAC -e 38 -c 2 -a 0 -i 0 -k MAC
h -t 2.702954373 -s 19 -d -1 -p MAC -e 38 -c 2 -a 0 -i 0 -k MAC
r -t 2.703258716 -s 20 -d -1 -p MAC -e 38 -c 2 -a 0 -i 0 -k MAC
+ -t 2.703268716 -s 20 -d 19 -p ack -e 112 -c 2 -a 0 -i 157 -k MAC 
- -t 2.703268716 -s 20 -d 19 -p ack -e 112 -c 2 -a 0 -i 157 -k MAC
h -t 2.703268716 -s 20 -d 19 -p ack -e 112 -c 2 -a 0 -i 157 -k MAC
r -t 2.704165059 -s 19 -d 19 -p ack -e 60 -c 2 -a 0 -i 157 -k MAC
+ -t 2.704175059 -s 19 -d -1 -p MAC -e 38 -c 2 -a 0 -i 0 -k MAC 
- -t 2.704175059 -s 19 -d -1 -p MAC -e 38 -c 2 -a 0 -i 0 -k MAC
h -t 2.704175059 -s 19 -d -1 -p MAC -e 38 -c 2 -a 0 -i 0 -k MAC
r -t 2.704190059 -s 19 -d 19 -p ack -e 60 -c 2 -a 0 -i 157 -k AGT
+ -t 2.704190059 -s 19 -d -1 -p tcp -e 1040 -c 2 -a 0 -i 158 -k AGT 
- -t 2.704190059 -s 19 -d -1 -p tcp -e 1040 -c 2 -a 0 -i 158 -k AGT
h -t 2.704190059 -s 19 -d -1 -p tcp -e 1040 -c 2 -a 0 -i 158 -k AGT
+ -t 2.704190059 -s 19 -d 20 -p tcp -e 1060 -c 2 -a 0 -i 158 -k RTR 
- -t 2.704190059 -s 19 -d 20 -p tcp -e 1060 -c 2 -a 0 -i 158 -k RTR
h -t 2.704190059 -s 19 -d 20 -p tcp -e 1060 -c 2 -a 0 -i 158 -k RTR
+ -t 2.704190059 -s 19 -d -1 -p tcp -e 1040 -c 2 -a 0 -i 159 -k AGT 
- -t 2.704190059 -s 19 -d -1 -p tcp -e 1040 -c 2 -a 0 -i 159 -k AGT
h -t 2.704190059 -s 19 -d -1 -p tcp -e 1040 -c 2 -a 0 -i 159 -k AGT
+ -t 2.704190059 -s 19 -d 20 -p tcp -e 1060 -c 2 -a 0 -i 159 -k RTR 
- -t 2.704190059 -s 19 -d 20 -p tcp -e 1060 -c 2 -a 0 -i 159 -k RTR
h -t 2.704190059 -s 19 -d 20 -p tcp -e 1060 -c 2 -a 0 -i 159 -k RTR
r -t 2.704479402 -s 20 -d -1 -p MAC -e 38 -c 2 -a 0 -i 0 -k MAC
+ -t 2.704989059 -s 19 -d -1 -p MAC -e 44 -c 2 -a 0 -i 0 -k MAC 
- -t 2.704989059 -s 19 -d -1 -p MAC -e 44 -c 2 -a 0 -i 0 -k MAC
h -t 2.704989059 -s 19 -d -1 -p MAC -e 44 -c 2 -a 0 -i 0 -k MAC
r -t 2.705341402 -s 20 -d -1 -p MAC -e 44 -c 2 -a 0 -i 0 -k MAC
+ -t 2.705351402 -s 20 -d -1 -p MAC -e 38 -c 2 -a 0 -i 0 -k MAC 
- -t 2.705351402 -s 20 -d -1 -p MAC -e 38 -c 2 -a 0 -i 0 -k MAC
h -t 2.705351402 -s 20 -d -1 -p MAC -e 38 -c 2 -a 0 -i 0 -k MAC
r -t 2.705655746 -s 19 -d -1 -p MAC -e 38 -c 2 -a 0 -i 0 -k MAC
+ -t 2.705665746 -s 19 -d 20 -p tcp -e 1112 -c 2 -a 0 -i 158 -k MAC 
- -t 2.705665746 -s 19 -d 20 -p tcp -e 1112 -c 2 -a 0 -i 158 -k MAC
h -t 2.705665746 -s 19 -d 20 -p tcp -e 1112 -c 2 -a 0 -i 158 -k MAC
r -t 2.714562089 -s 20 -d 20 -p tcp -e 1060 -c 2 -a 0 -i 158 -k MAC
+ -t 2.714572089 -s 20 -d -1 -p MAC -e 38 -c 2 -a 0 -i 0 -k MAC 
- -t 2.714572089 -s 20 -d -1 -p MAC -e 38 -c 2 -a 0 -i 0 -k MAC
h -t 2.714572089 -s 20 -d -1 -p MAC -e 38 -c 2 -a 0 -i 0 -k MAC
r -t 2.714587089 -s 20 -d 20 -p tcp -e 1060 -c 2 -a 0 -i 158 -k AGT
+ -t 2.714587089 -s 20 -d -1 -p ack -e 40 -c 2 -a 0 -i 160 -k AGT 
- -t 2.714587089 -s 20 -d -1 -p ack -e 40 -c 2 -a 0 -i 160 -k AGT
h -t 2.714587089 -s 20 -d -1 -p ack -e 40 -c 2 -a 0 -i 160 -k AGT
+ -t 2.714587089 -s 20 -d 19 -p ack -e 60 -c 2 -a 0 -i 160 -k RTR 
- -t 2.714587089 -s 20 -d 19 -p ack -e 60 -c 2 -a 0 -i 160 -k RTR
h -t 2.714587089 -s 20 -d 19 -p ack -e 60 -c 2 -a 0 -i 160 -k RTR
r -t 2.714876432 -s 19 -d -1 -p MAC -e 38 -c 2 -a 0 -i 0 -k MAC
+ -t 2.715046432 -s 19 -d -1 -p MAC -e 44 -c 2 -a 0 -i 0 -k MAC 
- -t 2.715046432 -s 19 -d -1 -p MAC -e 44 -c 2 -a 0 -i 0 -k MAC
h -t 2.715046432 -s 19 -d -1 -p MAC -e 44 -c 2 -a 0 -i 0 -k MAC
r -t 2.715398775 -s 20 -d -1 -p MAC -e 44 -c 2 -a 0 -i 0 -k MAC
+ -t 2.715408775 -s 20 -d -1 -p MAC -e 38 -c 2 -a 0 -i 0 -k MAC 
- -t 2.715408775 -s 20 -d -1 -p MAC -e 38 -c 2 -a 0 -i 0 -k MAC
h -t 2.715408775 -s 20 -d -1 -p MAC -e 38 -c 2 -a 0 -i 0 -k MAC
r -t 2.715713118 -s 19 -d -1 -p MAC -e 38 -c 2 -a 0 -i 0 -k MAC
+ -t 2.715723118 -s 19 -d 20 -p tcp -e 1112 -c 2 -a 0 -i 159 -k MAC 
- -t 2.715723118 -s 19 -d 20 -p tcp -e 1112 -c 2 -a 0 -i 159 -k MAC
h -t 2.715723118 -s 19 -d 20 -p tcp -e 1112 -c 2 -a 0 -i 159 -k MAC
r -t 2.724619462 -s 20 -d 20 -p tcp -e 1060 -c 2 -a 0 -i 159 -k MAC
+ -t 2.724629462 -s 20 -d -1 -p MAC -e 38 -c 2 -a 0 -i 0 -k MAC 
- -t 2.724629462 -s 20 -d -1 -p MAC -e 38 -c 2 -a 0 -i 0 -k MAC
h -t 2.724629462 -s 20 -d -1 -p MAC -e 38 -c 2 -a 0 -i 0 -k MAC
r -t 2.724644462 -s 20 -d 20 -p tcp -e 1060 -c 2 -a 0 -i 159 -k AGT
+ -t 2.724644462 -s 20 -d -1 -p ack -e 40 -c 2 -a 0 -i 161 -k AGT 
- -t 2.724644462 -s 20 -d -1 -p ack -e 40 -c 2 -a 0 -i 161 -k AGT
h -t 2.724644462 -s 20 -d -1 -p ack -e 40 -c 2 -a 0 -i 161 -k AGT
+ -t 2.724644462 -s 20 -d 19 -p ack -e 60 -c 2 -a 0 -i 161 -k RTR 
- -t 2.724644462 -s 20 -d 19 -p ack -e 60 -c 2 -a 0 -i 161 -k RTR
h -t 2.724644462 -s 20 -d 19 -p ack -e 60 -c 2 -a 0 -i 161 -k RTR
r -t 2.724933805 -s 19 -d -1 -p MAC -e 38 -c 2 -a 0 -i 0 -k MAC
+ -t 2.725023462 -s 20 -d -1 -p MAC -e 44 -c 2 -a 0 -i 0 -k MAC 
- -t 2.725023462 -s 20 -d -1 -p MAC -e 44 -c 2 -a 0 -i 0 -k MAC
h -t 2.725023462 -s 20 -d -1 -p MAC -e 44 -c 2 -a 0 -i 0 -k MAC
r -t 2.725375805 -s 19 -d -1 -p MAC -e 44 -c 2 -a 0 -i 0 -k MAC
+ -t 2.725385805 -s 19 -d -1 -p MAC -e 38 -c 2 -a 0 -i 0 -k MAC 
- -t 2.725385805 -s 19 -d -1 -p MAC -e 38 -c 2 -a 0 -i 0 -k MAC
h -t 2.725385805 -s 19 -d -1 -p MAC -e 38 -c 2 -a 0 -i 0 -k MAC
r -t 2.725690148 -s 20 -d -1 -p MAC -e 38 -c 2 -a 0 -i 0 -k MAC
+ -t 2.725700148 -s 20 -d 19 -p ack -e 112 -c 2 -a 0 -i 160 -k MAC 
- -t 2.725700148 -s 20 -d 19 -p ack -e 112 -c 2 -a 0 -i 160 -k MAC
h -t 2.725700148 -s 20 -d 19 -p ack -e 112 -c 2 -a 0 -i 160 -k MAC
r -t 2.726596491 -s 19 -d 19 -p ack -e 60 -c 2 -a 0 -i 160 -k MAC
+ -t 2.726606491 -s 19 -d -1 -p MAC -e 38 -c 2 -a 0 -i 0 -k MAC 
- -t 2.726606491 -s 19 -d -1 -p MAC -e 38 -c 2 -a 0 -i 0 -k MAC
h -t 2.726606491 -s 19 -d -1 -p MAC -e 38 -c 2 -a 0 -i 0 -k MAC
r -t 2.726621491 -s 19 -d 19 -p ack -e 60 -c 2 -a 0 -i 160 -k AGT
+ -t 2.726621491 -s 19 -d -1 -p tcp -e 1040 -c 2 -a 0 -i 162 -k AGT 
- -t 2.726621491 -s 19 -d -1 -p tcp -e 1040 -c 2 -a 0 -i 162 -k AGT
h -t 2.726621491 -s 19 -d -1 -p tcp -e 1040 -c 2 -a 0 -i 162 -k AGT
+ -t 2.726621491 -s 19 -d 20 -p tcp -e 1060 -c 2 -a 0 -i 162 -k RTR 
- -t 2.726621491 -s 19 -d 20 -p tcp -e 1060 -c 2 -a 0 -i 162 -k RTR
h -t 2.726621491 -s 19 -d 20 -p tcp -e 1060 -c 2 -a 0 -i 162 -k RTR
+ -t 2.726621491 -s 19 -d -1 -p tcp -e 1040 -c 2 -a 0 -i 163 -k AGT 
- -t 2.726621491 -s 19 -d -1 -p tcp -e 1040 -c 2 -a 0 -i 163 -k AGT
h -t 2.726621491 -s 19 -d -1 -p tcp -e 1040 -c 2 -a 0 -i 163 -k AGT
+ -t 2.726621491 -s 19 -d 20 -p tcp -e 1060 -c 2 -a 0 -i 163 -k RTR 
- -t 2.726621491 -s 19 -d 20 -p tcp -e 1060 -c 2 -a 0 -i 163 -k RTR
h -t 2.726621491 -s 19 -d 20 -p tcp -e 1060 -c 2 -a 0 -i 163 -k RTR
r -t 2.726910834 -s 20 -d -1 -p MAC -e 38 -c 2 -a 0 -i 0 -k MAC
+ -t 2.727260834 -s 20 -d -1 -p MAC -e 44 -c 2 -a 0 -i 0 -k MAC 
- -t 2.727260834 -s 20 -d -1 -p MAC -e 44 -c 2 -a 0 -i 0 -k MAC
h -t 2.727260834 -s 20 -d -1 -p MAC -e 44 -c 2 -a 0 -i 0 -k MAC
r -t 2.727613178 -s 19 -d -1 -p MAC -e 44 -c 2 -a 0 -i 0 -k MAC
+ -t 2.727623178 -s 19 -d -1 -p MAC -e 38 -c 2 -a 0 -i 0 -k MAC 
- -t 2.727623178 -s 19 -d -1 -p MAC -e 38 -c 2 -a 0 -i 0 -k MAC
h -t 2.727623178 -s 19 -d -1 -p MAC -e 38 -c 2 -a 0 -i 0 -k MAC
r -t 2.727927521 -s 20 -d -1 -p MAC -e 38 -c 2 -a 0 -i 0 -k MAC
+ -t 2.727937521 -s 20 -d 19 -p ack -e 112 -c 2 -a 0 -i 161 -k MAC 
- -t 2.727937521 -s 20 -d 19 -p ack -e 112 -c 2 -a 0 -i 161 -k MAC
h -t 2.727937521 -s 20 -d 19 -p ack -e 112 -c 2 -a 0 -i 161 -k MAC
r -t 2.728833864 -s 19 -d 19 -p ack -e 60 -c 2 -a 0 -i 161 -k MAC
+ -t 2.728843864 -s 19 -d -1 -p MAC -e 38 -c 2 -a 0 -i 0 -k MAC 
- -t 2.728843864 -s 19 -d -1 -p MAC -e 38 -c 2 -a 0 -i 0 -k MAC
h -t 2.728843864 -s 19 -d -1 -p MAC -e 38 -c 2 -a 0 -i 0 -k MAC
r -t 2.728858864 -s 19 -d 19 -p ack -e 60 -c 2 -a 0 -i 161 -k AGT
+ -t 2.728858864 -s 19 -d -1 -p tcp -e 1040 -c 2 -a 0 -i 164 -k AGT 
- -t 2.728858864 -s 19 -d -1 -p tcp -e 1040 -c 2 -a 0 -i 164 -k AGT
h -t 2.728858864 -s 19 -d -1 -p tcp -e 1040 -c 2 -a 0 -i 164 -k AGT
+ -t 2.728858864 -s 19 -d 20 -p tcp -e 1060 -c 2 -a 0 -i 164 -k RTR 
- -t 2.728858864 -s 19 -d 20 -p tcp -e 1060 -c 2 -a 0 -i 164 -k RTR
h -t 2.728858864 -s 19 -d 20 -p tcp -e 1060 -c 2 -a 0 -i 164 -k RTR
+ -t 2.728858864 -s 19 -d -1 -p tcp -e 1040 -c 2 -a 0 -i 165 -k AGT 
- -t 2.728858864 -s 19 -d -1 -p tcp -e 1040 -c 2 -a 0 -i 165 -k AGT
h -t 2.728858864 -s 19 -d -1 -p tcp -e 1040 -c 2 -a 0 -i 165 -k AGT
+ -t 2.728858864 -s 19 -d 20 -p tcp -e 1060 -c 2 -a 0 -i 165 -k RTR 
- -t 2.728858864 -s 19 -d 20 -p tcp -e 1060 -c 2 -a 0 -i 165 -k RTR
h -t 2.728858864 -s 19 -d 20 -p tcp -e 1060 -c 2 -a 0 -i 165 -k RTR
r -t 2.729148207 -s 20 -d -1 -p MAC -e 38 -c 2 -a 0 -i 0 -k MAC
+ -t 2.729397864 -s 19 -d -1 -p MAC -e 44 -c 2 -a 0 -i 0 -k MAC 
- -t 2.729397864 -s 19 -d -1 -p MAC -e 44 -c 2 -a 0 -i 0 -k MAC
h -t 2.729397864 -s 19 -d -1 -p MAC -e 44 -c 2 -a 0 -i 0 -k MAC
r -t 2.729750207 -s 20 -d -1 -p MAC -e 44 -c 2 -a 0 -i 0 -k MAC
+ -t 2.729760207 -s 20 -d -1 -p MAC -e 38 -c 2 -a 0 -i 0 -k MAC 
- -t 2.729760207 -s 20 -d -1 -p MAC -e 38 -c 2 -a 0 -i 0 -k MAC
h -t 2.729760207 -s 20 -d -1 -p MAC -e 38 -c 2 -a 0 -i 0 -k MAC
r -t 2.730064550 -s 19 -d -1 -p MAC -e 38 -c 2 -a 0 -i 0 -k MAC
+ -t 2.730074550 -s 19 -d 20 -p tcp -e 1112 -c 2 -a 0 -i 162 -k MAC 
- -t 2.730074550 -s 19 -d 20 -p tcp -e 1112 -c 2 -a 0 -i 162 -k MAC
h -t 2.730074550 -s 19 -d 20 -p tcp -e 1112 -c 2 -a 0 -i 162 -k MAC
r -t 2.738970894 -s 20 -d 20 -p tcp -e 1060 -c 2 -a 0 -i 162 -k MAC
+ -t 2.738980894 -s 20 -d -1 -p MAC -e 38 -c 2 -a 0 -i 0 -k MAC 
- -t 2.738980894 -s 20 -d -1 -p MAC -e 38 -c 2 -a 0 -i 0 -k MAC
h -t 2.738980894 -s 20 -d -1 -p MAC -e 38 -c 2 -a 0 -i 0 -k MAC
r -t 2.738995894 -s 20 -d 20 -p tcp -e 1060 -c 2 -a 0 -i 162 -k AGT
+ -t 2.738995894 -s 20 -d -1 -p ack -e 40 -c 2 -a 0 -i 166 -k AGT 
- -t 2.738995894 -s 20 -d -1 -p ack -e 40 -c 2 -a 0 -i 166 -k AGT
h -t 2.738995894 -s 20 -d -1 -p ack -e 40 -c 2 -a 0 -i 166 -k AGT
+ -t 2.738995894 -s 20 -d 19 -p ack -e 60 -c 2 -a 0 -i 166 -k RTR 
- -t 2.738995894 -s 20 -d 19 -p ack -e 60 -c 2 -a 0 -i 166 -k RTR
h -t 2.738995894 -s 20 -d 19 -p ack -e 60 -c 2 -a 0 -i 166 -k RTR
r -t 2.739285237 -s 19 -d -1 -p MAC -e 38 -c 2 -a 0 -i 0 -k MAC
+ -t 2.739754894 -s 20 -d -1 -p MAC -e 44 -c 2 -a 0 -i 0 -k MAC 
- -t 2.739754894 -s 20 -d -1 -p MAC -e 44 -c 2 -a 0 -i 0 -k MAC
h -t 2.739754894 -s 20 -d -1 -p MAC -e 44 -c 2 -a 0 -i 0 -k MAC
r -t 2.740107237 -s 19 -d -1 -p MAC -e 44 -c 2 -a 0 -i 0 -k MAC
+ -t 2.740117237 -s 19 -d -1 -p MAC -e 38 -c 2 -a 0 -i 0 -k MAC 
- -t 2.740117237 -s 19 -d -1 -p MAC -e 38 -c 2 -a 0 -i 0 -k MAC
h -t 2.740117237 -s 19 -d -1 -p MAC -e 38 -c 2 -a 0 -i 0 -k MAC
r -t 2.740421580 -s 20 -d -1 -p MAC -e 38 -c 2 -a 0 -i 0 -k MAC
+ -t 2.740431580 -s 20 -d 19 -p ack -e 112 -c 2 -a 0 -i 166 -k MAC 
- -t 2.740431580 -s 20 -d 19 -p ack -e 112 -c 2 -a 0 -i 166 -k MAC
h -t 2.740431580 -s 20 -d 19 -p ack -e 112 -c 2 -a 0 -i 166 -k MAC
r -t 2.741327923 -s 19 -d 19 -p ack -e 60 -c 2 -a 0 -i 166 -k MAC
+ -t 2.741337923 -s 19 -d -1 -p MAC -e 38 -c 2 -a 0 -i 0 -k MAC 
- -t 2.741337923 -s 19 -d -1 -p MAC -e 38 -c 2 -a 0 -i 0 -k MAC
h -t 2.741337923 -s 19 -d -1 -p MAC -e 38 -c 2 -a 0 -i 0 -k MAC
r -t 2.741352923 -s 19 -d 19 -p ack -e 60 -c 2 -a 0 -i 166 -k AGT
+ -t 2.741352923 -s 19 -d -1 -p tcp -e 1040 -c 2 -a 0 -i 167 -k AGT 
- -t 2.741352923 -s 19 -d -1 -p tcp -e 1040 -c 2 -a 0 -i 167 -k AGT
h -t 2.741352923 -s 19 -d -1 -p tcp -e 1040 -c 2 -a 0 -i 167 -k AGT
+ -t 2.741352923 -s 19 -d 20 -p tcp -e 1060 -c 2 -a 0 -i 167 -k RTR 
- -t 2.741352923 -s 19 -d 20 -p tcp -e 1060 -c 2 -a 0 -i 167 -k RTR
h -t 2.741352923 -s 19 -d 20 -p tcp -e 1060 -c 2 -a 0 -i 167 -k RTR
+ -t 2.741352923 -s 19 -d -1 -p tcp -e 1040 -c 2 -a 0 -i 168 -k AGT 
- -t 2.741352923 -s 19 -d -1 -p tcp -e 1040 -c 2 -a 0 -i 168 -k AGT
h -t 2.741352923 -s 19 -d -1 -p tcp -e 1040 -c 2 -a 0 -i 168 -k AGT
+ -t 2.741352923 -s 19 -d 20 -p tcp -e 1060 -c 2 -a 0 -i 168 -k RTR 
- -t 2.741352923 -s 19 -d 20 -p tcp -e 1060 -c 2 -a 0 -i 168 -k RTR
h -t 2.741352923 -s 19 -d 20 -p tcp -e 1060 -c 2 -a 0 -i 168 -k RTR
r -t 2.741642267 -s 20 -d -1 -p MAC -e 38 -c 2 -a 0 -i 0 -k MAC
+ -t 2.741831923 -s 19 -d -1 -p MAC -e 44 -c 2 -a 0 -i 0 -k MAC 
- -t 2.741831923 -s 19 -d -1 -p MAC -e 44 -c 2 -a 0 -i 0 -k MAC
h -t 2.741831923 -s 19 -d -1 -p MAC -e 44 -c 2 -a 0 -i 0 -k MAC
r -t 2.742184267 -s 20 -d -1 -p MAC -e 44 -c 2 -a 0 -i 0 -k MAC
+ -t 2.742194267 -s 20 -d -1 -p MAC -e 38 -c 2 -a 0 -i 0 -k MAC 
- -t 2.742194267 -s 20 -d -1 -p MAC -e 38 -c 2 -a 0 -i 0 -k MAC
h -t 2.742194267 -s 20 -d -1 -p MAC -e 38 -c 2 -a 0 -i 0 -k MAC
r -t 2.742498610 -s 19 -d -1 -p MAC -e 38 -c 2 -a 0 -i 0 -k MAC
+ -t 2.742508610 -s 19 -d 20 -p tcp -e 1112 -c 2 -a 0 -i 163 -k MAC 
- -t 2.742508610 -s 19 -d 20 -p tcp -e 1112 -c 2 -a 0 -i 163 -k MAC
h -t 2.742508610 -s 19 -d 20 -p tcp -e 1112 -c 2 -a 0 -i 163 -k MAC
n -t 2.75 -s 20 -S COLOR -c blue -o blue -i blue -I blue
r -t 2.751404953 -s 20 -d 20 -p tcp -e 1060 -c 2 -a 0 -i 163 -k MAC
+ -t 2.751414953 -s 20 -d -1 -p MAC -e 38 -c 2 -a 0 -i 0 -k MAC 
- -t 2.751414953 -s 20 -d -1 -p MAC -e 38 -c 2 -a 0 -i 0 -k MAC
h -t 2.751414953 -s 20 -d -1 -p MAC -e 38 -c 2 -a 0 -i 0 -k MAC
r -t 2.751429953 -s 20 -d 20 -p tcp -e 1060 -c 2 -a 0 -i 163 -k AGT
+ -t 2.751429953 -s 20 -d -1 -p ack -e 40 -c 2 -a 0 -i 169 -k AGT 
- -t 2.751429953 -s 20 -d -1 -p ack -e 40 -c 2 -a 0 -i 169 -k AGT
h -t 2.751429953 -s 20 -d -1 -p ack -e 40 -c 2 -a 0 -i 169 -k AGT
+ -t 2.751429953 -s 20 -d 19 -p ack -e 60 -c 2 -a 0 -i 169 -k RTR 
- -t 2.751429953 -s 20 -d 19 -p ack -e 60 -c 2 -a 0 -i 169 -k RTR
h -t 2.751429953 -s 20 -d 19 -p ack -e 60 -c 2 -a 0 -i 169 -k RTR
r -t 2.751719296 -s 19 -d -1 -p MAC -e 38 -c 2 -a 0 -i 0 -k MAC
+ -t 2.752048953 -s 20 -d -1 -p MAC -e 44 -c 2 -a 0 -i 0 -k MAC 
- -t 2.752048953 -s 20 -d -1 -p MAC -e 44 -c 2 -a 0 -i 0 -k MAC
h -t 2.752048953 -s 20 -d -1 -p MAC -e 44 -c 2 -a 0 -i 0 -k MAC
r -t 2.752401296 -s 19 -d -1 -p MAC -e 44 -c 2 -a 0 -i 0 -k MAC
+ -t 2.752411296 -s 19 -d -1 -p MAC -e 38 -c 2 -a 0 -i 0 -k MAC 
- -t 2.752411296 -s 19 -d -1 -p MAC -e 38 -c 2 -a 0 -i 0 -k MAC
h -t 2.752411296 -s 19 -d -1 -p MAC -e 38 -c 2 -a 0 -i 0 -k MAC
r -t 2.752715639 -s 20 -d -1 -p MAC -e 38 -c 2 -a 0 -i 0 -k MAC
+ -t 2.752725639 -s 20 -d 19 -p ack -e 112 -c 2 -a 0 -i 169 -k MAC 
- -t 2.752725639 -s 20 -d 19 -p ack -e 112 -c 2 -a 0 -i 169 -k MAC
h -t 2.752725639 -s 20 -d 19 -p ack -e 112 -c 2 -a 0 -i 169 -k MAC
r -t 2.753621983 -s 19 -d 19 -p ack -e 60 -c 2 -a 0 -i 169 -k MAC
+ -t 2.753631983 -s 19 -d -1 -p MAC -e 38 -c 2 -a 0 -i 0 -k MAC 
- -t 2.753631983 -s 19 -d -1 -p MAC -e 38 -c 2 -a 0 -i 0 -k MAC
h -t 2.753631983 -s 19 -d -1 -p MAC -e 38 -c 2 -a 0 -i 0 -k MAC
r -t 2.753646983 -s 19 -d 19 -p ack -e 60 -c 2 -a 0 -i 169 -k AGT
r -t 2.753936326 -s 20 -d -1 -p MAC -e 38 -c 2 -a 0 -i 0 -k MAC
+ -t 2.754125983 -s 19 -d -1 -p MAC -e 44 -c 2 -a 0 -i 0 -k MAC 
- -t 2.754125983 -s 19 -d -1 -p MAC -e 44 -c 2 -a 0 -i 0 -k MAC
h -t 2.754125983 -s 19 -d -1 -p MAC -e 44 -c 2 -a 0 -i 0 -k MAC
r -t 2.754478326 -s 20 -d -1 -p MAC -e 44 -c 2 -a 0 -i 0 -k MAC
+ -t 2.754488326 -s 20 -d -1 -p MAC -e 38 -c 2 -a 0 -i 0 -k MAC 
- -t 2.754488326 -s 20 -d -1 -p MAC -e 38 -c 2 -a 0 -i 0 -k MAC
h -t 2.754488326 -s 20 -d -1 -p MAC -e 38 -c 2 -a 0 -i 0 -k MAC
r -t 2.754792669 -s 19 -d -1 -p MAC -e 38 -c 2 -a 0 -i 0 -k MAC
+ -t 2.754802669 -s 19 -d 20 -p tcp -e 1112 -c 2 -a 0 -i 164 -k MAC 
- -t 2.754802669 -s 19 -d 20 -p tcp -e 1112 -c 2 -a 0 -i 164 -k MAC
h -t 2.754802669 -s 19 -d 20 -p tcp -e 1112 -c 2 -a 0 -i 164 -k MAC
r -t 2.763699012 -s 20 -d 20 -p tcp -e 1060 -c 2 -a 0 -i 164 -k MAC
+ -t 2.763709012 -s 20 -d -1 -p MAC -e 38 -c 2 -a 0 -i 0 -k MAC 
- -t 2.763709012 -s 20 -d -1 -p MAC -e 38 -c 2 -a 0 -i 0 -k MAC
h -t 2.763709012 -s 20 -d -1 -p MAC -e 38 -c 2 -a 0 -i 0 -k MAC
r -t 2.763724012 -s 20 -d 20 -p tcp -e 1060 -c 2 -a 0 -i 164 -k AGT
+ -t 2.763724012 -s 20 -d -1 -p ack -e 40 -c 2 -a 0 -i 170 -k AGT 
- -t 2.763724012 -s 20 -d -1 -p ack -e 40 -c 2 -a 0 -i 170 -k AGT
h -t 2.763724012 -s 20 -d -1 -p ack -e 40 -c 2 -a 0 -i 170 -k AGT
+ -t 2.763724012 -s 20 -d 19 -p ack -e 60 -c 2 -a 0 -i 170 -k RTR 
- -t 2.763724012 -s 20 -d 19 -p ack -e 60 -c 2 -a 0 -i 170 -k RTR
h -t 2.763724012 -s 20 -d 19 -p ack -e 60 -c 2 -a 0 -i 170 -k RTR
r -t 2.764013355 -s 19 -d -1 -p MAC -e 38 -c 2 -a 0 -i 0 -k MAC
+ -t 2.764083355 -s 19 -d -1 -p MAC -e 44 -c 2 -a 0 -i 0 -k MAC 
- -t 2.764083355 -s 19 -d -1 -p MAC -e 44 -c 2 -a 0 -i 0 -k MAC
h -t 2.764083355 -s 19 -d -1 -p MAC -e 44 -c 2 -a 0 -i 0 -k MAC
r -t 2.764435699 -s 20 -d -1 -p MAC -e 44 -c 2 -a 0 -i 0 -k MAC
+ -t 2.764445699 -s 20 -d -1 -p MAC -e 38 -c 2 -a 0 -i 0 -k MAC 
- -t 2.764445699 -s 20 -d -1 -p MAC -e 38 -c 2 -a 0 -i 0 -k MAC
h -t 2.764445699 -s 20 -d -1 -p MAC -e 38 -c 2 -a 0 -i 0 -k MAC
r -t 2.764750042 -s 19 -d -1 -p MAC -e 38 -c 2 -a 0 -i 0 -k MAC
+ -t 2.764760042 -s 19 -d 20 -p tcp -e 1112 -c 2 -a 0 -i 165 -k MAC 
- -t 2.764760042 -s 19 -d 20 -p tcp -e 1112 -c 2 -a 0 -i 165 -k MAC
h -t 2.764760042 -s 19 -d 20 -p tcp -e 1112 -c 2 -a 0 -i 165 -k MAC
r -t 2.773656385 -s 20 -d 20 -p tcp -e 1060 -c 2 -a 0 -i 165 -k MAC
+ -t 2.773666385 -s 20 -d -1 -p MAC -e 38 -c 2 -a 0 -i 0 -k MAC 
- -t 2.773666385 -s 20 -d -1 -p MAC -e 38 -c 2 -a 0 -i 0 -k MAC
h -t 2.773666385 -s 20 -d -1 -p MAC -e 38 -c 2 -a 0 -i 0 -k MAC
r -t 2.773681385 -s 20 -d 20 -p tcp -e 1060 -c 2 -a 0 -i 165 -k AGT
+ -t 2.773681385 -s 20 -d -1 -p ack -e 40 -c 2 -a 0 -i 171 -k AGT 
- -t 2.773681385 -s 20 -d -1 -p ack -e 40 -c 2 -a 0 -i 171 -k AGT
h -t 2.773681385 -s 20 -d -1 -p ack -e 40 -c 2 -a 0 -i 171 -k AGT
+ -t 2.773681385 -s 20 -d 19 -p ack -e 60 -c 2 -a 0 -i 171 -k RTR 
- -t 2.773681385 -s 20 -d 19 -p ack -e 60 -c 2 -a 0 -i 171 -k RTR
h -t 2.773681385 -s 20 -d 19 -p ack -e 60 -c 2 -a 0 -i 171 -k RTR
r -t 2.773970728 -s 19 -d -1 -p MAC -e 38 -c 2 -a 0 -i 0 -k MAC
+ -t 2.774040385 -s 20 -d -1 -p MAC -e 44 -c 2 -a 0 -i 0 -k MAC 
- -t 2.774040385 -s 20 -d -1 -p MAC -e 44 -c 2 -a 0 -i 0 -k MAC
h -t 2.774040385 -s 20 -d -1 -p MAC -e 44 -c 2 -a 0 -i 0 -k MAC
+ -t 2.774040728 -s 19 -d -1 -p MAC -e 44 -c 2 -a 0 -i 0 -k MAC 
- -t 2.774040728 -s 19 -d -1 -p MAC -e 44 -c 2 -a 0 -i 0 -k MAC
h -t 2.774040728 -s 19 -d -1 -p MAC -e 44 -c 2 -a 0 -i 0 -k MAC
+ -t 2.775587071 -s 20 -d -1 -p MAC -e 44 -c 2 -a 0 -i 0 -k MAC 
- -t 2.775587071 -s 20 -d -1 -p MAC -e 44 -c 2 -a 0 -i 0 -k MAC
h -t 2.775587071 -s 20 -d -1 -p MAC -e 44 -c 2 -a 0 -i 0 -k MAC
r -t 2.775939415 -s 19 -d -1 -p MAC -e 44 -c 2 -a 0 -i 0 -k MAC
+ -t 2.775949415 -s 19 -d -1 -p MAC -e 38 -c 2 -a 0 -i 0 -k MAC 
- -t 2.775949415 -s 19 -d -1 -p MAC -e 38 -c 2 -a 0 -i 0 -k MAC
h -t 2.775949415 -s 19 -d -1 -p MAC -e 38 -c 2 -a 0 -i 0 -k MAC
r -t 2.776253758 -s 20 -d -1 -p MAC -e 38 -c 2 -a 0 -i 0 -k MAC
+ -t 2.776263758 -s 20 -d 19 -p ack -e 112 -c 2 -a 0 -i 170 -k MAC 
- -t 2.776263758 -s 20 -d 19 -p ack -e 112 -c 2 -a 0 -i 170 -k MAC
h -t 2.776263758 -s 20 -d 19 -p ack -e 112 -c 2 -a 0 -i 170 -k MAC
r -t 2.777160101 -s 19 -d 19 -p ack -e 60 -c 2 -a 0 -i 170 -k MAC
+ -t 2.777170101 -s 19 -d -1 -p MAC -e 38 -c 2 -a 0 -i 0 -k MAC 
- -t 2.777170101 -s 19 -d -1 -p MAC -e 38 -c 2 -a 0 -i 0 -k MAC
h -t 2.777170101 -s 19 -d -1 -p MAC -e 38 -c 2 -a 0 -i 0 -k MAC
r -t 2.777185101 -s 19 -d 19 -p ack -e 60 -c 2 -a 0 -i 170 -k AGT
r -t 2.777474444 -s 20 -d -1 -p MAC -e 38 -c 2 -a 0 -i 0 -k MAC
+ -t 2.777764101 -s 19 -d -1 -p MAC -e 44 -c 2 -a 0 -i 0 -k MAC 
- -t 2.777764101 -s 19 -d -1 -p MAC -e 44 -c 2 -a 0 -i 0 -k MAC
h -t 2.777764101 -s 19 -d -1 -p MAC -e 44 -c 2 -a 0 -i 0 -k MAC
r -t 2.778116444 -s 20 -d -1 -p MAC -e 44 -c 2 -a 0 -i 0 -k MAC
+ -t 2.778126444 -s 20 -d -1 -p MAC -e 38 -c 2 -a 0 -i 0 -k MAC 
- -t 2.778126444 -s 20 -d -1 -p MAC -e 38 -c 2 -a 0 -i 0 -k MAC
h -t 2.778126444 -s 20 -d -1 -p MAC -e 38 -c 2 -a 0 -i 0 -k MAC
r -t 2.778430787 -s 19 -d -1 -p MAC -e 38 -c 2 -a 0 -i 0 -k MAC
+ -t 2.778440787 -s 19 -d 20 -p tcp -e 1112 -c 2 -a 0 -i 167 -k MAC 
- -t 2.778440787 -s 19 -d 20 -p tcp -e 1112 -c 2 -a 0 -i 167 -k MAC
h -t 2.778440787 -s 19 -d 20 -p tcp -e 1112 -c 2 -a 0 -i 167 -k MAC
r -t 2.787337131 -s 20 -d 20 -p tcp -e 1060 -c 2 -a 0 -i 167 -k MAC
+ -t 2.787347131 -s 20 -d -1 -p MAC -e 38 -c 2 -a 0 -i 0 -k MAC 
- -t 2.787347131 -s 20 -d -1 -p MAC -e 38 -c 2 -a 0 -i 0 -k MAC
h -t 2.787347131 -s 20 -d -1 -p MAC -e 38 -c 2 -a 0 -i 0 -k MAC
r -t 2.787362131 -s 20 -d 20 -p tcp -e 1060 -c 2 -a 0 -i 167 -k AGT
+ -t 2.787362131 -s 20 -d -1 -p ack -e 40 -c 2 -a 0 -i 172 -k AGT 
- -t 2.787362131 -s 20 -d -1 -p ack -e 40 -c 2 -a 0 -i 172 -k AGT
h -t 2.787362131 -s 20 -d -1 -p ack -e 40 -c 2 -a 0 -i 172 -k AGT
+ -t 2.787362131 -s 20 -d 19 -p ack -e 60 -c 2 -a 0 -i 172 -k RTR 
- -t 2.787362131 -s 20 -d 19 -p ack -e 60 -c 2 -a 0 -i 172 -k RTR
h -t 2.787362131 -s 20 -d 19 -p ack -e 60 -c 2 -a 0 -i 172 -k RTR
r -t 2.787651474 -s 19 -d -1 -p MAC -e 38 -c 2 -a 0 -i 0 -k MAC
+ -t 2.787701474 -s 19 -d -1 -p MAC -e 44 -c 2 -a 0 -i 0 -k MAC 
- -t 2.787701474 -s 19 -d -1 -p MAC -e 44 -c 2 -a 0 -i 0 -k MAC
h -t 2.787701474 -s 19 -d -1 -p MAC -e 44 -c 2 -a 0 -i 0 -k MAC
r -t 2.788053817 -s 20 -d -1 -p MAC -e 44 -c 2 -a 0 -i 0 -k MAC
+ -t 2.788063817 -s 20 -d -1 -p MAC -e 38 -c 2 -a 0 -i 0 -k MAC 
- -t 2.788063817 -s 20 -d -1 -p MAC -e 38 -c 2 -a 0 -i 0 -k MAC
h -t 2.788063817 -s 20 -d -1 -p MAC -e 38 -c 2 -a 0 -i 0 -k MAC
r -t 2.788368160 -s 19 -d -1 -p MAC -e 38 -c 2 -a 0 -i 0 -k MAC
+ -t 2.788378160 -s 19 -d 20 -p tcp -e 1112 -c 2 -a 0 -i 168 -k MAC 
- -t 2.788378160 -s 19 -d 20 -p tcp -e 1112 -c 2 -a 0 -i 168 -k MAC
h -t 2.788378160 -s 19 -d 20 -p tcp -e 1112 -c 2 -a 0 -i 168 -k MAC
r -t 2.797274503 -s 20 -d 20 -p tcp -e 1060 -c 2 -a 0 -i 168 -k MAC
+ -t 2.797284503 -s 20 -d -1 -p MAC -e 38 -c 2 -a 0 -i 0 -k MAC 
- -t 2.797284503 -s 20 -d -1 -p MAC -e 38 -c 2 -a 0 -i 0 -k MAC
h -t 2.797284503 -s 20 -d -1 -p MAC -e 38 -c 2 -a 0 -i 0 -k MAC
r -t 2.797299503 -s 20 -d 20 -p tcp -e 1060 -c 2 -a 0 -i 168 -k AGT
+ -t 2.797299503 -s 20 -d -1 -p ack -e 40 -c 2 -a 0 -i 173 -k AGT 
- -t 2.797299503 -s 20 -d -1 -p ack -e 40 -c 2 -a 0 -i 173 -k AGT
h -t 2.797299503 -s 20 -d -1 -p ack -e 40 -c 2 -a 0 -i 173 -k AGT
+ -t 2.797299503 -s 20 -d 19 -p ack -e 60 -c 2 -a 0 -i 173 -k RTR 
- -t 2.797299503 -s 20 -d 19 -p ack -e 60 -c 2 -a 0 -i 173 -k RTR
h -t 2.797299503 -s 20 -d 19 -p ack -e 60 -c 2 -a 0 -i 173 -k RTR
r -t 2.797588847 -s 19 -d -1 -p MAC -e 38 -c 2 -a 0 -i 0 -k MAC
+ -t 2.797658503 -s 20 -d -1 -p MAC -e 44 -c 2 -a 0 -i 0 -k MAC 
- -t 2.797658503 -s 20 -d -1 -p MAC -e 44 -c 2 -a 0 -i 0 -k MAC
h -t 2.797658503 -s 20 -d -1 -p MAC -e 44 -c 2 -a 0 -i 0 -k MAC
r -t 2.798010847 -s 19 -d -1 -p MAC -e 44 -c 2 -a 0 -i 0 -k MAC
+ -t 2.798020847 -s 19 -d -1 -p MAC -e 38 -c 2 -a 0 -i 0 -k MAC 
- -t 2.798020847 -s 19 -d -1 -p MAC -e 38 -c 2 -a 0 -i 0 -k MAC
h -t 2.798020847 -s 19 -d -1 -p MAC -e 38 -c 2 -a 0 -i 0 -k MAC
r -t 2.798325190 -s 20 -d -1 -p MAC -e 38 -c 2 -a 0 -i 0 -k MAC
+ -t 2.798335190 -s 20 -d 19 -p ack -e 112 -c 2 -a 0 -i 171 -k MAC 
- -t 2.798335190 -s 20 -d 19 -p ack -e 112 -c 2 -a 0 -i 171 -k MAC
h -t 2.798335190 -s 20 -d 19 -p ack -e 112 -c 2 -a 0 -i 171 -k MAC
r -t 2.799231533 -s 19 -d 19 -p ack -e 60 -c 2 -a 0 -i 171 -k MAC
+ -t 2.799241533 -s 19 -d -1 -p MAC -e 38 -c 2 -a 0 -i 0 -k MAC 
- -t 2.799241533 -s 19 -d -1 -p MAC -e 38 -c 2 -a 0 -i 0 -k MAC
h -t 2.799241533 -s 19 -d -1 -p MAC -e 38 -c 2 -a 0 -i 0 -k MAC
r -t 2.799256533 -s 19 -d 19 -p ack -e 60 -c 2 -a 0 -i 171 -k AGT
r -t 2.799545876 -s 20 -d -1 -p MAC -e 38 -c 2 -a 0 -i 0 -k MAC
n -t 2.7999999999999998 -s 20 -S COLOR -c blue -o blue -i blue -I blue
+ -t 2.800000000 -s 20 -d -1 -p tcp -e 40 -c 2 -a 0 -i 174 -k AGT 
- -t 2.800000000 -s 20 -d -1 -p tcp -e 40 -c 2 -a 0 -i 174 -k AGT
h -t 2.800000000 -s 20 -d -1 -p tcp -e 40 -c 2 -a 0 -i 174 -k AGT
+ -t 2.800000000 -s 20 -d 19 -p tcp -e 60 -c 2 -a 0 -i 174 -k RTR 
- -t 2.800000000 -s 20 -d 19 -p tcp -e 60 -c 2 -a 0 -i 174 -k RTR
h -t 2.800000000 -s 20 -d 19 -p tcp -e 60 -c 2 -a 0 -i 174 -k RTR
+ -t 2.800015876 -s 20 -d -1 -p MAC -e 44 -c 2 -a 0 -i 0 -k MAC 
- -t 2.800015876 -s 20 -d -1 -p MAC -e 44 -c 2 -a 0 -i 0 -k MAC
h -t 2.800015876 -s 20 -d -1 -p MAC -e 44 -c 2 -a 0 -i 0 -k MAC
r -t 2.800368219 -s 19 -d -1 -p MAC -e 44 -c 2 -a 0 -i 0 -k MAC
+ -t 2.800378219 -s 19 -d -1 -p MAC -e 38 -c 2 -a 0 -i 0 -k MAC 
- -t 2.800378219 -s 19 -d -1 -p MAC -e 38 -c 2 -a 0 -i 0 -k MAC
h -t 2.800378219 -s 19 -d -1 -p MAC -e 38 -c 2 -a 0 -i 0 -k MAC
r -t 2.800682563 -s 20 -d -1 -p MAC -e 38 -c 2 -a 0 -i 0 -k MAC
+ -t 2.800692563 -s 20 -d 19 -p ack -e 112 -c 2 -a 0 -i 172 -k MAC 
- -t 2.800692563 -s 20 -d 19 -p ack -e 112 -c 2 -a 0 -i 172 -k MAC
h -t 2.800692563 -s 20 -d 19 -p ack -e 112 -c 2 -a 0 -i 172 -k MAC
r -t 2.801588906 -s 19 -d 19 -p ack -e 60 -c 2 -a 0 -i 172 -k MAC
+ -t 2.801598906 -s 19 -d -1 -p MAC -e 38 -c 2 -a 0 -i 0 -k MAC 
- -t 2.801598906 -s 19 -d -1 -p MAC -e 38 -c 2 -a 0 -i 0 -k MAC
h -t 2.801598906 -s 19 -d -1 -p MAC -e 38 -c 2 -a 0 -i 0 -k MAC
r -t 2.801613906 -s 19 -d 19 -p ack -e 60 -c 2 -a 0 -i 172 -k AGT
r -t 2.801903249 -s 20 -d -1 -p MAC -e 38 -c 2 -a 0 -i 0 -k MAC
+ -t 2.802393249 -s 20 -d -1 -p MAC -e 44 -c 2 -a 0 -i 0 -k MAC 
- -t 2.802393249 -s 20 -d -1 -p MAC -e 44 -c 2 -a 0 -i 0 -k MAC
h -t 2.802393249 -s 20 -d -1 -p MAC -e 44 -c 2 -a 0 -i 0 -k MAC
r -t 2.802745592 -s 19 -d -1 -p MAC -e 44 -c 2 -a 0 -i 0 -k MAC
+ -t 2.802755592 -s 19 -d -1 -p MAC -e 38 -c 2 -a 0 -i 0 -k MAC 
- -t 2.802755592 -s 19 -d -1 -p MAC -e 38 -c 2 -a 0 -i 0 -k MAC
h -t 2.802755592 -s 19 -d -1 -p MAC -e 38 -c 2 -a 0 -i 0 -k MAC
r -t 2.803059935 -s 20 -d -1 -p MAC -e 38 -c 2 -a 0 -i 0 -k MAC
+ -t 2.803069935 -s 20 -d 19 -p ack -e 112 -c 2 -a 0 -i 173 -k MAC 
- -t 2.803069935 -s 20 -d 19 -p ack -e 112 -c 2 -a 0 -i 173 -k MAC
h -t 2.803069935 -s 20 -d 19 -p ack -e 112 -c 2 -a 0 -i 173 -k MAC
r -t 2.803966279 -s 19 -d 19 -p ack -e 60 -c 2 -a 0 -i 173 -k MAC
+ -t 2.803976279 -s 19 -d -1 -p MAC -e 38 -c 2 -a 0 -i 0 -k MAC 
- -t 2.803976279 -s 19 -d -1 -p MAC -e 38 -c 2 -a 0 -i 0 -k MAC
h -t 2.803976279 -s 19 -d -1 -p MAC -e 38 -c 2 -a 0 -i 0 -k MAC
r -t 2.803991279 -s 19 -d 19 -p ack -e 60 -c 2 -a 0 -i 173 -k AGT
r -t 2.804280622 -s 20 -d -1 -p MAC -e 38 -c 2 -a 0 -i 0 -k MAC
+ -t 2.804790622 -s 20 -d -1 -p MAC -e 44 -c 2 -a 0 -i 0 -k MAC 
- -t 2.804790622 -s 20 -d -1 -p MAC -e 44 -c 2 -a 0 -i 0 -k MAC
h -t 2.804790622 -s 20 -d -1 -p MAC -e 44 -c 2 -a 0 -i 0 -k MAC
r -t 2.805142965 -s 19 -d -1 -p MAC -e 44 -c 2 -a 0 -i 0 -k MAC
+ -t 2.805152965 -s 19 -d -1 -p MAC -e 38 -c 2 -a 0 -i 0 -k MAC 
- -t 2.805152965 -s 19 -d -1 -p MAC -e 38 -c 2 -a 0 -i 0 -k MAC
h -t 2.805152965 -s 19 -d -1 -p MAC -e 38 -c 2 -a 0 -i 0 -k MAC
r -t 2.805457308 -s 20 -d -1 -p MAC -e 38 -c 2 -a 0 -i 0 -k MAC
+ -t 2.805467308 -s 20 -d 19 -p tcp -e 112 -c 2 -a 0 -i 174 -k MAC 
- -t 2.805467308 -s 20 -d 19 -p tcp -e 112 -c 2 -a 0 -i 174 -k MAC
h -t 2.805467308 -s 20 -d 19 -p tcp -e 112 -c 2 -a 0 -i 174 -k MAC
r -t 2.806363651 -s 19 -d 19 -p tcp -e 60 -c 2 -a 0 -i 174 -k MAC
+ -t 2.806373651 -s 19 -d -1 -p MAC -e 38 -c 2 -a 0 -i 0 -k MAC 
- -t 2.806373651 -s 19 -d -1 -p MAC -e 38 -c 2 -a 0 -i 0 -k MAC
h -t 2.806373651 -s 19 -d -1 -p MAC -e 38 -c 2 -a 0 -i 0 -k MAC
r -t 2.806388651 -s 19 -d 19 -p tcp -e 60 -c 2 -a 0 -i 174 -k AGT
+ -t 2.806388651 -s 19 -d -1 -p ack -e 40 -c 2 -a 0 -i 175 -k AGT 
- -t 2.806388651 -s 19 -d -1 -p ack -e 40 -c 2 -a 0 -i 175 -k AGT
h -t 2.806388651 -s 19 -d -1 -p ack -e 40 -c 2 -a 0 -i 175 -k AGT
+ -t 2.806388651 -s 19 -d 20 -p ack -e 60 -c 2 -a 0 -i 175 -k RTR 
- -t 2.806388651 -s 19 -d 20 -p ack -e 60 -c 2 -a 0 -i 175 -k RTR
h -t 2.806388651 -s 19 -d 20 -p ack -e 60 -c 2 -a 0 -i 175 -k RTR
r -t 2.806677995 -s 20 -d -1 -p MAC -e 38 -c 2 -a 0 -i 0 -k MAC
+ -t 2.807067651 -s 19 -d -1 -p MAC -e 44 -c 2 -a 0 -i 0 -k MAC 
- -t 2.807067651 -s 19 -d -1 -p MAC -e 44 -c 2 -a 0 -i 0 -k MAC
h -t 2.807067651 -s 19 -d -1 -p MAC -e 44 -c 2 -a 0 -i 0 -k MAC
r -t 2.807419995 -s 20 -d -1 -p MAC -e 44 -c 2 -a 0 -i 0 -k MAC
+ -t 2.807429995 -s 20 -d -1 -p MAC -e 38 -c 2 -a 0 -i 0 -k MAC 
- -t 2.807429995 -s 20 -d -1 -p MAC -e 38 -c 2 -a 0 -i 0 -k MAC
h -t 2.807429995 -s 20 -d -1 -p MAC -e 38 -c 2 -a 0 -i 0 -k MAC
r -t 2.807734338 -s 19 -d -1 -p MAC -e 38 -c 2 -a 0 -i 0 -k MAC
+ -t 2.807744338 -s 19 -d 20 -p ack -e 112 -c 2 -a 0 -i 175 -k MAC 
- -t 2.807744338 -s 19 -d 20 -p ack -e 112 -c 2 -a 0 -i 175 -k MAC
h -t 2.807744338 -s 19 -d 20 -p ack -e 112 -c 2 -a 0 -i 175 -k MAC
r -t 2.808640681 -s 20 -d 20 -p ack -e 60 -c 2 -a 0 -i 175 -k MAC
+ -t 2.808650681 -s 20 -d -1 -p MAC -e 38 -c 2 -a 0 -i 0 -k MAC 
- -t 2.808650681 -s 20 -d -1 -p MAC -e 38 -c 2 -a 0 -i 0 -k MAC
h -t 2.808650681 -s 20 -d -1 -p MAC -e 38 -c 2 -a 0 -i 0 -k MAC
r -t 2.808665681 -s 20 -d 20 -p ack -e 60 -c 2 -a 0 -i 175 -k AGT
+ -t 2.808665681 -s 20 -d -1 -p tcp -e 1040 -c 2 -a 0 -i 176 -k AGT 
- -t 2.808665681 -s 20 -d -1 -p tcp -e 1040 -c 2 -a 0 -i 176 -k AGT
h -t 2.808665681 -s 20 -d -1 -p tcp -e 1040 -c 2 -a 0 -i 176 -k AGT
+ -t 2.808665681 -s 20 -d 19 -p tcp -e 1060 -c 2 -a 0 -i 176 -k RTR 
- -t 2.808665681 -s 20 -d 19 -p tcp -e 1060 -c 2 -a 0 -i 176 -k RTR
h -t 2.808665681 -s 20 -d 19 -p tcp -e 1060 -c 2 -a 0 -i 176 -k RTR
+ -t 2.808665681 -s 20 -d -1 -p tcp -e 1040 -c 2 -a 0 -i 177 -k AGT 
- -t 2.808665681 -s 20 -d -1 -p tcp -e 1040 -c 2 -a 0 -i 177 -k AGT
h -t 2.808665681 -s 20 -d -1 -p tcp -e 1040 -c 2 -a 0 -i 177 -k AGT
+ -t 2.808665681 -s 20 -d 19 -p tcp -e 1060 -c 2 -a 0 -i 177 -k RTR 
- -t 2.808665681 -s 20 -d 19 -p tcp -e 1060 -c 2 -a 0 -i 177 -k RTR
h -t 2.808665681 -s 20 -d 19 -p tcp -e 1060 -c 2 -a 0 -i 177 -k RTR
r -t 2.808955024 -s 19 -d -1 -p MAC -e 38 -c 2 -a 0 -i 0 -k MAC
+ -t 2.809264681 -s 20 -d -1 -p MAC -e 44 -c 2 -a 0 -i 0 -k MAC 
- -t 2.809264681 -s 20 -d -1 -p MAC -e 44 -c 2 -a 0 -i 0 -k MAC
h -t 2.809264681 -s 20 -d -1 -p MAC -e 44 -c 2 -a 0 -i 0 -k MAC
r -t 2.809617024 -s 19 -d -1 -p MAC -e 44 -c 2 -a 0 -i 0 -k MAC
+ -t 2.809627024 -s 19 -d -1 -p MAC -e 38 -c 2 -a 0 -i 0 -k MAC 
- -t 2.809627024 -s 19 -d -1 -p MAC -e 38 -c 2 -a 0 -i 0 -k MAC
h -t 2.809627024 -s 19 -d -1 -p MAC -e 38 -c 2 -a 0 -i 0 -k MAC
r -t 2.809931367 -s 20 -d -1 -p MAC -e 38 -c 2 -a 0 -i 0 -k MAC
+ -t 2.809941367 -s 20 -d 19 -p tcp -e 1112 -c 2 -a 0 -i 176 -k MAC 
- -t 2.809941367 -s 20 -d 19 -p tcp -e 1112 -c 2 -a 0 -i 176 -k MAC
h -t 2.809941367 -s 20 -d 19 -p tcp -e 1112 -c 2 -a 0 -i 176 -k MAC
r -t 2.818837711 -s 19 -d 19 -p tcp -e 1060 -c 2 -a 0 -i 176 -k MAC
+ -t 2.818847711 -s 19 -d -1 -p MAC -e 38 -c 2 -a 0 -i 0 -k MAC 
- -t 2.818847711 -s 19 -d -1 -p MAC -e 38 -c 2 -a 0 -i 0 -k MAC
h -t 2.818847711 -s 19 -d -1 -p MAC -e 38 -c 2 -a 0 -i 0 -k MAC
r -t 2.818862711 -s 19 -d 19 -p tcp -e 1060 -c 2 -a 0 -i 176 -k AGT
+ -t 2.818862711 -s 19 -d -1 -p ack -e 40 -c 2 -a 0 -i 178 -k AGT 
- -t 2.818862711 -s 19 -d -1 -p ack -e 40 -c 2 -a 0 -i 178 -k AGT
h -t 2.818862711 -s 19 -d -1 -p ack -e 40 -c 2 -a 0 -i 178 -k AGT
+ -t 2.818862711 -s 19 -d 20 -p ack -e 60 -c 2 -a 0 -i 178 -k RTR 
- -t 2.818862711 -s 19 -d 20 -p ack -e 60 -c 2 -a 0 -i 178 -k RTR
h -t 2.818862711 -s 19 -d 20 -p ack -e 60 -c 2 -a 0 -i 178 -k RTR
r -t 2.819152054 -s 20 -d -1 -p MAC -e 38 -c 2 -a 0 -i 0 -k MAC
+ -t 2.819441711 -s 19 -d -1 -p MAC -e 44 -c 2 -a 0 -i 0 -k MAC 
- -t 2.819441711 -s 19 -d -1 -p MAC -e 44 -c 2 -a 0 -i 0 -k MAC
h -t 2.819441711 -s 19 -d -1 -p MAC -e 44 -c 2 -a 0 -i 0 -k MAC
r -t 2.819794054 -s 20 -d -1 -p MAC -e 44 -c 2 -a 0 -i 0 -k MAC
+ -t 2.819804054 -s 20 -d -1 -p MAC -e 38 -c 2 -a 0 -i 0 -k MAC 
- -t 2.819804054 -s 20 -d -1 -p MAC -e 38 -c 2 -a 0 -i 0 -k MAC
h -t 2.819804054 -s 20 -d -1 -p MAC -e 38 -c 2 -a 0 -i 0 -k MAC
r -t 2.820108397 -s 19 -d -1 -p MAC -e 38 -c 2 -a 0 -i 0 -k MAC
+ -t 2.820118397 -s 19 -d 20 -p ack -e 112 -c 2 -a 0 -i 178 -k MAC 
- -t 2.820118397 -s 19 -d 20 -p ack -e 112 -c 2 -a 0 -i 178 -k MAC
h -t 2.820118397 -s 19 -d 20 -p ack -e 112 -c 2 -a 0 -i 178 -k MAC
r -t 2.821014740 -s 20 -d 20 -p ack -e 60 -c 2 -a 0 -i 178 -k MAC
+ -t 2.821024740 -s 20 -d -1 -p MAC -e 38 -c 2 -a 0 -i 0 -k MAC 
- -t 2.821024740 -s 20 -d -1 -p MAC -e 38 -c 2 -a 0 -i 0 -k MAC
h -t 2.821024740 -s 20 -d -1 -p MAC -e 38 -c 2 -a 0 -i 0 -k MAC
r -t 2.821039740 -s 20 -d 20 -p ack -e 60 -c 2 -a 0 -i 178 -k AGT
+ -t 2.821039740 -s 20 -d -1 -p tcp -e 1040 -c 2 -a 0 -i 179 -k AGT 
- -t 2.821039740 -s 20 -d -1 -p tcp -e 1040 -c 2 -a 0 -i 179 -k AGT
h -t 2.821039740 -s 20 -d -1 -p tcp -e 1040 -c 2 -a 0 -i 179 -k AGT
+ -t 2.821039740 -s 20 -d 19 -p tcp -e 1060 -c 2 -a 0 -i 179 -k RTR 
- -t 2.821039740 -s 20 -d 19 -p tcp -e 1060 -c 2 -a 0 -i 179 -k RTR
h -t 2.821039740 -s 20 -d 19 -p tcp -e 1060 -c 2 -a 0 -i 179 -k RTR
+ -t 2.821039740 -s 20 -d -1 -p tcp -e 1040 -c 2 -a 0 -i 180 -k AGT 
- -t 2.821039740 -s 20 -d -1 -p tcp -e 1040 -c 2 -a 0 -i 180 -k AGT
h -t 2.821039740 -s 20 -d -1 -p tcp -e 1040 -c 2 -a 0 -i 180 -k AGT
+ -t 2.821039740 -s 20 -d 19 -p tcp -e 1060 -c 2 -a 0 -i 180 -k RTR 
- -t 2.821039740 -s 20 -d 19 -p tcp -e 1060 -c 2 -a 0 -i 180 -k RTR
h -t 2.821039740 -s 20 -d 19 -p tcp -e 1060 -c 2 -a 0 -i 180 -k RTR
r -t 2.821329083 -s 19 -d -1 -p MAC -e 38 -c 2 -a 0 -i 0 -k MAC
+ -t 2.821698740 -s 20 -d -1 -p MAC -e 44 -c 2 -a 0 -i 0 -k MAC 
- -t 2.821698740 -s 20 -d -1 -p MAC -e 44 -c 2 -a 0 -i 0 -k MAC
h -t 2.821698740 -s 20 -d -1 -p MAC -e 44 -c 2 -a 0 -i 0 -k MAC
r -t 2.822051083 -s 19 -d -1 -p MAC -e 44 -c 2 -a 0 -i 0 -k MAC
+ -t 2.822061083 -s 19 -d -1 -p MAC -e 38 -c 2 -a 0 -i 0 -k MAC 
- -t 2.822061083 -s 19 -d -1 -p MAC -e 38 -c 2 -a 0 -i 0 -k MAC
h -t 2.822061083 -s 19 -d -1 -p MAC -e 38 -c 2 -a 0 -i 0 -k MAC
r -t 2.822365427 -s 20 -d -1 -p MAC -e 38 -c 2 -a 0 -i 0 -k MAC
+ -t 2.822375427 -s 20 -d 19 -p tcp -e 1112 -c 2 -a 0 -i 177 -k MAC 
- -t 2.822375427 -s 20 -d 19 -p tcp -e 1112 -c 2 -a 0 -i 177 -k MAC
h -t 2.822375427 -s 20 -d 19 -p tcp -e 1112 -c 2 -a 0 -i 177 -k MAC
r -t 2.831271770 -s 19 -d 19 -p tcp -e 1060 -c 2 -a 0 -i 177 -k MAC
+ -t 2.831281770 -s 19 -d -1 -p MAC -e 38 -c 2 -a 0 -i 0 -k MAC 
- -t 2.831281770 -s 19 -d -1 -p MAC -e 38 -c 2 -a 0 -i 0 -k MAC
h -t 2.831281770 -s 19 -d -1 -p MAC -e 38 -c 2 -a 0 -i 0 -k MAC
r -t 2.831296770 -s 19 -d 19 -p tcp -e 1060 -c 2 -a 0 -i 177 -k AGT
+ -t 2.831296770 -s 19 -d -1 -p ack -e 40 -c 2 -a 0 -i 181 -k AGT 
- -t 2.831296770 -s 19 -d -1 -p ack -e 40 -c 2 -a 0 -i 181 -k AGT
h -t 2.831296770 -s 19 -d -1 -p ack -e 40 -c 2 -a 0 -i 181 -k AGT
+ -t 2.831296770 -s 19 -d 20 -p ack -e 60 -c 2 -a 0 -i 181 -k RTR 
- -t 2.831296770 -s 19 -d 20 -p ack -e 60 -c 2 -a 0 -i 181 -k RTR
h -t 2.831296770 -s 19 -d 20 -p ack -e 60 -c 2 -a 0 -i 181 -k RTR
r -t 2.831586113 -s 20 -d -1 -p MAC -e 38 -c 2 -a 0 -i 0 -k MAC
+ -t 2.831635770 -s 19 -d -1 -p MAC -e 44 -c 2 -a 0 -i 0 -k MAC 
- -t 2.831635770 -s 19 -d -1 -p MAC -e 44 -c 2 -a 0 -i 0 -k MAC
h -t 2.831635770 -s 19 -d -1 -p MAC -e 44 -c 2 -a 0 -i 0 -k MAC
r -t 2.831988113 -s 20 -d -1 -p MAC -e 44 -c 2 -a 0 -i 0 -k MAC
+ -t 2.831998113 -s 20 -d -1 -p MAC -e 38 -c 2 -a 0 -i 0 -k MAC 
- -t 2.831998113 -s 20 -d -1 -p MAC -e 38 -c 2 -a 0 -i 0 -k MAC
h -t 2.831998113 -s 20 -d -1 -p MAC -e 38 -c 2 -a 0 -i 0 -k MAC
r -t 2.832302456 -s 19 -d -1 -p MAC -e 38 -c 2 -a 0 -i 0 -k MAC
+ -t 2.832312456 -s 19 -d 20 -p ack -e 112 -c 2 -a 0 -i 181 -k MAC 
- -t 2.832312456 -s 19 -d 20 -p ack -e 112 -c 2 -a 0 -i 181 -k MAC
h -t 2.832312456 -s 19 -d 20 -p ack -e 112 -c 2 -a 0 -i 181 -k MAC
r -t 2.833208800 -s 20 -d 20 -p ack -e 60 -c 2 -a 0 -i 181 -k MAC
+ -t 2.833218800 -s 20 -d -1 -p MAC -e 38 -c 2 -a 0 -i 0 -k MAC 
- -t 2.833218800 -s 20 -d -1 -p MAC -e 38 -c 2 -a 0 -i 0 -k MAC
h -t 2.833218800 -s 20 -d -1 -p MAC -e 38 -c 2 -a 0 -i 0 -k MAC
r -t 2.833233800 -s 20 -d 20 -p ack -e 60 -c 2 -a 0 -i 181 -k AGT
+ -t 2.833233800 -s 20 -d -1 -p tcp -e 1040 -c 2 -a 0 -i 182 -k AGT 
- -t 2.833233800 -s 20 -d -1 -p tcp -e 1040 -c 2 -a 0 -i 182 -k AGT
h -t 2.833233800 -s 20 -d -1 -p tcp -e 1040 -c 2 -a 0 -i 182 -k AGT
+ -t 2.833233800 -s 20 -d 19 -p tcp -e 1060 -c 2 -a 0 -i 182 -k RTR 
- -t 2.833233800 -s 20 -d 19 -p tcp -e 1060 -c 2 -a 0 -i 182 -k RTR
h -t 2.833233800 -s 20 -d 19 -p tcp -e 1060 -c 2 -a 0 -i 182 -k RTR
+ -t 2.833233800 -s 20 -d -1 -p tcp -e 1040 -c 2 -a 0 -i 183 -k AGT 
- -t 2.833233800 -s 20 -d -1 -p tcp -e 1040 -c 2 -a 0 -i 183 -k AGT
h -t 2.833233800 -s 20 -d -1 -p tcp -e 1040 -c 2 -a 0 -i 183 -k AGT
+ -t 2.833233800 -s 20 -d 19 -p tcp -e 1060 -c 2 -a 0 -i 183 -k RTR 
- -t 2.833233800 -s 20 -d 19 -p tcp -e 1060 -c 2 -a 0 -i 183 -k RTR
h -t 2.833233800 -s 20 -d 19 -p tcp -e 1060 -c 2 -a 0 -i 183 -k RTR
r -t 2.833523143 -s 19 -d -1 -p MAC -e 38 -c 2 -a 0 -i 0 -k MAC
+ -t 2.833812800 -s 20 -d -1 -p MAC -e 44 -c 2 -a 0 -i 0 -k MAC 
- -t 2.833812800 -s 20 -d -1 -p MAC -e 44 -c 2 -a 0 -i 0 -k MAC
h -t 2.833812800 -s 20 -d -1 -p MAC -e 44 -c 2 -a 0 -i 0 -k MAC
r -t 2.834165143 -s 19 -d -1 -p MAC -e 44 -c 2 -a 0 -i 0 -k MAC
+ -t 2.834175143 -s 19 -d -1 -p MAC -e 38 -c 2 -a 0 -i 0 -k MAC 
- -t 2.834175143 -s 19 -d -1 -p MAC -e 38 -c 2 -a 0 -i 0 -k MAC
h -t 2.834175143 -s 19 -d -1 -p MAC -e 38 -c 2 -a 0 -i 0 -k MAC
r -t 2.834479486 -s 20 -d -1 -p MAC -e 38 -c 2 -a 0 -i 0 -k MAC
+ -t 2.834489486 -s 20 -d 19 -p tcp -e 1112 -c 2 -a 0 -i 179 -k MAC 
- -t 2.834489486 -s 20 -d 19 -p tcp -e 1112 -c 2 -a 0 -i 179 -k MAC
h -t 2.834489486 -s 20 -d 19 -p tcp -e 1112 -c 2 -a 0 -i 179 -k MAC
r -t 2.843385829 -s 19 -d 19 -p tcp -e 1060 -c 2 -a 0 -i 179 -k MAC
+ -t 2.843395829 -s 19 -d -1 -p MAC -e 38 -c 2 -a 0 -i 0 -k MAC 
- -t 2.843395829 -s 19 -d -1 -p MAC -e 38 -c 2 -a 0 -i 0 -k MAC
h -t 2.843395829 -s 19 -d -1 -p MAC -e 38 -c 2 -a 0 -i 0 -k MAC
r -t 2.843410829 -s 19 -d 19 -p tcp -e 1060 -c 2 -a 0 -i 179 -k AGT
+ -t 2.843410829 -s 19 -d -1 -p ack -e 40 -c 2 -a 0 -i 184 -k AGT 
- -t 2.843410829 -s 19 -d -1 -p ack -e 40 -c 2 -a 0 -i 184 -k AGT
h -t 2.843410829 -s 19 -d -1 -p ack -e 40 -c 2 -a 0 -i 184 -k AGT
+ -t 2.843410829 -s 19 -d 20 -p ack -e 60 -c 2 -a 0 -i 184 -k RTR 
- -t 2.843410829 -s 19 -d 20 -p ack -e 60 -c 2 -a 0 -i 184 -k RTR
h -t 2.843410829 -s 19 -d 20 -p ack -e 60 -c 2 -a 0 -i 184 -k RTR
r -t 2.843700172 -s 20 -d -1 -p MAC -e 38 -c 2 -a 0 -i 0 -k MAC
+ -t 2.844150172 -s 20 -d -1 -p MAC -e 44 -c 2 -a 0 -i 0 -k MAC 
- -t 2.844150172 -s 20 -d -1 -p MAC -e 44 -c 2 -a 0 -i 0 -k MAC
h -t 2.844150172 -s 20 -d -1 -p MAC -e 44 -c 2 -a 0 -i 0 -k MAC
r -t 2.844502516 -s 19 -d -1 -p MAC -e 44 -c 2 -a 0 -i 0 -k MAC
+ -t 2.844512516 -s 19 -d -1 -p MAC -e 38 -c 2 -a 0 -i 0 -k MAC 
- -t 2.844512516 -s 19 -d -1 -p MAC -e 38 -c 2 -a 0 -i 0 -k MAC
h -t 2.844512516 -s 19 -d -1 -p MAC -e 38 -c 2 -a 0 -i 0 -k MAC
r -t 2.844816859 -s 20 -d -1 -p MAC -e 38 -c 2 -a 0 -i 0 -k MAC
+ -t 2.844826859 -s 20 -d 19 -p tcp -e 1112 -c 2 -a 0 -i 180 -k MAC 
- -t 2.844826859 -s 20 -d 19 -p tcp -e 1112 -c 2 -a 0 -i 180 -k MAC
h -t 2.844826859 -s 20 -d 19 -p tcp -e 1112 -c 2 -a 0 -i 180 -k MAC
n -t 2.8500000000000001 -s 19 -S COLOR -c magenta -o orange -i magenta -I orange
r -t 2.853723202 -s 19 -d 19 -p tcp -e 1060 -c 2 -a 0 -i 180 -k MAC
+ -t 2.853733202 -s 19 -d -1 -p MAC -e 38 -c 2 -a 0 -i 0 -k MAC 
- -t 2.853733202 -s 19 -d -1 -p MAC -e 38 -c 2 -a 0 -i 0 -k MAC
h -t 2.853733202 -s 19 -d -1 -p MAC -e 38 -c 2 -a 0 -i 0 -k MAC
r -t 2.853748202 -s 19 -d 19 -p tcp -e 1060 -c 2 -a 0 -i 180 -k AGT
+ -t 2.853748202 -s 19 -d -1 -p ack -e 40 -c 2 -a 0 -i 185 -k AGT 
- -t 2.853748202 -s 19 -d -1 -p ack -e 40 -c 2 -a 0 -i 185 -k AGT
h -t 2.853748202 -s 19 -d -1 -p ack -e 40 -c 2 -a 0 -i 185 -k AGT
+ -t 2.853748202 -s 19 -d 20 -p ack -e 60 -c 2 -a 0 -i 185 -k RTR 
- -t 2.853748202 -s 19 -d 20 -p ack -e 60 -c 2 -a 0 -i 185 -k RTR
h -t 2.853748202 -s 19 -d 20 -p ack -e 60 -c 2 -a 0 -i 185 -k RTR
r -t 2.854037545 -s 20 -d -1 -p MAC -e 38 -c 2 -a 0 -i 0 -k MAC
+ -t 2.854107545 -s 20 -d -1 -p MAC -e 44 -c 2 -a 0 -i 0 -k MAC 
- -t 2.854107545 -s 20 -d -1 -p MAC -e 44 -c 2 -a 0 -i 0 -k MAC
h -t 2.854107545 -s 20 -d -1 -p MAC -e 44 -c 2 -a 0 -i 0 -k MAC
r -t 2.854459888 -s 19 -d -1 -p MAC -e 44 -c 2 -a 0 -i 0 -k MAC
+ -t 2.854469888 -s 19 -d -1 -p MAC -e 38 -c 2 -a 0 -i 0 -k MAC 
- -t 2.854469888 -s 19 -d -1 -p MAC -e 38 -c 2 -a 0 -i 0 -k MAC
h -t 2.854469888 -s 19 -d -1 -p MAC -e 38 -c 2 -a 0 -i 0 -k MAC
r -t 2.854774232 -s 20 -d -1 -p MAC -e 38 -c 2 -a 0 -i 0 -k MAC
+ -t 2.854784232 -s 20 -d 19 -p tcp -e 1112 -c 2 -a 0 -i 182 -k MAC 
- -t 2.854784232 -s 20 -d 19 -p tcp -e 1112 -c 2 -a 0 -i 182 -k MAC
h -t 2.854784232 -s 20 -d 19 -p tcp -e 1112 -c 2 -a 0 -i 182 -k MAC
r -t 2.863680575 -s 19 -d 19 -p tcp -e 1060 -c 2 -a 0 -i 182 -k MAC
+ -t 2.863690575 -s 19 -d -1 -p MAC -e 38 -c 2 -a 0 -i 0 -k MAC 
- -t 2.863690575 -s 19 -d -1 -p MAC -e 38 -c 2 -a 0 -i 0 -k MAC
h -t 2.863690575 -s 19 -d -1 -p MAC -e 38 -c 2 -a 0 -i 0 -k MAC
r -t 2.863705575 -s 19 -d 19 -p tcp -e 1060 -c 2 -a 0 -i 182 -k AGT
+ -t 2.863705575 -s 19 -d -1 -p ack -e 40 -c 2 -a 0 -i 186 -k AGT 
- -t 2.863705575 -s 19 -d -1 -p ack -e 40 -c 2 -a 0 -i 186 -k AGT
h -t 2.863705575 -s 19 -d -1 -p ack -e 40 -c 2 -a 0 -i 186 -k AGT
+ -t 2.863705575 -s 19 -d 20 -p ack -e 60 -c 2 -a 0 -i 186 -k RTR 
- -t 2.863705575 -s 19 -d 20 -p ack -e 60 -c 2 -a 0 -i 186 -k RTR
h -t 2.863705575 -s 19 -d 20 -p ack -e 60 -c 2 -a 0 -i 186 -k RTR
r -t 2.863994918 -s 20 -d -1 -p MAC -e 38 -c 2 -a 0 -i 0 -k MAC
+ -t 2.864184575 -s 19 -d -1 -p MAC -e 44 -c 2 -a 0 -i 0 -k MAC 
- -t 2.864184575 -s 19 -d -1 -p MAC -e 44 -c 2 -a 0 -i 0 -k MAC
h -t 2.864184575 -s 19 -d -1 -p MAC -e 44 -c 2 -a 0 -i 0 -k MAC
r -t 2.864536918 -s 20 -d -1 -p MAC -e 44 -c 2 -a 0 -i 0 -k MAC
+ -t 2.864546918 -s 20 -d -1 -p MAC -e 38 -c 2 -a 0 -i 0 -k MAC 
- -t 2.864546918 -s 20 -d -1 -p MAC -e 38 -c 2 -a 0 -i 0 -k MAC
h -t 2.864546918 -s 20 -d -1 -p MAC -e 38 -c 2 -a 0 -i 0 -k MAC
r -t 2.864851261 -s 19 -d -1 -p MAC -e 38 -c 2 -a 0 -i 0 -k MAC
+ -t 2.864861261 -s 19 -d 20 -p ack -e 112 -c 2 -a 0 -i 184 -k MAC 
- -t 2.864861261 -s 19 -d 20 -p ack -e 112 -c 2 -a 0 -i 184 -k MAC
h -t 2.864861261 -s 19 -d 20 -p ack -e 112 -c 2 -a 0 -i 184 -k MAC
r -t 2.865757604 -s 20 -d 20 -p ack -e 60 -c 2 -a 0 -i 184 -k MAC
+ -t 2.865767604 -s 20 -d -1 -p MAC -e 38 -c 2 -a 0 -i 0 -k MAC 
- -t 2.865767604 -s 20 -d -1 -p MAC -e 38 -c 2 -a 0 -i 0 -k MAC
h -t 2.865767604 -s 20 -d -1 -p MAC -e 38 -c 2 -a 0 -i 0 -k MAC
r -t 2.865782604 -s 20 -d 20 -p ack -e 60 -c 2 -a 0 -i 184 -k AGT
r -t 2.866071948 -s 19 -d -1 -p MAC -e 38 -c 2 -a 0 -i 0 -k MAC
+ -t 2.866461604 -s 20 -d -1 -p MAC -e 44 -c 2 -a 0 -i 0 -k MAC 
- -t 2.866461604 -s 20 -d -1 -p MAC -e 44 -c 2 -a 0 -i 0 -k MAC
h -t 2.866461604 -s 20 -d -1 -p MAC -e 44 -c 2 -a 0 -i 0 -k MAC
r -t 2.866813948 -s 19 -d -1 -p MAC -e 44 -c 2 -a 0 -i 0 -k MAC
+ -t 2.866823948 -s 19 -d -1 -p MAC -e 38 -c 2 -a 0 -i 0 -k MAC 
- -t 2.866823948 -s 19 -d -1 -p MAC -e 38 -c 2 -a 0 -i 0 -k MAC
h -t 2.866823948 -s 19 -d -1 -p MAC -e 38 -c 2 -a 0 -i 0 -k MAC
r -t 2.867128291 -s 20 -d -1 -p MAC -e 38 -c 2 -a 0 -i 0 -k MAC
+ -t 2.867138291 -s 20 -d 19 -p tcp -e 1112 -c 2 -a 0 -i 183 -k MAC 
- -t 2.867138291 -s 20 -d 19 -p tcp -e 1112 -c 2 -a 0 -i 183 -k MAC
h -t 2.867138291 -s 20 -d 19 -p tcp -e 1112 -c 2 -a 0 -i 183 -k MAC
r -t 2.876034634 -s 19 -d 19 -p tcp -e 1060 -c 2 -a 0 -i 183 -k MAC
+ -t 2.876044634 -s 19 -d -1 -p MAC -e 38 -c 2 -a 0 -i 0 -k MAC 
- -t 2.876044634 -s 19 -d -1 -p MAC -e 38 -c 2 -a 0 -i 0 -k MAC
h -t 2.876044634 -s 19 -d -1 -p MAC -e 38 -c 2 -a 0 -i 0 -k MAC
r -t 2.876059634 -s 19 -d 19 -p tcp -e 1060 -c 2 -a 0 -i 183 -k AGT
+ -t 2.876059634 -s 19 -d -1 -p ack -e 40 -c 2 -a 0 -i 187 -k AGT 
- -t 2.876059634 -s 19 -d -1 -p ack -e 40 -c 2 -a 0 -i 187 -k AGT
h -t 2.876059634 -s 19 -d -1 -p ack -e 40 -c 2 -a 0 -i 187 -k AGT
+ -t 2.876059634 -s 19 -d 20 -p ack -e 60 -c 2 -a 0 -i 187 -k RTR 
- -t 2.876059634 -s 19 -d 20 -p ack -e 60 -c 2 -a 0 -i 187 -k RTR
h -t 2.876059634 -s 19 -d 20 -p ack -e 60 -c 2 -a 0 -i 187 -k RTR
r -t 2.876348977 -s 20 -d -1 -p MAC -e 38 -c 2 -a 0 -i 0 -k MAC
+ -t 2.876658634 -s 19 -d -1 -p MAC -e 44 -c 2 -a 0 -i 0 -k MAC 
- -t 2.876658634 -s 19 -d -1 -p MAC -e 44 -c 2 -a 0 -i 0 -k MAC
h -t 2.876658634 -s 19 -d -1 -p MAC -e 44 -c 2 -a 0 -i 0 -k MAC
r -t 2.877010977 -s 20 -d -1 -p MAC -e 44 -c 2 -a 0 -i 0 -k MAC
+ -t 2.877020977 -s 20 -d -1 -p MAC -e 38 -c 2 -a 0 -i 0 -k MAC 
- -t 2.877020977 -s 20 -d -1 -p MAC -e 38 -c 2 -a 0 -i 0 -k MAC
h -t 2.877020977 -s 20 -d -1 -p MAC -e 38 -c 2 -a 0 -i 0 -k MAC
r -t 2.877325320 -s 19 -d -1 -p MAC -e 38 -c 2 -a 0 -i 0 -k MAC
+ -t 2.877335320 -s 19 -d 20 -p ack -e 112 -c 2 -a 0 -i 185 -k MAC 
- -t 2.877335320 -s 19 -d 20 -p ack -e 112 -c 2 -a 0 -i 185 -k MAC
h -t 2.877335320 -s 19 -d 20 -p ack -e 112 -c 2 -a 0 -i 185 -k MAC
r -t 2.878231664 -s 20 -d 20 -p ack -e 60 -c 2 -a 0 -i 185 -k MAC
+ -t 2.878241664 -s 20 -d -1 -p MAC -e 38 -c 2 -a 0 -i 0 -k MAC 
- -t 2.878241664 -s 20 -d -1 -p MAC -e 38 -c 2 -a 0 -i 0 -k MAC
h -t 2.878241664 -s 20 -d -1 -p MAC -e 38 -c 2 -a 0 -i 0 -k MAC
r -t 2.878256664 -s 20 -d 20 -p ack -e 60 -c 2 -a 0 -i 185 -k AGT
r -t 2.878546007 -s 19 -d -1 -p MAC -e 38 -c 2 -a 0 -i 0 -k MAC
+ -t 2.878736007 -s 19 -d -1 -p MAC -e 44 -c 2 -a 0 -i 0 -k MAC 
- -t 2.878736007 -s 19 -d -1 -p MAC -e 44 -c 2 -a 0 -i 0 -k MAC
h -t 2.878736007 -s 19 -d -1 -p MAC -e 44 -c 2 -a 0 -i 0 -k MAC
r -t 2.879088350 -s 20 -d -1 -p MAC -e 44 -c 2 -a 0 -i 0 -k MAC
+ -t 2.879098350 -s 20 -d -1 -p MAC -e 38 -c 2 -a 0 -i 0 -k MAC 
- -t 2.879098350 -s 20 -d -1 -p MAC -e 38 -c 2 -a 0 -i 0 -k MAC
h -t 2.879098350 -s 20 -d -1 -p MAC -e 38 -c 2 -a 0 -i 0 -k MAC
r -t 2.879402693 -s 19 -d -1 -p MAC -e 38 -c 2 -a 0 -i 0 -k MAC
+ -t 2.879412693 -s 19 -d 20 -p ack -e 112 -c 2 -a 0 -i 186 -k MAC 
- -t 2.879412693 -s 19 -d 20 -p ack -e 112 -c 2 -a 0 -i 186 -k MAC
h -t 2.879412693 -s 19 -d 20 -p ack -e 112 -c 2 -a 0 -i 186 -k MAC
r -t 2.880309036 -s 20 -d 20 -p ack -e 60 -c 2 -a 0 -i 186 -k MAC
+ -t 2.880319036 -s 20 -d -1 -p MAC -e 38 -c 2 -a 0 -i 0 -k MAC 
- -t 2.880319036 -s 20 -d -1 -p MAC -e 38 -c 2 -a 0 -i 0 -k MAC
h -t 2.880319036 -s 20 -d -1 -p MAC -e 38 -c 2 -a 0 -i 0 -k MAC
r -t 2.880334036 -s 20 -d 20 -p ack -e 60 -c 2 -a 0 -i 186 -k AGT
r -t 2.880623380 -s 19 -d -1 -p MAC -e 38 -c 2 -a 0 -i 0 -k MAC
+ -t 2.880833380 -s 19 -d -1 -p MAC -e 44 -c 2 -a 0 -i 0 -k MAC 
- -t 2.880833380 -s 19 -d -1 -p MAC -e 44 -c 2 -a 0 -i 0 -k MAC
h -t 2.880833380 -s 19 -d -1 -p MAC -e 44 -c 2 -a 0 -i 0 -k MAC
r -t 2.881185723 -s 20 -d -1 -p MAC -e 44 -c 2 -a 0 -i 0 -k MAC
+ -t 2.881195723 -s 20 -d -1 -p MAC -e 38 -c 2 -a 0 -i 0 -k MAC 
- -t 2.881195723 -s 20 -d -1 -p MAC -e 38 -c 2 -a 0 -i 0 -k MAC
h -t 2.881195723 -s 20 -d -1 -p MAC -e 38 -c 2 -a 0 -i 0 -k MAC
r -t 2.881500066 -s 19 -d -1 -p MAC -e 38 -c 2 -a 0 -i 0 -k MAC
+ -t 2.881510066 -s 19 -d 20 -p ack -e 112 -c 2 -a 0 -i 187 -k MAC 
- -t 2.881510066 -s 19 -d 20 -p ack -e 112 -c 2 -a 0 -i 187 -k MAC
h -t 2.881510066 -s 19 -d 20 -p ack -e 112 -c 2 -a 0 -i 187 -k MAC
r -t 2.882406409 -s 20 -d 20 -p ack -e 60 -c 2 -a 0 -i 187 -k MAC
+ -t 2.882416409 -s 20 -d -1 -p MAC -e 38 -c 2 -a 0 -i 0 -k MAC 
- -t 2.882416409 -s 20 -d -1 -p MAC -e 38 -c 2 -a 0 -i 0 -k MAC
h -t 2.882416409 -s 20 -d -1 -p MAC -e 38 -c 2 -a 0 -i 0 -k MAC
r -t 2.882431409 -s 20 -d 20 -p ack -e 60 -c 2 -a 0 -i 187 -k AGT
r -t 2.882720752 -s 19 -d -1 -p MAC -e 38 -c 2 -a 0 -i 0 -k MAC
+ -t 2.900000000 -s 19 -d -1 -p tcp -e 40 -c 2 -a 0 -i 188 -k AGT 
- -t 2.900000000 -s 19 -d -1 -p tcp -e 40 -c 2 -a 0 -i 188 -k AGT
h -t 2.900000000 -s 19 -d -1 -p tcp -e 40 -c 2 -a 0 -i 188 -k AGT
+ -t 2.900000000 -s 19 -d 37 -p tcp -e 60 -c 2 -a 0 -i 188 -k RTR 
- -t 2.900000000 -s 19 -d 37 -p tcp -e 60 -c 2 -a 0 -i 188 -k RTR
h -t 2.900000000 -s 19 -d 37 -p tcp -e 60 -c 2 -a 0 -i 188 -k RTR
+ -t 2.900075000 -s 19 -d -1 -p MAC -e 44 -c 2 -a 0 -i 0 -k MAC 
- -t 2.900075000 -s 19 -d -1 -p MAC -e 44 -c 2 -a 0 -i 0 -k MAC
h -t 2.900075000 -s 19 -d -1 -p MAC -e 44 -c 2 -a 0 -i 0 -k MAC
r -t 2.900427377 -s 37 -d -1 -p MAC -e 44 -c 2 -a 0 -i 0 -k MAC
+ -t 2.900437377 -s 37 -d -1 -p MAC -e 38 -c 2 -a 0 -i 0 -k MAC 
- -t 2.900437377 -s 37 -d -1 -p MAC -e 38 -c 2 -a 0 -i 0 -k MAC
h -t 2.900437377 -s 37 -d -1 -p MAC -e 38 -c 2 -a 0 -i 0 -k MAC
r -t 2.900741755 -s 19 -d -1 -p MAC -e 38 -c 2 -a 0 -i 0 -k MAC
+ -t 2.900751755 -s 19 -d 37 -p tcp -e 112 -c 2 -a 0 -i 188 -k MAC 
- -t 2.900751755 -s 19 -d 37 -p tcp -e 112 -c 2 -a 0 -i 188 -k MAC
h -t 2.900751755 -s 19 -d 37 -p tcp -e 112 -c 2 -a 0 -i 188 -k MAC
r -t 2.901648132 -s 37 -d 37 -p tcp -e 60 -c 2 -a 0 -i 188 -k MAC
+ -t 2.901658132 -s 37 -d -1 -p MAC -e 38 -c 2 -a 0 -i 0 -k MAC 
- -t 2.901658132 -s 37 -d -1 -p MAC -e 38 -c 2 -a 0 -i 0 -k MAC
h -t 2.901658132 -s 37 -d -1 -p MAC -e 38 -c 2 -a 0 -i 0 -k MAC
r -t 2.901673132 -s 37 -d 37 -p tcp -e 60 -c 2 -a 0 -i 188 -k AGT
+ -t 2.901673132 -s 37 -d -1 -p ack -e 40 -c 2 -a 0 -i 189 -k AGT 
- -t 2.901673132 -s 37 -d -1 -p ack -e 40 -c 2 -a 0 -i 189 -k AGT
h -t 2.901673132 -s 37 -d -1 -p ack -e 40 -c 2 -a 0 -i 189 -k AGT
+ -t 2.901673132 -s 37 -d 19 -p ack -e 60 -c 2 -a 0 -i 189 -k RTR 
- -t 2.901673132 -s 37 -d 19 -p ack -e 60 -c 2 -a 0 -i 189 -k RTR
h -t 2.901673132 -s 37 -d 19 -p ack -e 60 -c 2 -a 0 -i 189 -k RTR
r -t 2.901962510 -s 19 -d -1 -p MAC -e 38 -c 2 -a 0 -i 0 -k MAC
+ -t 2.902112132 -s 37 -d -1 -p MAC -e 44 -c 2 -a 0 -i 0 -k MAC 
- -t 2.902112132 -s 37 -d -1 -p MAC -e 44 -c 2 -a 0 -i 0 -k MAC
h -t 2.902112132 -s 37 -d -1 -p MAC -e 44 -c 2 -a 0 -i 0 -k MAC
r -t 2.902464510 -s 19 -d -1 -p MAC -e 44 -c 2 -a 0 -i 0 -k MAC
+ -t 2.902474510 -s 19 -d -1 -p MAC -e 38 -c 2 -a 0 -i 0 -k MAC 
- -t 2.902474510 -s 19 -d -1 -p MAC -e 38 -c 2 -a 0 -i 0 -k MAC
h -t 2.902474510 -s 19 -d -1 -p MAC -e 38 -c 2 -a 0 -i 0 -k MAC
r -t 2.902778887 -s 37 -d -1 -p MAC -e 38 -c 2 -a 0 -i 0 -k MAC
+ -t 2.902788887 -s 37 -d 19 -p ack -e 112 -c 2 -a 0 -i 189 -k MAC 
- -t 2.902788887 -s 37 -d 19 -p ack -e 112 -c 2 -a 0 -i 189 -k MAC
h -t 2.902788887 -s 37 -d 19 -p ack -e 112 -c 2 -a 0 -i 189 -k MAC
r -t 2.903685265 -s 19 -d 19 -p ack -e 60 -c 2 -a 0 -i 189 -k MAC
+ -t 2.903695265 -s 19 -d -1 -p MAC -e 38 -c 2 -a 0 -i 0 -k MAC 
- -t 2.903695265 -s 19 -d -1 -p MAC -e 38 -c 2 -a 0 -i 0 -k MAC
h -t 2.903695265 -s 19 -d -1 -p MAC -e 38 -c 2 -a 0 -i 0 -k MAC
r -t 2.903710265 -s 19 -d 19 -p ack -e 60 -c 2 -a 0 -i 189 -k AGT
+ -t 2.903710265 -s 19 -d -1 -p tcp -e 1040 -c 2 -a 0 -i 190 -k AGT 
- -t 2.903710265 -s 19 -d -1 -p tcp -e 1040 -c 2 -a 0 -i 190 -k AGT
h -t 2.903710265 -s 19 -d -1 -p tcp -e 1040 -c 2 -a 0 -i 190 -k AGT
+ -t 2.903710265 -s 19 -d 37 -p tcp -e 1060 -c 2 -a 0 -i 190 -k RTR 
- -t 2.903710265 -s 19 -d 37 -p tcp -e 1060 -c 2 -a 0 -i 190 -k RTR
h -t 2.903710265 -s 19 -d 37 -p tcp -e 1060 -c 2 -a 0 -i 190 -k RTR
+ -t 2.903710265 -s 19 -d -1 -p tcp -e 1040 -c 2 -a 0 -i 191 -k AGT 
- -t 2.903710265 -s 19 -d -1 -p tcp -e 1040 -c 2 -a 0 -i 191 -k AGT
h -t 2.903710265 -s 19 -d -1 -p tcp -e 1040 -c 2 -a 0 -i 191 -k AGT
+ -t 2.903710265 -s 19 -d 37 -p tcp -e 1060 -c 2 -a 0 -i 191 -k RTR 
- -t 2.903710265 -s 19 -d 37 -p tcp -e 1060 -c 2 -a 0 -i 191 -k RTR
h -t 2.903710265 -s 19 -d 37 -p tcp -e 1060 -c 2 -a 0 -i 191 -k RTR
r -t 2.903999642 -s 37 -d -1 -p MAC -e 38 -c 2 -a 0 -i 0 -k MAC
+ -t 2.904149265 -s 19 -d -1 -p MAC -e 44 -c 2 -a 0 -i 0 -k MAC 
- -t 2.904149265 -s 19 -d -1 -p MAC -e 44 -c 2 -a 0 -i 0 -k MAC
h -t 2.904149265 -s 19 -d -1 -p MAC -e 44 -c 2 -a 0 -i 0 -k MAC
r -t 2.904501642 -s 37 -d -1 -p MAC -e 44 -c 2 -a 0 -i 0 -k MAC
+ -t 2.904511642 -s 37 -d -1 -p MAC -e 38 -c 2 -a 0 -i 0 -k MAC 
- -t 2.904511642 -s 37 -d -1 -p MAC -e 38 -c 2 -a 0 -i 0 -k MAC
h -t 2.904511642 -s 37 -d -1 -p MAC -e 38 -c 2 -a 0 -i 0 -k MAC
r -t 2.904816019 -s 19 -d -1 -p MAC -e 38 -c 2 -a 0 -i 0 -k MAC
+ -t 2.904826019 -s 19 -d 37 -p tcp -e 1112 -c 2 -a 0 -i 190 -k MAC 
- -t 2.904826019 -s 19 -d 37 -p tcp -e 1112 -c 2 -a 0 -i 190 -k MAC
h -t 2.904826019 -s 19 -d 37 -p tcp -e 1112 -c 2 -a 0 -i 190 -k MAC
r -t 2.913722397 -s 37 -d 37 -p tcp -e 1060 -c 2 -a 0 -i 190 -k MAC
+ -t 2.913732397 -s 37 -d -1 -p MAC -e 38 -c 2 -a 0 -i 0 -k MAC 
- -t 2.913732397 -s 37 -d -1 -p MAC -e 38 -c 2 -a 0 -i 0 -k MAC
h -t 2.913732397 -s 37 -d -1 -p MAC -e 38 -c 2 -a 0 -i 0 -k MAC
r -t 2.913747397 -s 37 -d 37 -p tcp -e 1060 -c 2 -a 0 -i 190 -k AGT
+ -t 2.913747397 -s 37 -d -1 -p ack -e 40 -c 2 -a 0 -i 192 -k AGT 
- -t 2.913747397 -s 37 -d -1 -p ack -e 40 -c 2 -a 0 -i 192 -k AGT
h -t 2.913747397 -s 37 -d -1 -p ack -e 40 -c 2 -a 0 -i 192 -k AGT
+ -t 2.913747397 -s 37 -d 19 -p ack -e 60 -c 2 -a 0 -i 192 -k RTR 
- -t 2.913747397 -s 37 -d 19 -p ack -e 60 -c 2 -a 0 -i 192 -k RTR
h -t 2.913747397 -s 37 -d 19 -p ack -e 60 -c 2 -a 0 -i 192 -k RTR
r -t 2.914036774 -s 19 -d -1 -p MAC -e 38 -c 2 -a 0 -i 0 -k MAC
+ -t 2.914126774 -s 19 -d -1 -p MAC -e 44 -c 2 -a 0 -i 0 -k MAC 
- -t 2.914126774 -s 19 -d -1 -p MAC -e 44 -c 2 -a 0 -i 0 -k MAC
h -t 2.914126774 -s 19 -d -1 -p MAC -e 44 -c 2 -a 0 -i 0 -k MAC
r -t 2.914479152 -s 37 -d -1 -p MAC -e 44 -c 2 -a 0 -i 0 -k MAC
+ -t 2.914489152 -s 37 -d -1 -p MAC -e 38 -c 2 -a 0 -i 0 -k MAC 
- -t 2.914489152 -s 37 -d -1 -p MAC -e 38 -c 2 -a 0 -i 0 -k MAC
h -t 2.914489152 -s 37 -d -1 -p MAC -e 38 -c 2 -a 0 -i 0 -k MAC
r -t 2.914793529 -s 19 -d -1 -p MAC -e 38 -c 2 -a 0 -i 0 -k MAC
+ -t 2.914803529 -s 19 -d 37 -p tcp -e 1112 -c 2 -a 0 -i 191 -k MAC 
- -t 2.914803529 -s 19 -d 37 -p tcp -e 1112 -c 2 -a 0 -i 191 -k MAC
h -t 2.914803529 -s 19 -d 37 -p tcp -e 1112 -c 2 -a 0 -i 191 -k MAC
r -t 2.923699906 -s 37 -d 37 -p tcp -e 1060 -c 2 -a 0 -i 191 -k MAC
+ -t 2.923709906 -s 37 -d -1 -p MAC -e 38 -c 2 -a 0 -i 0 -k MAC 
- -t 2.923709906 -s 37 -d -1 -p MAC -e 38 -c 2 -a 0 -i 0 -k MAC
h -t 2.923709906 -s 37 -d -1 -p MAC -e 38 -c 2 -a 0 -i 0 -k MAC
r -t 2.923724906 -s 37 -d 37 -p tcp -e 1060 -c 2 -a 0 -i 191 -k AGT
+ -t 2.923724906 -s 37 -d -1 -p ack -e 40 -c 2 -a 0 -i 193 -k AGT 
- -t 2.923724906 -s 37 -d -1 -p ack -e 40 -c 2 -a 0 -i 193 -k AGT
h -t 2.923724906 -s 37 -d -1 -p ack -e 40 -c 2 -a 0 -i 193 -k AGT
+ -t 2.923724906 -s 37 -d 19 -p ack -e 60 -c 2 -a 0 -i 193 -k RTR 
- -t 2.923724906 -s 37 -d 19 -p ack -e 60 -c 2 -a 0 -i 193 -k RTR
h -t 2.923724906 -s 37 -d 19 -p ack -e 60 -c 2 -a 0 -i 193 -k RTR
r -t 2.924014284 -s 19 -d -1 -p MAC -e 38 -c 2 -a 0 -i 0 -k MAC
+ -t 2.924183906 -s 37 -d -1 -p MAC -e 44 -c 2 -a 0 -i 0 -k MAC 
- -t 2.924183906 -s 37 -d -1 -p MAC -e 44 -c 2 -a 0 -i 0 -k MAC
h -t 2.924183906 -s 37 -d -1 -p MAC -e 44 -c 2 -a 0 -i 0 -k MAC
r -t 2.924536284 -s 19 -d -1 -p MAC -e 44 -c 2 -a 0 -i 0 -k MAC
+ -t 2.924546284 -s 19 -d -1 -p MAC -e 38 -c 2 -a 0 -i 0 -k MAC 
- -t 2.924546284 -s 19 -d -1 -p MAC -e 38 -c 2 -a 0 -i 0 -k MAC
h -t 2.924546284 -s 19 -d -1 -p MAC -e 38 -c 2 -a 0 -i 0 -k MAC
r -t 2.924850661 -s 37 -d -1 -p MAC -e 38 -c 2 -a 0 -i 0 -k MAC
+ -t 2.924860661 -s 37 -d 19 -p ack -e 112 -c 2 -a 0 -i 192 -k MAC 
- -t 2.924860661 -s 37 -d 19 -p ack -e 112 -c 2 -a 0 -i 192 -k MAC
h -t 2.924860661 -s 37 -d 19 -p ack -e 112 -c 2 -a 0 -i 192 -k MAC
r -t 2.925757039 -s 19 -d 19 -p ack -e 60 -c 2 -a 0 -i 192 -k MAC
+ -t 2.925767039 -s 19 -d -1 -p MAC -e 38 -c 2 -a 0 -i 0 -k MAC 
- -t 2.925767039 -s 19 -d -1 -p MAC -e 38 -c 2 -a 0 -i 0 -k MAC
h -t 2.925767039 -s 19 -d -1 -p MAC -e 38 -c 2 -a 0 -i 0 -k MAC
r -t 2.925782039 -s 19 -d 19 -p ack -e 60 -c 2 -a 0 -i 192 -k AGT
+ -t 2.925782039 -s 19 -d -1 -p tcp -e 1040 -c 2 -a 0 -i 194 -k AGT 
- -t 2.925782039 -s 19 -d -1 -p tcp -e 1040 -c 2 -a 0 -i 194 -k AGT
h -t 2.925782039 -s 19 -d -1 -p tcp -e 1040 -c 2 -a 0 -i 194 -k AGT
+ -t 2.925782039 -s 19 -d 37 -p tcp -e 1060 -c 2 -a 0 -i 194 -k RTR 
- -t 2.925782039 -s 19 -d 37 -p tcp -e 1060 -c 2 -a 0 -i 194 -k RTR
h -t 2.925782039 -s 19 -d 37 -p tcp -e 1060 -c 2 -a 0 -i 194 -k RTR
+ -t 2.925782039 -s 19 -d -1 -p tcp -e 1040 -c 2 -a 0 -i 195 -k AGT 
- -t 2.925782039 -s 19 -d -1 -p tcp -e 1040 -c 2 -a 0 -i 195 -k AGT
h -t 2.925782039 -s 19 -d -1 -p tcp -e 1040 -c 2 -a 0 -i 195 -k AGT
+ -t 2.925782039 -s 19 -d 37 -p tcp -e 1060 -c 2 -a 0 -i 195 -k RTR 
- -t 2.925782039 -s 19 -d 37 -p tcp -e 1060 -c 2 -a 0 -i 195 -k RTR
h -t 2.925782039 -s 19 -d 37 -p tcp -e 1060 -c 2 -a 0 -i 195 -k RTR
r -t 2.926071416 -s 37 -d -1 -p MAC -e 38 -c 2 -a 0 -i 0 -k MAC
+ -t 2.926461416 -s 37 -d -1 -p MAC -e 44 -c 2 -a 0 -i 0 -k MAC 
- -t 2.926461416 -s 37 -d -1 -p MAC -e 44 -c 2 -a 0 -i 0 -k MAC
h -t 2.926461416 -s 37 -d -1 -p MAC -e 44 -c 2 -a 0 -i 0 -k MAC
r -t 2.926813794 -s 19 -d -1 -p MAC -e 44 -c 2 -a 0 -i 0 -k MAC
+ -t 2.926823794 -s 19 -d -1 -p MAC -e 38 -c 2 -a 0 -i 0 -k MAC 
- -t 2.926823794 -s 19 -d -1 -p MAC -e 38 -c 2 -a 0 -i 0 -k MAC
h -t 2.926823794 -s 19 -d -1 -p MAC -e 38 -c 2 -a 0 -i 0 -k MAC
r -t 2.927128171 -s 37 -d -1 -p MAC -e 38 -c 2 -a 0 -i 0 -k MAC
+ -t 2.927138171 -s 37 -d 19 -p ack -e 112 -c 2 -a 0 -i 193 -k MAC 
- -t 2.927138171 -s 37 -d 19 -p ack -e 112 -c 2 -a 0 -i 193 -k MAC
h -t 2.927138171 -s 37 -d 19 -p ack -e 112 -c 2 -a 0 -i 193 -k MAC
r -t 2.928034548 -s 19 -d 19 -p ack -e 60 -c 2 -a 0 -i 193 -k MAC
+ -t 2.928044548 -s 19 -d -1 -p MAC -e 38 -c 2 -a 0 -i 0 -k MAC 
- -t 2.928044548 -s 19 -d -1 -p MAC -e 38 -c 2 -a 0 -i 0 -k MAC
h -t 2.928044548 -s 19 -d -1 -p MAC -e 38 -c 2 -a 0 -i 0 -k MAC
r -t 2.928059548 -s 19 -d 19 -p ack -e 60 -c 2 -a 0 -i 193 -k AGT
+ -t 2.928059548 -s 19 -d -1 -p tcp -e 1040 -c 2 -a 0 -i 196 -k AGT 
- -t 2.928059548 -s 19 -d -1 -p tcp -e 1040 -c 2 -a 0 -i 196 -k AGT
h -t 2.928059548 -s 19 -d -1 -p tcp -e 1040 -c 2 -a 0 -i 196 -k AGT
+ -t 2.928059548 -s 19 -d 37 -p tcp -e 1060 -c 2 -a 0 -i 196 -k RTR 
- -t 2.928059548 -s 19 -d 37 -p tcp -e 1060 -c 2 -a 0 -i 196 -k RTR
h -t 2.928059548 -s 19 -d 37 -p tcp -e 1060 -c 2 -a 0 -i 196 -k RTR
+ -t 2.928059548 -s 19 -d -1 -p tcp -e 1040 -c 2 -a 0 -i 197 -k AGT 
- -t 2.928059548 -s 19 -d -1 -p tcp -e 1040 -c 2 -a 0 -i 197 -k AGT
h -t 2.928059548 -s 19 -d -1 -p tcp -e 1040 -c 2 -a 0 -i 197 -k AGT
+ -t 2.928059548 -s 19 -d 37 -p tcp -e 1060 -c 2 -a 0 -i 197 -k RTR 
- -t 2.928059548 -s 19 -d 37 -p tcp -e 1060 -c 2 -a 0 -i 197 -k RTR
h -t 2.928059548 -s 19 -d 37 -p tcp -e 1060 -c 2 -a 0 -i 197 -k RTR
r -t 2.928348926 -s 37 -d -1 -p MAC -e 38 -c 2 -a 0 -i 0 -k MAC
+ -t 2.928478548 -s 19 -d -1 -p MAC -e 44 -c 2 -a 0 -i 0 -k MAC 
- -t 2.928478548 -s 19 -d -1 -p MAC -e 44 -c 2 -a 0 -i 0 -k MAC
h -t 2.928478548 -s 19 -d -1 -p MAC -e 44 -c 2 -a 0 -i 0 -k MAC
r -t 2.928830926 -s 37 -d -1 -p MAC -e 44 -c 2 -a 0 -i 0 -k MAC
+ -t 2.928840926 -s 37 -d -1 -p MAC -e 38 -c 2 -a 0 -i 0 -k MAC 
- -t 2.928840926 -s 37 -d -1 -p MAC -e 38 -c 2 -a 0 -i 0 -k MAC
h -t 2.928840926 -s 37 -d -1 -p MAC -e 38 -c 2 -a 0 -i 0 -k MAC
r -t 2.929145303 -s 19 -d -1 -p MAC -e 38 -c 2 -a 0 -i 0 -k MAC
+ -t 2.929155303 -s 19 -d 37 -p tcp -e 1112 -c 2 -a 0 -i 194 -k MAC 
- -t 2.929155303 -s 19 -d 37 -p tcp -e 1112 -c 2 -a 0 -i 194 -k MAC
h -t 2.929155303 -s 19 -d 37 -p tcp -e 1112 -c 2 -a 0 -i 194 -k MAC
r -t 2.938051681 -s 37 -d 37 -p tcp -e 1060 -c 2 -a 0 -i 194 -k MAC
+ -t 2.938061681 -s 37 -d -1 -p MAC -e 38 -c 2 -a 0 -i 0 -k MAC 
- -t 2.938061681 -s 37 -d -1 -p MAC -e 38 -c 2 -a 0 -i 0 -k MAC
h -t 2.938061681 -s 37 -d -1 -p MAC -e 38 -c 2 -a 0 -i 0 -k MAC
r -t 2.938076681 -s 37 -d 37 -p tcp -e 1060 -c 2 -a 0 -i 194 -k AGT
+ -t 2.938076681 -s 37 -d -1 -p ack -e 40 -c 2 -a 0 -i 198 -k AGT 
- -t 2.938076681 -s 37 -d -1 -p ack -e 40 -c 2 -a 0 -i 198 -k AGT
h -t 2.938076681 -s 37 -d -1 -p ack -e 40 -c 2 -a 0 -i 198 -k AGT
+ -t 2.938076681 -s 37 -d 19 -p ack -e 60 -c 2 -a 0 -i 198 -k RTR 
- -t 2.938076681 -s 37 -d 19 -p ack -e 60 -c 2 -a 0 -i 198 -k RTR
h -t 2.938076681 -s 37 -d 19 -p ack -e 60 -c 2 -a 0 -i 198 -k RTR
r -t 2.938366058 -s 19 -d -1 -p MAC -e 38 -c 2 -a 0 -i 0 -k MAC
+ -t 2.938895681 -s 37 -d -1 -p MAC -e 44 -c 2 -a 0 -i 0 -k MAC 
- -t 2.938895681 -s 37 -d -1 -p MAC -e 44 -c 2 -a 0 -i 0 -k MAC
h -t 2.938895681 -s 37 -d -1 -p MAC -e 44 -c 2 -a 0 -i 0 -k MAC
r -t 2.939248058 -s 19 -d -1 -p MAC -e 44 -c 2 -a 0 -i 0 -k MAC
+ -t 2.939258058 -s 19 -d -1 -p MAC -e 38 -c 2 -a 0 -i 0 -k MAC 
- -t 2.939258058 -s 19 -d -1 -p MAC -e 38 -c 2 -a 0 -i 0 -k MAC
h -t 2.939258058 -s 19 -d -1 -p MAC -e 38 -c 2 -a 0 -i 0 -k MAC
r -t 2.939562435 -s 37 -d -1 -p MAC -e 38 -c 2 -a 0 -i 0 -k MAC
+ -t 2.939572435 -s 37 -d 19 -p ack -e 112 -c 2 -a 0 -i 198 -k MAC 
- -t 2.939572435 -s 37 -d 19 -p ack -e 112 -c 2 -a 0 -i 198 -k MAC
h -t 2.939572435 -s 37 -d 19 -p ack -e 112 -c 2 -a 0 -i 198 -k MAC
r -t 2.940468813 -s 19 -d 19 -p ack -e 60 -c 2 -a 0 -i 198 -k MAC
+ -t 2.940478813 -s 19 -d -1 -p MAC -e 38 -c 2 -a 0 -i 0 -k MAC 
- -t 2.940478813 -s 19 -d -1 -p MAC -e 38 -c 2 -a 0 -i 0 -k MAC
h -t 2.940478813 -s 19 -d -1 -p MAC -e 38 -c 2 -a 0 -i 0 -k MAC
r -t 2.940493813 -s 19 -d 19 -p ack -e 60 -c 2 -a 0 -i 198 -k AGT
+ -t 2.940493813 -s 19 -d -1 -p tcp -e 1040 -c 2 -a 0 -i 199 -k AGT 
- -t 2.940493813 -s 19 -d -1 -p tcp -e 1040 -c 2 -a 0 -i 199 -k AGT
h -t 2.940493813 -s 19 -d -1 -p tcp -e 1040 -c 2 -a 0 -i 199 -k AGT
+ -t 2.940493813 -s 19 -d 37 -p tcp -e 1060 -c 2 -a 0 -i 199 -k RTR 
- -t 2.940493813 -s 19 -d 37 -p tcp -e 1060 -c 2 -a 0 -i 199 -k RTR
h -t 2.940493813 -s 19 -d 37 -p tcp -e 1060 -c 2 -a 0 -i 199 -k RTR
+ -t 2.940493813 -s 19 -d -1 -p tcp -e 1040 -c 2 -a 0 -i 200 -k AGT 
- -t 2.940493813 -s 19 -d -1 -p tcp -e 1040 -c 2 -a 0 -i 200 -k AGT
h -t 2.940493813 -s 19 -d -1 -p tcp -e 1040 -c 2 -a 0 -i 200 -k AGT
+ -t 2.940493813 -s 19 -d 37 -p tcp -e 1060 -c 2 -a 0 -i 200 -k RTR 
- -t 2.940493813 -s 19 -d 37 -p tcp -e 1060 -c 2 -a 0 -i 200 -k RTR
h -t 2.940493813 -s 19 -d 37 -p tcp -e 1060 -c 2 -a 0 -i 200 -k RTR
r -t 2.940783190 -s 37 -d -1 -p MAC -e 38 -c 2 -a 0 -i 0 -k MAC
+ -t 2.940892813 -s 19 -d -1 -p MAC -e 44 -c 2 -a 0 -i 0 -k MAC 
- -t 2.940892813 -s 19 -d -1 -p MAC -e 44 -c 2 -a 0 -i 0 -k MAC
h -t 2.940892813 -s 19 -d -1 -p MAC -e 44 -c 2 -a 0 -i 0 -k MAC
r -t 2.941245190 -s 37 -d -1 -p MAC -e 44 -c 2 -a 0 -i 0 -k MAC
+ -t 2.941255190 -s 37 -d -1 -p MAC -e 38 -c 2 -a 0 -i 0 -k MAC 
- -t 2.941255190 -s 37 -d -1 -p MAC -e 38 -c 2 -a 0 -i 0 -k MAC
h -t 2.941255190 -s 37 -d -1 -p MAC -e 38 -c 2 -a 0 -i 0 -k MAC
r -t 2.941559568 -s 19 -d -1 -p MAC -e 38 -c 2 -a 0 -i 0 -k MAC
+ -t 2.941569568 -s 19 -d 37 -p tcp -e 1112 -c 2 -a 0 -i 195 -k MAC 
- -t 2.941569568 -s 19 -d 37 -p tcp -e 1112 -c 2 -a 0 -i 195 -k MAC
h -t 2.941569568 -s 19 -d 37 -p tcp -e 1112 -c 2 -a 0 -i 195 -k MAC
n -t 2.9500000000000002 -s 37 -S DLABEL -l "report_msg" -L "IDs,Ns"
n -t 2.9500000000000002 -s 37 -S COLOR -c magenta -o orange -i magenta -I orange
r -t 2.950465945 -s 37 -d 37 -p tcp -e 1060 -c 2 -a 0 -i 195 -k MAC
+ -t 2.950475945 -s 37 -d -1 -p MAC -e 38 -c 2 -a 0 -i 0 -k MAC 
- -t 2.950475945 -s 37 -d -1 -p MAC -e 38 -c 2 -a 0 -i 0 -k MAC
h -t 2.950475945 -s 37 -d -1 -p MAC -e 38 -c 2 -a 0 -i 0 -k MAC
r -t 2.950490945 -s 37 -d 37 -p tcp -e 1060 -c 2 -a 0 -i 195 -k AGT
+ -t 2.950490945 -s 37 -d -1 -p ack -e 40 -c 2 -a 0 -i 201 -k AGT 
- -t 2.950490945 -s 37 -d -1 -p ack -e 40 -c 2 -a 0 -i 201 -k AGT
h -t 2.950490945 -s 37 -d -1 -p ack -e 40 -c 2 -a 0 -i 201 -k AGT
+ -t 2.950490945 -s 37 -d 19 -p ack -e 60 -c 2 -a 0 -i 201 -k RTR 
- -t 2.950490945 -s 37 -d 19 -p ack -e 60 -c 2 -a 0 -i 201 -k RTR
h -t 2.950490945 -s 37 -d 19 -p ack -e 60 -c 2 -a 0 -i 201 -k RTR
r -t 2.950780323 -s 19 -d -1 -p MAC -e 38 -c 2 -a 0 -i 0 -k MAC
+ -t 2.950910323 -s 19 -d -1 -p MAC -e 44 -c 2 -a 0 -i 0 -k MAC 
- -t 2.950910323 -s 19 -d -1 -p MAC -e 44 -c 2 -a 0 -i 0 -k MAC
h -t 2.950910323 -s 19 -d -1 -p MAC -e 44 -c 2 -a 0 -i 0 -k MAC
r -t 2.951262700 -s 37 -d -1 -p MAC -e 44 -c 2 -a 0 -i 0 -k MAC
+ -t 2.951272700 -s 37 -d -1 -p MAC -e 38 -c 2 -a 0 -i 0 -k MAC 
- -t 2.951272700 -s 37 -d -1 -p MAC -e 38 -c 2 -a 0 -i 0 -k MAC
h -t 2.951272700 -s 37 -d -1 -p MAC -e 38 -c 2 -a 0 -i 0 -k MAC
r -t 2.951577077 -s 19 -d -1 -p MAC -e 38 -c 2 -a 0 -i 0 -k MAC
+ -t 2.951587077 -s 19 -d 37 -p tcp -e 1112 -c 2 -a 0 -i 196 -k MAC 
- -t 2.951587077 -s 19 -d 37 -p tcp -e 1112 -c 2 -a 0 -i 196 -k MAC
h -t 2.951587077 -s 19 -d 37 -p tcp -e 1112 -c 2 -a 0 -i 196 -k MAC
r -t 2.960483455 -s 37 -d 37 -p tcp -e 1060 -c 2 -a 0 -i 196 -k MAC
+ -t 2.960493455 -s 37 -d -1 -p MAC -e 38 -c 2 -a 0 -i 0 -k MAC 
- -t 2.960493455 -s 37 -d -1 -p MAC -e 38 -c 2 -a 0 -i 0 -k MAC
h -t 2.960493455 -s 37 -d -1 -p MAC -e 38 -c 2 -a 0 -i 0 -k MAC
r -t 2.960508455 -s 37 -d 37 -p tcp -e 1060 -c 2 -a 0 -i 196 -k AGT
+ -t 2.960508455 -s 37 -d -1 -p ack -e 40 -c 2 -a 0 -i 202 -k AGT 
- -t 2.960508455 -s 37 -d -1 -p ack -e 40 -c 2 -a 0 -i 202 -k AGT
h -t 2.960508455 -s 37 -d -1 -p ack -e 40 -c 2 -a 0 -i 202 -k AGT
+ -t 2.960508455 -s 37 -d 19 -p ack -e 60 -c 2 -a 0 -i 202 -k RTR 
- -t 2.960508455 -s 37 -d 19 -p ack -e 60 -c 2 -a 0 -i 202 -k RTR
h -t 2.960508455 -s 37 -d 19 -p ack -e 60 -c 2 -a 0 -i 202 -k RTR
r -t 2.960797832 -s 19 -d -1 -p MAC -e 38 -c 2 -a 0 -i 0 -k MAC
+ -t 2.961027832 -s 19 -d -1 -p MAC -e 44 -c 2 -a 0 -i 0 -k MAC 
- -t 2.961027832 -s 19 -d -1 -p MAC -e 44 -c 2 -a 0 -i 0 -k MAC
h -t 2.961027832 -s 19 -d -1 -p MAC -e 44 -c 2 -a 0 -i 0 -k MAC
r -t 2.961380210 -s 37 -d -1 -p MAC -e 44 -c 2 -a 0 -i 0 -k MAC
+ -t 2.961390210 -s 37 -d -1 -p MAC -e 38 -c 2 -a 0 -i 0 -k MAC 
- -t 2.961390210 -s 37 -d -1 -p MAC -e 38 -c 2 -a 0 -i 0 -k MAC
h -t 2.961390210 -s 37 -d -1 -p MAC -e 38 -c 2 -a 0 -i 0 -k MAC
r -t 2.961694587 -s 19 -d -1 -p MAC -e 38 -c 2 -a 0 -i 0 -k MAC
+ -t 2.961704587 -s 19 -d 37 -p tcp -e 1112 -c 2 -a 0 -i 197 -k MAC 
- -t 2.961704587 -s 19 -d 37 -p tcp -e 1112 -c 2 -a 0 -i 197 -k MAC
h -t 2.961704587 -s 19 -d 37 -p tcp -e 1112 -c 2 -a 0 -i 197 -k MAC
r -t 2.970600964 -s 37 -d 37 -p tcp -e 1060 -c 2 -a 0 -i 197 -k MAC
+ -t 2.970610964 -s 37 -d -1 -p MAC -e 38 -c 2 -a 0 -i 0 -k MAC 
- -t 2.970610964 -s 37 -d -1 -p MAC -e 38 -c 2 -a 0 -i 0 -k MAC
h -t 2.970610964 -s 37 -d -1 -p MAC -e 38 -c 2 -a 0 -i 0 -k MAC
r -t 2.970625964 -s 37 -d 37 -p tcp -e 1060 -c 2 -a 0 -i 197 -k AGT
+ -t 2.970625964 -s 37 -d -1 -p ack -e 40 -c 2 -a 0 -i 203 -k AGT 
- -t 2.970625964 -s 37 -d -1 -p ack -e 40 -c 2 -a 0 -i 203 -k AGT
h -t 2.970625964 -s 37 -d -1 -p ack -e 40 -c 2 -a 0 -i 203 -k AGT
+ -t 2.970625964 -s 37 -d 19 -p ack -e 60 -c 2 -a 0 -i 203 -k RTR 
- -t 2.970625964 -s 37 -d 19 -p ack -e 60 -c 2 -a 0 -i 203 -k RTR
h -t 2.970625964 -s 37 -d 19 -p ack -e 60 -c 2 -a 0 -i 203 -k RTR
r -t 2.970915342 -s 19 -d -1 -p MAC -e 38 -c 2 -a 0 -i 0 -k MAC
+ -t 2.971124964 -s 37 -d -1 -p MAC -e 44 -c 2 -a 0 -i 0 -k MAC 
- -t 2.971124964 -s 37 -d -1 -p MAC -e 44 -c 2 -a 0 -i 0 -k MAC
h -t 2.971124964 -s 37 -d -1 -p MAC -e 44 -c 2 -a 0 -i 0 -k MAC
r -t 2.971477342 -s 19 -d -1 -p MAC -e 44 -c 2 -a 0 -i 0 -k MAC
+ -t 2.971487342 -s 19 -d -1 -p MAC -e 38 -c 2 -a 0 -i 0 -k MAC 
- -t 2.971487342 -s 19 -d -1 -p MAC -e 38 -c 2 -a 0 -i 0 -k MAC
h -t 2.971487342 -s 19 -d -1 -p MAC -e 38 -c 2 -a 0 -i 0 -k MAC
r -t 2.971791719 -s 37 -d -1 -p MAC -e 38 -c 2 -a 0 -i 0 -k MAC
+ -t 2.971801719 -s 37 -d 19 -p ack -e 112 -c 2 -a 0 -i 201 -k MAC 
- -t 2.971801719 -s 37 -d 19 -p ack -e 112 -c 2 -a 0 -i 201 -k MAC
h -t 2.971801719 -s 37 -d 19 -p ack -e 112 -c 2 -a 0 -i 201 -k MAC
r -t 2.972698097 -s 19 -d 19 -p ack -e 60 -c 2 -a 0 -i 201 -k MAC
+ -t 2.972708097 -s 19 -d -1 -p MAC -e 38 -c 2 -a 0 -i 0 -k MAC 
- -t 2.972708097 -s 19 -d -1 -p MAC -e 38 -c 2 -a 0 -i 0 -k MAC
h -t 2.972708097 -s 19 -d -1 -p MAC -e 38 -c 2 -a 0 -i 0 -k MAC
r -t 2.972723097 -s 19 -d 19 -p ack -e 60 -c 2 -a 0 -i 201 -k AGT
r -t 2.973012474 -s 37 -d -1 -p MAC -e 38 -c 2 -a 0 -i 0 -k MAC
+ -t 2.973102097 -s 19 -d -1 -p MAC -e 44 -c 2 -a 0 -i 0 -k MAC 
- -t 2.973102097 -s 19 -d -1 -p MAC -e 44 -c 2 -a 0 -i 0 -k MAC
h -t 2.973102097 -s 19 -d -1 -p MAC -e 44 -c 2 -a 0 -i 0 -k MAC
r -t 2.973454474 -s 37 -d -1 -p MAC -e 44 -c 2 -a 0 -i 0 -k MAC
+ -t 2.973464474 -s 37 -d -1 -p MAC -e 38 -c 2 -a 0 -i 0 -k MAC 
- -t 2.973464474 -s 37 -d -1 -p MAC -e 38 -c 2 -a 0 -i 0 -k MAC
h -t 2.973464474 -s 37 -d -1 -p MAC -e 38 -c 2 -a 0 -i 0 -k MAC
r -t 2.973768852 -s 19 -d -1 -p MAC -e 38 -c 2 -a 0 -i 0 -k MAC
+ -t 2.973778852 -s 19 -d 37 -p tcp -e 1112 -c 2 -a 0 -i 199 -k MAC 
- -t 2.973778852 -s 19 -d 37 -p tcp -e 1112 -c 2 -a 0 -i 199 -k MAC
h -t 2.973778852 -s 19 -d 37 -p tcp -e 1112 -c 2 -a 0 -i 199 -k MAC
r -t 2.982675229 -s 37 -d 37 -p tcp -e 1060 -c 2 -a 0 -i 199 -k MAC
+ -t 2.982685229 -s 37 -d -1 -p MAC -e 38 -c 2 -a 0 -i 0 -k MAC 
- -t 2.982685229 -s 37 -d -1 -p MAC -e 38 -c 2 -a 0 -i 0 -k MAC
h -t 2.982685229 -s 37 -d -1 -p MAC -e 38 -c 2 -a 0 -i 0 -k MAC
r -t 2.982700229 -s 37 -d 37 -p tcp -e 1060 -c 2 -a 0 -i 199 -k AGT
+ -t 2.982700229 -s 37 -d -1 -p ack -e 40 -c 2 -a 0 -i 204 -k AGT 
- -t 2.982700229 -s 37 -d -1 -p ack -e 40 -c 2 -a 0 -i 204 -k AGT
h -t 2.982700229 -s 37 -d -1 -p ack -e 40 -c 2 -a 0 -i 204 -k AGT
+ -t 2.982700229 -s 37 -d 19 -p ack -e 60 -c 2 -a 0 -i 204 -k RTR 
- -t 2.982700229 -s 37 -d 19 -p ack -e 60 -c 2 -a 0 -i 204 -k RTR
h -t 2.982700229 -s 37 -d 19 -p ack -e 60 -c 2 -a 0 -i 204 -k RTR
r -t 2.982989606 -s 19 -d -1 -p MAC -e 38 -c 2 -a 0 -i 0 -k MAC
+ -t 2.983119606 -s 19 -d -1 -p MAC -e 44 -c 2 -a 0 -i 0 -k MAC 
- -t 2.983119606 -s 19 -d -1 -p MAC -e 44 -c 2 -a 0 -i 0 -k MAC
h -t 2.983119606 -s 19 -d -1 -p MAC -e 44 -c 2 -a 0 -i 0 -k MAC
r -t 2.983471984 -s 37 -d -1 -p MAC -e 44 -c 2 -a 0 -i 0 -k MAC
+ -t 2.983481984 -s 37 -d -1 -p MAC -e 38 -c 2 -a 0 -i 0 -k MAC 
- -t 2.983481984 -s 37 -d -1 -p MAC -e 38 -c 2 -a 0 -i 0 -k MAC
h -t 2.983481984 -s 37 -d -1 -p MAC -e 38 -c 2 -a 0 -i 0 -k MAC
r -t 2.983786361 -s 19 -d -1 -p MAC -e 38 -c 2 -a 0 -i 0 -k MAC
+ -t 2.983796361 -s 19 -d 37 -p tcp -e 1112 -c 2 -a 0 -i 200 -k MAC 
- -t 2.983796361 -s 19 -d 37 -p tcp -e 1112 -c 2 -a 0 -i 200 -k MAC
h -t 2.983796361 -s 19 -d 37 -p tcp -e 1112 -c 2 -a 0 -i 200 -k MAC
r -t 2.992692739 -s 37 -d 37 -p tcp -e 1060 -c 2 -a 0 -i 200 -k MAC
+ -t 2.992702739 -s 37 -d -1 -p MAC -e 38 -c 2 -a 0 -i 0 -k MAC 
- -t 2.992702739 -s 37 -d -1 -p MAC -e 38 -c 2 -a 0 -i 0 -k MAC
h -t 2.992702739 -s 37 -d -1 -p MAC -e 38 -c 2 -a 0 -i 0 -k MAC
r -t 2.992717739 -s 37 -d 37 -p tcp -e 1060 -c 2 -a 0 -i 200 -k AGT
+ -t 2.992717739 -s 37 -d -1 -p ack -e 40 -c 2 -a 0 -i 205 -k AGT 
- -t 2.992717739 -s 37 -d -1 -p ack -e 40 -c 2 -a 0 -i 205 -k AGT
h -t 2.992717739 -s 37 -d -1 -p ack -e 40 -c 2 -a 0 -i 205 -k AGT
+ -t 2.992717739 -s 37 -d 19 -p ack -e 60 -c 2 -a 0 -i 205 -k RTR 
- -t 2.992717739 -s 37 -d 19 -p ack -e 60 -c 2 -a 0 -i 205 -k RTR
h -t 2.992717739 -s 37 -d 19 -p ack -e 60 -c 2 -a 0 -i 205 -k RTR
r -t 2.993007116 -s 19 -d -1 -p MAC -e 38 -c 2 -a 0 -i 0 -k MAC
+ -t 2.993176739 -s 37 -d -1 -p MAC -e 44 -c 2 -a 0 -i 0 -k MAC 
- -t 2.993176739 -s 37 -d -1 -p MAC -e 44 -c 2 -a 0 -i 0 -k MAC
h -t 2.993176739 -s 37 -d -1 -p MAC -e 44 -c 2 -a 0 -i 0 -k MAC
r -t 2.993529116 -s 19 -d -1 -p MAC -e 44 -c 2 -a 0 -i 0 -k MAC
+ -t 2.993539116 -s 19 -d -1 -p MAC -e 38 -c 2 -a 0 -i 0 -k MAC 
- -t 2.993539116 -s 19 -d -1 -p MAC -e 38 -c 2 -a 0 -i 0 -k MAC
h -t 2.993539116 -s 19 -d -1 -p MAC -e 38 -c 2 -a 0 -i 0 -k MAC
r -t 2.993843493 -s 37 -d -1 -p MAC -e 38 -c 2 -a 0 -i 0 -k MAC
+ -t 2.993853493 -s 37 -d 19 -p ack -e 112 -c 2 -a 0 -i 202 -k MAC 
- -t 2.993853493 -s 37 -d 19 -p ack -e 112 -c 2 -a 0 -i 202 -k MAC
h -t 2.993853493 -s 37 -d 19 -p ack -e 112 -c 2 -a 0 -i 202 -k MAC
r -t 2.994749871 -s 19 -d 19 -p ack -e 60 -c 2 -a 0 -i 202 -k MAC
+ -t 2.994759871 -s 19 -d -1 -p MAC -e 38 -c 2 -a 0 -i 0 -k MAC 
- -t 2.994759871 -s 19 -d -1 -p MAC -e 38 -c 2 -a 0 -i 0 -k MAC
h -t 2.994759871 -s 19 -d -1 -p MAC -e 38 -c 2 -a 0 -i 0 -k MAC
r -t 2.994774871 -s 19 -d 19 -p ack -e 60 -c 2 -a 0 -i 202 -k AGT
r -t 2.995064248 -s 37 -d -1 -p MAC -e 38 -c 2 -a 0 -i 0 -k MAC
+ -t 2.995274248 -s 37 -d -1 -p MAC -e 44 -c 2 -a 0 -i 0 -k MAC 
- -t 2.995274248 -s 37 -d -1 -p MAC -e 44 -c 2 -a 0 -i 0 -k MAC
h -t 2.995274248 -s 37 -d -1 -p MAC -e 44 -c 2 -a 0 -i 0 -k MAC
r -t 2.995626626 -s 19 -d -1 -p MAC -e 44 -c 2 -a 0 -i 0 -k MAC
+ -t 2.995636626 -s 19 -d -1 -p MAC -e 38 -c 2 -a 0 -i 0 -k MAC 
- -t 2.995636626 -s 19 -d -1 -p MAC -e 38 -c 2 -a 0 -i 0 -k MAC
h -t 2.995636626 -s 19 -d -1 -p MAC -e 38 -c 2 -a 0 -i 0 -k MAC
r -t 2.995941003 -s 37 -d -1 -p MAC -e 38 -c 2 -a 0 -i 0 -k MAC
+ -t 2.995951003 -s 37 -d 19 -p ack -e 112 -c 2 -a 0 -i 203 -k MAC 
- -t 2.995951003 -s 37 -d 19 -p ack -e 112 -c 2 -a 0 -i 203 -k MAC
h -t 2.995951003 -s 37 -d 19 -p ack -e 112 -c 2 -a 0 -i 203 -k MAC
r -t 2.996847381 -s 19 -d 19 -p ack -e 60 -c 2 -a 0 -i 203 -k MAC
+ -t 2.996857381 -s 19 -d -1 -p MAC -e 38 -c 2 -a 0 -i 0 -k MAC 
- -t 2.996857381 -s 19 -d -1 -p MAC -e 38 -c 2 -a 0 -i 0 -k MAC
h -t 2.996857381 -s 19 -d -1 -p MAC -e 38 -c 2 -a 0 -i 0 -k MAC
r -t 2.996872381 -s 19 -d 19 -p ack -e 60 -c 2 -a 0 -i 203 -k AGT
r -t 2.997161758 -s 37 -d -1 -p MAC -e 38 -c 2 -a 0 -i 0 -k MAC
+ -t 2.997371758 -s 37 -d -1 -p MAC -e 44 -c 2 -a 0 -i 0 -k MAC 
- -t 2.997371758 -s 37 -d -1 -p MAC -e 44 -c 2 -a 0 -i 0 -k MAC
h -t 2.997371758 -s 37 -d -1 -p MAC -e 44 -c 2 -a 0 -i 0 -k MAC
r -t 2.997724135 -s 19 -d -1 -p MAC -e 44 -c 2 -a 0 -i 0 -k MAC
+ -t 2.997734135 -s 19 -d -1 -p MAC -e 38 -c 2 -a 0 -i 0 -k MAC 
- -t 2.997734135 -s 19 -d -1 -p MAC -e 38 -c 2 -a 0 -i 0 -k MAC
h -t 2.997734135 -s 19 -d -1 -p MAC -e 38 -c 2 -a 0 -i 0 -k MAC
r -t 2.998038513 -s 37 -d -1 -p MAC -e 38 -c 2 -a 0 -i 0 -k MAC
+ -t 2.998048513 -s 37 -d 19 -p ack -e 112 -c 2 -a 0 -i 204 -k MAC 
- -t 2.998048513 -s 37 -d 19 -p ack -e 112 -c 2 -a 0 -i 204 -k MAC
h -t 2.998048513 -s 37 -d 19 -p ack -e 112 -c 2 -a 0 -i 204 -k MAC
r -t 2.998944890 -s 19 -d 19 -p ack -e 60 -c 2 -a 0 -i 204 -k MAC
+ -t 2.998954890 -s 19 -d -1 -p MAC -e 38 -c 2 -a 0 -i 0 -k MAC 
- -t 2.998954890 -s 19 -d -1 -p MAC -e 38 -c 2 -a 0 -i 0 -k MAC
h -t 2.998954890 -s 19 -d -1 -p MAC -e 38 -c 2 -a 0 -i 0 -k MAC
r -t 2.998969890 -s 19 -d 19 -p ack -e 60 -c 2 -a 0 -i 204 -k AGT
r -t 2.999259268 -s 37 -d -1 -p MAC -e 38 -c 2 -a 0 -i 0 -k MAC
+ -t 2.999489268 -s 37 -d -1 -p MAC -e 44 -c 2 -a 0 -i 0 -k MAC 
- -t 2.999489268 -s 37 -d -1 -p MAC -e 44 -c 2 -a 0 -i 0 -k MAC
h -t 2.999489268 -s 37 -d -1 -p MAC -e 44 -c 2 -a 0 -i 0 -k MAC
r -t 2.999841645 -s 19 -d -1 -p MAC -e 44 -c 2 -a 0 -i 0 -k MAC
+ -t 2.999851645 -s 19 -d -1 -p MAC -e 38 -c 2 -a 0 -i 0 -k MAC 
- -t 2.999851645 -s 19 -d -1 -p MAC -e 38 -c 2 -a 0 -i 0 -k MAC
h -t 2.999851645 -s 19 -d -1 -p MAC -e 38 -c 2 -a 0 -i 0 -k MAC
+ -t 3.000000000 -s 37 -d -1 -p tcp -e 40 -c 2 -a 0 -i 206 -k AGT 
- -t 3.000000000 -s 37 -d -1 -p tcp -e 40 -c 2 -a 0 -i 206 -k AGT
h -t 3.000000000 -s 37 -d -1 -p tcp -e 40 -c 2 -a 0 -i 206 -k AGT
+ -t 3.000000000 -s 37 -d 3 -p tcp -e 60 -c 2 -a 0 -i 206 -k RTR 
- -t 3.000000000 -s 37 -d 3 -p tcp -e 60 -c 2 -a 0 -i 206 -k RTR
h -t 3.000000000 -s 37 -d 3 -p tcp -e 60 -c 2 -a 0 -i 206 -k RTR
r -t 3.000156023 -s 37 -d -1 -p MAC -e 38 -c 2 -a 0 -i 0 -k MAC
+ -t 3.000166023 -s 37 -d 19 -p ack -e 112 -c 2 -a 0 -i 205 -k MAC 
- -t 3.000166023 -s 37 -d 19 -p ack -e 112 -c 2 -a 0 -i 205 -k MAC
h -t 3.000166023 -s 37 -d 19 -p ack -e 112 -c 2 -a 0 -i 205 -k MAC
r -t 3.001062400 -s 19 -d 19 -p ack -e 60 -c 2 -a 0 -i 205 -k MAC
+ -t 3.001072400 -s 19 -d -1 -p MAC -e 38 -c 2 -a 0 -i 0 -k MAC 
- -t 3.001072400 -s 19 -d -1 -p MAC -e 38 -c 2 -a 0 -i 0 -k MAC
h -t 3.001072400 -s 19 -d -1 -p MAC -e 38 -c 2 -a 0 -i 0 -k MAC
r -t 3.001087400 -s 19 -d 19 -p ack -e 60 -c 2 -a 0 -i 205 -k AGT
r -t 3.001376777 -s 37 -d -1 -p MAC -e 38 -c 2 -a 0 -i 0 -k MAC
+ -t 3.001446777 -s 37 -d -1 -p MAC -e 44 -c 2 -a 0 -i 0 -k MAC 
- -t 3.001446777 -s 37 -d -1 -p MAC -e 44 -c 2 -a 0 -i 0 -k MAC
h -t 3.001446777 -s 37 -d -1 -p MAC -e 44 -c 2 -a 0 -i 0 -k MAC
r -t 3.001799192 -s 3 -d -1 -p MAC -e 44 -c 2 -a 0 -i 0 -k MAC
+ -t 3.001809192 -s 3 -d -1 -p MAC -e 38 -c 2 -a 0 -i 0 -k MAC 
- -t 3.001809192 -s 3 -d -1 -p MAC -e 38 -c 2 -a 0 -i 0 -k MAC
h -t 3.001809192 -s 3 -d -1 -p MAC -e 38 -c 2 -a 0 -i 0 -k MAC
r -t 3.002113606 -s 37 -d -1 -p MAC -e 38 -c 2 -a 0 -i 0 -k MAC
+ -t 3.002123606 -s 37 -d 3 -p tcp -e 112 -c 2 -a 0 -i 206 -k MAC 
- -t 3.002123606 -s 37 -d 3 -p tcp -e 112 -c 2 -a 0 -i 206 -k MAC
h -t 3.002123606 -s 37 -d 3 -p tcp -e 112 -c 2 -a 0 -i 206 -k MAC
r -t 3.003020021 -s 3 -d 3 -p tcp -e 60 -c 2 -a 0 -i 206 -k MAC
+ -t 3.003030021 -s 3 -d -1 -p MAC -e 38 -c 2 -a 0 -i 0 -k MAC 
- -t 3.003030021 -s 3 -d -1 -p MAC -e 38 -c 2 -a 0 -i 0 -k MAC
h -t 3.003030021 -s 3 -d -1 -p MAC -e 38 -c 2 -a 0 -i 0 -k MAC
r -t 3.003045021 -s 3 -d 3 -p tcp -e 60 -c 2 -a 0 -i 206 -k AGT
+ -t 3.003045021 -s 3 -d -1 -p ack -e 40 -c 2 -a 0 -i 207 -k AGT 
- -t 3.003045021 -s 3 -d -1 -p ack -e 40 -c 2 -a 0 -i 207 -k AGT
h -t 3.003045021 -s 3 -d -1 -p ack -e 40 -c 2 -a 0 -i 207 -k AGT
+ -t 3.003045021 -s 3 -d 37 -p ack -e 60 -c 2 -a 0 -i 207 -k RTR 
- -t 3.003045021 -s 3 -d 37 -p ack -e 60 -c 2 -a 0 -i 207 -k RTR
h -t 3.003045021 -s 3 -d 37 -p ack -e 60 -c 2 -a 0 -i 207 -k RTR
r -t 3.003334435 -s 37 -d -1 -p MAC -e 38 -c 2 -a 0 -i 0 -k MAC
+ -t 3.003664021 -s 3 -d -1 -p MAC -e 44 -c 2 -a 0 -i 0 -k MAC 
- -t 3.003664021 -s 3 -d -1 -p MAC -e 44 -c 2 -a 0 -i 0 -k MAC
h -t 3.003664021 -s 3 -d -1 -p MAC -e 44 -c 2 -a 0 -i 0 -k MAC
r -t 3.004016435 -s 37 -d -1 -p MAC -e 44 -c 2 -a 0 -i 0 -k MAC
+ -t 3.004026435 -s 37 -d -1 -p MAC -e 38 -c 2 -a 0 -i 0 -k MAC 
- -t 3.004026435 -s 37 -d -1 -p MAC -e 38 -c 2 -a 0 -i 0 -k MAC
h -t 3.004026435 -s 37 -d -1 -p MAC -e 38 -c 2 -a 0 -i 0 -k MAC
r -t 3.004330849 -s 3 -d -1 -p MAC -e 38 -c 2 -a 0 -i 0 -k MAC
+ -t 3.004340849 -s 3 -d 37 -p ack -e 112 -c 2 -a 0 -i 207 -k MAC 
- -t 3.004340849 -s 3 -d 37 -p ack -e 112 -c 2 -a 0 -i 207 -k MAC
h -t 3.004340849 -s 3 -d 37 -p ack -e 112 -c 2 -a 0 -i 207 -k MAC
r -t 3.005237264 -s 37 -d 37 -p ack -e 60 -c 2 -a 0 -i 207 -k MAC
+ -t 3.005247264 -s 37 -d -1 -p MAC -e 38 -c 2 -a 0 -i 0 -k MAC 
- -t 3.005247264 -s 37 -d -1 -p MAC -e 38 -c 2 -a 0 -i 0 -k MAC
h -t 3.005247264 -s 37 -d -1 -p MAC -e 38 -c 2 -a 0 -i 0 -k MAC
r -t 3.005262264 -s 37 -d 37 -p ack -e 60 -c 2 -a 0 -i 207 -k AGT
+ -t 3.005262264 -s 37 -d -1 -p tcp -e 1040 -c 2 -a 0 -i 208 -k AGT 
- -t 3.005262264 -s 37 -d -1 -p tcp -e 1040 -c 2 -a 0 -i 208 -k AGT
h -t 3.005262264 -s 37 -d -1 -p tcp -e 1040 -c 2 -a 0 -i 208 -k AGT
+ -t 3.005262264 -s 37 -d 3 -p tcp -e 1060 -c 2 -a 0 -i 208 -k RTR 
- -t 3.005262264 -s 37 -d 3 -p tcp -e 1060 -c 2 -a 0 -i 208 -k RTR
h -t 3.005262264 -s 37 -d 3 -p tcp -e 1060 -c 2 -a 0 -i 208 -k RTR
+ -t 3.005262264 -s 37 -d -1 -p tcp -e 1040 -c 2 -a 0 -i 209 -k AGT 
- -t 3.005262264 -s 37 -d -1 -p tcp -e 1040 -c 2 -a 0 -i 209 -k AGT
h -t 3.005262264 -s 37 -d -1 -p tcp -e 1040 -c 2 -a 0 -i 209 -k AGT
+ -t 3.005262264 -s 37 -d 3 -p tcp -e 1060 -c 2 -a 0 -i 209 -k RTR 
- -t 3.005262264 -s 37 -d 3 -p tcp -e 1060 -c 2 -a 0 -i 209 -k RTR
h -t 3.005262264 -s 37 -d 3 -p tcp -e 1060 -c 2 -a 0 -i 209 -k RTR
r -t 3.005551678 -s 3 -d -1 -p MAC -e 38 -c 2 -a 0 -i 0 -k MAC
+ -t 3.006001264 -s 37 -d -1 -p MAC -e 44 -c 2 -a 0 -i 0 -k MAC 
- -t 3.006001264 -s 37 -d -1 -p MAC -e 44 -c 2 -a 0 -i 0 -k MAC
h -t 3.006001264 -s 37 -d -1 -p MAC -e 44 -c 2 -a 0 -i 0 -k MAC
r -t 3.006353678 -s 3 -d -1 -p MAC -e 44 -c 2 -a 0 -i 0 -k MAC
+ -t 3.006363678 -s 3 -d -1 -p MAC -e 38 -c 2 -a 0 -i 0 -k MAC 
- -t 3.006363678 -s 3 -d -1 -p MAC -e 38 -c 2 -a 0 -i 0 -k MAC
h -t 3.006363678 -s 3 -d -1 -p MAC -e 38 -c 2 -a 0 -i 0 -k MAC
r -t 3.006668093 -s 37 -d -1 -p MAC -e 38 -c 2 -a 0 -i 0 -k MAC
+ -t 3.006678093 -s 37 -d 3 -p tcp -e 1112 -c 2 -a 0 -i 208 -k MAC 
- -t 3.006678093 -s 37 -d 3 -p tcp -e 1112 -c 2 -a 0 -i 208 -k MAC
h -t 3.006678093 -s 37 -d 3 -p tcp -e 1112 -c 2 -a 0 -i 208 -k MAC
r -t 3.015574507 -s 3 -d 3 -p tcp -e 1060 -c 2 -a 0 -i 208 -k MAC
+ -t 3.015584507 -s 3 -d -1 -p MAC -e 38 -c 2 -a 0 -i 0 -k MAC 
- -t 3.015584507 -s 3 -d -1 -p MAC -e 38 -c 2 -a 0 -i 0 -k MAC
h -t 3.015584507 -s 3 -d -1 -p MAC -e 38 -c 2 -a 0 -i 0 -k MAC
r -t 3.015599507 -s 3 -d 3 -p tcp -e 1060 -c 2 -a 0 -i 208 -k AGT
+ -t 3.015599507 -s 3 -d -1 -p ack -e 40 -c 2 -a 0 -i 210 -k AGT 
- -t 3.015599507 -s 3 -d -1 -p ack -e 40 -c 2 -a 0 -i 210 -k AGT
h -t 3.015599507 -s 3 -d -1 -p ack -e 40 -c 2 -a 0 -i 210 -k AGT
+ -t 3.015599507 -s 3 -d 37 -p ack -e 60 -c 2 -a 0 -i 210 -k RTR 
- -t 3.015599507 -s 3 -d 37 -p ack -e 60 -c 2 -a 0 -i 210 -k RTR
h -t 3.015599507 -s 3 -d 37 -p ack -e 60 -c 2 -a 0 -i 210 -k RTR
r -t 3.015888922 -s 37 -d -1 -p MAC -e 38 -c 2 -a 0 -i 0 -k MAC
+ -t 3.016118507 -s 3 -d -1 -p MAC -e 44 -c 2 -a 0 -i 0 -k MAC 
- -t 3.016118507 -s 3 -d -1 -p MAC -e 44 -c 2 -a 0 -i 0 -k MAC
h -t 3.016118507 -s 3 -d -1 -p MAC -e 44 -c 2 -a 0 -i 0 -k MAC
r -t 3.016470922 -s 37 -d -1 -p MAC -e 44 -c 2 -a 0 -i 0 -k MAC
+ -t 3.016480922 -s 37 -d -1 -p MAC -e 38 -c 2 -a 0 -i 0 -k MAC 
- -t 3.016480922 -s 37 -d -1 -p MAC -e 38 -c 2 -a 0 -i 0 -k MAC
h -t 3.016480922 -s 37 -d -1 -p MAC -e 38 -c 2 -a 0 -i 0 -k MAC
r -t 3.016785336 -s 3 -d -1 -p MAC -e 38 -c 2 -a 0 -i 0 -k MAC
+ -t 3.016795336 -s 3 -d 37 -p ack -e 112 -c 2 -a 0 -i 210 -k MAC 
- -t 3.016795336 -s 3 -d 37 -p ack -e 112 -c 2 -a 0 -i 210 -k MAC
h -t 3.016795336 -s 3 -d 37 -p ack -e 112 -c 2 -a 0 -i 210 -k MAC
r -t 3.017691750 -s 37 -d 37 -p ack -e 60 -c 2 -a 0 -i 210 -k MAC
+ -t 3.017701750 -s 37 -d -1 -p MAC -e 38 -c 2 -a 0 -i 0 -k MAC 
- -t 3.017701750 -s 37 -d -1 -p MAC -e 38 -c 2 -a 0 -i 0 -k MAC
h -t 3.017701750 -s 37 -d -1 -p MAC -e 38 -c 2 -a 0 -i 0 -k MAC
r -t 3.017716750 -s 37 -d 37 -p ack -e 60 -c 2 -a 0 -i 210 -k AGT
+ -t 3.017716750 -s 37 -d -1 -p tcp -e 1040 -c 2 -a 0 -i 211 -k AGT 
- -t 3.017716750 -s 37 -d -1 -p tcp -e 1040 -c 2 -a 0 -i 211 -k AGT
h -t 3.017716750 -s 37 -d -1 -p tcp -e 1040 -c 2 -a 0 -i 211 -k AGT
+ -t 3.017716750 -s 37 -d 3 -p tcp -e 1060 -c 2 -a 0 -i 211 -k RTR 
- -t 3.017716750 -s 37 -d 3 -p tcp -e 1060 -c 2 -a 0 -i 211 -k RTR
h -t 3.017716750 -s 37 -d 3 -p tcp -e 1060 -c 2 -a 0 -i 211 -k RTR
+ -t 3.017716750 -s 37 -d -1 -p tcp -e 1040 -c 2 -a 0 -i 212 -k AGT 
- -t 3.017716750 -s 37 -d -1 -p tcp -e 1040 -c 2 -a 0 -i 212 -k AGT
h -t 3.017716750 -s 37 -d -1 -p tcp -e 1040 -c 2 -a 0 -i 212 -k AGT
+ -t 3.017716750 -s 37 -d 3 -p tcp -e 1060 -c 2 -a 0 -i 212 -k RTR 
- -t 3.017716750 -s 37 -d 3 -p tcp -e 1060 -c 2 -a 0 -i 212 -k RTR
h -t 3.017716750 -s 37 -d 3 -p tcp -e 1060 -c 2 -a 0 -i 212 -k RTR
r -t 3.018006165 -s 3 -d -1 -p MAC -e 38 -c 2 -a 0 -i 0 -k MAC
+ -t 3.018135750 -s 37 -d -1 -p MAC -e 44 -c 2 -a 0 -i 0 -k MAC 
- -t 3.018135750 -s 37 -d -1 -p MAC -e 44 -c 2 -a 0 -i 0 -k MAC
h -t 3.018135750 -s 37 -d -1 -p MAC -e 44 -c 2 -a 0 -i 0 -k MAC
r -t 3.018488165 -s 3 -d -1 -p MAC -e 44 -c 2 -a 0 -i 0 -k MAC
+ -t 3.018498165 -s 3 -d -1 -p MAC -e 38 -c 2 -a 0 -i 0 -k MAC 
- -t 3.018498165 -s 3 -d -1 -p MAC -e 38 -c 2 -a 0 -i 0 -k MAC
h -t 3.018498165 -s 3 -d -1 -p MAC -e 38 -c 2 -a 0 -i 0 -k MAC
r -t 3.018802579 -s 37 -d -1 -p MAC -e 38 -c 2 -a 0 -i 0 -k MAC
+ -t 3.018812579 -s 37 -d 3 -p tcp -e 1112 -c 2 -a 0 -i 209 -k MAC 
- -t 3.018812579 -s 37 -d 3 -p tcp -e 1112 -c 2 -a 0 -i 209 -k MAC
h -t 3.018812579 -s 37 -d 3 -p tcp -e 1112 -c 2 -a 0 -i 209 -k MAC
r -t 3.027708994 -s 3 -d 3 -p tcp -e 1060 -c 2 -a 0 -i 209 -k MAC
+ -t 3.027718994 -s 3 -d -1 -p MAC -e 38 -c 2 -a 0 -i 0 -k MAC 
- -t 3.027718994 -s 3 -d -1 -p MAC -e 38 -c 2 -a 0 -i 0 -k MAC
h -t 3.027718994 -s 3 -d -1 -p MAC -e 38 -c 2 -a 0 -i 0 -k MAC
r -t 3.027733994 -s 3 -d 3 -p tcp -e 1060 -c 2 -a 0 -i 209 -k AGT
+ -t 3.027733994 -s 3 -d -1 -p ack -e 40 -c 2 -a 0 -i 213 -k AGT 
- -t 3.027733994 -s 3 -d -1 -p ack -e 40 -c 2 -a 0 -i 213 -k AGT
h -t 3.027733994 -s 3 -d -1 -p ack -e 40 -c 2 -a 0 -i 213 -k AGT
+ -t 3.027733994 -s 3 -d 37 -p ack -e 60 -c 2 -a 0 -i 213 -k RTR 
- -t 3.027733994 -s 3 -d 37 -p ack -e 60 -c 2 -a 0 -i 213 -k RTR
h -t 3.027733994 -s 3 -d 37 -p ack -e 60 -c 2 -a 0 -i 213 -k RTR
r -t 3.028023408 -s 37 -d -1 -p MAC -e 38 -c 2 -a 0 -i 0 -k MAC
+ -t 3.028173408 -s 37 -d -1 -p MAC -e 44 -c 2 -a 0 -i 0 -k MAC 
- -t 3.028173408 -s 37 -d -1 -p MAC -e 44 -c 2 -a 0 -i 0 -k MAC
h -t 3.028173408 -s 37 -d -1 -p MAC -e 44 -c 2 -a 0 -i 0 -k MAC
r -t 3.028525822 -s 3 -d -1 -p MAC -e 44 -c 2 -a 0 -i 0 -k MAC
+ -t 3.028535822 -s 3 -d -1 -p MAC -e 38 -c 2 -a 0 -i 0 -k MAC 
- -t 3.028535822 -s 3 -d -1 -p MAC -e 38 -c 2 -a 0 -i 0 -k MAC
h -t 3.028535822 -s 3 -d -1 -p MAC -e 38 -c 2 -a 0 -i 0 -k MAC
r -t 3.028840237 -s 37 -d -1 -p MAC -e 38 -c 2 -a 0 -i 0 -k MAC
+ -t 3.028850237 -s 37 -d 3 -p tcp -e 1112 -c 2 -a 0 -i 211 -k MAC 
- -t 3.028850237 -s 37 -d 3 -p tcp -e 1112 -c 2 -a 0 -i 211 -k MAC
h -t 3.028850237 -s 37 -d 3 -p tcp -e 1112 -c 2 -a 0 -i 211 -k MAC
r -t 3.037746651 -s 3 -d 3 -p tcp -e 1060 -c 2 -a 0 -i 211 -k MAC
+ -t 3.037756651 -s 3 -d -1 -p MAC -e 38 -c 2 -a 0 -i 0 -k MAC 
- -t 3.037756651 -s 3 -d -1 -p MAC -e 38 -c 2 -a 0 -i 0 -k MAC
h -t 3.037756651 -s 3 -d -1 -p MAC -e 38 -c 2 -a 0 -i 0 -k MAC
r -t 3.037771651 -s 3 -d 3 -p tcp -e 1060 -c 2 -a 0 -i 211 -k AGT
+ -t 3.037771651 -s 3 -d -1 -p ack -e 40 -c 2 -a 0 -i 214 -k AGT 
- -t 3.037771651 -s 3 -d -1 -p ack -e 40 -c 2 -a 0 -i 214 -k AGT
h -t 3.037771651 -s 3 -d -1 -p ack -e 40 -c 2 -a 0 -i 214 -k AGT
+ -t 3.037771651 -s 3 -d 37 -p ack -e 60 -c 2 -a 0 -i 214 -k RTR 
- -t 3.037771651 -s 3 -d 37 -p ack -e 60 -c 2 -a 0 -i 214 -k RTR
h -t 3.037771651 -s 3 -d 37 -p ack -e 60 -c 2 -a 0 -i 214 -k RTR
r -t 3.038061066 -s 37 -d -1 -p MAC -e 38 -c 2 -a 0 -i 0 -k MAC
+ -t 3.038111066 -s 37 -d -1 -p MAC -e 44 -c 2 -a 0 -i 0 -k MAC 
- -t 3.038111066 -s 37 -d -1 -p MAC -e 44 -c 2 -a 0 -i 0 -k MAC
h -t 3.038111066 -s 37 -d -1 -p MAC -e 44 -c 2 -a 0 -i 0 -k MAC
r -t 3.038463480 -s 3 -d -1 -p MAC -e 44 -c 2 -a 0 -i 0 -k MAC
+ -t 3.038473480 -s 3 -d -1 -p MAC -e 38 -c 2 -a 0 -i 0 -k MAC 
- -t 3.038473480 -s 3 -d -1 -p MAC -e 38 -c 2 -a 0 -i 0 -k MAC
h -t 3.038473480 -s 3 -d -1 -p MAC -e 38 -c 2 -a 0 -i 0 -k MAC
r -t 3.038777895 -s 37 -d -1 -p MAC -e 38 -c 2 -a 0 -i 0 -k MAC
+ -t 3.038787895 -s 37 -d 3 -p tcp -e 1112 -c 2 -a 0 -i 212 -k MAC 
- -t 3.038787895 -s 37 -d 3 -p tcp -e 1112 -c 2 -a 0 -i 212 -k MAC
h -t 3.038787895 -s 37 -d 3 -p tcp -e 1112 -c 2 -a 0 -i 212 -k MAC
r -t 3.047684309 -s 3 -d 3 -p tcp -e 1060 -c 2 -a 0 -i 212 -k MAC
+ -t 3.047694309 -s 3 -d -1 -p MAC -e 38 -c 2 -a 0 -i 0 -k MAC 
- -t 3.047694309 -s 3 -d -1 -p MAC -e 38 -c 2 -a 0 -i 0 -k MAC
h -t 3.047694309 -s 3 -d -1 -p MAC -e 38 -c 2 -a 0 -i 0 -k MAC
r -t 3.047709309 -s 3 -d 3 -p tcp -e 1060 -c 2 -a 0 -i 212 -k AGT
+ -t 3.047709309 -s 3 -d -1 -p ack -e 40 -c 2 -a 0 -i 215 -k AGT 
- -t 3.047709309 -s 3 -d -1 -p ack -e 40 -c 2 -a 0 -i 215 -k AGT
h -t 3.047709309 -s 3 -d -1 -p ack -e 40 -c 2 -a 0 -i 215 -k AGT
+ -t 3.047709309 -s 3 -d 37 -p ack -e 60 -c 2 -a 0 -i 215 -k RTR 
- -t 3.047709309 -s 3 -d 37 -p ack -e 60 -c 2 -a 0 -i 215 -k RTR
h -t 3.047709309 -s 3 -d 37 -p ack -e 60 -c 2 -a 0 -i 215 -k RTR
r -t 3.047998723 -s 37 -d -1 -p MAC -e 38 -c 2 -a 0 -i 0 -k MAC
+ -t 3.048468309 -s 3 -d -1 -p MAC -e 44 -c 2 -a 0 -i 0 -k MAC 
- -t 3.048468309 -s 3 -d -1 -p MAC -e 44 -c 2 -a 0 -i 0 -k MAC
h -t 3.048468309 -s 3 -d -1 -p MAC -e 44 -c 2 -a 0 -i 0 -k MAC
r -t 3.048820723 -s 37 -d -1 -p MAC -e 44 -c 2 -a 0 -i 0 -k MAC
+ -t 3.048830723 -s 37 -d -1 -p MAC -e 38 -c 2 -a 0 -i 0 -k MAC 
- -t 3.048830723 -s 37 -d -1 -p MAC -e 38 -c 2 -a 0 -i 0 -k MAC
h -t 3.048830723 -s 37 -d -1 -p MAC -e 38 -c 2 -a 0 -i 0 -k MAC
r -t 3.049135138 -s 3 -d -1 -p MAC -e 38 -c 2 -a 0 -i 0 -k MAC
+ -t 3.049145138 -s 3 -d 37 -p ack -e 112 -c 2 -a 0 -i 213 -k MAC 
- -t 3.049145138 -s 3 -d 37 -p ack -e 112 -c 2 -a 0 -i 213 -k MAC
h -t 3.049145138 -s 3 -d 37 -p ack -e 112 -c 2 -a 0 -i 213 -k MAC
n -t 3.0499999999999998 -s 3 -S COLOR -c pink -o pink -i pink -I pink
r -t 3.050041552 -s 37 -d 37 -p ack -e 60 -c 2 -a 0 -i 213 -k MAC
+ -t 3.050051552 -s 37 -d -1 -p MAC -e 38 -c 2 -a 0 -i 0 -k MAC 
- -t 3.050051552 -s 37 -d -1 -p MAC -e 38 -c 2 -a 0 -i 0 -k MAC
h -t 3.050051552 -s 37 -d -1 -p MAC -e 38 -c 2 -a 0 -i 0 -k MAC
r -t 3.050066552 -s 37 -d 37 -p ack -e 60 -c 2 -a 0 -i 213 -k AGT
r -t 3.050355967 -s 3 -d -1 -p MAC -e 38 -c 2 -a 0 -i 0 -k MAC
+ -t 3.050485967 -s 3 -d -1 -p MAC -e 44 -c 2 -a 0 -i 0 -k MAC 
- -t 3.050485967 -s 3 -d -1 -p MAC -e 44 -c 2 -a 0 -i 0 -k MAC
h -t 3.050485967 -s 3 -d -1 -p MAC -e 44 -c 2 -a 0 -i 0 -k MAC
r -t 3.050838381 -s 37 -d -1 -p MAC -e 44 -c 2 -a 0 -i 0 -k MAC
+ -t 3.050848381 -s 37 -d -1 -p MAC -e 38 -c 2 -a 0 -i 0 -k MAC 
- -t 3.050848381 -s 37 -d -1 -p MAC -e 38 -c 2 -a 0 -i 0 -k MAC
h -t 3.050848381 -s 37 -d -1 -p MAC -e 38 -c 2 -a 0 -i 0 -k MAC
r -t 3.051152796 -s 3 -d -1 -p MAC -e 38 -c 2 -a 0 -i 0 -k MAC
+ -t 3.051162796 -s 3 -d 37 -p ack -e 112 -c 2 -a 0 -i 214 -k MAC 
- -t 3.051162796 -s 3 -d 37 -p ack -e 112 -c 2 -a 0 -i 214 -k MAC
h -t 3.051162796 -s 3 -d 37 -p ack -e 112 -c 2 -a 0 -i 214 -k MAC
r -t 3.052059210 -s 37 -d 37 -p ack -e 60 -c 2 -a 0 -i 214 -k MAC
+ -t 3.052069210 -s 37 -d -1 -p MAC -e 38 -c 2 -a 0 -i 0 -k MAC 
- -t 3.052069210 -s 37 -d -1 -p MAC -e 38 -c 2 -a 0 -i 0 -k MAC
h -t 3.052069210 -s 37 -d -1 -p MAC -e 38 -c 2 -a 0 -i 0 -k MAC
r -t 3.052084210 -s 37 -d 37 -p ack -e 60 -c 2 -a 0 -i 214 -k AGT
r -t 3.052373624 -s 3 -d -1 -p MAC -e 38 -c 2 -a 0 -i 0 -k MAC
+ -t 3.053023624 -s 3 -d -1 -p MAC -e 44 -c 2 -a 0 -i 0 -k MAC 
- -t 3.053023624 -s 3 -d -1 -p MAC -e 44 -c 2 -a 0 -i 0 -k MAC
h -t 3.053023624 -s 3 -d -1 -p MAC -e 44 -c 2 -a 0 -i 0 -k MAC
r -t 3.053376039 -s 37 -d -1 -p MAC -e 44 -c 2 -a 0 -i 0 -k MAC
+ -t 3.053386039 -s 37 -d -1 -p MAC -e 38 -c 2 -a 0 -i 0 -k MAC 
- -t 3.053386039 -s 37 -d -1 -p MAC -e 38 -c 2 -a 0 -i 0 -k MAC
h -t 3.053386039 -s 37 -d -1 -p MAC -e 38 -c 2 -a 0 -i 0 -k MAC
r -t 3.053690453 -s 3 -d -1 -p MAC -e 38 -c 2 -a 0 -i 0 -k MAC
+ -t 3.053700453 -s 3 -d 37 -p ack -e 112 -c 2 -a 0 -i 215 -k MAC 
- -t 3.053700453 -s 3 -d 37 -p ack -e 112 -c 2 -a 0 -i 215 -k MAC
h -t 3.053700453 -s 3 -d 37 -p ack -e 112 -c 2 -a 0 -i 215 -k MAC
r -t 3.054596868 -s 37 -d 37 -p ack -e 60 -c 2 -a 0 -i 215 -k MAC
+ -t 3.054606868 -s 37 -d -1 -p MAC -e 38 -c 2 -a 0 -i 0 -k MAC 
- -t 3.054606868 -s 37 -d -1 -p MAC -e 38 -c 2 -a 0 -i 0 -k MAC
h -t 3.054606868 -s 37 -d -1 -p MAC -e 38 -c 2 -a 0 -i 0 -k MAC
r -t 3.054621868 -s 37 -d 37 -p ack -e 60 -c 2 -a 0 -i 215 -k AGT
r -t 3.054911282 -s 3 -d -1 -p MAC -e 38 -c 2 -a 0 -i 0 -k MAC
+ -t 3.100000000 -s 3 -d -1 -p tcp -e 40 -c 2 -a 0 -i 216 -k AGT 
- -t 3.100000000 -s 3 -d -1 -p tcp -e 40 -c 2 -a 0 -i 216 -k AGT
h -t 3.100000000 -s 3 -d -1 -p tcp -e 40 -c 2 -a 0 -i 216 -k AGT
+ -t 3.100000000 -s 3 -d 23 -p tcp -e 60 -c 2 -a 0 -i 216 -k RTR 
- -t 3.100000000 -s 3 -d 23 -p tcp -e 60 -c 2 -a 0 -i 216 -k RTR
h -t 3.100000000 -s 3 -d 23 -p tcp -e 60 -c 2 -a 0 -i 216 -k RTR
+ -t 3.100075000 -s 3 -d -1 -p MAC -e 44 -c 2 -a 0 -i 0 -k MAC 
- -t 3.100075000 -s 3 -d -1 -p MAC -e 44 -c 2 -a 0 -i 0 -k MAC
h -t 3.100075000 -s 3 -d -1 -p MAC -e 44 -c 2 -a 0 -i 0 -k MAC
r -t 3.100427604 -s 23 -d -1 -p MAC -e 44 -c 2 -a 0 -i 0 -k MAC
+ -t 3.100437604 -s 23 -d -1 -p MAC -e 38 -c 2 -a 0 -i 0 -k MAC 
- -t 3.100437604 -s 23 -d -1 -p MAC -e 38 -c 2 -a 0 -i 0 -k MAC
h -t 3.100437604 -s 23 -d -1 -p MAC -e 38 -c 2 -a 0 -i 0 -k MAC
r -t 3.100742208 -s 3 -d -1 -p MAC -e 38 -c 2 -a 0 -i 0 -k MAC
+ -t 3.100752208 -s 3 -d 23 -p tcp -e 112 -c 2 -a 0 -i 216 -k MAC 
- -t 3.100752208 -s 3 -d 23 -p tcp -e 112 -c 2 -a 0 -i 216 -k MAC
h -t 3.100752208 -s 3 -d 23 -p tcp -e 112 -c 2 -a 0 -i 216 -k MAC
r -t 3.101648812 -s 23 -d 23 -p tcp -e 60 -c 2 -a 0 -i 216 -k MAC
+ -t 3.101658812 -s 23 -d -1 -p MAC -e 38 -c 2 -a 0 -i 0 -k MAC 
- -t 3.101658812 -s 23 -d -1 -p MAC -e 38 -c 2 -a 0 -i 0 -k MAC
h -t 3.101658812 -s 23 -d -1 -p MAC -e 38 -c 2 -a 0 -i 0 -k MAC
r -t 3.101673812 -s 23 -d 23 -p tcp -e 60 -c 2 -a 0 -i 216 -k AGT
+ -t 3.101673812 -s 23 -d -1 -p ack -e 40 -c 2 -a 0 -i 217 -k AGT 
- -t 3.101673812 -s 23 -d -1 -p ack -e 40 -c 2 -a 0 -i 217 -k AGT
h -t 3.101673812 -s 23 -d -1 -p ack -e 40 -c 2 -a 0 -i 217 -k AGT
+ -t 3.101673812 -s 23 -d 3 -p ack -e 60 -c 2 -a 0 -i 217 -k RTR 
- -t 3.101673812 -s 23 -d 3 -p ack -e 60 -c 2 -a 0 -i 217 -k RTR
h -t 3.101673812 -s 23 -d 3 -p ack -e 60 -c 2 -a 0 -i 217 -k RTR
r -t 3.101963416 -s 3 -d -1 -p MAC -e 38 -c 2 -a 0 -i 0 -k MAC
+ -t 3.102372812 -s 23 -d -1 -p MAC -e 44 -c 2 -a 0 -i 0 -k MAC 
- -t 3.102372812 -s 23 -d -1 -p MAC -e 44 -c 2 -a 0 -i 0 -k MAC
h -t 3.102372812 -s 23 -d -1 -p MAC -e 44 -c 2 -a 0 -i 0 -k MAC
r -t 3.102725416 -s 3 -d -1 -p MAC -e 44 -c 2 -a 0 -i 0 -k MAC
+ -t 3.102735416 -s 3 -d -1 -p MAC -e 38 -c 2 -a 0 -i 0 -k MAC 
- -t 3.102735416 -s 3 -d -1 -p MAC -e 38 -c 2 -a 0 -i 0 -k MAC
h -t 3.102735416 -s 3 -d -1 -p MAC -e 38 -c 2 -a 0 -i 0 -k MAC
r -t 3.103040020 -s 23 -d -1 -p MAC -e 38 -c 2 -a 0 -i 0 -k MAC
+ -t 3.103050020 -s 23 -d 3 -p ack -e 112 -c 2 -a 0 -i 217 -k MAC 
- -t 3.103050020 -s 23 -d 3 -p ack -e 112 -c 2 -a 0 -i 217 -k MAC
h -t 3.103050020 -s 23 -d 3 -p ack -e 112 -c 2 -a 0 -i 217 -k MAC
r -t 3.103946624 -s 3 -d 3 -p ack -e 60 -c 2 -a 0 -i 217 -k MAC
+ -t 3.103956624 -s 3 -d -1 -p MAC -e 38 -c 2 -a 0 -i 0 -k MAC 
- -t 3.103956624 -s 3 -d -1 -p MAC -e 38 -c 2 -a 0 -i 0 -k MAC
h -t 3.103956624 -s 3 -d -1 -p MAC -e 38 -c 2 -a 0 -i 0 -k MAC
r -t 3.103971624 -s 3 -d 3 -p ack -e 60 -c 2 -a 0 -i 217 -k AGT
+ -t 3.103971624 -s 3 -d -1 -p tcp -e 1040 -c 2 -a 0 -i 218 -k AGT 
- -t 3.103971624 -s 3 -d -1 -p tcp -e 1040 -c 2 -a 0 -i 218 -k AGT
h -t 3.103971624 -s 3 -d -1 -p tcp -e 1040 -c 2 -a 0 -i 218 -k AGT
+ -t 3.103971624 -s 3 -d 23 -p tcp -e 1060 -c 2 -a 0 -i 218 -k RTR 
- -t 3.103971624 -s 3 -d 23 -p tcp -e 1060 -c 2 -a 0 -i 218 -k RTR
h -t 3.103971624 -s 3 -d 23 -p tcp -e 1060 -c 2 -a 0 -i 218 -k RTR
+ -t 3.103971624 -s 3 -d -1 -p tcp -e 1040 -c 2 -a 0 -i 219 -k AGT 
- -t 3.103971624 -s 3 -d -1 -p tcp -e 1040 -c 2 -a 0 -i 219 -k AGT
h -t 3.103971624 -s 3 -d -1 -p tcp -e 1040 -c 2 -a 0 -i 219 -k AGT
+ -t 3.103971624 -s 3 -d 23 -p tcp -e 1060 -c 2 -a 0 -i 219 -k RTR 
- -t 3.103971624 -s 3 -d 23 -p tcp -e 1060 -c 2 -a 0 -i 219 -k RTR
h -t 3.103971624 -s 3 -d 23 -p tcp -e 1060 -c 2 -a 0 -i 219 -k RTR
r -t 3.104261228 -s 23 -d -1 -p MAC -e 38 -c 2 -a 0 -i 0 -k MAC
+ -t 3.104450624 -s 3 -d -1 -p MAC -e 44 -c 2 -a 0 -i 0 -k MAC 
- -t 3.104450624 -s 3 -d -1 -p MAC -e 44 -c 2 -a 0 -i 0 -k MAC
h -t 3.104450624 -s 3 -d -1 -p MAC -e 44 -c 2 -a 0 -i 0 -k MAC
r -t 3.104803228 -s 23 -d -1 -p MAC -e 44 -c 2 -a 0 -i 0 -k MAC
+ -t 3.104813228 -s 23 -d -1 -p MAC -e 38 -c 2 -a 0 -i 0 -k MAC 
- -t 3.104813228 -s 23 -d -1 -p MAC -e 38 -c 2 -a 0 -i 0 -k MAC
h -t 3.104813228 -s 23 -d -1 -p MAC -e 38 -c 2 -a 0 -i 0 -k MAC
r -t 3.105117832 -s 3 -d -1 -p MAC -e 38 -c 2 -a 0 -i 0 -k MAC
+ -t 3.105127832 -s 3 -d 23 -p tcp -e 1112 -c 2 -a 0 -i 218 -k MAC 
- -t 3.105127832 -s 3 -d 23 -p tcp -e 1112 -c 2 -a 0 -i 218 -k MAC
h -t 3.105127832 -s 3 -d 23 -p tcp -e 1112 -c 2 -a 0 -i 218 -k MAC
r -t 3.114024437 -s 23 -d 23 -p tcp -e 1060 -c 2 -a 0 -i 218 -k MAC
+ -t 3.114034437 -s 23 -d -1 -p MAC -e 38 -c 2 -a 0 -i 0 -k MAC 
- -t 3.114034437 -s 23 -d -1 -p MAC -e 38 -c 2 -a 0 -i 0 -k MAC
h -t 3.114034437 -s 23 -d -1 -p MAC -e 38 -c 2 -a 0 -i 0 -k MAC
r -t 3.114049437 -s 23 -d 23 -p tcp -e 1060 -c 2 -a 0 -i 218 -k AGT
+ -t 3.114049437 -s 23 -d -1 -p ack -e 40 -c 2 -a 0 -i 220 -k AGT 
- -t 3.114049437 -s 23 -d -1 -p ack -e 40 -c 2 -a 0 -i 220 -k AGT
h -t 3.114049437 -s 23 -d -1 -p ack -e 40 -c 2 -a 0 -i 220 -k AGT
+ -t 3.114049437 -s 23 -d 3 -p ack -e 60 -c 2 -a 0 -i 220 -k RTR 
- -t 3.114049437 -s 23 -d 3 -p ack -e 60 -c 2 -a 0 -i 220 -k RTR
h -t 3.114049437 -s 23 -d 3 -p ack -e 60 -c 2 -a 0 -i 220 -k RTR
r -t 3.114339041 -s 3 -d -1 -p MAC -e 38 -c 2 -a 0 -i 0 -k MAC
+ -t 3.114649041 -s 3 -d -1 -p MAC -e 44 -c 2 -a 0 -i 0 -k MAC 
- -t 3.114649041 -s 3 -d -1 -p MAC -e 44 -c 2 -a 0 -i 0 -k MAC
h -t 3.114649041 -s 3 -d -1 -p MAC -e 44 -c 2 -a 0 -i 0 -k MAC
r -t 3.115001645 -s 23 -d -1 -p MAC -e 44 -c 2 -a 0 -i 0 -k MAC
+ -t 3.115011645 -s 23 -d -1 -p MAC -e 38 -c 2 -a 0 -i 0 -k MAC 
- -t 3.115011645 -s 23 -d -1 -p MAC -e 38 -c 2 -a 0 -i 0 -k MAC
h -t 3.115011645 -s 23 -d -1 -p MAC -e 38 -c 2 -a 0 -i 0 -k MAC
r -t 3.115316249 -s 3 -d -1 -p MAC -e 38 -c 2 -a 0 -i 0 -k MAC
+ -t 3.115326249 -s 3 -d 23 -p tcp -e 1112 -c 2 -a 0 -i 219 -k MAC 
- -t 3.115326249 -s 3 -d 23 -p tcp -e 1112 -c 2 -a 0 -i 219 -k MAC
h -t 3.115326249 -s 3 -d 23 -p tcp -e 1112 -c 2 -a 0 -i 219 -k MAC
r -t 3.124222853 -s 23 -d 23 -p tcp -e 1060 -c 2 -a 0 -i 219 -k MAC
+ -t 3.124232853 -s 23 -d -1 -p MAC -e 38 -c 2 -a 0 -i 0 -k MAC 
- -t 3.124232853 -s 23 -d -1 -p MAC -e 38 -c 2 -a 0 -i 0 -k MAC
h -t 3.124232853 -s 23 -d -1 -p MAC -e 38 -c 2 -a 0 -i 0 -k MAC
r -t 3.124247853 -s 23 -d 23 -p tcp -e 1060 -c 2 -a 0 -i 219 -k AGT
+ -t 3.124247853 -s 23 -d -1 -p ack -e 40 -c 2 -a 0 -i 221 -k AGT 
- -t 3.124247853 -s 23 -d -1 -p ack -e 40 -c 2 -a 0 -i 221 -k AGT
h -t 3.124247853 -s 23 -d -1 -p ack -e 40 -c 2 -a 0 -i 221 -k AGT
+ -t 3.124247853 -s 23 -d 3 -p ack -e 60 -c 2 -a 0 -i 221 -k RTR 
- -t 3.124247853 -s 23 -d 3 -p ack -e 60 -c 2 -a 0 -i 221 -k RTR
h -t 3.124247853 -s 23 -d 3 -p ack -e 60 -c 2 -a 0 -i 221 -k RTR
r -t 3.124537457 -s 3 -d -1 -p MAC -e 38 -c 2 -a 0 -i 0 -k MAC
+ -t 3.124766853 -s 23 -d -1 -p MAC -e 44 -c 2 -a 0 -i 0 -k MAC 
- -t 3.124766853 -s 23 -d -1 -p MAC -e 44 -c 2 -a 0 -i 0 -k MAC
h -t 3.124766853 -s 23 -d -1 -p MAC -e 44 -c 2 -a 0 -i 0 -k MAC
r -t 3.125119457 -s 3 -d -1 -p MAC -e 44 -c 2 -a 0 -i 0 -k MAC
+ -t 3.125129457 -s 3 -d -1 -p MAC -e 38 -c 2 -a 0 -i 0 -k MAC 
- -t 3.125129457 -s 3 -d -1 -p MAC -e 38 -c 2 -a 0 -i 0 -k MAC
h -t 3.125129457 -s 3 -d -1 -p MAC -e 38 -c 2 -a 0 -i 0 -k MAC
r -t 3.125434061 -s 23 -d -1 -p MAC -e 38 -c 2 -a 0 -i 0 -k MAC
+ -t 3.125444061 -s 23 -d 3 -p ack -e 112 -c 2 -a 0 -i 220 -k MAC 
- -t 3.125444061 -s 23 -d 3 -p ack -e 112 -c 2 -a 0 -i 220 -k MAC
h -t 3.125444061 -s 23 -d 3 -p ack -e 112 -c 2 -a 0 -i 220 -k MAC
r -t 3.126340665 -s 3 -d 3 -p ack -e 60 -c 2 -a 0 -i 220 -k MAC
+ -t 3.126350665 -s 3 -d -1 -p MAC -e 38 -c 2 -a 0 -i 0 -k MAC 
- -t 3.126350665 -s 3 -d -1 -p MAC -e 38 -c 2 -a 0 -i 0 -k MAC
h -t 3.126350665 -s 3 -d -1 -p MAC -e 38 -c 2 -a 0 -i 0 -k MAC
r -t 3.126365665 -s 3 -d 3 -p ack -e 60 -c 2 -a 0 -i 220 -k AGT
+ -t 3.126365665 -s 3 -d -1 -p tcp -e 1040 -c 2 -a 0 -i 222 -k AGT 
- -t 3.126365665 -s 3 -d -1 -p tcp -e 1040 -c 2 -a 0 -i 222 -k AGT
h -t 3.126365665 -s 3 -d -1 -p tcp -e 1040 -c 2 -a 0 -i 222 -k AGT
+ -t 3.126365665 -s 3 -d 23 -p tcp -e 1060 -c 2 -a 0 -i 222 -k RTR 
- -t 3.126365665 -s 3 -d 23 -p tcp -e 1060 -c 2 -a 0 -i 222 -k RTR
h -t 3.126365665 -s 3 -d 23 -p tcp -e 1060 -c 2 -a 0 -i 222 -k RTR
+ -t 3.126365665 -s 3 -d -1 -p tcp -e 1040 -c 2 -a 0 -i 223 -k AGT 
- -t 3.126365665 -s 3 -d -1 -p tcp -e 1040 -c 2 -a 0 -i 223 -k AGT
h -t 3.126365665 -s 3 -d -1 -p tcp -e 1040 -c 2 -a 0 -i 223 -k AGT
+ -t 3.126365665 -s 3 -d 23 -p tcp -e 1060 -c 2 -a 0 -i 223 -k RTR 
- -t 3.126365665 -s 3 -d 23 -p tcp -e 1060 -c 2 -a 0 -i 223 -k RTR
h -t 3.126365665 -s 3 -d 23 -p tcp -e 1060 -c 2 -a 0 -i 223 -k RTR
r -t 3.126655269 -s 23 -d -1 -p MAC -e 38 -c 2 -a 0 -i 0 -k MAC
+ -t 3.126864665 -s 3 -d -1 -p MAC -e 44 -c 2 -a 0 -i 0 -k MAC 
- -t 3.126864665 -s 3 -d -1 -p MAC -e 44 -c 2 -a 0 -i 0 -k MAC
h -t 3.126864665 -s 3 -d -1 -p MAC -e 44 -c 2 -a 0 -i 0 -k MAC
r -t 3.127217269 -s 23 -d -1 -p MAC -e 44 -c 2 -a 0 -i 0 -k MAC
+ -t 3.127227269 -s 23 -d -1 -p MAC -e 38 -c 2 -a 0 -i 0 -k MAC 
- -t 3.127227269 -s 23 -d -1 -p MAC -e 38 -c 2 -a 0 -i 0 -k MAC
h -t 3.127227269 -s 23 -d -1 -p MAC -e 38 -c 2 -a 0 -i 0 -k MAC
r -t 3.127531873 -s 3 -d -1 -p MAC -e 38 -c 2 -a 0 -i 0 -k MAC
+ -t 3.127541873 -s 3 -d 23 -p tcp -e 1112 -c 2 -a 0 -i 222 -k MAC 
- -t 3.127541873 -s 3 -d 23 -p tcp -e 1112 -c 2 -a 0 -i 222 -k MAC
h -t 3.127541873 -s 3 -d 23 -p tcp -e 1112 -c 2 -a 0 -i 222 -k MAC
r -t 3.136438477 -s 23 -d 23 -p tcp -e 1060 -c 2 -a 0 -i 222 -k MAC
+ -t 3.136448477 -s 23 -d -1 -p MAC -e 38 -c 2 -a 0 -i 0 -k MAC 
- -t 3.136448477 -s 23 -d -1 -p MAC -e 38 -c 2 -a 0 -i 0 -k MAC
h -t 3.136448477 -s 23 -d -1 -p MAC -e 38 -c 2 -a 0 -i 0 -k MAC
r -t 3.136463477 -s 23 -d 23 -p tcp -e 1060 -c 2 -a 0 -i 222 -k AGT
+ -t 3.136463477 -s 23 -d -1 -p ack -e 40 -c 2 -a 0 -i 224 -k AGT 
- -t 3.136463477 -s 23 -d -1 -p ack -e 40 -c 2 -a 0 -i 224 -k AGT
h -t 3.136463477 -s 23 -d -1 -p ack -e 40 -c 2 -a 0 -i 224 -k AGT
+ -t 3.136463477 -s 23 -d 3 -p ack -e 60 -c 2 -a 0 -i 224 -k RTR 
- -t 3.136463477 -s 23 -d 3 -p ack -e 60 -c 2 -a 0 -i 224 -k RTR
h -t 3.136463477 -s 23 -d 3 -p ack -e 60 -c 2 -a 0 -i 224 -k RTR
r -t 3.136753081 -s 3 -d -1 -p MAC -e 38 -c 2 -a 0 -i 0 -k MAC
+ -t 3.136863081 -s 3 -d -1 -p MAC -e 44 -c 2 -a 0 -i 0 -k MAC 
- -t 3.136863081 -s 3 -d -1 -p MAC -e 44 -c 2 -a 0 -i 0 -k MAC
h -t 3.136863081 -s 3 -d -1 -p MAC -e 44 -c 2 -a 0 -i 0 -k MAC
r -t 3.137215685 -s 23 -d -1 -p MAC -e 44 -c 2 -a 0 -i 0 -k MAC
+ -t 3.137225685 -s 23 -d -1 -p MAC -e 38 -c 2 -a 0 -i 0 -k MAC 
- -t 3.137225685 -s 23 -d -1 -p MAC -e 38 -c 2 -a 0 -i 0 -k MAC
h -t 3.137225685 -s 23 -d -1 -p MAC -e 38 -c 2 -a 0 -i 0 -k MAC
r -t 3.137530289 -s 3 -d -1 -p MAC -e 38 -c 2 -a 0 -i 0 -k MAC
+ -t 3.137540289 -s 3 -d 23 -p tcp -e 1112 -c 2 -a 0 -i 223 -k MAC 
- -t 3.137540289 -s 3 -d 23 -p tcp -e 1112 -c 2 -a 0 -i 223 -k MAC
h -t 3.137540289 -s 3 -d 23 -p tcp -e 1112 -c 2 -a 0 -i 223 -k MAC
r -t 3.146436893 -s 23 -d 23 -p tcp -e 1060 -c 2 -a 0 -i 223 -k MAC
+ -t 3.146446893 -s 23 -d -1 -p MAC -e 38 -c 2 -a 0 -i 0 -k MAC 
- -t 3.146446893 -s 23 -d -1 -p MAC -e 38 -c 2 -a 0 -i 0 -k MAC
h -t 3.146446893 -s 23 -d -1 -p MAC -e 38 -c 2 -a 0 -i 0 -k MAC
r -t 3.146461893 -s 23 -d 23 -p tcp -e 1060 -c 2 -a 0 -i 223 -k AGT
+ -t 3.146461893 -s 23 -d -1 -p ack -e 40 -c 2 -a 0 -i 225 -k AGT 
- -t 3.146461893 -s 23 -d -1 -p ack -e 40 -c 2 -a 0 -i 225 -k AGT
h -t 3.146461893 -s 23 -d -1 -p ack -e 40 -c 2 -a 0 -i 225 -k AGT
+ -t 3.146461893 -s 23 -d 3 -p ack -e 60 -c 2 -a 0 -i 225 -k RTR 
- -t 3.146461893 -s 23 -d 3 -p ack -e 60 -c 2 -a 0 -i 225 -k RTR
h -t 3.146461893 -s 23 -d 3 -p ack -e 60 -c 2 -a 0 -i 225 -k RTR
r -t 3.146751497 -s 3 -d -1 -p MAC -e 38 -c 2 -a 0 -i 0 -k MAC
+ -t 3.146820893 -s 23 -d -1 -p MAC -e 44 -c 2 -a 0 -i 0 -k MAC 
- -t 3.146820893 -s 23 -d -1 -p MAC -e 44 -c 2 -a 0 -i 0 -k MAC
h -t 3.146820893 -s 23 -d -1 -p MAC -e 44 -c 2 -a 0 -i 0 -k MAC
r -t 3.147173497 -s 3 -d -1 -p MAC -e 44 -c 2 -a 0 -i 0 -k MAC
+ -t 3.147183497 -s 3 -d -1 -p MAC -e 38 -c 2 -a 0 -i 0 -k MAC 
- -t 3.147183497 -s 3 -d -1 -p MAC -e 38 -c 2 -a 0 -i 0 -k MAC
h -t 3.147183497 -s 3 -d -1 -p MAC -e 38 -c 2 -a 0 -i 0 -k MAC
r -t 3.147488102 -s 23 -d -1 -p MAC -e 38 -c 2 -a 0 -i 0 -k MAC
+ -t 3.147498102 -s 23 -d 3 -p ack -e 112 -c 2 -a 0 -i 221 -k MAC 
- -t 3.147498102 -s 23 -d 3 -p ack -e 112 -c 2 -a 0 -i 221 -k MAC
h -t 3.147498102 -s 23 -d 3 -p ack -e 112 -c 2 -a 0 -i 221 -k MAC
r -t 3.148394706 -s 3 -d 3 -p ack -e 60 -c 2 -a 0 -i 221 -k MAC
+ -t 3.148404706 -s 3 -d -1 -p MAC -e 38 -c 2 -a 0 -i 0 -k MAC 
- -t 3.148404706 -s 3 -d -1 -p MAC -e 38 -c 2 -a 0 -i 0 -k MAC
h -t 3.148404706 -s 3 -d -1 -p MAC -e 38 -c 2 -a 0 -i 0 -k MAC
r -t 3.148419706 -s 3 -d 3 -p ack -e 60 -c 2 -a 0 -i 221 -k AGT
+ -t 3.148419706 -s 3 -d -1 -p tcp -e 1040 -c 2 -a 0 -i 226 -k AGT 
- -t 3.148419706 -s 3 -d -1 -p tcp -e 1040 -c 2 -a 0 -i 226 -k AGT
h -t 3.148419706 -s 3 -d -1 -p tcp -e 1040 -c 2 -a 0 -i 226 -k AGT
+ -t 3.148419706 -s 3 -d 23 -p tcp -e 1060 -c 2 -a 0 -i 226 -k RTR 
- -t 3.148419706 -s 3 -d 23 -p tcp -e 1060 -c 2 -a 0 -i 226 -k RTR
h -t 3.148419706 -s 3 -d 23 -p tcp -e 1060 -c 2 -a 0 -i 226 -k RTR
+ -t 3.148419706 -s 3 -d -1 -p tcp -e 1040 -c 2 -a 0 -i 227 -k AGT 
- -t 3.148419706 -s 3 -d -1 -p tcp -e 1040 -c 2 -a 0 -i 227 -k AGT
h -t 3.148419706 -s 3 -d -1 -p tcp -e 1040 -c 2 -a 0 -i 227 -k AGT
+ -t 3.148419706 -s 3 -d 23 -p tcp -e 1060 -c 2 -a 0 -i 227 -k RTR 
- -t 3.148419706 -s 3 -d 23 -p tcp -e 1060 -c 2 -a 0 -i 227 -k RTR
h -t 3.148419706 -s 3 -d 23 -p tcp -e 1060 -c 2 -a 0 -i 227 -k RTR
r -t 3.148709310 -s 23 -d -1 -p MAC -e 38 -c 2 -a 0 -i 0 -k MAC
+ -t 3.148878706 -s 3 -d -1 -p MAC -e 44 -c 2 -a 0 -i 0 -k MAC 
- -t 3.148878706 -s 3 -d -1 -p MAC -e 44 -c 2 -a 0 -i 0 -k MAC
h -t 3.148878706 -s 3 -d -1 -p MAC -e 44 -c 2 -a 0 -i 0 -k MAC
r -t 3.149231310 -s 23 -d -1 -p MAC -e 44 -c 2 -a 0 -i 0 -k MAC
+ -t 3.149241310 -s 23 -d -1 -p MAC -e 38 -c 2 -a 0 -i 0 -k MAC 
- -t 3.149241310 -s 23 -d -1 -p MAC -e 38 -c 2 -a 0 -i 0 -k MAC
h -t 3.149241310 -s 23 -d -1 -p MAC -e 38 -c 2 -a 0 -i 0 -k MAC
r -t 3.149545914 -s 3 -d -1 -p MAC -e 38 -c 2 -a 0 -i 0 -k MAC
+ -t 3.149555914 -s 3 -d 23 -p tcp -e 1112 -c 2 -a 0 -i 226 -k MAC 
- -t 3.149555914 -s 3 -d 23 -p tcp -e 1112 -c 2 -a 0 -i 226 -k MAC
h -t 3.149555914 -s 3 -d 23 -p tcp -e 1112 -c 2 -a 0 -i 226 -k MAC
n -t 3.1499999999999999 -s 23 -S COLOR -c magenta -o violet -i magenta -I violet
r -t 3.158452518 -s 23 -d 23 -p tcp -e 1060 -c 2 -a 0 -i 226 -k MAC
+ -t 3.158462518 -s 23 -d -1 -p MAC -e 38 -c 2 -a 0 -i 0 -k MAC 
- -t 3.158462518 -s 23 -d -1 -p MAC -e 38 -c 2 -a 0 -i 0 -k MAC
h -t 3.158462518 -s 23 -d -1 -p MAC -e 38 -c 2 -a 0 -i 0 -k MAC
r -t 3.158477518 -s 23 -d 23 -p tcp -e 1060 -c 2 -a 0 -i 226 -k AGT
+ -t 3.158477518 -s 23 -d -1 -p ack -e 40 -c 2 -a 0 -i 228 -k AGT 
- -t 3.158477518 -s 23 -d -1 -p ack -e 40 -c 2 -a 0 -i 228 -k AGT
h -t 3.158477518 -s 23 -d -1 -p ack -e 40 -c 2 -a 0 -i 228 -k AGT
+ -t 3.158477518 -s 23 -d 3 -p ack -e 60 -c 2 -a 0 -i 228 -k RTR 
- -t 3.158477518 -s 23 -d 3 -p ack -e 60 -c 2 -a 0 -i 228 -k RTR
h -t 3.158477518 -s 23 -d 3 -p ack -e 60 -c 2 -a 0 -i 228 -k RTR
r -t 3.158767122 -s 3 -d -1 -p MAC -e 38 -c 2 -a 0 -i 0 -k MAC
+ -t 3.158877122 -s 3 -d -1 -p MAC -e 44 -c 2 -a 0 -i 0 -k MAC 
- -t 3.158877122 -s 3 -d -1 -p MAC -e 44 -c 2 -a 0 -i 0 -k MAC
h -t 3.158877122 -s 3 -d -1 -p MAC -e 44 -c 2 -a 0 -i 0 -k MAC
r -t 3.159229726 -s 23 -d -1 -p MAC -e 44 -c 2 -a 0 -i 0 -k MAC
+ -t 3.159239726 -s 23 -d -1 -p MAC -e 38 -c 2 -a 0 -i 0 -k MAC 
- -t 3.159239726 -s 23 -d -1 -p MAC -e 38 -c 2 -a 0 -i 0 -k MAC
h -t 3.159239726 -s 23 -d -1 -p MAC -e 38 -c 2 -a 0 -i 0 -k MAC
r -t 3.159544330 -s 3 -d -1 -p MAC -e 38 -c 2 -a 0 -i 0 -k MAC
+ -t 3.159554330 -s 3 -d 23 -p tcp -e 1112 -c 2 -a 0 -i 227 -k MAC 
- -t 3.159554330 -s 3 -d 23 -p tcp -e 1112 -c 2 -a 0 -i 227 -k MAC
h -t 3.159554330 -s 3 -d 23 -p tcp -e 1112 -c 2 -a 0 -i 227 -k MAC
r -t 3.168450934 -s 23 -d 23 -p tcp -e 1060 -c 2 -a 0 -i 227 -k MAC
+ -t 3.168460934 -s 23 -d -1 -p MAC -e 38 -c 2 -a 0 -i 0 -k MAC 
- -t 3.168460934 -s 23 -d -1 -p MAC -e 38 -c 2 -a 0 -i 0 -k MAC
h -t 3.168460934 -s 23 -d -1 -p MAC -e 38 -c 2 -a 0 -i 0 -k MAC
r -t 3.168475934 -s 23 -d 23 -p tcp -e 1060 -c 2 -a 0 -i 227 -k AGT
+ -t 3.168475934 -s 23 -d -1 -p ack -e 40 -c 2 -a 0 -i 229 -k AGT 
- -t 3.168475934 -s 23 -d -1 -p ack -e 40 -c 2 -a 0 -i 229 -k AGT
h -t 3.168475934 -s 23 -d -1 -p ack -e 40 -c 2 -a 0 -i 229 -k AGT
+ -t 3.168475934 -s 23 -d 3 -p ack -e 60 -c 2 -a 0 -i 229 -k RTR 
- -t 3.168475934 -s 23 -d 3 -p ack -e 60 -c 2 -a 0 -i 229 -k RTR
h -t 3.168475934 -s 23 -d 3 -p ack -e 60 -c 2 -a 0 -i 229 -k RTR
r -t 3.168765538 -s 3 -d -1 -p MAC -e 38 -c 2 -a 0 -i 0 -k MAC
+ -t 3.169214934 -s 23 -d -1 -p MAC -e 44 -c 2 -a 0 -i 0 -k MAC 
- -t 3.169214934 -s 23 -d -1 -p MAC -e 44 -c 2 -a 0 -i 0 -k MAC
h -t 3.169214934 -s 23 -d -1 -p MAC -e 44 -c 2 -a 0 -i 0 -k MAC
r -t 3.169567538 -s 3 -d -1 -p MAC -e 44 -c 2 -a 0 -i 0 -k MAC
+ -t 3.169577538 -s 3 -d -1 -p MAC -e 38 -c 2 -a 0 -i 0 -k MAC 
- -t 3.169577538 -s 3 -d -1 -p MAC -e 38 -c 2 -a 0 -i 0 -k MAC
h -t 3.169577538 -s 3 -d -1 -p MAC -e 38 -c 2 -a 0 -i 0 -k MAC
r -t 3.169882142 -s 23 -d -1 -p MAC -e 38 -c 2 -a 0 -i 0 -k MAC
+ -t 3.169892142 -s 23 -d 3 -p ack -e 112 -c 2 -a 0 -i 224 -k MAC 
- -t 3.169892142 -s 23 -d 3 -p ack -e 112 -c 2 -a 0 -i 224 -k MAC
h -t 3.169892142 -s 23 -d 3 -p ack -e 112 -c 2 -a 0 -i 224 -k MAC
r -t 3.170788746 -s 3 -d 3 -p ack -e 60 -c 2 -a 0 -i 224 -k MAC
+ -t 3.170798746 -s 3 -d -1 -p MAC -e 38 -c 2 -a 0 -i 0 -k MAC 
- -t 3.170798746 -s 3 -d -1 -p MAC -e 38 -c 2 -a 0 -i 0 -k MAC
h -t 3.170798746 -s 3 -d -1 -p MAC -e 38 -c 2 -a 0 -i 0 -k MAC
r -t 3.170813746 -s 3 -d 3 -p ack -e 60 -c 2 -a 0 -i 224 -k AGT
r -t 3.171103350 -s 23 -d -1 -p MAC -e 38 -c 2 -a 0 -i 0 -k MAC
+ -t 3.171613350 -s 23 -d -1 -p MAC -e 44 -c 2 -a 0 -i 0 -k MAC 
- -t 3.171613350 -s 23 -d -1 -p MAC -e 44 -c 2 -a 0 -i 0 -k MAC
h -t 3.171613350 -s 23 -d -1 -p MAC -e 44 -c 2 -a 0 -i 0 -k MAC
r -t 3.171965954 -s 3 -d -1 -p MAC -e 44 -c 2 -a 0 -i 0 -k MAC
+ -t 3.171975954 -s 3 -d -1 -p MAC -e 38 -c 2 -a 0 -i 0 -k MAC 
- -t 3.171975954 -s 3 -d -1 -p MAC -e 38 -c 2 -a 0 -i 0 -k MAC
h -t 3.171975954 -s 3 -d -1 -p MAC -e 38 -c 2 -a 0 -i 0 -k MAC
r -t 3.172280558 -s 23 -d -1 -p MAC -e 38 -c 2 -a 0 -i 0 -k MAC
+ -t 3.172290558 -s 23 -d 3 -p ack -e 112 -c 2 -a 0 -i 225 -k MAC 
- -t 3.172290558 -s 23 -d 3 -p ack -e 112 -c 2 -a 0 -i 225 -k MAC
h -t 3.172290558 -s 23 -d 3 -p ack -e 112 -c 2 -a 0 -i 225 -k MAC
r -t 3.173187162 -s 3 -d 3 -p ack -e 60 -c 2 -a 0 -i 225 -k MAC
+ -t 3.173197162 -s 3 -d -1 -p MAC -e 38 -c 2 -a 0 -i 0 -k MAC 
- -t 3.173197162 -s 3 -d -1 -p MAC -e 38 -c 2 -a 0 -i 0 -k MAC
h -t 3.173197162 -s 3 -d -1 -p MAC -e 38 -c 2 -a 0 -i 0 -k MAC
r -t 3.173212162 -s 3 -d 3 -p ack -e 60 -c 2 -a 0 -i 225 -k AGT
r -t 3.173501766 -s 23 -d -1 -p MAC -e 38 -c 2 -a 0 -i 0 -k MAC
+ -t 3.173571766 -s 23 -d -1 -p MAC -e 44 -c 2 -a 0 -i 0 -k MAC 
- -t 3.173571766 -s 23 -d -1 -p MAC -e 44 -c 2 -a 0 -i 0 -k MAC
h -t 3.173571766 -s 23 -d -1 -p MAC -e 44 -c 2 -a 0 -i 0 -k MAC
r -t 3.173924371 -s 3 -d -1 -p MAC -e 44 -c 2 -a 0 -i 0 -k MAC
+ -t 3.173934371 -s 3 -d -1 -p MAC -e 38 -c 2 -a 0 -i 0 -k MAC 
- -t 3.173934371 -s 3 -d -1 -p MAC -e 38 -c 2 -a 0 -i 0 -k MAC
h -t 3.173934371 -s 3 -d -1 -p MAC -e 38 -c 2 -a 0 -i 0 -k MAC
r -t 3.174238975 -s 23 -d -1 -p MAC -e 38 -c 2 -a 0 -i 0 -k MAC
+ -t 3.174248975 -s 23 -d 3 -p ack -e 112 -c 2 -a 0 -i 228 -k MAC 
- -t 3.174248975 -s 23 -d 3 -p ack -e 112 -c 2 -a 0 -i 228 -k MAC
h -t 3.174248975 -s 23 -d 3 -p ack -e 112 -c 2 -a 0 -i 228 -k MAC
r -t 3.175145579 -s 3 -d 3 -p ack -e 60 -c 2 -a 0 -i 228 -k MAC
+ -t 3.175155579 -s 3 -d -1 -p MAC -e 38 -c 2 -a 0 -i 0 -k MAC 
- -t 3.175155579 -s 3 -d -1 -p MAC -e 38 -c 2 -a 0 -i 0 -k MAC
h -t 3.175155579 -s 3 -d -1 -p MAC -e 38 -c 2 -a 0 -i 0 -k MAC
r -t 3.175170579 -s 3 -d 3 -p ack -e 60 -c 2 -a 0 -i 228 -k AGT
r -t 3.175460183 -s 23 -d -1 -p MAC -e 38 -c 2 -a 0 -i 0 -k MAC
+ -t 3.175550183 -s 23 -d -1 -p MAC -e 44 -c 2 -a 0 -i 0 -k MAC 
- -t 3.175550183 -s 23 -d -1 -p MAC -e 44 -c 2 -a 0 -i 0 -k MAC
h -t 3.175550183 -s 23 -d -1 -p MAC -e 44 -c 2 -a 0 -i 0 -k MAC
r -t 3.175902787 -s 3 -d -1 -p MAC -e 44 -c 2 -a 0 -i 0 -k MAC
+ -t 3.175912787 -s 3 -d -1 -p MAC -e 38 -c 2 -a 0 -i 0 -k MAC 
- -t 3.175912787 -s 3 -d -1 -p MAC -e 38 -c 2 -a 0 -i 0 -k MAC
h -t 3.175912787 -s 3 -d -1 -p MAC -e 38 -c 2 -a 0 -i 0 -k MAC
r -t 3.176217391 -s 23 -d -1 -p MAC -e 38 -c 2 -a 0 -i 0 -k MAC
+ -t 3.176227391 -s 23 -d 3 -p ack -e 112 -c 2 -a 0 -i 229 -k MAC 
- -t 3.176227391 -s 23 -d 3 -p ack -e 112 -c 2 -a 0 -i 229 -k MAC
h -t 3.176227391 -s 23 -d 3 -p ack -e 112 -c 2 -a 0 -i 229 -k MAC
r -t 3.177123995 -s 3 -d 3 -p ack -e 60 -c 2 -a 0 -i 229 -k MAC
+ -t 3.177133995 -s 3 -d -1 -p MAC -e 38 -c 2 -a 0 -i 0 -k MAC 
- -t 3.177133995 -s 3 -d -1 -p MAC -e 38 -c 2 -a 0 -i 0 -k MAC
h -t 3.177133995 -s 3 -d -1 -p MAC -e 38 -c 2 -a 0 -i 0 -k MAC
r -t 3.177148995 -s 3 -d 3 -p ack -e 60 -c 2 -a 0 -i 229 -k AGT
r -t 3.177438599 -s 23 -d -1 -p MAC -e 38 -c 2 -a 0 -i 0 -k MAC
n -t 3.2000000000000002 -s 20 -S COLOR -c blue -o blue -i blue -I blue
+ -t 3.200000000 -s 20 -d -1 -p tcp -e 40 -c 2 -a 0 -i 230 -k AGT 
- -t 3.200000000 -s 20 -d -1 -p tcp -e 40 -c 2 -a 0 -i 230 -k AGT
h -t 3.200000000 -s 20 -d -1 -p tcp -e 40 -c 2 -a 0 -i 230 -k AGT
+ -t 3.200000000 -s 20 -d 19 -p tcp -e 60 -c 2 -a 0 -i 230 -k RTR 
- -t 3.200000000 -s 20 -d 19 -p tcp -e 60 -c 2 -a 0 -i 230 -k RTR
h -t 3.200000000 -s 20 -d 19 -p tcp -e 60 -c 2 -a 0 -i 230 -k RTR
+ -t 3.200075000 -s 20 -d -1 -p MAC -e 44 -c 2 -a 0 -i 0 -k MAC 
- -t 3.200075000 -s 20 -d -1 -p MAC -e 44 -c 2 -a 0 -i 0 -k MAC
h -t 3.200075000 -s 20 -d -1 -p MAC -e 44 -c 2 -a 0 -i 0 -k MAC
r -t 3.200427343 -s 19 -d -1 -p MAC -e 44 -c 2 -a 0 -i 0 -k MAC
+ -t 3.200437343 -s 19 -d -1 -p MAC -e 38 -c 2 -a 0 -i 0 -k MAC 
- -t 3.200437343 -s 19 -d -1 -p MAC -e 38 -c 2 -a 0 -i 0 -k MAC
h -t 3.200437343 -s 19 -d -1 -p MAC -e 38 -c 2 -a 0 -i 0 -k MAC
r -t 3.200741686 -s 20 -d -1 -p MAC -e 38 -c 2 -a 0 -i 0 -k MAC
+ -t 3.200751686 -s 20 -d 19 -p tcp -e 112 -c 2 -a 0 -i 230 -k MAC 
- -t 3.200751686 -s 20 -d 19 -p tcp -e 112 -c 2 -a 0 -i 230 -k MAC
h -t 3.200751686 -s 20 -d 19 -p tcp -e 112 -c 2 -a 0 -i 230 -k MAC
r -t 3.201648030 -s 19 -d 19 -p tcp -e 60 -c 2 -a 0 -i 230 -k MAC
+ -t 3.201658030 -s 19 -d -1 -p MAC -e 38 -c 2 -a 0 -i 0 -k MAC 
- -t 3.201658030 -s 19 -d -1 -p MAC -e 38 -c 2 -a 0 -i 0 -k MAC
h -t 3.201658030 -s 19 -d -1 -p MAC -e 38 -c 2 -a 0 -i 0 -k MAC
r -t 3.201673030 -s 19 -d 19 -p tcp -e 60 -c 2 -a 0 -i 230 -k AGT
+ -t 3.201673030 -s 19 -d -1 -p ack -e 40 -c 2 -a 0 -i 231 -k AGT 
- -t 3.201673030 -s 19 -d -1 -p ack -e 40 -c 2 -a 0 -i 231 -k AGT
h -t 3.201673030 -s 19 -d -1 -p ack -e 40 -c 2 -a 0 -i 231 -k AGT
+ -t 3.201673030 -s 19 -d 20 -p ack -e 60 -c 2 -a 0 -i 231 -k RTR 
- -t 3.201673030 -s 19 -d 20 -p ack -e 60 -c 2 -a 0 -i 231 -k RTR
h -t 3.201673030 -s 19 -d 20 -p ack -e 60 -c 2 -a 0 -i 231 -k RTR
r -t 3.201962373 -s 20 -d -1 -p MAC -e 38 -c 2 -a 0 -i 0 -k MAC
+ -t 3.202052030 -s 19 -d -1 -p MAC -e 44 -c 2 -a 0 -i 0 -k MAC 
- -t 3.202052030 -s 19 -d -1 -p MAC -e 44 -c 2 -a 0 -i 0 -k MAC
h -t 3.202052030 -s 19 -d -1 -p MAC -e 44 -c 2 -a 0 -i 0 -k MAC
r -t 3.202404373 -s 20 -d -1 -p MAC -e 44 -c 2 -a 0 -i 0 -k MAC
+ -t 3.202414373 -s 20 -d -1 -p MAC -e 38 -c 2 -a 0 -i 0 -k MAC 
- -t 3.202414373 -s 20 -d -1 -p MAC -e 38 -c 2 -a 0 -i 0 -k MAC
h -t 3.202414373 -s 20 -d -1 -p MAC -e 38 -c 2 -a 0 -i 0 -k MAC
r -t 3.202718716 -s 19 -d -1 -p MAC -e 38 -c 2 -a 0 -i 0 -k MAC
+ -t 3.202728716 -s 19 -d 20 -p ack -e 112 -c 2 -a 0 -i 231 -k MAC 
- -t 3.202728716 -s 19 -d 20 -p ack -e 112 -c 2 -a 0 -i 231 -k MAC
h -t 3.202728716 -s 19 -d 20 -p ack -e 112 -c 2 -a 0 -i 231 -k MAC
r -t 3.203625059 -s 20 -d 20 -p ack -e 60 -c 2 -a 0 -i 231 -k MAC
+ -t 3.203635059 -s 20 -d -1 -p MAC -e 38 -c 2 -a 0 -i 0 -k MAC 
- -t 3.203635059 -s 20 -d -1 -p MAC -e 38 -c 2 -a 0 -i 0 -k MAC
h -t 3.203635059 -s 20 -d -1 -p MAC -e 38 -c 2 -a 0 -i 0 -k MAC
r -t 3.203650059 -s 20 -d 20 -p ack -e 60 -c 2 -a 0 -i 231 -k AGT
+ -t 3.203650059 -s 20 -d -1 -p tcp -e 1040 -c 2 -a 0 -i 232 -k AGT 
- -t 3.203650059 -s 20 -d -1 -p tcp -e 1040 -c 2 -a 0 -i 232 -k AGT
h -t 3.203650059 -s 20 -d -1 -p tcp -e 1040 -c 2 -a 0 -i 232 -k AGT
+ -t 3.203650059 -s 20 -d 19 -p tcp -e 1060 -c 2 -a 0 -i 232 -k RTR 
- -t 3.203650059 -s 20 -d 19 -p tcp -e 1060 -c 2 -a 0 -i 232 -k RTR
h -t 3.203650059 -s 20 -d 19 -p tcp -e 1060 -c 2 -a 0 -i 232 -k RTR
+ -t 3.203650059 -s 20 -d -1 -p tcp -e 1040 -c 2 -a 0 -i 233 -k AGT 
- -t 3.203650059 -s 20 -d -1 -p tcp -e 1040 -c 2 -a 0 -i 233 -k AGT
h -t 3.203650059 -s 20 -d -1 -p tcp -e 1040 -c 2 -a 0 -i 233 -k AGT
+ -t 3.203650059 -s 20 -d 19 -p tcp -e 1060 -c 2 -a 0 -i 233 -k RTR 
- -t 3.203650059 -s 20 -d 19 -p tcp -e 1060 -c 2 -a 0 -i 233 -k RTR
h -t 3.203650059 -s 20 -d 19 -p tcp -e 1060 -c 2 -a 0 -i 233 -k RTR
r -t 3.203939402 -s 19 -d -1 -p MAC -e 38 -c 2 -a 0 -i 0 -k MAC
+ -t 3.204469059 -s 20 -d -1 -p MAC -e 44 -c 2 -a 0 -i 0 -k MAC 
- -t 3.204469059 -s 20 -d -1 -p MAC -e 44 -c 2 -a 0 -i 0 -k MAC
h -t 3.204469059 -s 20 -d -1 -p MAC -e 44 -c 2 -a 0 -i 0 -k MAC
r -t 3.204821402 -s 19 -d -1 -p MAC -e 44 -c 2 -a 0 -i 0 -k MAC
+ -t 3.204831402 -s 19 -d -1 -p MAC -e 38 -c 2 -a 0 -i 0 -k MAC 
- -t 3.204831402 -s 19 -d -1 -p MAC -e 38 -c 2 -a 0 -i 0 -k MAC
h -t 3.204831402 -s 19 -d -1 -p MAC -e 38 -c 2 -a 0 -i 0 -k MAC
r -t 3.205135746 -s 20 -d -1 -p MAC -e 38 -c 2 -a 0 -i 0 -k MAC
+ -t 3.205145746 -s 20 -d 19 -p tcp -e 1112 -c 2 -a 0 -i 232 -k MAC 
- -t 3.205145746 -s 20 -d 19 -p tcp -e 1112 -c 2 -a 0 -i 232 -k MAC
h -t 3.205145746 -s 20 -d 19 -p tcp -e 1112 -c 2 -a 0 -i 232 -k MAC
r -t 3.214042089 -s 19 -d 19 -p tcp -e 1060 -c 2 -a 0 -i 232 -k MAC
+ -t 3.214052089 -s 19 -d -1 -p MAC -e 38 -c 2 -a 0 -i 0 -k MAC 
- -t 3.214052089 -s 19 -d -1 -p MAC -e 38 -c 2 -a 0 -i 0 -k MAC
h -t 3.214052089 -s 19 -d -1 -p MAC -e 38 -c 2 -a 0 -i 0 -k MAC
r -t 3.214067089 -s 19 -d 19 -p tcp -e 1060 -c 2 -a 0 -i 232 -k AGT
+ -t 3.214067089 -s 19 -d -1 -p ack -e 40 -c 2 -a 0 -i 234 -k AGT 
- -t 3.214067089 -s 19 -d -1 -p ack -e 40 -c 2 -a 0 -i 234 -k AGT
h -t 3.214067089 -s 19 -d -1 -p ack -e 40 -c 2 -a 0 -i 234 -k AGT
+ -t 3.214067089 -s 19 -d 20 -p ack -e 60 -c 2 -a 0 -i 234 -k RTR 
- -t 3.214067089 -s 19 -d 20 -p ack -e 60 -c 2 -a 0 -i 234 -k RTR
h -t 3.214067089 -s 19 -d 20 -p ack -e 60 -c 2 -a 0 -i 234 -k RTR
r -t 3.214356432 -s 20 -d -1 -p MAC -e 38 -c 2 -a 0 -i 0 -k MAC
+ -t 3.214506089 -s 19 -d -1 -p MAC -e 44 -c 2 -a 0 -i 0 -k MAC 
- -t 3.214506089 -s 19 -d -1 -p MAC -e 44 -c 2 -a 0 -i 0 -k MAC
h -t 3.214506089 -s 19 -d -1 -p MAC -e 44 -c 2 -a 0 -i 0 -k MAC
r -t 3.214858432 -s 20 -d -1 -p MAC -e 44 -c 2 -a 0 -i 0 -k MAC
+ -t 3.214868432 -s 20 -d -1 -p MAC -e 38 -c 2 -a 0 -i 0 -k MAC 
- -t 3.214868432 -s 20 -d -1 -p MAC -e 38 -c 2 -a 0 -i 0 -k MAC
h -t 3.214868432 -s 20 -d -1 -p MAC -e 38 -c 2 -a 0 -i 0 -k MAC
r -t 3.215172775 -s 19 -d -1 -p MAC -e 38 -c 2 -a 0 -i 0 -k MAC
+ -t 3.215182775 -s 19 -d 20 -p ack -e 112 -c 2 -a 0 -i 234 -k MAC 
- -t 3.215182775 -s 19 -d 20 -p ack -e 112 -c 2 -a 0 -i 234 -k MAC
h -t 3.215182775 -s 19 -d 20 -p ack -e 112 -c 2 -a 0 -i 234 -k MAC
r -t 3.216079118 -s 20 -d 20 -p ack -e 60 -c 2 -a 0 -i 234 -k MAC
+ -t 3.216089118 -s 20 -d -1 -p MAC -e 38 -c 2 -a 0 -i 0 -k MAC 
- -t 3.216089118 -s 20 -d -1 -p MAC -e 38 -c 2 -a 0 -i 0 -k MAC
h -t 3.216089118 -s 20 -d -1 -p MAC -e 38 -c 2 -a 0 -i 0 -k MAC
r -t 3.216104118 -s 20 -d 20 -p ack -e 60 -c 2 -a 0 -i 234 -k AGT
+ -t 3.216104118 -s 20 -d -1 -p tcp -e 1040 -c 2 -a 0 -i 235 -k AGT 
- -t 3.216104118 -s 20 -d -1 -p tcp -e 1040 -c 2 -a 0 -i 235 -k AGT
h -t 3.216104118 -s 20 -d -1 -p tcp -e 1040 -c 2 -a 0 -i 235 -k AGT
+ -t 3.216104118 -s 20 -d 19 -p tcp -e 1060 -c 2 -a 0 -i 235 -k RTR 
- -t 3.216104118 -s 20 -d 19 -p tcp -e 1060 -c 2 -a 0 -i 235 -k RTR
h -t 3.216104118 -s 20 -d 19 -p tcp -e 1060 -c 2 -a 0 -i 235 -k RTR
+ -t 3.216104118 -s 20 -d -1 -p tcp -e 1040 -c 2 -a 0 -i 236 -k AGT 
- -t 3.216104118 -s 20 -d -1 -p tcp -e 1040 -c 2 -a 0 -i 236 -k AGT
h -t 3.216104118 -s 20 -d -1 -p tcp -e 1040 -c 2 -a 0 -i 236 -k AGT
+ -t 3.216104118 -s 20 -d 19 -p tcp -e 1060 -c 2 -a 0 -i 236 -k RTR 
- -t 3.216104118 -s 20 -d 19 -p tcp -e 1060 -c 2 -a 0 -i 236 -k RTR
h -t 3.216104118 -s 20 -d 19 -p tcp -e 1060 -c 2 -a 0 -i 236 -k RTR
r -t 3.216393462 -s 19 -d -1 -p MAC -e 38 -c 2 -a 0 -i 0 -k MAC
+ -t 3.216703118 -s 20 -d -1 -p MAC -e 44 -c 2 -a 0 -i 0 -k MAC 
- -t 3.216703118 -s 20 -d -1 -p MAC -e 44 -c 2 -a 0 -i 0 -k MAC
h -t 3.216703118 -s 20 -d -1 -p MAC -e 44 -c 2 -a 0 -i 0 -k MAC
r -t 3.217055462 -s 19 -d -1 -p MAC -e 44 -c 2 -a 0 -i 0 -k MAC
+ -t 3.217065462 -s 19 -d -1 -p MAC -e 38 -c 2 -a 0 -i 0 -k MAC 
- -t 3.217065462 -s 19 -d -1 -p MAC -e 38 -c 2 -a 0 -i 0 -k MAC
h -t 3.217065462 -s 19 -d -1 -p MAC -e 38 -c 2 -a 0 -i 0 -k MAC
r -t 3.217369805 -s 20 -d -1 -p MAC -e 38 -c 2 -a 0 -i 0 -k MAC
+ -t 3.217379805 -s 20 -d 19 -p tcp -e 1112 -c 2 -a 0 -i 233 -k MAC 
- -t 3.217379805 -s 20 -d 19 -p tcp -e 1112 -c 2 -a 0 -i 233 -k MAC
h -t 3.217379805 -s 20 -d 19 -p tcp -e 1112 -c 2 -a 0 -i 233 -k MAC
r -t 3.226276148 -s 19 -d 19 -p tcp -e 1060 -c 2 -a 0 -i 233 -k MAC
+ -t 3.226286148 -s 19 -d -1 -p MAC -e 38 -c 2 -a 0 -i 0 -k MAC 
- -t 3.226286148 -s 19 -d -1 -p MAC -e 38 -c 2 -a 0 -i 0 -k MAC
h -t 3.226286148 -s 19 -d -1 -p MAC -e 38 -c 2 -a 0 -i 0 -k MAC
r -t 3.226301148 -s 19 -d 19 -p tcp -e 1060 -c 2 -a 0 -i 233 -k AGT
+ -t 3.226301148 -s 19 -d -1 -p ack -e 40 -c 2 -a 0 -i 237 -k AGT 
- -t 3.226301148 -s 19 -d -1 -p ack -e 40 -c 2 -a 0 -i 237 -k AGT
h -t 3.226301148 -s 19 -d -1 -p ack -e 40 -c 2 -a 0 -i 237 -k AGT
+ -t 3.226301148 -s 19 -d 20 -p ack -e 60 -c 2 -a 0 -i 237 -k RTR 
- -t 3.226301148 -s 19 -d 20 -p ack -e 60 -c 2 -a 0 -i 237 -k RTR
h -t 3.226301148 -s 19 -d 20 -p ack -e 60 -c 2 -a 0 -i 237 -k RTR
r -t 3.226590491 -s 20 -d -1 -p MAC -e 38 -c 2 -a 0 -i 0 -k MAC
+ -t 3.226720148 -s 19 -d -1 -p MAC -e 44 -c 2 -a 0 -i 0 -k MAC 
- -t 3.226720148 -s 19 -d -1 -p MAC -e 44 -c 2 -a 0 -i 0 -k MAC
h -t 3.226720148 -s 19 -d -1 -p MAC -e 44 -c 2 -a 0 -i 0 -k MAC
r -t 3.227072491 -s 20 -d -1 -p MAC -e 44 -c 2 -a 0 -i 0 -k MAC
+ -t 3.227082491 -s 20 -d -1 -p MAC -e 38 -c 2 -a 0 -i 0 -k MAC 
- -t 3.227082491 -s 20 -d -1 -p MAC -e 38 -c 2 -a 0 -i 0 -k MAC
h -t 3.227082491 -s 20 -d -1 -p MAC -e 38 -c 2 -a 0 -i 0 -k MAC
r -t 3.227386834 -s 19 -d -1 -p MAC -e 38 -c 2 -a 0 -i 0 -k MAC
+ -t 3.227396834 -s 19 -d 20 -p ack -e 112 -c 2 -a 0 -i 237 -k MAC 
- -t 3.227396834 -s 19 -d 20 -p ack -e 112 -c 2 -a 0 -i 237 -k MAC
h -t 3.227396834 -s 19 -d 20 -p ack -e 112 -c 2 -a 0 -i 237 -k MAC
r -t 3.228293178 -s 20 -d 20 -p ack -e 60 -c 2 -a 0 -i 237 -k MAC
+ -t 3.228303178 -s 20 -d -1 -p MAC -e 38 -c 2 -a 0 -i 0 -k MAC 
- -t 3.228303178 -s 20 -d -1 -p MAC -e 38 -c 2 -a 0 -i 0 -k MAC
h -t 3.228303178 -s 20 -d -1 -p MAC -e 38 -c 2 -a 0 -i 0 -k MAC
r -t 3.228318178 -s 20 -d 20 -p ack -e 60 -c 2 -a 0 -i 237 -k AGT
+ -t 3.228318178 -s 20 -d -1 -p tcp -e 1040 -c 2 -a 0 -i 238 -k AGT 
- -t 3.228318178 -s 20 -d -1 -p tcp -e 1040 -c 2 -a 0 -i 238 -k AGT
h -t 3.228318178 -s 20 -d -1 -p tcp -e 1040 -c 2 -a 0 -i 238 -k AGT
+ -t 3.228318178 -s 20 -d 19 -p tcp -e 1060 -c 2 -a 0 -i 238 -k RTR 
- -t 3.228318178 -s 20 -d 19 -p tcp -e 1060 -c 2 -a 0 -i 238 -k RTR
h -t 3.228318178 -s 20 -d 19 -p tcp -e 1060 -c 2 -a 0 -i 238 -k RTR
+ -t 3.228318178 -s 20 -d -1 -p tcp -e 1040 -c 2 -a 0 -i 239 -k AGT 
- -t 3.228318178 -s 20 -d -1 -p tcp -e 1040 -c 2 -a 0 -i 239 -k AGT
h -t 3.228318178 -s 20 -d -1 -p tcp -e 1040 -c 2 -a 0 -i 239 -k AGT
+ -t 3.228318178 -s 20 -d 19 -p tcp -e 1060 -c 2 -a 0 -i 239 -k RTR 
- -t 3.228318178 -s 20 -d 19 -p tcp -e 1060 -c 2 -a 0 -i 239 -k RTR
h -t 3.228318178 -s 20 -d 19 -p tcp -e 1060 -c 2 -a 0 -i 239 -k RTR
r -t 3.228607521 -s 19 -d -1 -p MAC -e 38 -c 2 -a 0 -i 0 -k MAC
+ -t 3.229117178 -s 20 -d -1 -p MAC -e 44 -c 2 -a 0 -i 0 -k MAC 
- -t 3.229117178 -s 20 -d -1 -p MAC -e 44 -c 2 -a 0 -i 0 -k MAC
h -t 3.229117178 -s 20 -d -1 -p MAC -e 44 -c 2 -a 0 -i 0 -k MAC
r -t 3.229469521 -s 19 -d -1 -p MAC -e 44 -c 2 -a 0 -i 0 -k MAC
+ -t 3.229479521 -s 19 -d -1 -p MAC -e 38 -c 2 -a 0 -i 0 -k MAC 
- -t 3.229479521 -s 19 -d -1 -p MAC -e 38 -c 2 -a 0 -i 0 -k MAC
h -t 3.229479521 -s 19 -d -1 -p MAC -e 38 -c 2 -a 0 -i 0 -k MAC
r -t 3.229783864 -s 20 -d -1 -p MAC -e 38 -c 2 -a 0 -i 0 -k MAC
+ -t 3.229793864 -s 20 -d 19 -p tcp -e 1112 -c 2 -a 0 -i 235 -k MAC 
- -t 3.229793864 -s 20 -d 19 -p tcp -e 1112 -c 2 -a 0 -i 235 -k MAC
h -t 3.229793864 -s 20 -d 19 -p tcp -e 1112 -c 2 -a 0 -i 235 -k MAC
r -t 3.238690207 -s 19 -d 19 -p tcp -e 1060 -c 2 -a 0 -i 235 -k MAC
+ -t 3.238700207 -s 19 -d -1 -p MAC -e 38 -c 2 -a 0 -i 0 -k MAC 
- -t 3.238700207 -s 19 -d -1 -p MAC -e 38 -c 2 -a 0 -i 0 -k MAC
h -t 3.238700207 -s 19 -d -1 -p MAC -e 38 -c 2 -a 0 -i 0 -k MAC
r -t 3.238715207 -s 19 -d 19 -p tcp -e 1060 -c 2 -a 0 -i 235 -k AGT
+ -t 3.238715207 -s 19 -d -1 -p ack -e 40 -c 2 -a 0 -i 240 -k AGT 
- -t 3.238715207 -s 19 -d -1 -p ack -e 40 -c 2 -a 0 -i 240 -k AGT
h -t 3.238715207 -s 19 -d -1 -p ack -e 40 -c 2 -a 0 -i 240 -k AGT
+ -t 3.238715207 -s 19 -d 20 -p ack -e 60 -c 2 -a 0 -i 240 -k RTR 
- -t 3.238715207 -s 19 -d 20 -p ack -e 60 -c 2 -a 0 -i 240 -k RTR
h -t 3.238715207 -s 19 -d 20 -p ack -e 60 -c 2 -a 0 -i 240 -k RTR
r -t 3.239004550 -s 20 -d -1 -p MAC -e 38 -c 2 -a 0 -i 0 -k MAC
[truncated: 91,183 more chars]
