# Supplementary material for: Quantum readout and gradient deep learning model for secure and sustainable data access in IWSN
Source: PeerJ Comput Sci. 2022 Jun 6;8:e983. doi: 10.7717/peerj-cs.983 (PMC9202624; doi:10.7717/peerj-cs.983)
Supplement: Supplemental Information 2 [file peerj-cs-08-983-s002.zip › Mod 2/out.tr]

M 0.00000 0 (808.04	595.41	0.00)	(634.00	613.00)	11500.00
M 0.00000 1 (787.76	825.79	0.00)	(553.00	205.00)	11500.00
M 0.00000 2 (186.27	450.04	0.00)	(757.00	479.00)	11500.00
M 0.00000 3 (205.92	446.52	0.00)	(315.00	462.00)	11500.00
M 0.00000 4 (540.91	169.43	0.00)	(900.00	361.00)	11500.00
M 0.00000 5 (75.87	727.08	0.00)	(48.00	712.00)	11500.00
M 0.00000 6 (778.71	810.66	0.00)	(364.00	99.00)	11500.00
M 0.00000 7 (540.23	454.06	0.00)	(604.00	741.00)	11500.00
M 0.00000 8 (259.84	298.52	0.00)	(700.00	840.00)	11500.00
M 0.00000 9 (665.53	366.11	0.00)	(866.00	618.00)	11500.00
M 0.00000 10 (834.88	878.90	0.00)	(88.00	810.00)	11500.00
M 0.00000 11 (843.63	329.98	0.00)	(166.00	578.00)	11500.00
M 0.00000 12 (216.47	404.48	0.00)	(296.00	740.00)	11500.00
M 0.00000 13 (378.15	724.62	0.00)	(605.00	336.00)	11500.00
M 0.00000 14 (799.60	127.84	0.00)	(489.00	450.00)	11500.00
M 0.00000 15 (297.09	808.35	0.00)	(167.00	463.00)	11500.00
M 0.00000 16 (367.72	823.18	0.00)	(150.50	692.30)	11500.00
M 0.00000 17 (435.70	377.95	0.00)	(538.00	565.00)	11500.00
M 0.00000 18 (847.09	22.28	0.00)	(884.00	495.00)	11500.00
M 0.00000 19 (14.80	420.04	0.00)	(460.00	650.00)	11500.00
M 0.00000 20 (44.29	147.14	0.00)	(440.00	751.00)	11500.00
M 0.00000 21 (677.16	521.16	0.00)	(879.00	104.00)	11500.00
M 0.00000 22 (349.11	346.52	0.00)	(517.00	89.00)	11500.00
M 0.00000 23 (118.43	500.83	0.00)	(193.00	328.00)	11500.00
M 0.00000 24 (648.46	562.85	0.00)	(844.70	734.10)	11500.00
M 0.00000 25 (798.26	106.60	0.00)	(40.00	236.00)	11500.00
M 0.00000 26 (695.16	679.39	0.00)	(620.00	481.00)	11500.00
M 0.00000 27 (145.05	706.24	0.00)	(338.00	321.00)	11500.00
M 0.00000 28 (579.11	538.70	0.00)	(150.00	204.00)	11500.00
M 0.00000 29 (820.73	663.60	0.00)	(288.03	614.60)	11500.00
M 0.00000 30 (264.39	360.24	0.00)	(815.00	817.40)	11500.00
M 0.00000 31 (205.63	89.90	0.00)	(215.00	814.00)	11500.00
M 0.00000 32 (740.01	306.92	0.00)	(801.00	214.00)	11500.00
M 0.00000 33 (587.64	835.87	0.00)	(668.00	231.00)	11500.00
M 0.00000 34 (343.88	743.43	0.00)	(712.00	98.00)	11500.00
M 0.00000 35 (84.09	314.88	0.00)	(420.00	212.00)	11500.00
M 0.00000 36 (248.16	164.94	0.00)	(34.00	594.89)	11500.00
M 0.00000 37 (205.74	112.06	0.00)	(394.00	558.00)	11500.00
M 0.00000 38 (536.15	353.73	0.00)	(75.00	111.00)	11500.00
M 0.00000 39 (695.58	495.83	0.00)	(290.00	197.00)	11500.00
M 0.00000 40 (334.73	802.70	0.00)	(37.00	452.00)	11500.00
M 0.00000 41 (868.29	806.12	0.00)	(900.00	220.00)	11500.00
M 0.00000 42 (765.33	92.43	0.00)	(367.00	840.00)	11500.00
M 0.00000 43 (79.85	190.64	0.00)	(570.00	837.00)	11500.00
M 0.00000 44 (111.73	441.30	0.00)	(756.00	362.00)	11500.00
M 0.00000 45 (877.75	474.65	0.00)	(190.00	81.00)	11500.00
M 0.00000 46 (748.00	408.07	0.00)	(44.00	345.00)	11500.00
M 0.00000 47 (465.19	159.65	0.00)	(751.00	596.00)	11500.00
M 0.00000 48 (411.18	583.56	0.00)	(457.00	347.00)	11500.00
M 0.00000 49 (509.78	735.36	0.00)	(751.00	730.00)	11500.00
s 0.022530246 _28_ RTR --- 0 message 32 [0 0 0 0] ------- [28:255 -1:255 32 0]
s 0.022605246 _28_ MAC --- 0 message 84 [0 ffffffff 1c 800] ------- [28:255 -1:255 32 0]
r 0.023277349 _44_ MAC --- 0 message 32 [0 ffffffff 1c 800] ------- [28:255 -1:255 32 0]
r 0.023277488 _37_ MAC --- 0 message 32 [0 ffffffff 1c 800] ------- [28:255 -1:255 32 0]
r 0.023277542 _48_ MAC --- 0 message 32 [0 ffffffff 1c 800] ------- [28:255 -1:255 32 0]
r 0.023277586 _3_ MAC --- 0 message 32 [0 ffffffff 1c 800] ------- [28:255 -1:255 32 0]
r 0.023277615 _2_ MAC --- 0 message 32 [0 ffffffff 1c 800] ------- [28:255 -1:255 32 0]
r 0.023277629 _46_ MAC --- 0 message 32 [0 ffffffff 1c 800] ------- [28:255 -1:255 32 0]
r 0.023277640 _39_ MAC --- 0 message 32 [0 ffffffff 1c 800] ------- [28:255 -1:255 32 0]
r 0.023277683 _8_ MAC --- 0 message 32 [0 ffffffff 1c 800] ------- [28:255 -1:255 32 0]
r 0.023277707 _43_ MAC --- 0 message 32 [0 ffffffff 1c 800] ------- [28:255 -1:255 32 0]
r 0.023277733 _35_ MAC --- 0 message 32 [0 ffffffff 1c 800] ------- [28:255 -1:255 32 0]
r 0.023277737 _27_ MAC --- 0 message 32 [0 ffffffff 1c 800] ------- [28:255 -1:255 32 0]
r 0.023277783 _38_ MAC --- 0 message 32 [0 ffffffff 1c 800] ------- [28:255 -1:255 32 0]
r 0.023277804 _31_ MAC --- 0 message 32 [0 ffffffff 1c 800] ------- [28:255 -1:255 32 0]
r 0.023277813 _34_ MAC --- 0 message 32 [0 ffffffff 1c 800] ------- [28:255 -1:255 32 0]
r 0.023277822 _30_ MAC --- 0 message 32 [0 ffffffff 1c 800] ------- [28:255 -1:255 32 0]
r 0.023277851 _13_ MAC --- 0 message 32 [0 ffffffff 1c 800] ------- [28:255 -1:255 32 0]
r 0.023277872 _20_ MAC --- 0 message 32 [0 ffffffff 1c 800] ------- [28:255 -1:255 32 0]
r 0.023277873 _23_ MAC --- 0 message 32 [0 ffffffff 1c 800] ------- [28:255 -1:255 32 0]
r 0.023277931 _19_ MAC --- 0 message 32 [0 ffffffff 1c 800] ------- [28:255 -1:255 32 0]
r 0.023278009 _11_ MAC --- 0 message 32 [0 ffffffff 1c 800] ------- [28:255 -1:255 32 0]
r 0.023278024 _47_ MAC --- 0 message 32 [0 ffffffff 1c 800] ------- [28:255 -1:255 32 0]
r 0.023278054 _36_ MAC --- 0 message 32 [0 ffffffff 1c 800] ------- [28:255 -1:255 32 0]
r 0.023278072 _17_ MAC --- 0 message 32 [0 ffffffff 1c 800] ------- [28:255 -1:255 32 0]
r 0.023302349 _44_ RTR --- 0 message 32 [0 ffffffff 1c 800] ------- [28:255 -1:255 32 0]
r 0.023302488 _37_ RTR --- 0 message 32 [0 ffffffff 1c 800] ------- [28:255 -1:255 32 0]
r 0.023302542 _48_ RTR --- 0 message 32 [0 ffffffff 1c 800] ------- [28:255 -1:255 32 0]
r 0.023302586 _3_ RTR --- 0 message 32 [0 ffffffff 1c 800] ------- [28:255 -1:255 32 0]
r 0.023302615 _2_ RTR --- 0 message 32 [0 ffffffff 1c 800] ------- [28:255 -1:255 32 0]
r 0.023302629 _46_ RTR --- 0 message 32 [0 ffffffff 1c 800] ------- [28:255 -1:255 32 0]
r 0.023302640 _39_ RTR --- 0 message 32 [0 ffffffff 1c 800] ------- [28:255 -1:255 32 0]
r 0.023302683 _8_ RTR --- 0 message 32 [0 ffffffff 1c 800] ------- [28:255 -1:255 32 0]
r 0.023302707 _43_ RTR --- 0 message 32 [0 ffffffff 1c 800] ------- [28:255 -1:255 32 0]
r 0.023302733 _35_ RTR --- 0 message 32 [0 ffffffff 1c 800] ------- [28:255 -1:255 32 0]
r 0.023302737 _27_ RTR --- 0 message 32 [0 ffffffff 1c 800] ------- [28:255 -1:255 32 0]
r 0.023302783 _38_ RTR --- 0 message 32 [0 ffffffff 1c 800] ------- [28:255 -1:255 32 0]
r 0.023302804 _31_ RTR --- 0 message 32 [0 ffffffff 1c 800] ------- [28:255 -1:255 32 0]
r 0.023302813 _34_ RTR --- 0 message 32 [0 ffffffff 1c 800] ------- [28:255 -1:255 32 0]
r 0.023302822 _30_ RTR --- 0 message 32 [0 ffffffff 1c 800] ------- [28:255 -1:255 32 0]
r 0.023302851 _13_ RTR --- 0 message 32 [0 ffffffff 1c 800] ------- [28:255 -1:255 32 0]
r 0.023302872 _20_ RTR --- 0 message 32 [0 ffffffff 1c 800] ------- [28:255 -1:255 32 0]
r 0.023302873 _23_ RTR --- 0 message 32 [0 ffffffff 1c 800] ------- [28:255 -1:255 32 0]
r 0.023302931 _19_ RTR --- 0 message 32 [0 ffffffff 1c 800] ------- [28:255 -1:255 32 0]
r 0.023303009 _11_ RTR --- 0 message 32 [0 ffffffff 1c 800] ------- [28:255 -1:255 32 0]
r 0.023303024 _47_ RTR --- 0 message 32 [0 ffffffff 1c 800] ------- [28:255 -1:255 32 0]
r 0.023303054 _36_ RTR --- 0 message 32 [0 ffffffff 1c 800] ------- [28:255 -1:255 32 0]
r 0.023303072 _17_ RTR --- 0 message 32 [0 ffffffff 1c 800] ------- [28:255 -1:255 32 0]
s 0.063766000 _40_ RTR --- 1 message 32 [0 0 0 0] ------- [40:255 -1:255 32 0]
s 0.063841000 _40_ MAC --- 1 message 84 [0 ffffffff 28 800] ------- [40:255 -1:255 32 0]
r 0.064513357 _46_ MAC --- 1 message 32 [0 ffffffff 28 800] ------- [40:255 -1:255 32 0]
r 0.064513434 _15_ MAC --- 1 message 32 [0 ffffffff 28 800] ------- [40:255 -1:255 32 0]
r 0.064513476 _36_ MAC --- 1 message 32 [0 ffffffff 28 800] ------- [40:255 -1:255 32 0]
r 0.064513601 _11_ MAC --- 1 message 32 [0 ffffffff 28 800] ------- [40:255 -1:255 32 0]
r 0.064513664 _23_ MAC --- 1 message 32 [0 ffffffff 28 800] ------- [40:255 -1:255 32 0]
r 0.064513750 _25_ MAC --- 1 message 32 [0 ffffffff 28 800] ------- [40:255 -1:255 32 0]
r 0.064538357 _46_ RTR --- 1 message 32 [0 ffffffff 28 800] ------- [40:255 -1:255 32 0]
r 0.064538434 _15_ RTR --- 1 message 32 [0 ffffffff 28 800] ------- [40:255 -1:255 32 0]
r 0.064538476 _36_ RTR --- 1 message 32 [0 ffffffff 28 800] ------- [40:255 -1:255 32 0]
r 0.064538601 _11_ RTR --- 1 message 32 [0 ffffffff 28 800] ------- [40:255 -1:255 32 0]
r 0.064538664 _23_ RTR --- 1 message 32 [0 ffffffff 28 800] ------- [40:255 -1:255 32 0]
r 0.064538750 _25_ RTR --- 1 message 32 [0 ffffffff 28 800] ------- [40:255 -1:255 32 0]
s 0.121017456 _27_ RTR --- 2 message 32 [0 0 0 0] ------- [27:255 -1:255 32 0]
s 0.121092456 _27_ MAC --- 2 message 84 [0 ffffffff 1b 800] ------- [27:255 -1:255 32 0]
r 0.121764862 _48_ MAC --- 2 message 32 [0 ffffffff 1b 800] ------- [27:255 -1:255 32 0]
r 0.121764899 _39_ MAC --- 2 message 32 [0 ffffffff 1b 800] ------- [27:255 -1:255 32 0]
r 0.121764910 _35_ MAC --- 2 message 32 [0 ffffffff 1b 800] ------- [27:255 -1:255 32 0]
r 0.121764932 _3_ MAC --- 2 message 32 [0 ffffffff 1b 800] ------- [27:255 -1:255 32 0]
r 0.121764939 _23_ MAC --- 2 message 32 [0 ffffffff 1b 800] ------- [27:255 -1:255 32 0]
r 0.121765118 _14_ MAC --- 2 message 32 [0 ffffffff 1b 800] ------- [27:255 -1:255 32 0]
r 0.121765194 _28_ MAC --- 2 message 32 [0 ffffffff 1b 800] ------- [27:255 -1:255 32 0]
r 0.121765196 _15_ MAC --- 2 message 32 [0 ffffffff 1b 800] ------- [27:255 -1:255 32 0]
r 0.121765201 _6_ MAC --- 2 message 32 [0 ffffffff 1b 800] ------- [27:255 -1:255 32 0]
r 0.121765267 _37_ MAC --- 2 message 32 [0 ffffffff 1b 800] ------- [27:255 -1:255 32 0]
r 0.121765270 _1_ MAC --- 2 message 32 [0 ffffffff 1b 800] ------- [27:255 -1:255 32 0]
r 0.121789862 _48_ RTR --- 2 message 32 [0 ffffffff 1b 800] ------- [27:255 -1:255 32 0]
r 0.121789899 _39_ RTR --- 2 message 32 [0 ffffffff 1b 800] ------- [27:255 -1:255 32 0]
r 0.121789910 _35_ RTR --- 2 message 32 [0 ffffffff 1b 800] ------- [27:255 -1:255 32 0]
r 0.121789932 _3_ RTR --- 2 message 32 [0 ffffffff 1b 800] ------- [27:255 -1:255 32 0]
r 0.121789939 _23_ RTR --- 2 message 32 [0 ffffffff 1b 800] ------- [27:255 -1:255 32 0]
r 0.121790118 _14_ RTR --- 2 message 32 [0 ffffffff 1b 800] ------- [27:255 -1:255 32 0]
r 0.121790194 _28_ RTR --- 2 message 32 [0 ffffffff 1b 800] ------- [27:255 -1:255 32 0]
r 0.121790196 _15_ RTR --- 2 message 32 [0 ffffffff 1b 800] ------- [27:255 -1:255 32 0]
r 0.121790201 _6_ RTR --- 2 message 32 [0 ffffffff 1b 800] ------- [27:255 -1:255 32 0]
r 0.121790267 _37_ RTR --- 2 message 32 [0 ffffffff 1b 800] ------- [27:255 -1:255 32 0]
r 0.121790270 _1_ RTR --- 2 message 32 [0 ffffffff 1b 800] ------- [27:255 -1:255 32 0]
s 0.197306186 _3_ RTR --- 3 message 32 [0 0 0 0] ------- [3:255 -1:255 32 0]
s 0.197381186 _3_ MAC --- 3 message 84 [0 ffffffff 3 800] ------- [3:255 -1:255 32 0]
r 0.198053600 _37_ MAC --- 3 message 32 [0 ffffffff 3 800] ------- [3:255 -1:255 32 0]
r 0.198053662 _27_ MAC --- 3 message 32 [0 ffffffff 3 800] ------- [3:255 -1:255 32 0]
r 0.198053679 _15_ MAC --- 3 message 32 [0 ffffffff 3 800] ------- [3:255 -1:255 32 0]
r 0.198053702 _29_ MAC --- 3 message 32 [0 ffffffff 3 800] ------- [3:255 -1:255 32 0]
r 0.198053767 _14_ MAC --- 3 message 32 [0 ffffffff 3 800] ------- [3:255 -1:255 32 0]
r 0.198053790 _23_ MAC --- 3 message 32 [0 ffffffff 3 800] ------- [3:255 -1:255 32 0]
r 0.198053795 _48_ MAC --- 3 message 32 [0 ffffffff 3 800] ------- [3:255 -1:255 32 0]
r 0.198053815 _11_ MAC --- 3 message 32 [0 ffffffff 3 800] ------- [3:255 -1:255 32 0]
r 0.198053977 _19_ MAC --- 3 message 32 [0 ffffffff 3 800] ------- [3:255 -1:255 32 0]
r 0.198054004 _17_ MAC --- 3 message 32 [0 ffffffff 3 800] ------- [3:255 -1:255 32 0]
r 0.198078600 _37_ RTR --- 3 message 32 [0 ffffffff 3 800] ------- [3:255 -1:255 32 0]
r 0.198078662 _27_ RTR --- 3 message 32 [0 ffffffff 3 800] ------- [3:255 -1:255 32 0]
r 0.198078679 _15_ RTR --- 3 message 32 [0 ffffffff 3 800] ------- [3:255 -1:255 32 0]
r 0.198078702 _29_ RTR --- 3 message 32 [0 ffffffff 3 800] ------- [3:255 -1:255 32 0]
r 0.198078767 _14_ RTR --- 3 message 32 [0 ffffffff 3 800] ------- [3:255 -1:255 32 0]
r 0.198078790 _23_ RTR --- 3 message 32 [0 ffffffff 3 800] ------- [3:255 -1:255 32 0]
r 0.198078795 _48_ RTR --- 3 message 32 [0 ffffffff 3 800] ------- [3:255 -1:255 32 0]
r 0.198078815 _11_ RTR --- 3 message 32 [0 ffffffff 3 800] ------- [3:255 -1:255 32 0]
r 0.198078977 _19_ RTR --- 3 message 32 [0 ffffffff 3 800] ------- [3:255 -1:255 32 0]
r 0.198079004 _17_ RTR --- 3 message 32 [0 ffffffff 3 800] ------- [3:255 -1:255 32 0]
v 0.20000000000000001 eval {set sim_annotation {Gradient Secured Deep Learning model-Authentication- Module2}}
s 0.224258069 _20_ RTR --- 4 message 32 [0 0 0 0] ------- [20:255 -1:255 32 0]
s 0.224333069 _20_ MAC --- 4 message 84 [0 ffffffff 14 800] ------- [20:255 -1:255 32 0]
r 0.225005412 _19_ MAC --- 4 message 32 [0 ffffffff 14 800] ------- [20:255 -1:255 32 0]
r 0.225005452 _42_ MAC --- 4 message 32 [0 ffffffff 14 800] ------- [20:255 -1:255 32 0]
r 0.225005550 _12_ MAC --- 4 message 32 [0 ffffffff 14 800] ------- [20:255 -1:255 32 0]
r 0.225005588 _43_ MAC --- 4 message 32 [0 ffffffff 14 800] ------- [20:255 -1:255 32 0]
r 0.225005616 _7_ MAC --- 4 message 32 [0 ffffffff 14 800] ------- [20:255 -1:255 32 0]
r 0.225005730 _37_ MAC --- 4 message 32 [0 ffffffff 14 800] ------- [20:255 -1:255 32 0]
r 0.225005749 _29_ MAC --- 4 message 32 [0 ffffffff 14 800] ------- [20:255 -1:255 32 0]
r 0.225005769 _17_ MAC --- 4 message 32 [0 ffffffff 14 800] ------- [20:255 -1:255 32 0]
r 0.225005848 _31_ MAC --- 4 message 32 [0 ffffffff 14 800] ------- [20:255 -1:255 32 0]
r 0.225005862 _0_ MAC --- 4 message 32 [0 ffffffff 14 800] ------- [20:255 -1:255 32 0]
r 0.225030412 _19_ RTR --- 4 message 32 [0 ffffffff 14 800] ------- [20:255 -1:255 32 0]
r 0.225030452 _42_ RTR --- 4 message 32 [0 ffffffff 14 800] ------- [20:255 -1:255 32 0]
r 0.225030550 _12_ RTR --- 4 message 32 [0 ffffffff 14 800] ------- [20:255 -1:255 32 0]
r 0.225030588 _43_ RTR --- 4 message 32 [0 ffffffff 14 800] ------- [20:255 -1:255 32 0]
r 0.225030616 _7_ RTR --- 4 message 32 [0 ffffffff 14 800] ------- [20:255 -1:255 32 0]
r 0.225030730 _37_ RTR --- 4 message 32 [0 ffffffff 14 800] ------- [20:255 -1:255 32 0]
r 0.225030749 _29_ RTR --- 4 message 32 [0 ffffffff 14 800] ------- [20:255 -1:255 32 0]
r 0.225030769 _17_ RTR --- 4 message 32 [0 ffffffff 14 800] ------- [20:255 -1:255 32 0]
r 0.225030848 _31_ RTR --- 4 message 32 [0 ffffffff 14 800] ------- [20:255 -1:255 32 0]
r 0.225030862 _0_ RTR --- 4 message 32 [0 ffffffff 14 800] ------- [20:255 -1:255 32 0]
s 0.232082750 _26_ RTR --- 5 message 32 [0 0 0 0] ------- [26:255 -1:255 32 0]
s 0.232157750 _26_ MAC --- 5 message 84 [0 ffffffff 1a 800] ------- [26:255 -1:255 32 0]
r 0.232830141 _17_ MAC --- 5 message 32 [0 ffffffff 1a 800] ------- [26:255 -1:255 32 0]
r 0.232830193 _0_ MAC --- 5 message 32 [0 ffffffff 1a 800] ------- [26:255 -1:255 32 0]
r 0.232830199 _14_ MAC --- 5 message 32 [0 ffffffff 1a 800] ------- [26:255 -1:255 32 0]
r 0.232830207 _2_ MAC --- 5 message 32 [0 ffffffff 1a 800] ------- [26:255 -1:255 32 0]
r 0.232830236 _13_ MAC --- 5 message 32 [0 ffffffff 1a 800] ------- [26:255 -1:255 32 0]
r 0.232830331 _47_ MAC --- 5 message 32 [0 ffffffff 1a 800] ------- [26:255 -1:255 32 0]
r 0.232830353 _44_ MAC --- 5 message 32 [0 ffffffff 1a 800] ------- [26:255 -1:255 32 0]
r 0.232830454 _48_ MAC --- 5 message 32 [0 ffffffff 1a 800] ------- [26:255 -1:255 32 0]
r 0.232830526 _19_ MAC --- 5 message 32 [0 ffffffff 1a 800] ------- [26:255 -1:255 32 0]
r 0.232830546 _37_ MAC --- 5 message 32 [0 ffffffff 1a 800] ------- [26:255 -1:255 32 0]
r 0.232855141 _17_ RTR --- 5 message 32 [0 ffffffff 1a 800] ------- [26:255 -1:255 32 0]
r 0.232855193 _0_ RTR --- 5 message 32 [0 ffffffff 1a 800] ------- [26:255 -1:255 32 0]
r 0.232855199 _14_ RTR --- 5 message 32 [0 ffffffff 1a 800] ------- [26:255 -1:255 32 0]
r 0.232855207 _2_ RTR --- 5 message 32 [0 ffffffff 1a 800] ------- [26:255 -1:255 32 0]
r 0.232855236 _13_ RTR --- 5 message 32 [0 ffffffff 1a 800] ------- [26:255 -1:255 32 0]
r 0.232855331 _47_ RTR --- 5 message 32 [0 ffffffff 1a 800] ------- [26:255 -1:255 32 0]
r 0.232855353 _44_ RTR --- 5 message 32 [0 ffffffff 1a 800] ------- [26:255 -1:255 32 0]
r 0.232855454 _48_ RTR --- 5 message 32 [0 ffffffff 1a 800] ------- [26:255 -1:255 32 0]
r 0.232855526 _19_ RTR --- 5 message 32 [0 ffffffff 1a 800] ------- [26:255 -1:255 32 0]
r 0.232855546 _37_ RTR --- 5 message 32 [0 ffffffff 1a 800] ------- [26:255 -1:255 32 0]
s 0.254044742 _31_ RTR --- 6 message 32 [0 0 0 0] ------- [31:255 -1:255 32 0]
s 0.254119742 _31_ MAC --- 6 message 84 [0 ffffffff 1f 800] ------- [31:255 -1:255 32 0]
r 0.254792108 _12_ MAC --- 6 message 32 [0 ffffffff 1f 800] ------- [31:255 -1:255 32 0]
r 0.254792166 _10_ MAC --- 6 message 32 [0 ffffffff 1f 800] ------- [31:255 -1:255 32 0]
r 0.254792201 _16_ MAC --- 6 message 32 [0 ffffffff 1f 800] ------- [31:255 -1:255 32 0]
r 0.254792256 _42_ MAC --- 6 message 32 [0 ffffffff 1f 800] ------- [31:255 -1:255 32 0]
r 0.254792394 _5_ MAC --- 6 message 32 [0 ffffffff 1f 800] ------- [31:255 -1:255 32 0]
r 0.254792450 _29_ MAC --- 6 message 32 [0 ffffffff 1f 800] ------- [31:255 -1:255 32 0]
r 0.254792521 _20_ MAC --- 6 message 32 [0 ffffffff 1f 800] ------- [31:255 -1:255 32 0]
r 0.254792546 _11_ MAC --- 6 message 32 [0 ffffffff 1f 800] ------- [31:255 -1:255 32 0]
r 0.254817108 _12_ RTR --- 6 message 32 [0 ffffffff 1f 800] ------- [31:255 -1:255 32 0]
r 0.254817166 _10_ RTR --- 6 message 32 [0 ffffffff 1f 800] ------- [31:255 -1:255 32 0]
r 0.254817201 _16_ RTR --- 6 message 32 [0 ffffffff 1f 800] ------- [31:255 -1:255 32 0]
r 0.254817256 _42_ RTR --- 6 message 32 [0 ffffffff 1f 800] ------- [31:255 -1:255 32 0]
r 0.254817394 _5_ RTR --- 6 message 32 [0 ffffffff 1f 800] ------- [31:255 -1:255 32 0]
r 0.254817450 _29_ RTR --- 6 message 32 [0 ffffffff 1f 800] ------- [31:255 -1:255 32 0]
r 0.254817521 _20_ RTR --- 6 message 32 [0 ffffffff 1f 800] ------- [31:255 -1:255 32 0]
r 0.254817546 _11_ RTR --- 6 message 32 [0 ffffffff 1f 800] ------- [31:255 -1:255 32 0]
s 0.353674283 _2_ RTR --- 7 message 32 [0 0 0 0] ------- [2:255 -1:255 32 0]
s 0.353749283 _2_ MAC --- 7 message 84 [0 ffffffff 2 800] ------- [2:255 -1:255 32 0]
r 0.354421673 _44_ MAC --- 7 message 32 [0 ffffffff 2 800] ------- [2:255 -1:255 32 0]
r 0.354421673 _47_ MAC --- 7 message 32 [0 ffffffff 2 800] ------- [2:255 -1:255 32 0]
r 0.354421710 _18_ MAC --- 7 message 32 [0 ffffffff 2 800] ------- [2:255 -1:255 32 0]
r 0.354421740 _26_ MAC --- 7 message 32 [0 ffffffff 2 800] ------- [2:255 -1:255 32 0]
r 0.354421872 _9_ MAC --- 7 message 32 [0 ffffffff 2 800] ------- [2:255 -1:255 32 0]
r 0.354421889 _0_ MAC --- 7 message 32 [0 ffffffff 2 800] ------- [2:255 -1:255 32 0]
r 0.354421901 _4_ MAC --- 7 message 32 [0 ffffffff 2 800] ------- [2:255 -1:255 32 0]
r 0.354421978 _13_ MAC --- 7 message 32 [0 ffffffff 2 800] ------- [2:255 -1:255 32 0]
r 0.354422067 _17_ MAC --- 7 message 32 [0 ffffffff 2 800] ------- [2:255 -1:255 32 0]
r 0.354446673 _44_ RTR --- 7 message 32 [0 ffffffff 2 800] ------- [2:255 -1:255 32 0]
r 0.354446673 _47_ RTR --- 7 message 32 [0 ffffffff 2 800] ------- [2:255 -1:255 32 0]
r 0.354446710 _18_ RTR --- 7 message 32 [0 ffffffff 2 800] ------- [2:255 -1:255 32 0]
r 0.354446740 _26_ RTR --- 7 message 32 [0 ffffffff 2 800] ------- [2:255 -1:255 32 0]
r 0.354446872 _9_ RTR --- 7 message 32 [0 ffffffff 2 800] ------- [2:255 -1:255 32 0]
r 0.354446889 _0_ RTR --- 7 message 32 [0 ffffffff 2 800] ------- [2:255 -1:255 32 0]
r 0.354446901 _4_ RTR --- 7 message 32 [0 ffffffff 2 800] ------- [2:255 -1:255 32 0]
r 0.354446978 _13_ RTR --- 7 message 32 [0 ffffffff 2 800] ------- [2:255 -1:255 32 0]
r 0.354447067 _17_ RTR --- 7 message 32 [0 ffffffff 2 800] ------- [2:255 -1:255 32 0]
s 0.357457445 _48_ RTR --- 8 message 32 [0 0 0 0] ------- [48:255 -1:255 32 0]
s 0.357532445 _48_ MAC --- 8 message 84 [0 ffffffff 30 800] ------- [48:255 -1:255 32 0]
r 0.358204805 _14_ MAC --- 8 message 32 [0 ffffffff 30 800] ------- [48:255 -1:255 32 0]
r 0.358204851 _27_ MAC --- 8 message 32 [0 ffffffff 30 800] ------- [48:255 -1:255 32 0]
r 0.358204912 _35_ MAC --- 8 message 32 [0 ffffffff 30 800] ------- [48:255 -1:255 32 0]
r 0.358204940 _13_ MAC --- 8 message 32 [0 ffffffff 30 800] ------- [48:255 -1:255 32 0]
r 0.358205017 _1_ MAC --- 8 message 32 [0 ffffffff 30 800] ------- [48:255 -1:255 32 0]
r 0.358205054 _3_ MAC --- 8 message 32 [0 ffffffff 30 800] ------- [48:255 -1:255 32 0]
r 0.358205149 _26_ MAC --- 8 message 32 [0 ffffffff 30 800] ------- [48:255 -1:255 32 0]
r 0.358205179 _37_ MAC --- 8 message 32 [0 ffffffff 30 800] ------- [48:255 -1:255 32 0]
r 0.358205193 _39_ MAC --- 8 message 32 [0 ffffffff 30 800] ------- [48:255 -1:255 32 0]
r 0.358205220 _17_ MAC --- 8 message 32 [0 ffffffff 30 800] ------- [48:255 -1:255 32 0]
r 0.358205248 _33_ MAC --- 8 message 32 [0 ffffffff 30 800] ------- [48:255 -1:255 32 0]
r 0.358229805 _14_ RTR --- 8 message 32 [0 ffffffff 30 800] ------- [48:255 -1:255 32 0]
r 0.358229851 _27_ RTR --- 8 message 32 [0 ffffffff 30 800] ------- [48:255 -1:255 32 0]
r 0.358229912 _35_ RTR --- 8 message 32 [0 ffffffff 30 800] ------- [48:255 -1:255 32 0]
r 0.358229940 _13_ RTR --- 8 message 32 [0 ffffffff 30 800] ------- [48:255 -1:255 32 0]
r 0.358230017 _1_ RTR --- 8 message 32 [0 ffffffff 30 800] ------- [48:255 -1:255 32 0]
r 0.358230054 _3_ RTR --- 8 message 32 [0 ffffffff 30 800] ------- [48:255 -1:255 32 0]
r 0.358230149 _26_ RTR --- 8 message 32 [0 ffffffff 30 800] ------- [48:255 -1:255 32 0]
r 0.358230179 _37_ RTR --- 8 message 32 [0 ffffffff 30 800] ------- [48:255 -1:255 32 0]
r 0.358230193 _39_ RTR --- 8 message 32 [0 ffffffff 30 800] ------- [48:255 -1:255 32 0]
r 0.358230220 _17_ RTR --- 8 message 32 [0 ffffffff 30 800] ------- [48:255 -1:255 32 0]
r 0.358230248 _33_ RTR --- 8 message 32 [0 ffffffff 30 800] ------- [48:255 -1:255 32 0]
s 0.375058407 _22_ RTR --- 10 message 32 [0 0 0 0] ------- [22:255 -1:255 32 0]
s 0.375133407 _22_ MAC --- 10 message 84 [0 ffffffff 16 800] ------- [22:255 -1:255 32 0]
r 0.375805812 _1_ MAC --- 10 message 32 [0 ffffffff 16 800] ------- [22:255 -1:255 32 0]
r 0.375805918 _6_ MAC --- 10 message 32 [0 ffffffff 16 800] ------- [22:255 -1:255 32 0]
r 0.375805929 _35_ MAC --- 10 message 32 [0 ffffffff 16 800] ------- [22:255 -1:255 32 0]
r 0.375806058 _34_ MAC --- 10 message 32 [0 ffffffff 16 800] ------- [22:255 -1:255 32 0]
r 0.375806098 _33_ MAC --- 10 message 32 [0 ffffffff 16 800] ------- [22:255 -1:255 32 0]
r 0.375830812 _1_ RTR --- 10 message 32 [0 ffffffff 16 800] ------- [22:255 -1:255 32 0]
r 0.375830918 _6_ RTR --- 10 message 32 [0 ffffffff 16 800] ------- [22:255 -1:255 32 0]
r 0.375830929 _35_ RTR --- 10 message 32 [0 ffffffff 16 800] ------- [22:255 -1:255 32 0]
r 0.375831058 _34_ RTR --- 10 message 32 [0 ffffffff 16 800] ------- [22:255 -1:255 32 0]
r 0.375831098 _33_ RTR --- 10 message 32 [0 ffffffff 16 800] ------- [22:255 -1:255 32 0]
s 0.379385405 _42_ RTR --- 9 message 32 [0 0 0 0] ------- [42:255 -1:255 32 0]
s 0.379460405 _42_ MAC --- 9 message 84 [0 ffffffff 2a 800] ------- [42:255 -1:255 32 0]
r 0.380132789 _20_ MAC --- 9 message 32 [0 ffffffff 2a 800] ------- [42:255 -1:255 32 0]
r 0.380132814 _12_ MAC --- 9 message 32 [0 ffffffff 2a 800] ------- [42:255 -1:255 32 0]
r 0.380132919 _31_ MAC --- 9 message 32 [0 ffffffff 2a 800] ------- [42:255 -1:255 32 0]
r 0.380133082 _43_ MAC --- 9 message 32 [0 ffffffff 2a 800] ------- [42:255 -1:255 32 0]
r 0.380133110 _19_ MAC --- 9 message 32 [0 ffffffff 2a 800] ------- [42:255 -1:255 32 0]
r 0.380133201 _29_ MAC --- 9 message 32 [0 ffffffff 2a 800] ------- [42:255 -1:255 32 0]
r 0.380157789 _20_ RTR --- 9 message 32 [0 ffffffff 2a 800] ------- [42:255 -1:255 32 0]
r 0.380157814 _12_ RTR --- 9 message 32 [0 ffffffff 2a 800] ------- [42:255 -1:255 32 0]
r 0.380157919 _31_ RTR --- 9 message 32 [0 ffffffff 2a 800] ------- [42:255 -1:255 32 0]
r 0.380158082 _43_ RTR --- 9 message 32 [0 ffffffff 2a 800] ------- [42:255 -1:255 32 0]
r 0.380158110 _19_ RTR --- 9 message 32 [0 ffffffff 2a 800] ------- [42:255 -1:255 32 0]
r 0.380158201 _29_ RTR --- 9 message 32 [0 ffffffff 2a 800] ------- [42:255 -1:255 32 0]
v 0.40000000000000002 eval {set sim_annotation {A sensor wants to acqui re data from a specific sensor in ISN	then a mutual authentication between the two sensors Si and Sj have to be established.}}
s 0.416685405 _46_ RTR --- 11 message 32 [0 0 0 0] ------- [46:255 -1:255 32 0]
s 0.416760405 _46_ MAC --- 11 message 84 [0 ffffffff 2e 800] ------- [46:255 -1:255 32 0]
r 0.417432762 _40_ MAC --- 11 message 32 [0 ffffffff 2e 800] ------- [46:255 -1:255 32 0]
r 0.417432769 _25_ MAC --- 11 message 32 [0 ffffffff 2e 800] ------- [46:255 -1:255 32 0]
r 0.417432905 _23_ MAC --- 11 message 32 [0 ffffffff 2e 800] ------- [46:255 -1:255 32 0]
r 0.417432973 _15_ MAC --- 11 message 32 [0 ffffffff 2e 800] ------- [46:255 -1:255 32 0]
r 0.417432993 _28_ MAC --- 11 message 32 [0 ffffffff 2e 800] ------- [46:255 -1:255 32 0]
r 0.417433192 _38_ MAC --- 11 message 32 [0 ffffffff 2e 800] ------- [46:255 -1:255 32 0]
r 0.417457762 _40_ RTR --- 11 message 32 [0 ffffffff 2e 800] ------- [46:255 -1:255 32 0]
r 0.417457769 _25_ RTR --- 11 message 32 [0 ffffffff 2e 800] ------- [46:255 -1:255 32 0]
r 0.417457905 _23_ RTR --- 11 message 32 [0 ffffffff 2e 800] ------- [46:255 -1:255 32 0]
r 0.417457973 _15_ RTR --- 11 message 32 [0 ffffffff 2e 800] ------- [46:255 -1:255 32 0]
r 0.417457993 _28_ RTR --- 11 message 32 [0 ffffffff 2e 800] ------- [46:255 -1:255 32 0]
r 0.417458192 _38_ RTR --- 11 message 32 [0 ffffffff 2e 800] ------- [46:255 -1:255 32 0]
s 0.442377237 _13_ RTR --- 12 message 32 [0 0 0 0] ------- [13:255 -1:255 32 0]
s 0.442452237 _13_ MAC --- 12 message 84 [0 ffffffff d 800] ------- [13:255 -1:255 32 0]
r 0.443124645 _33_ MAC --- 12 message 32 [0 ffffffff d 800] ------- [13:255 -1:255 32 0]
r 0.443124707 _1_ MAC --- 12 message 32 [0 ffffffff d 800] ------- [13:255 -1:255 32 0]
r 0.443124723 _26_ MAC --- 12 message 32 [0 ffffffff d 800] ------- [13:255 -1:255 32 0]
r 0.443124732 _48_ MAC --- 12 message 32 [0 ffffffff d 800] ------- [13:255 -1:255 32 0]
r 0.443124748 _44_ MAC --- 12 message 32 [0 ffffffff d 800] ------- [13:255 -1:255 32 0]
r 0.443124779 _14_ MAC --- 12 message 32 [0 ffffffff d 800] ------- [13:255 -1:255 32 0]
r 0.443124933 _2_ MAC --- 12 message 32 [0 ffffffff d 800] ------- [13:255 -1:255 32 0]
r 0.443124980 _35_ MAC --- 12 message 32 [0 ffffffff d 800] ------- [13:255 -1:255 32 0]
r 0.443125007 _32_ MAC --- 12 message 32 [0 ffffffff d 800] ------- [13:255 -1:255 32 0]
r 0.443125033 _17_ MAC --- 12 message 32 [0 ffffffff d 800] ------- [13:255 -1:255 32 0]
r 0.443149645 _33_ RTR --- 12 message 32 [0 ffffffff d 800] ------- [13:255 -1:255 32 0]
r 0.443149707 _1_ RTR --- 12 message 32 [0 ffffffff d 800] ------- [13:255 -1:255 32 0]
r 0.443149723 _26_ RTR --- 12 message 32 [0 ffffffff d 800] ------- [13:255 -1:255 32 0]
r 0.443149732 _48_ RTR --- 12 message 32 [0 ffffffff d 800] ------- [13:255 -1:255 32 0]
r 0.443149748 _44_ RTR --- 12 message 32 [0 ffffffff d 800] ------- [13:255 -1:255 32 0]
r 0.443149779 _14_ RTR --- 12 message 32 [0 ffffffff d 800] ------- [13:255 -1:255 32 0]
r 0.443149933 _2_ RTR --- 12 message 32 [0 ffffffff d 800] ------- [13:255 -1:255 32 0]
r 0.443149980 _35_ RTR --- 12 message 32 [0 ffffffff d 800] ------- [13:255 -1:255 32 0]
r 0.443150007 _32_ RTR --- 12 message 32 [0 ffffffff d 800] ------- [13:255 -1:255 32 0]
r 0.443150033 _17_ RTR --- 12 message 32 [0 ffffffff d 800] ------- [13:255 -1:255 32 0]
s 0.490003611 _14_ RTR --- 13 message 32 [0 0 0 0] ------- [14:255 -1:255 32 0]
s 0.490078611 _14_ MAC --- 13 message 84 [0 ffffffff e 800] ------- [14:255 -1:255 32 0]
r 0.490750970 _48_ MAC --- 13 message 32 [0 ffffffff e 800] ------- [14:255 -1:255 32 0]
r 0.490751027 _17_ MAC --- 13 message 32 [0 ffffffff e 800] ------- [14:255 -1:255 32 0]
r 0.490751059 _26_ MAC --- 13 message 32 [0 ffffffff e 800] ------- [14:255 -1:255 32 0]
r 0.490751090 _37_ MAC --- 13 message 32 [0 ffffffff e 800] ------- [14:255 -1:255 32 0]
r 0.490751153 _13_ MAC --- 13 message 32 [0 ffffffff e 800] ------- [14:255 -1:255 32 0]
r 0.490751192 _3_ MAC --- 13 message 32 [0 ffffffff e 800] ------- [14:255 -1:255 32 0]
r 0.490751273 _27_ MAC --- 13 message 32 [0 ffffffff e 800] ------- [14:255 -1:255 32 0]
r 0.490751284 _19_ MAC --- 13 message 32 [0 ffffffff e 800] ------- [14:255 -1:255 32 0]
r 0.490751338 _0_ MAC --- 13 message 32 [0 ffffffff e 800] ------- [14:255 -1:255 32 0]
r 0.490751437 _35_ MAC --- 13 message 32 [0 ffffffff e 800] ------- [14:255 -1:255 32 0]
r 0.490775970 _48_ RTR --- 13 message 32 [0 ffffffff e 800] ------- [14:255 -1:255 32 0]
r 0.490776027 _17_ RTR --- 13 message 32 [0 ffffffff e 800] ------- [14:255 -1:255 32 0]
r 0.490776059 _26_ RTR --- 13 message 32 [0 ffffffff e 800] ------- [14:255 -1:255 32 0]
r 0.490776090 _37_ RTR --- 13 message 32 [0 ffffffff e 800] ------- [14:255 -1:255 32 0]
r 0.490776153 _13_ RTR --- 13 message 32 [0 ffffffff e 800] ------- [14:255 -1:255 32 0]
r 0.490776192 _3_ RTR --- 13 message 32 [0 ffffffff e 800] ------- [14:255 -1:255 32 0]
r 0.490776273 _27_ RTR --- 13 message 32 [0 ffffffff e 800] ------- [14:255 -1:255 32 0]
r 0.490776284 _19_ RTR --- 13 message 32 [0 ffffffff e 800] ------- [14:255 -1:255 32 0]
r 0.490776338 _0_ RTR --- 13 message 32 [0 ffffffff e 800] ------- [14:255 -1:255 32 0]
r 0.490776437 _35_ RTR --- 13 message 32 [0 ffffffff e 800] ------- [14:255 -1:255 32 0]
s 0.518252049 _6_ RTR --- 15 message 32 [0 0 0 0] ------- [6:255 -1:255 32 0]
s 0.518327049 _6_ MAC --- 15 message 84 [0 ffffffff 6 800] ------- [6:255 -1:255 32 0]
r 0.518999458 _39_ MAC --- 15 message 32 [0 ffffffff 6 800] ------- [6:255 -1:255 32 0]
r 0.518999469 _35_ MAC --- 15 message 32 [0 ffffffff 6 800] ------- [6:255 -1:255 32 0]
r 0.518999560 _22_ MAC --- 15 message 32 [0 ffffffff 6 800] ------- [6:255 -1:255 32 0]
r 0.518999632 _45_ MAC --- 15 message 32 [0 ffffffff 6 800] ------- [6:255 -1:255 32 0]
r 0.518999771 _1_ MAC --- 15 message 32 [0 ffffffff 6 800] ------- [6:255 -1:255 32 0]
r 0.518999794 _27_ MAC --- 15 message 32 [0 ffffffff 6 800] ------- [6:255 -1:255 32 0]
r 0.518999843 _28_ MAC --- 15 message 32 [0 ffffffff 6 800] ------- [6:255 -1:255 32 0]
r 0.519024458 _39_ RTR --- 15 message 32 [0 ffffffff 6 800] ------- [6:255 -1:255 32 0]
r 0.519024469 _35_ RTR --- 15 message 32 [0 ffffffff 6 800] ------- [6:255 -1:255 32 0]
r 0.519024560 _22_ RTR --- 15 message 32 [0 ffffffff 6 800] ------- [6:255 -1:255 32 0]
r 0.519024632 _45_ RTR --- 15 message 32 [0 ffffffff 6 800] ------- [6:255 -1:255 32 0]
r 0.519024771 _1_ RTR --- 15 message 32 [0 ffffffff 6 800] ------- [6:255 -1:255 32 0]
r 0.519024794 _27_ RTR --- 15 message 32 [0 ffffffff 6 800] ------- [6:255 -1:255 32 0]
r 0.519024843 _28_ RTR --- 15 message 32 [0 ffffffff 6 800] ------- [6:255 -1:255 32 0]
s 0.519194947 _33_ RTR --- 14 message 32 [0 0 0 0] ------- [33:255 -1:255 32 0]
s 0.520014154 _33_ MAC --- 14 message 84 [0 ffffffff 21 800] ------- [33:255 -1:255 32 0]
r 0.520686547 _1_ MAC --- 14 message 32 [0 ffffffff 21 800] ------- [33:255 -1:255 32 0]
r 0.520686562 _13_ MAC --- 14 message 32 [0 ffffffff 21 800] ------- [33:255 -1:255 32 0]
r 0.520686601 _32_ MAC --- 14 message 32 [0 ffffffff 21 800] ------- [33:255 -1:255 32 0]
r 0.520686621 _34_ MAC --- 14 message 32 [0 ffffffff 21 800] ------- [33:255 -1:255 32 0]
r 0.520686680 _44_ MAC --- 14 message 32 [0 ffffffff 21 800] ------- [33:255 -1:255 32 0]
r 0.520686845 _22_ MAC --- 14 message 32 [0 ffffffff 21 800] ------- [33:255 -1:255 32 0]
r 0.520686928 _41_ MAC --- 14 message 32 [0 ffffffff 21 800] ------- [33:255 -1:255 32 0]
r 0.520686956 _48_ MAC --- 14 message 32 [0 ffffffff 21 800] ------- [33:255 -1:255 32 0]
r 0.520686975 _21_ MAC --- 14 message 32 [0 ffffffff 21 800] ------- [33:255 -1:255 32 0]
r 0.520686983 _35_ MAC --- 14 message 32 [0 ffffffff 21 800] ------- [33:255 -1:255 32 0]
r 0.520711547 _1_ RTR --- 14 message 32 [0 ffffffff 21 800] ------- [33:255 -1:255 32 0]
r 0.520711562 _13_ RTR --- 14 message 32 [0 ffffffff 21 800] ------- [33:255 -1:255 32 0]
r 0.520711601 _32_ RTR --- 14 message 32 [0 ffffffff 21 800] ------- [33:255 -1:255 32 0]
r 0.520711621 _34_ RTR --- 14 message 32 [0 ffffffff 21 800] ------- [33:255 -1:255 32 0]
r 0.520711680 _44_ RTR --- 14 message 32 [0 ffffffff 21 800] ------- [33:255 -1:255 32 0]
r 0.520711845 _22_ RTR --- 14 message 32 [0 ffffffff 21 800] ------- [33:255 -1:255 32 0]
r 0.520711928 _41_ RTR --- 14 message 32 [0 ffffffff 21 800] ------- [33:255 -1:255 32 0]
r 0.520711956 _48_ RTR --- 14 message 32 [0 ffffffff 21 800] ------- [33:255 -1:255 32 0]
r 0.520711975 _21_ RTR --- 14 message 32 [0 ffffffff 21 800] ------- [33:255 -1:255 32 0]
r 0.520711983 _35_ RTR --- 14 message 32 [0 ffffffff 21 800] ------- [33:255 -1:255 32 0]
s 0.524840066 _37_ RTR --- 16 message 32 [0 0 0 0] ------- [37:255 -1:255 32 0]
s 0.524915066 _37_ MAC --- 16 message 84 [0 ffffffff 25 800] ------- [37:255 -1:255 32 0]
r 0.525587443 _19_ MAC --- 16 message 32 [0 ffffffff 25 800] ------- [37:255 -1:255 32 0]
r 0.525587466 _29_ MAC --- 16 message 32 [0 ffffffff 25 800] ------- [37:255 -1:255 32 0]
r 0.525587480 _3_ MAC --- 16 message 32 [0 ffffffff 25 800] ------- [37:255 -1:255 32 0]
r 0.525587545 _14_ MAC --- 16 message 32 [0 ffffffff 25 800] ------- [37:255 -1:255 32 0]
r 0.525587546 _17_ MAC --- 16 message 32 [0 ffffffff 25 800] ------- [37:255 -1:255 32 0]
r 0.525587727 _20_ MAC --- 16 message 32 [0 ffffffff 25 800] ------- [37:255 -1:255 32 0]
r 0.525587755 _12_ MAC --- 16 message 32 [0 ffffffff 25 800] ------- [37:255 -1:255 32 0]
r 0.525587800 _48_ MAC --- 16 message 32 [0 ffffffff 25 800] ------- [37:255 -1:255 32 0]
r 0.525587828 _11_ MAC --- 16 message 32 [0 ffffffff 25 800] ------- [37:255 -1:255 32 0]
r 0.525587861 _26_ MAC --- 16 message 32 [0 ffffffff 25 800] ------- [37:255 -1:255 32 0]
r 0.525587877 _27_ MAC --- 16 message 32 [0 ffffffff 25 800] ------- [37:255 -1:255 32 0]
r 0.525587886 _15_ MAC --- 16 message 32 [0 ffffffff 25 800] ------- [37:255 -1:255 32 0]
r 0.525587886 _0_ MAC --- 16 message 32 [0 ffffffff 25 800] ------- [37:255 -1:255 32 0]
r 0.525612443 _19_ RTR --- 16 message 32 [0 ffffffff 25 800] ------- [37:255 -1:255 32 0]
r 0.525612466 _29_ RTR --- 16 message 32 [0 ffffffff 25 800] ------- [37:255 -1:255 32 0]
r 0.525612480 _3_ RTR --- 16 message 32 [0 ffffffff 25 800] ------- [37:255 -1:255 32 0]
r 0.525612545 _14_ RTR --- 16 message 32 [0 ffffffff 25 800] ------- [37:255 -1:255 32 0]
r 0.525612546 _17_ RTR --- 16 message 32 [0 ffffffff 25 800] ------- [37:255 -1:255 32 0]
r 0.525612727 _20_ RTR --- 16 message 32 [0 ffffffff 25 800] ------- [37:255 -1:255 32 0]
r 0.525612755 _12_ RTR --- 16 message 32 [0 ffffffff 25 800] ------- [37:255 -1:255 32 0]
r 0.525612800 _48_ RTR --- 16 message 32 [0 ffffffff 25 800] ------- [37:255 -1:255 32 0]
r 0.525612828 _11_ RTR --- 16 message 32 [0 ffffffff 25 800] ------- [37:255 -1:255 32 0]
r 0.525612861 _26_ RTR --- 16 message 32 [0 ffffffff 25 800] ------- [37:255 -1:255 32 0]
r 0.525612877 _27_ RTR --- 16 message 32 [0 ffffffff 25 800] ------- [37:255 -1:255 32 0]
r 0.525612886 _15_ RTR --- 16 message 32 [0 ffffffff 25 800] ------- [37:255 -1:255 32 0]
r 0.525612886 _0_ RTR --- 16 message 32 [0 ffffffff 25 800] ------- [37:255 -1:255 32 0]
s 0.658938047 _41_ RTR --- 17 message 32 [0 0 0 0] ------- [41:255 -1:255 32 0]
s 0.659013047 _41_ MAC --- 17 message 84 [0 ffffffff 29 800] ------- [41:255 -1:255 32 0]
r 0.659685377 _32_ MAC --- 17 message 32 [0 ffffffff 29 800] ------- [41:255 -1:255 32 0]
r 0.659685440 _21_ MAC --- 17 message 32 [0 ffffffff 29 800] ------- [41:255 -1:255 32 0]
r 0.659685517 _4_ MAC --- 17 message 32 [0 ffffffff 29 800] ------- [41:255 -1:255 32 0]
r 0.659685721 _44_ MAC --- 17 message 32 [0 ffffffff 29 800] ------- [41:255 -1:255 32 0]
r 0.659685794 _34_ MAC --- 17 message 32 [0 ffffffff 29 800] ------- [41:255 -1:255 32 0]
r 0.659685821 _33_ MAC --- 17 message 32 [0 ffffffff 29 800] ------- [41:255 -1:255 32 0]
r 0.659710377 _32_ RTR --- 17 message 32 [0 ffffffff 29 800] ------- [41:255 -1:255 32 0]
r 0.659710440 _21_ RTR --- 17 message 32 [0 ffffffff 29 800] ------- [41:255 -1:255 32 0]
r 0.659710517 _4_ RTR --- 17 message 32 [0 ffffffff 29 800] ------- [41:255 -1:255 32 0]
r 0.659710721 _44_ RTR --- 17 message 32 [0 ffffffff 29 800] ------- [41:255 -1:255 32 0]
r 0.659710794 _34_ RTR --- 17 message 32 [0 ffffffff 29 800] ------- [41:255 -1:255 32 0]
r 0.659710821 _33_ RTR --- 17 message 32 [0 ffffffff 29 800] ------- [41:255 -1:255 32 0]
s 0.678682052 _30_ RTR --- 18 message 32 [0 0 0 0] ------- [30:255 -1:255 32 0]
s 0.678757052 _30_ MAC --- 18 message 84 [0 ffffffff 1e 800] ------- [30:255 -1:255 32 0]
r 0.679429347 _24_ MAC --- 18 message 32 [0 ffffffff 1e 800] ------- [30:255 -1:255 32 0]
r 0.679429413 _49_ MAC --- 18 message 32 [0 ffffffff 1e 800] ------- [30:255 -1:255 32 0]
r 0.679429443 _8_ MAC --- 18 message 32 [0 ffffffff 1e 800] ------- [30:255 -1:255 32 0]
r 0.679429738 _9_ MAC --- 18 message 32 [0 ffffffff 1e 800] ------- [30:255 -1:255 32 0]
r 0.679429800 _7_ MAC --- 18 message 32 [0 ffffffff 1e 800] ------- [30:255 -1:255 32 0]
r 0.679429820 _47_ MAC --- 18 message 32 [0 ffffffff 1e 800] ------- [30:255 -1:255 32 0]
r 0.679429871 _43_ MAC --- 18 message 32 [0 ffffffff 1e 800] ------- [30:255 -1:255 32 0]
r 0.679454347 _24_ RTR --- 18 message 32 [0 ffffffff 1e 800] ------- [30:255 -1:255 32 0]
r 0.679454413 _49_ RTR --- 18 message 32 [0 ffffffff 1e 800] ------- [30:255 -1:255 32 0]
r 0.679454443 _8_ RTR --- 18 message 32 [0 ffffffff 1e 800] ------- [30:255 -1:255 32 0]
r 0.679454738 _9_ RTR --- 18 message 32 [0 ffffffff 1e 800] ------- [30:255 -1:255 32 0]
r 0.679454800 _7_ RTR --- 18 message 32 [0 ffffffff 1e 800] ------- [30:255 -1:255 32 0]
r 0.679454820 _47_ RTR --- 18 message 32 [0 ffffffff 1e 800] ------- [30:255 -1:255 32 0]
r 0.679454871 _43_ RTR --- 18 message 32 [0 ffffffff 1e 800] ------- [30:255 -1:255 32 0]
s 0.703710950 _5_ RTR --- 19 message 32 [0 0 0 0] ------- [5:255 -1:255 32 0]
s 0.703785950 _5_ MAC --- 19 message 84 [0 ffffffff 5 800] ------- [5:255 -1:255 32 0]
r 0.704458298 _16_ MAC --- 19 message 32 [0 ffffffff 5 800] ------- [5:255 -1:255 32 0]
r 0.704458303 _10_ MAC --- 19 message 32 [0 ffffffff 5 800] ------- [5:255 -1:255 32 0]
r 0.704458343 _36_ MAC --- 19 message 32 [0 ffffffff 5 800] ------- [5:255 -1:255 32 0]
r 0.704458545 _11_ MAC --- 19 message 32 [0 ffffffff 5 800] ------- [5:255 -1:255 32 0]
r 0.704458602 _31_ MAC --- 19 message 32 [0 ffffffff 5 800] ------- [5:255 -1:255 32 0]
r 0.704458782 _12_ MAC --- 19 message 32 [0 ffffffff 5 800] ------- [5:255 -1:255 32 0]
r 0.704483298 _16_ RTR --- 19 message 32 [0 ffffffff 5 800] ------- [5:255 -1:255 32 0]
r 0.704483303 _10_ RTR --- 19 message 32 [0 ffffffff 5 800] ------- [5:255 -1:255 32 0]
r 0.704483343 _36_ RTR --- 19 message 32 [0 ffffffff 5 800] ------- [5:255 -1:255 32 0]
r 0.704483545 _11_ RTR --- 19 message 32 [0 ffffffff 5 800] ------- [5:255 -1:255 32 0]
r 0.704483602 _31_ RTR --- 19 message 32 [0 ffffffff 5 800] ------- [5:255 -1:255 32 0]
r 0.704483782 _12_ RTR --- 19 message 32 [0 ffffffff 5 800] ------- [5:255 -1:255 32 0]
v 0.80000000000000004 eval {set sim_annotation {The identity of the sensor has to be checked for providing access.}}
s 0.810770463 _21_ RTR --- 20 message 32 [0 0 0 0] ------- [21:255 -1:255 32 0]
s 0.810845463 _21_ MAC --- 20 message 84 [0 ffffffff 15 800] ------- [21:255 -1:255 32 0]
r 0.811517856 _41_ MAC --- 20 message 32 [0 ffffffff 15 800] ------- [21:255 -1:255 32 0]
r 0.811517912 _32_ MAC --- 20 message 32 [0 ffffffff 15 800] ------- [21:255 -1:255 32 0]
r 0.811518020 _34_ MAC --- 20 message 32 [0 ffffffff 15 800] ------- [21:255 -1:255 32 0]
r 0.811518284 _33_ MAC --- 20 message 32 [0 ffffffff 15 800] ------- [21:255 -1:255 32 0]
r 0.811542856 _41_ RTR --- 20 message 32 [0 ffffffff 15 800] ------- [21:255 -1:255 32 0]
r 0.811542912 _32_ RTR --- 20 message 32 [0 ffffffff 15 800] ------- [21:255 -1:255 32 0]
r 0.811543020 _34_ RTR --- 20 message 32 [0 ffffffff 15 800] ------- [21:255 -1:255 32 0]
r 0.811543284 _33_ RTR --- 20 message 32 [0 ffffffff 15 800] ------- [21:255 -1:255 32 0]
s 0.812805003 _19_ RTR --- 21 message 32 [0 0 0 0] ------- [19:255 -1:255 32 0]
s 0.812880003 _19_ MAC --- 21 message 84 [0 ffffffff 13 800] ------- [19:255 -1:255 32 0]
r 0.813552346 _20_ MAC --- 21 message 32 [0 ffffffff 13 800] ------- [19:255 -1:255 32 0]
r 0.813552380 _37_ MAC --- 21 message 32 [0 ffffffff 13 800] ------- [19:255 -1:255 32 0]
r 0.813552387 _17_ MAC --- 21 message 32 [0 ffffffff 13 800] ------- [19:255 -1:255 32 0]
r 0.813552570 _7_ MAC --- 21 message 32 [0 ffffffff 13 800] ------- [19:255 -1:255 32 0]
r 0.813552588 _29_ MAC --- 21 message 32 [0 ffffffff 13 800] ------- [19:255 -1:255 32 0]
r 0.813552596 _0_ MAC --- 21 message 32 [0 ffffffff 13 800] ------- [19:255 -1:255 32 0]
r 0.813552626 _12_ MAC --- 21 message 32 [0 ffffffff 13 800] ------- [19:255 -1:255 32 0]
r 0.813552676 _14_ MAC --- 21 message 32 [0 ffffffff 13 800] ------- [19:255 -1:255 32 0]
r 0.813552708 _42_ MAC --- 21 message 32 [0 ffffffff 13 800] ------- [19:255 -1:255 32 0]
r 0.813552726 _43_ MAC --- 21 message 32 [0 ffffffff 13 800] ------- [19:255 -1:255 32 0]
r 0.813552778 _26_ MAC --- 21 message 32 [0 ffffffff 13 800] ------- [19:255 -1:255 32 0]
r 0.813552794 _3_ MAC --- 21 message 32 [0 ffffffff 13 800] ------- [19:255 -1:255 32 0]
r 0.813577346 _20_ RTR --- 21 message 32 [0 ffffffff 13 800] ------- [19:255 -1:255 32 0]
r 0.813577380 _37_ RTR --- 21 message 32 [0 ffffffff 13 800] ------- [19:255 -1:255 32 0]
r 0.813577387 _17_ RTR --- 21 message 32 [0 ffffffff 13 800] ------- [19:255 -1:255 32 0]
r 0.813577570 _7_ RTR --- 21 message 32 [0 ffffffff 13 800] ------- [19:255 -1:255 32 0]
r 0.813577588 _29_ RTR --- 21 message 32 [0 ffffffff 13 800] ------- [19:255 -1:255 32 0]
r 0.813577596 _0_ RTR --- 21 message 32 [0 ffffffff 13 800] ------- [19:255 -1:255 32 0]
r 0.813577626 _12_ RTR --- 21 message 32 [0 ffffffff 13 800] ------- [19:255 -1:255 32 0]
r 0.813577676 _14_ RTR --- 21 message 32 [0 ffffffff 13 800] ------- [19:255 -1:255 32 0]
r 0.813577708 _42_ RTR --- 21 message 32 [0 ffffffff 13 800] ------- [19:255 -1:255 32 0]
r 0.813577726 _43_ RTR --- 21 message 32 [0 ffffffff 13 800] ------- [19:255 -1:255 32 0]
r 0.813577778 _26_ RTR --- 21 message 32 [0 ffffffff 13 800] ------- [19:255 -1:255 32 0]
r 0.813577794 _3_ RTR --- 21 message 32 [0 ffffffff 13 800] ------- [19:255 -1:255 32 0]
s 0.824433434 _7_ RTR --- 22 message 32 [0 0 0 0] ------- [7:255 -1:255 32 0]
s 0.824508434 _7_ MAC --- 22 message 84 [0 ffffffff 7 800] ------- [7:255 -1:255 32 0]
r 0.825180773 _43_ MAC --- 22 message 32 [0 ffffffff 7 800] ------- [7:255 -1:255 32 0]
r 0.825180872 _0_ MAC --- 22 message 32 [0 ffffffff 7 800] ------- [7:255 -1:255 32 0]
r 0.825180893 _8_ MAC --- 22 message 32 [0 ffffffff 7 800] ------- [7:255 -1:255 32 0]
r 0.825180925 _49_ MAC --- 22 message 32 [0 ffffffff 7 800] ------- [7:255 -1:255 32 0]
r 0.825180982 _20_ MAC --- 22 message 32 [0 ffffffff 7 800] ------- [7:255 -1:255 32 0]
r 0.825181002 _19_ MAC --- 22 message 32 [0 ffffffff 7 800] ------- [7:255 -1:255 32 0]
r 0.825181060 _17_ MAC --- 22 message 32 [0 ffffffff 7 800] ------- [7:255 -1:255 32 0]
r 0.825181122 _47_ MAC --- 22 message 32 [0 ffffffff 7 800] ------- [7:255 -1:255 32 0]
r 0.825181182 _30_ MAC --- 22 message 32 [0 ffffffff 7 800] ------- [7:255 -1:255 32 0]
r 0.825181236 _24_ MAC --- 22 message 32 [0 ffffffff 7 800] ------- [7:255 -1:255 32 0]
r 0.825205773 _43_ RTR --- 22 message 32 [0 ffffffff 7 800] ------- [7:255 -1:255 32 0]
r 0.825205872 _0_ RTR --- 22 message 32 [0 ffffffff 7 800] ------- [7:255 -1:255 32 0]
r 0.825205893 _8_ RTR --- 22 message 32 [0 ffffffff 7 800] ------- [7:255 -1:255 32 0]
r 0.825205925 _49_ RTR --- 22 message 32 [0 ffffffff 7 800] ------- [7:255 -1:255 32 0]
r 0.825205982 _20_ RTR --- 22 message 32 [0 ffffffff 7 800] ------- [7:255 -1:255 32 0]
r 0.825206002 _19_ RTR --- 22 message 32 [0 ffffffff 7 800] ------- [7:255 -1:255 32 0]
r 0.825206060 _17_ RTR --- 22 message 32 [0 ffffffff 7 800] ------- [7:255 -1:255 32 0]
r 0.825206122 _47_ RTR --- 22 message 32 [0 ffffffff 7 800] ------- [7:255 -1:255 32 0]
r 0.825206182 _30_ RTR --- 22 message 32 [0 ffffffff 7 800] ------- [7:255 -1:255 32 0]
r 0.825206236 _24_ RTR --- 22 message 32 [0 ffffffff 7 800] ------- [7:255 -1:255 32 0]
s 0.847900452 _1_ RTR --- 23 message 32 [0 0 0 0] ------- [1:255 -1:255 32 0]
s 0.847975452 _1_ MAC --- 23 message 84 [0 ffffffff 1 800] ------- [1:255 -1:255 32 0]
r 0.848647845 _33_ MAC --- 23 message 32 [0 ffffffff 1 800] ------- [1:255 -1:255 32 0]
r 0.848647857 _22_ MAC --- 23 message 32 [0 ffffffff 1 800] ------- [1:255 -1:255 32 0]
r 0.848647896 _35_ MAC --- 23 message 32 [0 ffffffff 1 800] ------- [1:255 -1:255 32 0]
r 0.848647922 _13_ MAC --- 23 message 32 [0 ffffffff 1 800] ------- [1:255 -1:255 32 0]
r 0.848648023 _48_ MAC --- 23 message 32 [0 ffffffff 1 800] ------- [1:255 -1:255 32 0]
r 0.848648091 _34_ MAC --- 23 message 32 [0 ffffffff 1 800] ------- [1:255 -1:255 32 0]
r 0.848648174 _6_ MAC --- 23 message 32 [0 ffffffff 1 800] ------- [1:255 -1:255 32 0]
r 0.848648266 _27_ MAC --- 23 message 32 [0 ffffffff 1 800] ------- [1:255 -1:255 32 0]
r 0.848648279 _32_ MAC --- 23 message 32 [0 ffffffff 1 800] ------- [1:255 -1:255 32 0]
r 0.848672845 _33_ RTR --- 23 message 32 [0 ffffffff 1 800] ------- [1:255 -1:255 32 0]
r 0.848672857 _22_ RTR --- 23 message 32 [0 ffffffff 1 800] ------- [1:255 -1:255 32 0]
r 0.848672896 _35_ RTR --- 23 message 32 [0 ffffffff 1 800] ------- [1:255 -1:255 32 0]
r 0.848672922 _13_ RTR --- 23 message 32 [0 ffffffff 1 800] ------- [1:255 -1:255 32 0]
r 0.848673023 _48_ RTR --- 23 message 32 [0 ffffffff 1 800] ------- [1:255 -1:255 32 0]
r 0.848673091 _34_ RTR --- 23 message 32 [0 ffffffff 1 800] ------- [1:255 -1:255 32 0]
r 0.848673174 _6_ RTR --- 23 message 32 [0 ffffffff 1 800] ------- [1:255 -1:255 32 0]
r 0.848673266 _27_ RTR --- 23 message 32 [0 ffffffff 1 800] ------- [1:255 -1:255 32 0]
r 0.848673279 _32_ RTR --- 23 message 32 [0 ffffffff 1 800] ------- [1:255 -1:255 32 0]
s 0.857745351 _39_ RTR --- 24 message 32 [0 0 0 0] ------- [39:255 -1:255 32 0]
s 0.857820351 _39_ MAC --- 24 message 84 [0 ffffffff 27 800] ------- [39:255 -1:255 32 0]
r 0.858492760 _6_ MAC --- 24 message 32 [0 ffffffff 27 800] ------- [39:255 -1:255 32 0]
r 0.858492787 _35_ MAC --- 24 message 32 [0 ffffffff 27 800] ------- [39:255 -1:255 32 0]
r 0.858492794 _27_ MAC --- 24 message 32 [0 ffffffff 27 800] ------- [39:255 -1:255 32 0]
r 0.858492818 _28_ MAC --- 24 message 32 [0 ffffffff 27 800] ------- [39:255 -1:255 32 0]
r 0.858492861 _45_ MAC --- 24 message 32 [0 ffffffff 27 800] ------- [39:255 -1:255 32 0]
r 0.858492894 _23_ MAC --- 24 message 32 [0 ffffffff 27 800] ------- [39:255 -1:255 32 0]
r 0.858493099 _48_ MAC --- 24 message 32 [0 ffffffff 27 800] ------- [39:255 -1:255 32 0]
r 0.858493123 _38_ MAC --- 24 message 32 [0 ffffffff 27 800] ------- [39:255 -1:255 32 0]
r 0.858517760 _6_ RTR --- 24 message 32 [0 ffffffff 27 800] ------- [39:255 -1:255 32 0]
r 0.858517787 _35_ RTR --- 24 message 32 [0 ffffffff 27 800] ------- [39:255 -1:255 32 0]
r 0.858517794 _27_ RTR --- 24 message 32 [0 ffffffff 27 800] ------- [39:255 -1:255 32 0]
r 0.858517818 _28_ RTR --- 24 message 32 [0 ffffffff 27 800] ------- [39:255 -1:255 32 0]
r 0.858517861 _45_ RTR --- 24 message 32 [0 ffffffff 27 800] ------- [39:255 -1:255 32 0]
r 0.858517894 _23_ RTR --- 24 message 32 [0 ffffffff 27 800] ------- [39:255 -1:255 32 0]
r 0.858518099 _48_ RTR --- 24 message 32 [0 ffffffff 27 800] ------- [39:255 -1:255 32 0]
r 0.858518123 _38_ RTR --- 24 message 32 [0 ffffffff 27 800] ------- [39:255 -1:255 32 0]
s 0.936650304 _9_ RTR --- 25 message 32 [0 0 0 0] ------- [9:255 -1:255 32 0]
s 0.936725304 _9_ MAC --- 25 message 84 [0 ffffffff 9 800] ------- [9:255 -1:255 32 0]
r 0.937397694 _47_ MAC --- 25 message 32 [0 ffffffff 9 800] ------- [9:255 -1:255 32 0]
r 0.937397697 _24_ MAC --- 25 message 32 [0 ffffffff 9 800] ------- [9:255 -1:255 32 0]
r 0.937397718 _18_ MAC --- 25 message 32 [0 ffffffff 9 800] ------- [9:255 -1:255 32 0]
r 0.937397839 _49_ MAC --- 25 message 32 [0 ffffffff 9 800] ------- [9:255 -1:255 32 0]
r 0.937397893 _2_ MAC --- 25 message 32 [0 ffffffff 9 800] ------- [9:255 -1:255 32 0]
r 0.937397990 _30_ MAC --- 25 message 32 [0 ffffffff 9 800] ------- [9:255 -1:255 32 0]
r 0.937398077 _0_ MAC --- 25 message 32 [0 ffffffff 9 800] ------- [9:255 -1:255 32 0]
r 0.937422694 _47_ RTR --- 25 message 32 [0 ffffffff 9 800] ------- [9:255 -1:255 32 0]
r 0.937422697 _24_ RTR --- 25 message 32 [0 ffffffff 9 800] ------- [9:255 -1:255 32 0]
r 0.937422718 _18_ RTR --- 25 message 32 [0 ffffffff 9 800] ------- [9:255 -1:255 32 0]
r 0.937422839 _49_ RTR --- 25 message 32 [0 ffffffff 9 800] ------- [9:255 -1:255 32 0]
r 0.937422893 _2_ RTR --- 25 message 32 [0 ffffffff 9 800] ------- [9:255 -1:255 32 0]
r 0.937422990 _30_ RTR --- 25 message 32 [0 ffffffff 9 800] ------- [9:255 -1:255 32 0]
r 0.937423077 _0_ RTR --- 25 message 32 [0 ffffffff 9 800] ------- [9:255 -1:255 32 0]
v 1 eval {set sim_annotation {With the presence of three different layers	input layer	hidden layer	and output layer	to reduce the false acceptance rate and ensure authorization.}}
s 1.046311971 _8_ RTR --- 26 message 32 [0 0 0 0] ------- [8:255 -1:255 32 0]
s 1.046386971 _8_ MAC --- 26 message 84 [0 ffffffff 8 800] ------- [8:255 -1:255 32 0]
r 1.047059362 _30_ MAC --- 26 message 32 [0 ffffffff 8 800] ------- [8:255 -1:255 32 0]
r 1.047059375 _49_ MAC --- 26 message 32 [0 ffffffff 8 800] ------- [8:255 -1:255 32 0]
r 1.047059405 _43_ MAC --- 26 message 32 [0 ffffffff 8 800] ------- [8:255 -1:255 32 0]
r 1.047059431 _7_ MAC --- 26 message 32 [0 ffffffff 8 800] ------- [8:255 -1:255 32 0]
r 1.047059569 _24_ MAC --- 26 message 32 [0 ffffffff 8 800] ------- [8:255 -1:255 32 0]
r 1.047059759 _0_ MAC --- 26 message 32 [0 ffffffff 8 800] ------- [8:255 -1:255 32 0]
r 1.047059802 _47_ MAC --- 26 message 32 [0 ffffffff 8 800] ------- [8:255 -1:255 32 0]
r 1.047084362 _30_ RTR --- 26 message 32 [0 ffffffff 8 800] ------- [8:255 -1:255 32 0]
r 1.047084375 _49_ RTR --- 26 message 32 [0 ffffffff 8 800] ------- [8:255 -1:255 32 0]
r 1.047084405 _43_ RTR --- 26 message 32 [0 ffffffff 8 800] ------- [8:255 -1:255 32 0]
r 1.047084431 _7_ RTR --- 26 message 32 [0 ffffffff 8 800] ------- [8:255 -1:255 32 0]
r 1.047084569 _24_ RTR --- 26 message 32 [0 ffffffff 8 800] ------- [8:255 -1:255 32 0]
r 1.047084759 _0_ RTR --- 26 message 32 [0 ffffffff 8 800] ------- [8:255 -1:255 32 0]
r 1.047084802 _47_ RTR --- 26 message 32 [0 ffffffff 8 800] ------- [8:255 -1:255 32 0]
s 1.091161873 _35_ RTR --- 27 message 32 [0 0 0 0] ------- [35:255 -1:255 32 0]
s 1.091236873 _35_ MAC --- 27 message 84 [0 ffffffff 23 800] ------- [35:255 -1:255 32 0]
r 1.091909293 _6_ MAC --- 27 message 32 [0 ffffffff 23 800] ------- [35:255 -1:255 32 0]
r 1.091909309 _39_ MAC --- 27 message 32 [0 ffffffff 23 800] ------- [35:255 -1:255 32 0]
r 1.091909317 _1_ MAC --- 27 message 32 [0 ffffffff 23 800] ------- [35:255 -1:255 32 0]
r 1.091909328 _27_ MAC --- 27 message 32 [0 ffffffff 23 800] ------- [35:255 -1:255 32 0]
r 1.091909339 _48_ MAC --- 27 message 32 [0 ffffffff 23 800] ------- [35:255 -1:255 32 0]
r 1.091909395 _22_ MAC --- 27 message 32 [0 ffffffff 23 800] ------- [35:255 -1:255 32 0]
r 1.091909615 _13_ MAC --- 27 message 32 [0 ffffffff 23 800] ------- [35:255 -1:255 32 0]
r 1.091909699 _14_ MAC --- 27 message 32 [0 ffffffff 23 800] ------- [35:255 -1:255 32 0]
r 1.091909702 _33_ MAC --- 27 message 32 [0 ffffffff 23 800] ------- [35:255 -1:255 32 0]
r 1.091934293 _6_ RTR --- 27 message 32 [0 ffffffff 23 800] ------- [35:255 -1:255 32 0]
r 1.091934309 _39_ RTR --- 27 message 32 [0 ffffffff 23 800] ------- [35:255 -1:255 32 0]
r 1.091934317 _1_ RTR --- 27 message 32 [0 ffffffff 23 800] ------- [35:255 -1:255 32 0]
r 1.091934328 _27_ RTR --- 27 message 32 [0 ffffffff 23 800] ------- [35:255 -1:255 32 0]
r 1.091934339 _48_ RTR --- 27 message 32 [0 ffffffff 23 800] ------- [35:255 -1:255 32 0]
r 1.091934395 _22_ RTR --- 27 message 32 [0 ffffffff 23 800] ------- [35:255 -1:255 32 0]
r 1.091934615 _13_ RTR --- 27 message 32 [0 ffffffff 23 800] ------- [35:255 -1:255 32 0]
r 1.091934699 _14_ RTR --- 27 message 32 [0 ffffffff 23 800] ------- [35:255 -1:255 32 0]
r 1.091934702 _33_ RTR --- 27 message 32 [0 ffffffff 23 800] ------- [35:255 -1:255 32 0]
s 1.115032873 _38_ RTR --- 28 message 32 [0 0 0 0] ------- [38:255 -1:255 32 0]
s 1.115107873 _38_ MAC --- 28 message 84 [0 ffffffff 26 800] ------- [38:255 -1:255 32 0]
r 1.115780269 _45_ MAC --- 28 message 32 [0 ffffffff 26 800] ------- [38:255 -1:255 32 0]
r 1.115780271 _28_ MAC --- 28 message 32 [0 ffffffff 26 800] ------- [38:255 -1:255 32 0]
r 1.115780306 _25_ MAC --- 28 message 32 [0 ffffffff 26 800] ------- [38:255 -1:255 32 0]
r 1.115780645 _39_ MAC --- 28 message 32 [0 ffffffff 26 800] ------- [38:255 -1:255 32 0]
r 1.115780660 _46_ MAC --- 28 message 32 [0 ffffffff 26 800] ------- [38:255 -1:255 32 0]
r 1.115780697 _23_ MAC --- 28 message 32 [0 ffffffff 26 800] ------- [38:255 -1:255 32 0]
r 1.115805269 _45_ RTR --- 28 message 32 [0 ffffffff 26 800] ------- [38:255 -1:255 32 0]
r 1.115805271 _28_ RTR --- 28 message 32 [0 ffffffff 26 800] ------- [38:255 -1:255 32 0]
r 1.115805306 _25_ RTR --- 28 message 32 [0 ffffffff 26 800] ------- [38:255 -1:255 32 0]
r 1.115805645 _39_ RTR --- 28 message 32 [0 ffffffff 26 800] ------- [38:255 -1:255 32 0]
r 1.115805660 _46_ RTR --- 28 message 32 [0 ffffffff 26 800] ------- [38:255 -1:255 32 0]
r 1.115805697 _23_ RTR --- 28 message 32 [0 ffffffff 26 800] ------- [38:255 -1:255 32 0]
s 1.195235074 _29_ RTR --- 29 message 32 [0 0 0 0] ------- [29:255 -1:255 32 0]
s 1.195310074 _29_ MAC --- 29 message 84 [0 ffffffff 1d 800] ------- [29:255 -1:255 32 0]
r 1.195982475 _37_ MAC --- 29 message 32 [0 ffffffff 1d 800] ------- [29:255 -1:255 32 0]
r 1.195982493 _12_ MAC --- 29 message 32 [0 ffffffff 1d 800] ------- [29:255 -1:255 32 0]
r 1.195982499 _11_ MAC --- 29 message 32 [0 ffffffff 1d 800] ------- [29:255 -1:255 32 0]
r 1.195982591 _3_ MAC --- 29 message 32 [0 ffffffff 1d 800] ------- [29:255 -1:255 32 0]
r 1.195982601 _16_ MAC --- 29 message 32 [0 ffffffff 1d 800] ------- [29:255 -1:255 32 0]
r 1.195982659 _19_ MAC --- 29 message 32 [0 ffffffff 1d 800] ------- [29:255 -1:255 32 0]
r 1.195982721 _15_ MAC --- 29 message 32 [0 ffffffff 1d 800] ------- [29:255 -1:255 32 0]
r 1.195982755 _20_ MAC --- 29 message 32 [0 ffffffff 1d 800] ------- [29:255 -1:255 32 0]
r 1.195982782 _31_ MAC --- 29 message 32 [0 ffffffff 1d 800] ------- [29:255 -1:255 32 0]
r 1.195982870 _42_ MAC --- 29 message 32 [0 ffffffff 1d 800] ------- [29:255 -1:255 32 0]
r 1.196007475 _37_ RTR --- 29 message 32 [0 ffffffff 1d 800] ------- [29:255 -1:255 32 0]
r 1.196007493 _12_ RTR --- 29 message 32 [0 ffffffff 1d 800] ------- [29:255 -1:255 32 0]
r 1.196007499 _11_ RTR --- 29 message 32 [0 ffffffff 1d 800] ------- [29:255 -1:255 32 0]
r 1.196007591 _3_ RTR --- 29 message 32 [0 ffffffff 1d 800] ------- [29:255 -1:255 32 0]
r 1.196007601 _16_ RTR --- 29 message 32 [0 ffffffff 1d 800] ------- [29:255 -1:255 32 0]
r 1.196007659 _19_ RTR --- 29 message 32 [0 ffffffff 1d 800] ------- [29:255 -1:255 32 0]
r 1.196007721 _15_ RTR --- 29 message 32 [0 ffffffff 1d 800] ------- [29:255 -1:255 32 0]
r 1.196007755 _20_ RTR --- 29 message 32 [0 ffffffff 1d 800] ------- [29:255 -1:255 32 0]
r 1.196007782 _31_ RTR --- 29 message 32 [0 ffffffff 1d 800] ------- [29:255 -1:255 32 0]
r 1.196007870 _42_ RTR --- 29 message 32 [0 ffffffff 1d 800] ------- [29:255 -1:255 32 0]
v 1.2 eval {set sim_annotation {A sensor input the one time password OTP for the particular session and stores them in its base station.}}
v 1.3 eval {set sim_annotation {Next	S extracts OTPs and then the sensor selects a session password spwd and inputs spwds into the base station.}}
s 1.339876395 _32_ RTR --- 30 message 32 [0 0 0 0] ------- [32:255 -1:255 32 0]
s 1.339951395 _32_ MAC --- 30 message 84 [0 ffffffff 20 800] ------- [32:255 -1:255 32 0]
r 1.340623726 _41_ MAC --- 30 message 32 [0 ffffffff 20 800] ------- [32:255 -1:255 32 0]
r 1.340623842 _33_ MAC --- 30 message 32 [0 ffffffff 20 800] ------- [32:255 -1:255 32 0]
r 1.340623844 _21_ MAC --- 30 message 32 [0 ffffffff 20 800] ------- [32:255 -1:255 32 0]
r 1.340623882 _34_ MAC --- 30 message 32 [0 ffffffff 20 800] ------- [32:255 -1:255 32 0]
r 1.340623911 _44_ MAC --- 30 message 32 [0 ffffffff 20 800] ------- [32:255 -1:255 32 0]
r 1.340623986 _4_ MAC --- 30 message 32 [0 ffffffff 20 800] ------- [32:255 -1:255 32 0]
r 1.340624165 _13_ MAC --- 30 message 32 [0 ffffffff 20 800] ------- [32:255 -1:255 32 0]
r 1.340624222 _1_ MAC --- 30 message 32 [0 ffffffff 20 800] ------- [32:255 -1:255 32 0]
r 1.340648726 _41_ RTR --- 30 message 32 [0 ffffffff 20 800] ------- [32:255 -1:255 32 0]
r 1.340648842 _33_ RTR --- 30 message 32 [0 ffffffff 20 800] ------- [32:255 -1:255 32 0]
r 1.340648844 _21_ RTR --- 30 message 32 [0 ffffffff 20 800] ------- [32:255 -1:255 32 0]
r 1.340648882 _34_ RTR --- 30 message 32 [0 ffffffff 20 800] ------- [32:255 -1:255 32 0]
r 1.340648911 _44_ RTR --- 30 message 32 [0 ffffffff 20 800] ------- [32:255 -1:255 32 0]
r 1.340648986 _4_ RTR --- 30 message 32 [0 ffffffff 20 800] ------- [32:255 -1:255 32 0]
r 1.340649165 _13_ RTR --- 30 message 32 [0 ffffffff 20 800] ------- [32:255 -1:255 32 0]
r 1.340649222 _1_ RTR --- 30 message 32 [0 ffffffff 20 800] ------- [32:255 -1:255 32 0]
s 1.356756711 _16_ RTR --- 31 message 32 [0 0 0 0] ------- [16:255 -1:255 32 0]
s 1.356831711 _16_ MAC --- 31 message 84 [0 ffffffff 10 800] ------- [16:255 -1:255 32 0]
r 1.357504059 _5_ MAC --- 31 message 32 [0 ffffffff 10 800] ------- [16:255 -1:255 32 0]
r 1.357504096 _11_ MAC --- 31 message 32 [0 ffffffff 10 800] ------- [16:255 -1:255 32 0]
r 1.357504155 _10_ MAC --- 31 message 32 [0 ffffffff 10 800] ------- [16:255 -1:255 32 0]
r 1.357504170 _31_ MAC --- 31 message 32 [0 ffffffff 10 800] ------- [16:255 -1:255 32 0]
r 1.357504217 _36_ MAC --- 31 message 32 [0 ffffffff 10 800] ------- [16:255 -1:255 32 0]
r 1.357504222 _12_ MAC --- 31 message 32 [0 ffffffff 10 800] ------- [16:255 -1:255 32 0]
r 1.357504238 _29_ MAC --- 31 message 32 [0 ffffffff 10 800] ------- [16:255 -1:255 32 0]
r 1.357504478 _15_ MAC --- 31 message 32 [0 ffffffff 10 800] ------- [16:255 -1:255 32 0]
r 1.357529059 _5_ RTR --- 31 message 32 [0 ffffffff 10 800] ------- [16:255 -1:255 32 0]
r 1.357529096 _11_ RTR --- 31 message 32 [0 ffffffff 10 800] ------- [16:255 -1:255 32 0]
r 1.357529155 _10_ RTR --- 31 message 32 [0 ffffffff 10 800] ------- [16:255 -1:255 32 0]
r 1.357529170 _31_ RTR --- 31 message 32 [0 ffffffff 10 800] ------- [16:255 -1:255 32 0]
r 1.357529217 _36_ RTR --- 31 message 32 [0 ffffffff 10 800] ------- [16:255 -1:255 32 0]
r 1.357529222 _12_ RTR --- 31 message 32 [0 ffffffff 10 800] ------- [16:255 -1:255 32 0]
r 1.357529238 _29_ RTR --- 31 message 32 [0 ffffffff 10 800] ------- [16:255 -1:255 32 0]
r 1.357529478 _15_ RTR --- 31 message 32 [0 ffffffff 10 800] ------- [16:255 -1:255 32 0]
s 1.386232224 _10_ RTR --- 32 message 32 [0 0 0 0] ------- [10:255 -1:255 32 0]
s 1.386307224 _10_ MAC --- 32 message 84 [0 ffffffff a 800] ------- [10:255 -1:255 32 0]
r 1.386979577 _5_ MAC --- 32 message 32 [0 ffffffff a 800] ------- [10:255 -1:255 32 0]
r 1.386979648 _31_ MAC --- 32 message 32 [0 ffffffff a 800] ------- [10:255 -1:255 32 0]
r 1.386979668 _16_ MAC --- 32 message 32 [0 ffffffff a 800] ------- [10:255 -1:255 32 0]
r 1.386979956 _12_ MAC --- 32 message 32 [0 ffffffff a 800] ------- [10:255 -1:255 32 0]
r 1.386979963 _36_ MAC --- 32 message 32 [0 ffffffff a 800] ------- [10:255 -1:255 32 0]
r 1.386980040 _11_ MAC --- 32 message 32 [0 ffffffff a 800] ------- [10:255 -1:255 32 0]
r 1.387004577 _5_ RTR --- 32 message 32 [0 ffffffff a 800] ------- [10:255 -1:255 32 0]
r 1.387004648 _31_ RTR --- 32 message 32 [0 ffffffff a 800] ------- [10:255 -1:255 32 0]
r 1.387004668 _16_ RTR --- 32 message 32 [0 ffffffff a 800] ------- [10:255 -1:255 32 0]
r 1.387004956 _12_ RTR --- 32 message 32 [0 ffffffff a 800] ------- [10:255 -1:255 32 0]
r 1.387004963 _36_ RTR --- 32 message 32 [0 ffffffff a 800] ------- [10:255 -1:255 32 0]
r 1.387005040 _11_ RTR --- 32 message 32 [0 ffffffff a 800] ------- [10:255 -1:255 32 0]
s 1.395991805 _47_ RTR --- 33 message 32 [0 0 0 0] ------- [47:255 -1:255 32 0]
s 1.396066805 _47_ MAC --- 33 message 84 [0 ffffffff 2f 800] ------- [47:255 -1:255 32 0]
r 1.396739195 _9_ MAC --- 33 message 32 [0 ffffffff 2f 800] ------- [47:255 -1:255 32 0]
r 1.396739196 _2_ MAC --- 33 message 32 [0 ffffffff 2f 800] ------- [47:255 -1:255 32 0]
r 1.396739199 _0_ MAC --- 33 message 32 [0 ffffffff 2f 800] ------- [47:255 -1:255 32 0]
r 1.396739252 _49_ MAC --- 33 message 32 [0 ffffffff 2f 800] ------- [47:255 -1:255 32 0]
r 1.396739361 _24_ MAC --- 33 message 32 [0 ffffffff 2f 800] ------- [47:255 -1:255 32 0]
r 1.396739362 _18_ MAC --- 33 message 32 [0 ffffffff 2f 800] ------- [47:255 -1:255 32 0]
r 1.396739386 _26_ MAC --- 33 message 32 [0 ffffffff 2f 800] ------- [47:255 -1:255 32 0]
r 1.396739493 _7_ MAC --- 33 message 32 [0 ffffffff 2f 800] ------- [47:255 -1:255 32 0]
r 1.396739523 _17_ MAC --- 33 message 32 [0 ffffffff 2f 800] ------- [47:255 -1:255 32 0]
r 1.396739573 _30_ MAC --- 33 message 32 [0 ffffffff 2f 800] ------- [47:255 -1:255 32 0]
r 1.396739585 _44_ MAC --- 33 message 32 [0 ffffffff 2f 800] ------- [47:255 -1:255 32 0]
r 1.396739636 _8_ MAC --- 33 message 32 [0 ffffffff 2f 800] ------- [47:255 -1:255 32 0]
r 1.396764195 _9_ RTR --- 33 message 32 [0 ffffffff 2f 800] ------- [47:255 -1:255 32 0]
r 1.396764196 _2_ RTR --- 33 message 32 [0 ffffffff 2f 800] ------- [47:255 -1:255 32 0]
r 1.396764199 _0_ RTR --- 33 message 32 [0 ffffffff 2f 800] ------- [47:255 -1:255 32 0]
r 1.396764252 _49_ RTR --- 33 message 32 [0 ffffffff 2f 800] ------- [47:255 -1:255 32 0]
r 1.396764361 _24_ RTR --- 33 message 32 [0 ffffffff 2f 800] ------- [47:255 -1:255 32 0]
r 1.396764362 _18_ RTR --- 33 message 32 [0 ffffffff 2f 800] ------- [47:255 -1:255 32 0]
r 1.396764386 _26_ RTR --- 33 message 32 [0 ffffffff 2f 800] ------- [47:255 -1:255 32 0]
r 1.396764493 _7_ RTR --- 33 message 32 [0 ffffffff 2f 800] ------- [47:255 -1:255 32 0]
r 1.396764523 _17_ RTR --- 33 message 32 [0 ffffffff 2f 800] ------- [47:255 -1:255 32 0]
r 1.396764573 _30_ RTR --- 33 message 32 [0 ffffffff 2f 800] ------- [47:255 -1:255 32 0]
r 1.396764585 _44_ RTR --- 33 message 32 [0 ffffffff 2f 800] ------- [47:255 -1:255 32 0]
r 1.396764636 _8_ RTR --- 33 message 32 [0 ffffffff 2f 800] ------- [47:255 -1:255 32 0]
v 1.3999999999999999 eval {set sim_annotation {A Gradient Secured Deep Learning model is proposed to carry out the authentication and authorization process to ensure security.}}
v 1.3999999999999999 eval {set sim_annotation {Finally	the gateway node formulates the message and sends it to the respective sensor.}}
s 1.400150738 _34_ RTR --- 34 message 32 [0 0 0 0] ------- [34:255 -1:255 32 0]
s 1.400225738 _34_ MAC --- 34 message 84 [0 ffffffff 22 800] ------- [34:255 -1:255 32 0]
r 1.400898205 _33_ MAC --- 34 message 32 [0 ffffffff 22 800] ------- [34:255 -1:255 32 0]
r 1.400898225 _32_ MAC --- 34 message 32 [0 ffffffff 22 800] ------- [34:255 -1:255 32 0]
r 1.400898295 _21_ MAC --- 34 message 32 [0 ffffffff 22 800] ------- [34:255 -1:255 32 0]
r 1.400898377 _1_ MAC --- 34 message 32 [0 ffffffff 22 800] ------- [34:255 -1:255 32 0]
r 1.400898389 _22_ MAC --- 34 message 32 [0 ffffffff 22 800] ------- [34:255 -1:255 32 0]
r 1.400898485 _41_ MAC --- 34 message 32 [0 ffffffff 22 800] ------- [34:255 -1:255 32 0]
r 1.400923205 _33_ RTR --- 34 message 32 [0 ffffffff 22 800] ------- [34:255 -1:255 32 0]
r 1.400923225 _32_ RTR --- 34 message 32 [0 ffffffff 22 800] ------- [34:255 -1:255 32 0]
r 1.400923295 _21_ RTR --- 34 message 32 [0 ffffffff 22 800] ------- [34:255 -1:255 32 0]
r 1.400923377 _1_ RTR --- 34 message 32 [0 ffffffff 22 800] ------- [34:255 -1:255 32 0]
r 1.400923389 _22_ RTR --- 34 message 32 [0 ffffffff 22 800] ------- [34:255 -1:255 32 0]
r 1.400923485 _41_ RTR --- 34 message 32 [0 ffffffff 22 800] ------- [34:255 -1:255 32 0]
s 1.524879516 _17_ RTR --- 35 message 32 [0 0 0 0] ------- [17:255 -1:255 32 0]
s 1.524954516 _17_ MAC --- 35 message 84 [0 ffffffff 11 800] ------- [17:255 -1:255 32 0]
r 1.525626873 _0_ MAC --- 35 message 32 [0 ffffffff 11 800] ------- [17:255 -1:255 32 0]
r 1.525626900 _19_ MAC --- 35 message 32 [0 ffffffff 11 800] ------- [17:255 -1:255 32 0]
r 1.525626907 _26_ MAC --- 35 message 32 [0 ffffffff 11 800] ------- [17:255 -1:255 32 0]
r 1.525626932 _14_ MAC --- 35 message 32 [0 ffffffff 11 800] ------- [17:255 -1:255 32 0]
r 1.525626996 _37_ MAC --- 35 message 32 [0 ffffffff 11 800] ------- [17:255 -1:255 32 0]
r 1.525627142 _7_ MAC --- 35 message 32 [0 ffffffff 11 800] ------- [17:255 -1:255 32 0]
r 1.525627216 _20_ MAC --- 35 message 32 [0 ffffffff 11 800] ------- [17:255 -1:255 32 0]
r 1.525627233 _47_ MAC --- 35 message 32 [0 ffffffff 11 800] ------- [17:255 -1:255 32 0]
r 1.525627291 _48_ MAC --- 35 message 32 [0 ffffffff 11 800] ------- [17:255 -1:255 32 0]
r 1.525627300 _2_ MAC --- 35 message 32 [0 ffffffff 11 800] ------- [17:255 -1:255 32 0]
r 1.525627311 _13_ MAC --- 35 message 32 [0 ffffffff 11 800] ------- [17:255 -1:255 32 0]
r 1.525627334 _3_ MAC --- 35 message 32 [0 ffffffff 11 800] ------- [17:255 -1:255 32 0]
r 1.525651873 _0_ RTR --- 35 message 32 [0 ffffffff 11 800] ------- [17:255 -1:255 32 0]
r 1.525651900 _19_ RTR --- 35 message 32 [0 ffffffff 11 800] ------- [17:255 -1:255 32 0]
r 1.525651907 _26_ RTR --- 35 message 32 [0 ffffffff 11 800] ------- [17:255 -1:255 32 0]
r 1.525651932 _14_ RTR --- 35 message 32 [0 ffffffff 11 800] ------- [17:255 -1:255 32 0]
r 1.525651996 _37_ RTR --- 35 message 32 [0 ffffffff 11 800] ------- [17:255 -1:255 32 0]
r 1.525652142 _7_ RTR --- 35 message 32 [0 ffffffff 11 800] ------- [17:255 -1:255 32 0]
r 1.525652216 _20_ RTR --- 35 message 32 [0 ffffffff 11 800] ------- [17:255 -1:255 32 0]
r 1.525652233 _47_ RTR --- 35 message 32 [0 ffffffff 11 800] ------- [17:255 -1:255 32 0]
r 1.525652291 _48_ RTR --- 35 message 32 [0 ffffffff 11 800] ------- [17:255 -1:255 32 0]
r 1.525652300 _2_ RTR --- 35 message 32 [0 ffffffff 11 800] ------- [17:255 -1:255 32 0]
r 1.525652311 _13_ RTR --- 35 message 32 [0 ffffffff 11 800] ------- [17:255 -1:255 32 0]
r 1.525652334 _3_ RTR --- 35 message 32 [0 ffffffff 11 800] ------- [17:255 -1:255 32 0]
s 1.545930635 _45_ RTR --- 36 message 32 [0 0 0 0] ------- [45:255 -1:255 32 0]
s 1.546005635 _45_ MAC --- 36 message 84 [0 ffffffff 2d 800] ------- [45:255 -1:255 32 0]
r 1.546678031 _38_ MAC --- 36 message 32 [0 ffffffff 2d 800] ------- [45:255 -1:255 32 0]
r 1.546678066 _28_ MAC --- 36 message 32 [0 ffffffff 2d 800] ------- [45:255 -1:255 32 0]
r 1.546678146 _39_ MAC --- 36 message 32 [0 ffffffff 2d 800] ------- [45:255 -1:255 32 0]
r 1.546678218 _6_ MAC --- 36 message 32 [0 ffffffff 2d 800] ------- [45:255 -1:255 32 0]
r 1.546678354 _25_ MAC --- 36 message 32 [0 ffffffff 2d 800] ------- [45:255 -1:255 32 0]
r 1.546678458 _23_ MAC --- 36 message 32 [0 ffffffff 2d 800] ------- [45:255 -1:255 32 0]
r 1.546703031 _38_ RTR --- 36 message 32 [0 ffffffff 2d 800] ------- [45:255 -1:255 32 0]
r 1.546703066 _28_ RTR --- 36 message 32 [0 ffffffff 2d 800] ------- [45:255 -1:255 32 0]
r 1.546703146 _39_ RTR --- 36 message 32 [0 ffffffff 2d 800] ------- [45:255 -1:255 32 0]
r 1.546703218 _6_ RTR --- 36 message 32 [0 ffffffff 2d 800] ------- [45:255 -1:255 32 0]
r 1.546703354 _25_ RTR --- 36 message 32 [0 ffffffff 2d 800] ------- [45:255 -1:255 32 0]
r 1.546703458 _23_ RTR --- 36 message 32 [0 ffffffff 2d 800] ------- [45:255 -1:255 32 0]
s 1.570527671 _43_ RTR --- 37 message 32 [0 0 0 0] ------- [43:255 -1:255 32 0]
s 1.570602671 _43_ MAC --- 37 message 84 [0 ffffffff 2b 800] ------- [43:255 -1:255 32 0]
r 1.571275011 _7_ MAC --- 37 message 32 [0 ffffffff 2b 800] ------- [43:255 -1:255 32 0]
r 1.571275105 _8_ MAC --- 37 message 32 [0 ffffffff 2b 800] ------- [43:255 -1:255 32 0]
r 1.571275191 _20_ MAC --- 37 message 32 [0 ffffffff 2b 800] ------- [43:255 -1:255 32 0]
r 1.571275348 _42_ MAC --- 37 message 32 [0 ffffffff 2b 800] ------- [43:255 -1:255 32 0]
r 1.571275372 _49_ MAC --- 37 message 32 [0 ffffffff 2b 800] ------- [43:255 -1:255 32 0]
r 1.571275395 _19_ MAC --- 37 message 32 [0 ffffffff 2b 800] ------- [43:255 -1:255 32 0]
r 1.571275448 _0_ MAC --- 37 message 32 [0 ffffffff 2b 800] ------- [43:255 -1:255 32 0]
r 1.571275491 _30_ MAC --- 37 message 32 [0 ffffffff 2b 800] ------- [43:255 -1:255 32 0]
r 1.571300011 _7_ RTR --- 37 message 32 [0 ffffffff 2b 800] ------- [43:255 -1:255 32 0]
r 1.571300105 _8_ RTR --- 37 message 32 [0 ffffffff 2b 800] ------- [43:255 -1:255 32 0]
r 1.571300191 _20_ RTR --- 37 message 32 [0 ffffffff 2b 800] ------- [43:255 -1:255 32 0]
r 1.571300348 _42_ RTR --- 37 message 32 [0 ffffffff 2b 800] ------- [43:255 -1:255 32 0]
r 1.571300372 _49_ RTR --- 37 message 32 [0 ffffffff 2b 800] ------- [43:255 -1:255 32 0]
r 1.571300395 _19_ RTR --- 37 message 32 [0 ffffffff 2b 800] ------- [43:255 -1:255 32 0]
r 1.571300448 _0_ RTR --- 37 message 32 [0 ffffffff 2b 800] ------- [43:255 -1:255 32 0]
r 1.571300491 _30_ RTR --- 37 message 32 [0 ffffffff 2b 800] ------- [43:255 -1:255 32 0]
s 1.621140628 _4_ RTR --- 38 message 32 [0 0 0 0] ------- [4:255 -1:255 32 0]
s 1.621215628 _4_ MAC --- 38 message 84 [0 ffffffff 4 800] ------- [4:255 -1:255 32 0]
r 1.621888078 _18_ MAC --- 38 message 32 [0 ffffffff 4 800] ------- [4:255 -1:255 32 0]
r 1.621888098 _41_ MAC --- 38 message 32 [0 ffffffff 4 800] ------- [4:255 -1:255 32 0]
r 1.621888108 _44_ MAC --- 38 message 32 [0 ffffffff 4 800] ------- [4:255 -1:255 32 0]
r 1.621888219 _32_ MAC --- 38 message 32 [0 ffffffff 4 800] ------- [4:255 -1:255 32 0]
r 1.621888246 _2_ MAC --- 38 message 32 [0 ffffffff 4 800] ------- [4:255 -1:255 32 0]
r 1.621913078 _18_ RTR --- 38 message 32 [0 ffffffff 4 800] ------- [4:255 -1:255 32 0]
r 1.621913098 _41_ RTR --- 38 message 32 [0 ffffffff 4 800] ------- [4:255 -1:255 32 0]
r 1.621913108 _44_ RTR --- 38 message 32 [0 ffffffff 4 800] ------- [4:255 -1:255 32 0]
r 1.621913219 _32_ RTR --- 38 message 32 [0 ffffffff 4 800] ------- [4:255 -1:255 32 0]
r 1.621913246 _2_ RTR --- 38 message 32 [0 ffffffff 4 800] ------- [4:255 -1:255 32 0]
s 1.683578612 _12_ RTR --- 39 message 32 [0 0 0 0] ------- [12:255 -1:255 32 0]
s 1.683653612 _12_ MAC --- 39 message 84 [0 ffffffff c 800] ------- [12:255 -1:255 32 0]
r 1.684325978 _31_ MAC --- 39 message 32 [0 ffffffff c 800] ------- [12:255 -1:255 32 0]
r 1.684326021 _42_ MAC --- 39 message 32 [0 ffffffff c 800] ------- [12:255 -1:255 32 0]
r 1.684326031 _29_ MAC --- 39 message 32 [0 ffffffff c 800] ------- [12:255 -1:255 32 0]
r 1.684326094 _20_ MAC --- 39 message 32 [0 ffffffff c 800] ------- [12:255 -1:255 32 0]
r 1.684326123 _16_ MAC --- 39 message 32 [0 ffffffff c 800] ------- [12:255 -1:255 32 0]
r 1.684326236 _19_ MAC --- 39 message 32 [0 ffffffff c 800] ------- [12:255 -1:255 32 0]
r 1.684326301 _37_ MAC --- 39 message 32 [0 ffffffff c 800] ------- [12:255 -1:255 32 0]
r 1.684326305 _11_ MAC --- 39 message 32 [0 ffffffff c 800] ------- [12:255 -1:255 32 0]
r 1.684326344 _10_ MAC --- 39 message 32 [0 ffffffff c 800] ------- [12:255 -1:255 32 0]
r 1.684326444 _5_ MAC --- 39 message 32 [0 ffffffff c 800] ------- [12:255 -1:255 32 0]
r 1.684350978 _31_ RTR --- 39 message 32 [0 ffffffff c 800] ------- [12:255 -1:255 32 0]
r 1.684351021 _42_ RTR --- 39 message 32 [0 ffffffff c 800] ------- [12:255 -1:255 32 0]
r 1.684351031 _29_ RTR --- 39 message 32 [0 ffffffff c 800] ------- [12:255 -1:255 32 0]
r 1.684351094 _20_ RTR --- 39 message 32 [0 ffffffff c 800] ------- [12:255 -1:255 32 0]
r 1.684351123 _16_ RTR --- 39 message 32 [0 ffffffff c 800] ------- [12:255 -1:255 32 0]
r 1.684351236 _19_ RTR --- 39 message 32 [0 ffffffff c 800] ------- [12:255 -1:255 32 0]
r 1.684351301 _37_ RTR --- 39 message 32 [0 ffffffff c 800] ------- [12:255 -1:255 32 0]
r 1.684351305 _11_ RTR --- 39 message 32 [0 ffffffff c 800] ------- [12:255 -1:255 32 0]
r 1.684351344 _10_ RTR --- 39 message 32 [0 ffffffff c 800] ------- [12:255 -1:255 32 0]
r 1.684351444 _5_ RTR --- 39 message 32 [0 ffffffff c 800] ------- [12:255 -1:255 32 0]
s 1.708015426 _15_ RTR --- 40 message 32 [0 0 0 0] ------- [15:255 -1:255 32 0]
s 1.708090426 _15_ MAC --- 40 message 84 [0 ffffffff f 800] ------- [15:255 -1:255 32 0]
r 1.708762810 _11_ MAC --- 40 message 32 [0 ffffffff f 800] ------- [15:255 -1:255 32 0]
r 1.708762861 _40_ MAC --- 40 message 32 [0 ffffffff f 800] ------- [15:255 -1:255 32 0]
r 1.708762884 _23_ MAC --- 40 message 32 [0 ffffffff f 800] ------- [15:255 -1:255 32 0]
r 1.708762920 _3_ MAC --- 40 message 32 [0 ffffffff f 800] ------- [15:255 -1:255 32 0]
r 1.708762994 _46_ MAC --- 40 message 32 [0 ffffffff f 800] ------- [15:255 -1:255 32 0]
r 1.708763051 _36_ MAC --- 40 message 32 [0 ffffffff f 800] ------- [15:255 -1:255 32 0]
r 1.708763073 _29_ MAC --- 40 message 32 [0 ffffffff f 800] ------- [15:255 -1:255 32 0]
r 1.708763167 _27_ MAC --- 40 message 32 [0 ffffffff f 800] ------- [15:255 -1:255 32 0]
r 1.708763192 _16_ MAC --- 40 message 32 [0 ffffffff f 800] ------- [15:255 -1:255 32 0]
r 1.708763246 _37_ MAC --- 40 message 32 [0 ffffffff f 800] ------- [15:255 -1:255 32 0]
r 1.708787810 _11_ RTR --- 40 message 32 [0 ffffffff f 800] ------- [15:255 -1:255 32 0]
r 1.708787861 _40_ RTR --- 40 message 32 [0 ffffffff f 800] ------- [15:255 -1:255 32 0]
r 1.708787884 _23_ RTR --- 40 message 32 [0 ffffffff f 800] ------- [15:255 -1:255 32 0]
r 1.708787920 _3_ RTR --- 40 message 32 [0 ffffffff f 800] ------- [15:255 -1:255 32 0]
r 1.708787994 _46_ RTR --- 40 message 32 [0 ffffffff f 800] ------- [15:255 -1:255 32 0]
r 1.708788051 _36_ RTR --- 40 message 32 [0 ffffffff f 800] ------- [15:255 -1:255 32 0]
r 1.708788073 _29_ RTR --- 40 message 32 [0 ffffffff f 800] ------- [15:255 -1:255 32 0]
r 1.708788167 _27_ RTR --- 40 message 32 [0 ffffffff f 800] ------- [15:255 -1:255 32 0]
r 1.708788192 _16_ RTR --- 40 message 32 [0 ffffffff f 800] ------- [15:255 -1:255 32 0]
r 1.708788246 _37_ RTR --- 40 message 32 [0 ffffffff f 800] ------- [15:255 -1:255 32 0]
s 1.724169844 _11_ RTR --- 42 message 32 [0 0 0 0] ------- [11:255 -1:255 32 0]
s 1.724244844 _11_ MAC --- 42 message 84 [0 ffffffff b 800] ------- [11:255 -1:255 32 0]
r 1.724917227 _15_ MAC --- 42 message 32 [0 ffffffff b 800] ------- [11:255 -1:255 32 0]
r 1.724917228 _16_ MAC --- 42 message 32 [0 ffffffff b 800] ------- [11:255 -1:255 32 0]
r 1.724917268 _29_ MAC --- 42 message 32 [0 ffffffff b 800] ------- [11:255 -1:255 32 0]
r 1.724917287 _36_ MAC --- 42 message 32 [0 ffffffff b 800] ------- [11:255 -1:255 32 0]
r 1.724917439 _5_ MAC --- 42 message 32 [0 ffffffff b 800] ------- [11:255 -1:255 32 0]
r 1.724917445 _40_ MAC --- 42 message 32 [0 ffffffff b 800] ------- [11:255 -1:255 32 0]
r 1.724917473 _3_ MAC --- 42 message 32 [0 ffffffff b 800] ------- [11:255 -1:255 32 0]
r 1.724917536 _12_ MAC --- 42 message 32 [0 ffffffff b 800] ------- [11:255 -1:255 32 0]
r 1.724917606 _37_ MAC --- 42 message 32 [0 ffffffff b 800] ------- [11:255 -1:255 32 0]
r 1.724917647 _31_ MAC --- 42 message 32 [0 ffffffff b 800] ------- [11:255 -1:255 32 0]
r 1.724917659 _10_ MAC --- 42 message 32 [0 ffffffff b 800] ------- [11:255 -1:255 32 0]
r 1.724942227 _15_ RTR --- 42 message 32 [0 ffffffff b 800] ------- [11:255 -1:255 32 0]
r 1.724942228 _16_ RTR --- 42 message 32 [0 ffffffff b 800] ------- [11:255 -1:255 32 0]
r 1.724942268 _29_ RTR --- 42 message 32 [0 ffffffff b 800] ------- [11:255 -1:255 32 0]
r 1.724942287 _36_ RTR --- 42 message 32 [0 ffffffff b 800] ------- [11:255 -1:255 32 0]
r 1.724942439 _5_ RTR --- 42 message 32 [0 ffffffff b 800] ------- [11:255 -1:255 32 0]
r 1.724942445 _40_ RTR --- 42 message 32 [0 ffffffff b 800] ------- [11:255 -1:255 32 0]
r 1.724942473 _3_ RTR --- 42 message 32 [0 ffffffff b 800] ------- [11:255 -1:255 32 0]
r 1.724942536 _12_ RTR --- 42 message 32 [0 ffffffff b 800] ------- [11:255 -1:255 32 0]
r 1.724942606 _37_ RTR --- 42 message 32 [0 ffffffff b 800] ------- [11:255 -1:255 32 0]
r 1.724942647 _31_ RTR --- 42 message 32 [0 ffffffff b 800] ------- [11:255 -1:255 32 0]
r 1.724942659 _10_ RTR --- 42 message 32 [0 ffffffff b 800] ------- [11:255 -1:255 32 0]
s 1.727514328 _0_ RTR --- 41 message 32 [0 0 0 0] ------- [0:255 -1:255 32 0]
s 1.727589328 _0_ MAC --- 41 message 84 [0 ffffffff 0 800] ------- [0:255 -1:255 32 0]
r 1.728261685 _17_ MAC --- 41 message 32 [0 ffffffff 0 800] ------- [0:255 -1:255 32 0]
r 1.728261722 _47_ MAC --- 41 message 32 [0 ffffffff 0 800] ------- [0:255 -1:255 32 0]
r 1.728261766 _7_ MAC --- 41 message 32 [0 ffffffff 0 800] ------- [0:255 -1:255 32 0]
r 1.728261770 _26_ MAC --- 41 message 32 [0 ffffffff 0 800] ------- [0:255 -1:255 32 0]
r 1.728261879 _49_ MAC --- 41 message 32 [0 ffffffff 0 800] ------- [0:255 -1:255 32 0]
r 1.728261921 _19_ MAC --- 41 message 32 [0 ffffffff 0 800] ------- [0:255 -1:255 32 0]
r 1.728261934 _2_ MAC --- 41 message 32 [0 ffffffff 0 800] ------- [0:255 -1:255 32 0]
r 1.728262055 _14_ MAC --- 41 message 32 [0 ffffffff 0 800] ------- [0:255 -1:255 32 0]
r 1.728262101 _9_ MAC --- 41 message 32 [0 ffffffff 0 800] ------- [0:255 -1:255 32 0]
r 1.728262104 _43_ MAC --- 41 message 32 [0 ffffffff 0 800] ------- [0:255 -1:255 32 0]
r 1.728262116 _8_ MAC --- 41 message 32 [0 ffffffff 0 800] ------- [0:255 -1:255 32 0]
r 1.728262121 _20_ MAC --- 41 message 32 [0 ffffffff 0 800] ------- [0:255 -1:255 32 0]
r 1.728262138 _24_ MAC --- 41 message 32 [0 ffffffff 0 800] ------- [0:255 -1:255 32 0]
r 1.728262148 _37_ MAC --- 41 message 32 [0 ffffffff 0 800] ------- [0:255 -1:255 32 0]
r 1.728286685 _17_ RTR --- 41 message 32 [0 ffffffff 0 800] ------- [0:255 -1:255 32 0]
r 1.728286722 _47_ RTR --- 41 message 32 [0 ffffffff 0 800] ------- [0:255 -1:255 32 0]
r 1.728286766 _7_ RTR --- 41 message 32 [0 ffffffff 0 800] ------- [0:255 -1:255 32 0]
r 1.728286770 _26_ RTR --- 41 message 32 [0 ffffffff 0 800] ------- [0:255 -1:255 32 0]
r 1.728286879 _49_ RTR --- 41 message 32 [0 ffffffff 0 800] ------- [0:255 -1:255 32 0]
r 1.728286921 _19_ RTR --- 41 message 32 [0 ffffffff 0 800] ------- [0:255 -1:255 32 0]
r 1.728286934 _2_ RTR --- 41 message 32 [0 ffffffff 0 800] ------- [0:255 -1:255 32 0]
r 1.728287055 _14_ RTR --- 41 message 32 [0 ffffffff 0 800] ------- [0:255 -1:255 32 0]
r 1.728287101 _9_ RTR --- 41 message 32 [0 ffffffff 0 800] ------- [0:255 -1:255 32 0]
r 1.728287104 _43_ RTR --- 41 message 32 [0 ffffffff 0 800] ------- [0:255 -1:255 32 0]
r 1.728287116 _8_ RTR --- 41 message 32 [0 ffffffff 0 800] ------- [0:255 -1:255 32 0]
r 1.728287121 _20_ RTR --- 41 message 32 [0 ffffffff 0 800] ------- [0:255 -1:255 32 0]
r 1.728287138 _24_ RTR --- 41 message 32 [0 ffffffff 0 800] ------- [0:255 -1:255 32 0]
r 1.728287148 _37_ RTR --- 41 message 32 [0 ffffffff 0 800] ------- [0:255 -1:255 32 0]
s 1.761694304 _36_ RTR --- 43 message 32 [0 0 0 0] ------- [36:255 -1:255 32 0]
s 1.761769304 _36_ MAC --- 43 message 84 [0 ffffffff 24 800] ------- [36:255 -1:255 32 0]
r 1.762441697 _5_ MAC --- 43 message 32 [0 ffffffff 24 800] ------- [36:255 -1:255 32 0]
r 1.762441748 _11_ MAC --- 43 message 32 [0 ffffffff 24 800] ------- [36:255 -1:255 32 0]
r 1.762441781 _40_ MAC --- 43 message 32 [0 ffffffff 24 800] ------- [36:255 -1:255 32 0]
r 1.762441810 _16_ MAC --- 43 message 32 [0 ffffffff 24 800] ------- [36:255 -1:255 32 0]
r 1.762441929 _15_ MAC --- 43 message 32 [0 ffffffff 24 800] ------- [36:255 -1:255 32 0]
r 1.762442043 _10_ MAC --- 43 message 32 [0 ffffffff 24 800] ------- [36:255 -1:255 32 0]
r 1.762466697 _5_ RTR --- 43 message 32 [0 ffffffff 24 800] ------- [36:255 -1:255 32 0]
r 1.762466748 _11_ RTR --- 43 message 32 [0 ffffffff 24 800] ------- [36:255 -1:255 32 0]
r 1.762466781 _40_ RTR --- 43 message 32 [0 ffffffff 24 800] ------- [36:255 -1:255 32 0]
r 1.762466810 _16_ RTR --- 43 message 32 [0 ffffffff 24 800] ------- [36:255 -1:255 32 0]
r 1.762466929 _15_ RTR --- 43 message 32 [0 ffffffff 24 800] ------- [36:255 -1:255 32 0]
r 1.762467043 _10_ RTR --- 43 message 32 [0 ffffffff 24 800] ------- [36:255 -1:255 32 0]
s 1.777584647 _23_ RTR --- 44 message 32 [0 0 0 0] ------- [23:255 -1:255 32 0]
s 1.777659647 _23_ MAC --- 44 message 84 [0 ffffffff 17 800] ------- [23:255 -1:255 32 0]
r 1.778332085 _28_ MAC --- 44 message 32 [0 ffffffff 17 800] ------- [23:255 -1:255 32 0]
r 1.778332105 _15_ MAC --- 44 message 32 [0 ffffffff 17 800] ------- [23:255 -1:255 32 0]
r 1.778332131 _27_ MAC --- 44 message 32 [0 ffffffff 17 800] ------- [23:255 -1:255 32 0]
r 1.778332147 _46_ MAC --- 44 message 32 [0 ffffffff 17 800] ------- [23:255 -1:255 32 0]
r 1.778332191 _39_ MAC --- 44 message 32 [0 ffffffff 17 800] ------- [23:255 -1:255 32 0]
r 1.778332242 _25_ MAC --- 44 message 32 [0 ffffffff 17 800] ------- [23:255 -1:255 32 0]
r 1.778332251 _3_ MAC --- 44 message 32 [0 ffffffff 17 800] ------- [23:255 -1:255 32 0]
r 1.778332311 _40_ MAC --- 44 message 32 [0 ffffffff 17 800] ------- [23:255 -1:255 32 0]
r 1.778332471 _38_ MAC --- 44 message 32 [0 ffffffff 17 800] ------- [23:255 -1:255 32 0]
r 1.778332471 _45_ MAC --- 44 message 32 [0 ffffffff 17 800] ------- [23:255 -1:255 32 0]
r 1.778357085 _28_ RTR --- 44 message 32 [0 ffffffff 17 800] ------- [23:255 -1:255 32 0]
r 1.778357105 _15_ RTR --- 44 message 32 [0 ffffffff 17 800] ------- [23:255 -1:255 32 0]
r 1.778357131 _27_ RTR --- 44 message 32 [0 ffffffff 17 800] ------- [23:255 -1:255 32 0]
r 1.778357147 _46_ RTR --- 44 message 32 [0 ffffffff 17 800] ------- [23:255 -1:255 32 0]
r 1.778357191 _39_ RTR --- 44 message 32 [0 ffffffff 17 800] ------- [23:255 -1:255 32 0]
r 1.778357242 _25_ RTR --- 44 message 32 [0 ffffffff 17 800] ------- [23:255 -1:255 32 0]
r 1.778357251 _3_ RTR --- 44 message 32 [0 ffffffff 17 800] ------- [23:255 -1:255 32 0]
r 1.778357311 _40_ RTR --- 44 message 32 [0 ffffffff 17 800] ------- [23:255 -1:255 32 0]
r 1.778357471 _38_ RTR --- 44 message 32 [0 ffffffff 17 800] ------- [23:255 -1:255 32 0]
r 1.778357471 _45_ RTR --- 44 message 32 [0 ffffffff 17 800] ------- [23:255 -1:255 32 0]
s 1.787014453 _25_ RTR --- 45 message 32 [0 0 0 0] ------- [25:255 -1:255 32 0]
s 1.787089453 _25_ MAC --- 45 message 84 [0 ffffffff 19 800] ------- [25:255 -1:255 32 0]
r 1.787761817 _46_ MAC --- 45 message 32 [0 ffffffff 19 800] ------- [25:255 -1:255 32 0]
r 1.787761835 _28_ MAC --- 45 message 32 [0 ffffffff 19 800] ------- [25:255 -1:255 32 0]
r 1.787761886 _38_ MAC --- 45 message 32 [0 ffffffff 19 800] ------- [25:255 -1:255 32 0]
r 1.787762048 _23_ MAC --- 45 message 32 [0 ffffffff 19 800] ------- [25:255 -1:255 32 0]
r 1.787762172 _45_ MAC --- 45 message 32 [0 ffffffff 19 800] ------- [25:255 -1:255 32 0]
r 1.787762173 _40_ MAC --- 45 message 32 [0 ffffffff 19 800] ------- [25:255 -1:255 32 0]
r 1.787786817 _46_ RTR --- 45 message 32 [0 ffffffff 19 800] ------- [25:255 -1:255 32 0]
r 1.787786835 _28_ RTR --- 45 message 32 [0 ffffffff 19 800] ------- [25:255 -1:255 32 0]
r 1.787786886 _38_ RTR --- 45 message 32 [0 ffffffff 19 800] ------- [25:255 -1:255 32 0]
r 1.787787048 _23_ RTR --- 45 message 32 [0 ffffffff 19 800] ------- [25:255 -1:255 32 0]
r 1.787787172 _45_ RTR --- 45 message 32 [0 ffffffff 19 800] ------- [25:255 -1:255 32 0]
r 1.787787173 _40_ RTR --- 45 message 32 [0 ffffffff 19 800] ------- [25:255 -1:255 32 0]
s 1.809970285 _18_ RTR --- 46 message 32 [0 0 0 0] ------- [18:255 -1:255 32 0]
s 1.810045285 _18_ MAC --- 46 message 84 [0 ffffffff 12 800] ------- [18:255 -1:255 32 0]
r 1.810717699 _9_ MAC --- 46 message 32 [0 ffffffff 12 800] ------- [18:255 -1:255 32 0]
r 1.810717712 _2_ MAC --- 46 message 32 [0 ffffffff 12 800] ------- [18:255 -1:255 32 0]
r 1.810717735 _4_ MAC --- 46 message 32 [0 ffffffff 12 800] ------- [18:255 -1:255 32 0]
r 1.810717842 _47_ MAC --- 46 message 32 [0 ffffffff 12 800] ------- [18:255 -1:255 32 0]
r 1.810717900 _44_ MAC --- 46 message 32 [0 ffffffff 12 800] ------- [18:255 -1:255 32 0]
r 1.810718093 _24_ MAC --- 46 message 32 [0 ffffffff 12 800] ------- [18:255 -1:255 32 0]
r 1.810742699 _9_ RTR --- 46 message 32 [0 ffffffff 12 800] ------- [18:255 -1:255 32 0]
r 1.810742712 _2_ RTR --- 46 message 32 [0 ffffffff 12 800] ------- [18:255 -1:255 32 0]
r 1.810742735 _4_ RTR --- 46 message 32 [0 ffffffff 12 800] ------- [18:255 -1:255 32 0]
r 1.810742842 _47_ RTR --- 46 message 32 [0 ffffffff 12 800] ------- [18:255 -1:255 32 0]
r 1.810742900 _44_ RTR --- 46 message 32 [0 ffffffff 12 800] ------- [18:255 -1:255 32 0]
r 1.810743093 _24_ RTR --- 46 message 32 [0 ffffffff 12 800] ------- [18:255 -1:255 32 0]
s 1.897164771 _44_ RTR --- 48 message 32 [0 0 0 0] ------- [44:255 -1:255 32 0]
s 1.897221307 _24_ RTR --- 47 message 32 [0 0 0 0] ------- [24:255 -1:255 32 0]
s 1.897239771 _44_ MAC --- 48 message 84 [0 ffffffff 2c 800] ------- [44:255 -1:255 32 0]
r 1.897912161 _2_ MAC --- 48 message 32 [0 ffffffff 2c 800] ------- [44:255 -1:255 32 0]
r 1.897912251 _4_ MAC --- 48 message 32 [0 ffffffff 2c 800] ------- [44:255 -1:255 32 0]
r 1.897912282 _13_ MAC --- 48 message 32 [0 ffffffff 2c 800] ------- [44:255 -1:255 32 0]
r 1.897912287 _32_ MAC --- 48 message 32 [0 ffffffff 2c 800] ------- [44:255 -1:255 32 0]
r 1.897912297 _33_ MAC --- 48 message 32 [0 ffffffff 2c 800] ------- [44:255 -1:255 32 0]
r 1.897912373 _26_ MAC --- 48 message 32 [0 ffffffff 2c 800] ------- [44:255 -1:255 32 0]
r 1.897912386 _18_ MAC --- 48 message 32 [0 ffffffff 2c 800] ------- [44:255 -1:255 32 0]
r 1.897912445 _41_ MAC --- 48 message 32 [0 ffffffff 2c 800] ------- [44:255 -1:255 32 0]
r 1.897912551 _47_ MAC --- 48 message 32 [0 ffffffff 2c 800] ------- [44:255 -1:255 32 0]
r 1.897937161 _2_ RTR --- 48 message 32 [0 ffffffff 2c 800] ------- [44:255 -1:255 32 0]
r 1.897937251 _4_ RTR --- 48 message 32 [0 ffffffff 2c 800] ------- [44:255 -1:255 32 0]
r 1.897937282 _13_ RTR --- 48 message 32 [0 ffffffff 2c 800] ------- [44:255 -1:255 32 0]
r 1.897937287 _32_ RTR --- 48 message 32 [0 ffffffff 2c 800] ------- [44:255 -1:255 32 0]
r 1.897937297 _33_ RTR --- 48 message 32 [0 ffffffff 2c 800] ------- [44:255 -1:255 32 0]
r 1.897937373 _26_ RTR --- 48 message 32 [0 ffffffff 2c 800] ------- [44:255 -1:255 32 0]
r 1.897937386 _18_ RTR --- 48 message 32 [0 ffffffff 2c 800] ------- [44:255 -1:255 32 0]
r 1.897937445 _41_ RTR --- 48 message 32 [0 ffffffff 2c 800] ------- [44:255 -1:255 32 0]
r 1.897937551 _47_ RTR --- 48 message 32 [0 ffffffff 2c 800] ------- [44:255 -1:255 32 0]
s 1.898327046 _24_ MAC --- 47 message 84 [0 ffffffff 18 800] ------- [24:255 -1:255 32 0]
r 1.898999341 _30_ MAC --- 47 message 32 [0 ffffffff 18 800] ------- [24:255 -1:255 32 0]
r 1.898999359 _49_ MAC --- 47 message 32 [0 ffffffff 18 800] ------- [24:255 -1:255 32 0]
r 1.898999440 _9_ MAC --- 47 message 32 [0 ffffffff 18 800] ------- [24:255 -1:255 32 0]
r 1.898999602 _47_ MAC --- 47 message 32 [0 ffffffff 18 800] ------- [24:255 -1:255 32 0]
r 1.898999644 _8_ MAC --- 47 message 32 [0 ffffffff 18 800] ------- [24:255 -1:255 32 0]
r 1.898999849 _7_ MAC --- 47 message 32 [0 ffffffff 18 800] ------- [24:255 -1:255 32 0]
r 1.898999854 _18_ MAC --- 47 message 32 [0 ffffffff 18 800] ------- [24:255 -1:255 32 0]
r 1.898999856 _0_ MAC --- 47 message 32 [0 ffffffff 18 800] ------- [24:255 -1:255 32 0]
r 1.899024341 _30_ RTR --- 47 message 32 [0 ffffffff 18 800] ------- [24:255 -1:255 32 0]
r 1.899024359 _49_ RTR --- 47 message 32 [0 ffffffff 18 800] ------- [24:255 -1:255 32 0]
r 1.899024440 _9_ RTR --- 47 message 32 [0 ffffffff 18 800] ------- [24:255 -1:255 32 0]
r 1.899024602 _47_ RTR --- 47 message 32 [0 ffffffff 18 800] ------- [24:255 -1:255 32 0]
r 1.899024644 _8_ RTR --- 47 message 32 [0 ffffffff 18 800] ------- [24:255 -1:255 32 0]
r 1.899024849 _7_ RTR --- 47 message 32 [0 ffffffff 18 800] ------- [24:255 -1:255 32 0]
r 1.899024854 _18_ RTR --- 47 message 32 [0 ffffffff 18 800] ------- [24:255 -1:255 32 0]
r 1.899024856 _0_ RTR --- 47 message 32 [0 ffffffff 18 800] ------- [24:255 -1:255 32 0]
s 1.957064453 _49_ RTR --- 49 message 32 [0 0 0 0] ------- [49:255 -1:255 32 0]
s 1.957139453 _49_ MAC --- 49 message 84 [0 ffffffff 31 800] ------- [49:255 -1:255 32 0]
r 1.957811766 _24_ MAC --- 49 message 32 [0 ffffffff 31 800] ------- [49:255 -1:255 32 0]
r 1.957811814 _30_ MAC --- 49 message 32 [0 ffffffff 31 800] ------- [49:255 -1:255 32 0]
r 1.957811858 _8_ MAC --- 49 message 32 [0 ffffffff 31 800] ------- [49:255 -1:255 32 0]
r 1.957811900 _47_ MAC --- 49 message 32 [0 ffffffff 31 800] ------- [49:255 -1:255 32 0]
r 1.957811945 _7_ MAC --- 49 message 32 [0 ffffffff 31 800] ------- [49:255 -1:255 32 0]
r 1.957811988 _9_ MAC --- 49 message 32 [0 ffffffff 31 800] ------- [49:255 -1:255 32 0]
r 1.957812005 _0_ MAC --- 49 message 32 [0 ffffffff 31 800] ------- [49:255 -1:255 32 0]
r 1.957812154 _43_ MAC --- 49 message 32 [0 ffffffff 31 800] ------- [49:255 -1:255 32 0]
r 1.957836766 _24_ RTR --- 49 message 32 [0 ffffffff 31 800] ------- [49:255 -1:255 32 0]
r 1.957836814 _30_ RTR --- 49 message 32 [0 ffffffff 31 800] ------- [49:255 -1:255 32 0]
r 1.957836858 _8_ RTR --- 49 message 32 [0 ffffffff 31 800] ------- [49:255 -1:255 32 0]
r 1.957836900 _47_ RTR --- 49 message 32 [0 ffffffff 31 800] ------- [49:255 -1:255 32 0]
r 1.957836945 _7_ RTR --- 49 message 32 [0 ffffffff 31 800] ------- [49:255 -1:255 32 0]
r 1.957836988 _9_ RTR --- 49 message 32 [0 ffffffff 31 800] ------- [49:255 -1:255 32 0]
r 1.957837005 _0_ RTR --- 49 message 32 [0 ffffffff 31 800] ------- [49:255 -1:255 32 0]
r 1.957837154 _43_ RTR --- 49 message 32 [0 ffffffff 31 800] ------- [49:255 -1:255 32 0]
s 2.000000000 _23_ AGT --- 50 tcp 40 [0 0 0 0] ------- [23:0 3:0 32 0] [0 0] 0 0
r 2.000000000 _23_ RTR --- 50 tcp 40 [0 0 0 0] ------- [23:0 3:0 32 0] [0 0] 0 0
s 2.000000000 _23_ RTR --- 50 tcp 60 [0 0 0 0] ------- [23:0 3:0 32 3] [0 0] 0 0
s 2.000055000 _23_ MAC --- 0 ARP 80 [0 ffffffff 17 806] ------- [REQUEST 23/23 0/3]
r 2.000695437 _28_ MAC --- 0 ARP 28 [0 ffffffff 17 806] ------- [REQUEST 23/23 0/3]
r 2.000695458 _15_ MAC --- 0 ARP 28 [0 ffffffff 17 806] ------- [REQUEST 23/23 0/3]
r 2.000695484 _27_ MAC --- 0 ARP 28 [0 ffffffff 17 806] ------- [REQUEST 23/23 0/3]
r 2.000695500 _46_ MAC --- 0 ARP 28 [0 ffffffff 17 806] ------- [REQUEST 23/23 0/3]
r 2.000695543 _39_ MAC --- 0 ARP 28 [0 ffffffff 17 806] ------- [REQUEST 23/23 0/3]
r 2.000695595 _25_ MAC --- 0 ARP 28 [0 ffffffff 17 806] ------- [REQUEST 23/23 0/3]
r 2.000695604 _3_ MAC --- 0 ARP 28 [0 ffffffff 17 806] ------- [REQUEST 23/23 0/3]
r 2.000695664 _40_ MAC --- 0 ARP 28 [0 ffffffff 17 806] ------- [REQUEST 23/23 0/3]
r 2.000695823 _38_ MAC --- 0 ARP 28 [0 ffffffff 17 806] ------- [REQUEST 23/23 0/3]
r 2.000695823 _45_ MAC --- 0 ARP 28 [0 ffffffff 17 806] ------- [REQUEST 23/23 0/3]
s 2.000750604 _3_ MAC --- 0 RTS 44 [4fe 17 3 0]
r 2.001103208 _23_ MAC --- 0 RTS 44 [4fe 17 3 0]
s 2.001113208 _23_ MAC --- 0 CTS 38 [3c4 3 0 0]
r 2.001417812 _3_ MAC --- 0 CTS 38 [3c4 3 0 0]
s 2.001427812 _3_ MAC --- 0 ARP 80 [13a 17 3 806] ------- [REPLY 3/3 23/23]
r 2.002068416 _23_ MAC --- 0 ARP 28 [13a 17 3 806] ------- [REPLY 3/3 23/23]
s 2.002078416 _23_ MAC --- 0 ACK 38 [0 3 0 0]
r 2.002383020 _3_ MAC --- 0 ACK 38 [0 3 0 0]
s 2.002452416 _23_ MAC --- 0 RTS 44 [5fe 3 17 0]
r 2.002805020 _3_ MAC --- 0 RTS 44 [5fe 3 17 0]
s 2.002815020 _3_ MAC --- 0 CTS 38 [4c4 17 0 0]
r 2.003119624 _23_ MAC --- 0 CTS 38 [4c4 17 0 0]
s 2.003129624 _23_ MAC --- 50 tcp 112 [13a 3 17 800] ------- [23:0 3:0 32 3] [0 0] 0 0
r 2.004026228 _3_ MAC --- 50 tcp 60 [13a 3 17 800] ------- [23:0 3:0 32 3] [0 0] 1 0
s 2.004036228 _3_ MAC --- 0 ACK 38 [0 17 0 0]
r 2.004051228 _3_ AGT --- 50 tcp 60 [13a 3 17 800] ------- [23:0 3:0 32 3] [0 0] 1 0
s 2.004051228 _3_ AGT --- 51 ack 40 [0 0 0 0] ------- [3:0 23:0 32 0] [0 0] 0 0
r 2.004051228 _3_ RTR --- 51 ack 40 [0 0 0 0] ------- [3:0 23:0 32 0] [0 0] 0 0
s 2.004051228 _3_ RTR --- 51 ack 60 [0 0 0 0] ------- [3:0 23:0 32 23] [0 0] 0 0
r 2.004340832 _23_ MAC --- 0 ACK 38 [0 17 0 0]
s 2.004890228 _3_ MAC --- 0 RTS 44 [5fe 17 3 0]
r 2.005242832 _23_ MAC --- 0 RTS 44 [5fe 17 3 0]
s 2.005252832 _23_ MAC --- 0 CTS 38 [4c4 3 0 0]
r 2.005557437 _3_ MAC --- 0 CTS 38 [4c4 3 0 0]
s 2.005567437 _3_ MAC --- 51 ack 112 [13a 17 3 800] ------- [3:0 23:0 32 23] [0 0] 0 0
r 2.006464041 _23_ MAC --- 51 ack 60 [13a 17 3 800] ------- [3:0 23:0 32 23] [0 0] 1 0
s 2.006474041 _23_ MAC --- 0 ACK 38 [0 3 0 0]
r 2.006489041 _23_ AGT --- 51 ack 60 [13a 17 3 800] ------- [3:0 23:0 32 23] [0 0] 1 0
s 2.006489041 _23_ AGT --- 52 tcp 1040 [0 0 0 0] ------- [23:0 3:0 32 0] [1 0] 0 0
r 2.006489041 _23_ RTR --- 52 tcp 1040 [0 0 0 0] ------- [23:0 3:0 32 0] [1 0] 0 0
s 2.006489041 _23_ RTR --- 52 tcp 1060 [0 0 0 0] ------- [23:0 3:0 32 3] [1 0] 0 0
s 2.006489041 _23_ AGT --- 53 tcp 1040 [0 0 0 0] ------- [23:0 3:0 32 0] [2 0] 0 0
r 2.006489041 _23_ RTR --- 53 tcp 1040 [0 0 0 0] ------- [23:0 3:0 32 0] [2 0] 0 0
s 2.006489041 _23_ RTR --- 53 tcp 1060 [0 0 0 0] ------- [23:0 3:0 32 3] [2 0] 0 0
r 2.006778645 _3_ MAC --- 0 ACK 38 [0 3 0 0]
s 2.007308041 _23_ MAC --- 0 RTS 44 [253e 3 17 0]
r 2.007660645 _3_ MAC --- 0 RTS 44 [253e 3 17 0]
s 2.007670645 _3_ MAC --- 0 CTS 38 [2404 17 0 0]
r 2.007975249 _23_ MAC --- 0 CTS 38 [2404 17 0 0]
s 2.007985249 _23_ MAC --- 52 tcp 1112 [13a 3 17 800] ------- [23:0 3:0 32 3] [1 0] 0 0
r 2.016881853 _3_ MAC --- 52 tcp 1060 [13a 3 17 800] ------- [23:0 3:0 32 3] [1 0] 1 0
s 2.016891853 _3_ MAC --- 0 ACK 38 [0 17 0 0]
r 2.016906853 _3_ AGT --- 52 tcp 1060 [13a 3 17 800] ------- [23:0 3:0 32 3] [1 0] 1 0
s 2.016906853 _3_ AGT --- 54 ack 40 [0 0 0 0] ------- [3:0 23:0 32 0] [1 0] 0 0
r 2.016906853 _3_ RTR --- 54 ack 40 [0 0 0 0] ------- [3:0 23:0 32 0] [1 0] 0 0
s 2.016906853 _3_ RTR --- 54 ack 60 [0 0 0 0] ------- [3:0 23:0 32 23] [1 0] 0 0
r 2.017196457 _23_ MAC --- 0 ACK 38 [0 17 0 0]
s 2.017365853 _3_ MAC --- 0 RTS 44 [5fe 17 3 0]
r 2.017718457 _23_ MAC --- 0 RTS 44 [5fe 17 3 0]
s 2.017728457 _23_ MAC --- 0 CTS 38 [4c4 3 0 0]
r 2.018033061 _3_ MAC --- 0 CTS 38 [4c4 3 0 0]
s 2.018043061 _3_ MAC --- 54 ack 112 [13a 17 3 800] ------- [3:0 23:0 32 23] [1 0] 0 0
r 2.018939665 _23_ MAC --- 54 ack 60 [13a 17 3 800] ------- [3:0 23:0 32 23] [1 0] 1 0
s 2.018949665 _23_ MAC --- 0 ACK 38 [0 3 0 0]
r 2.018964665 _23_ AGT --- 54 ack 60 [13a 17 3 800] ------- [3:0 23:0 32 23] [1 0] 1 0
s 2.018964665 _23_ AGT --- 55 tcp 1040 [0 0 0 0] ------- [23:0 3:0 32 0] [3 0] 0 0
r 2.018964665 _23_ RTR --- 55 tcp 1040 [0 0 0 0] ------- [23:0 3:0 32 0] [3 0] 0 0
s 2.018964665 _23_ RTR --- 55 tcp 1060 [0 0 0 0] ------- [23:0 3:0 32 3] [3 0] 0 0
s 2.018964665 _23_ AGT --- 56 tcp 1040 [0 0 0 0] ------- [23:0 3:0 32 0] [4 0] 0 0
r 2.018964665 _23_ RTR --- 56 tcp 1040 [0 0 0 0] ------- [23:0 3:0 32 0] [4 0] 0 0
s 2.018964665 _23_ RTR --- 56 tcp 1060 [0 0 0 0] ------- [23:0 3:0 32 3] [4 0] 0 0
r 2.019254269 _3_ MAC --- 0 ACK 38 [0 3 0 0]
s 2.019783665 _23_ MAC --- 0 RTS 44 [253e 3 17 0]
r 2.020136269 _3_ MAC --- 0 RTS 44 [253e 3 17 0]
s 2.020146269 _3_ MAC --- 0 CTS 38 [2404 17 0 0]
r 2.020450873 _23_ MAC --- 0 CTS 38 [2404 17 0 0]
s 2.020460873 _23_ MAC --- 53 tcp 1112 [13a 3 17 800] ------- [23:0 3:0 32 3] [2 0] 0 0
r 2.029357477 _3_ MAC --- 53 tcp 1060 [13a 3 17 800] ------- [23:0 3:0 32 3] [2 0] 1 0
s 2.029367477 _3_ MAC --- 0 ACK 38 [0 17 0 0]
r 2.029382477 _3_ AGT --- 53 tcp 1060 [13a 3 17 800] ------- [23:0 3:0 32 3] [2 0] 1 0
s 2.029382477 _3_ AGT --- 57 ack 40 [0 0 0 0] ------- [3:0 23:0 32 0] [2 0] 0 0
r 2.029382477 _3_ RTR --- 57 ack 40 [0 0 0 0] ------- [3:0 23:0 32 0] [2 0] 0 0
s 2.029382477 _3_ RTR --- 57 ack 60 [0 0 0 0] ------- [3:0 23:0 32 23] [2 0] 0 0
r 2.029672081 _23_ MAC --- 0 ACK 38 [0 17 0 0]
s 2.029741477 _3_ MAC --- 0 RTS 44 [5fe 17 3 0]
r 2.030094081 _23_ MAC --- 0 RTS 44 [5fe 17 3 0]
s 2.030104081 _23_ MAC --- 0 CTS 38 [4c4 3 0 0]
r 2.030408685 _3_ MAC --- 0 CTS 38 [4c4 3 0 0]
s 2.030418685 _3_ MAC --- 57 ack 112 [13a 17 3 800] ------- [3:0 23:0 32 23] [2 0] 0 0
r 2.031315289 _23_ MAC --- 57 ack 60 [13a 17 3 800] ------- [3:0 23:0 32 23] [2 0] 1 0
s 2.031325289 _23_ MAC --- 0 ACK 38 [0 3 0 0]
r 2.031340289 _23_ AGT --- 57 ack 60 [13a 17 3 800] ------- [3:0 23:0 32 23] [2 0] 1 0
s 2.031340289 _23_ AGT --- 58 tcp 1040 [0 0 0 0] ------- [23:0 3:0 32 0] [5 0] 0 0
r 2.031340289 _23_ RTR --- 58 tcp 1040 [0 0 0 0] ------- [23:0 3:0 32 0] [5 0] 0 0
s 2.031340289 _23_ RTR --- 58 tcp 1060 [0 0 0 0] ------- [23:0 3:0 32 3] [5 0] 0 0
s 2.031340289 _23_ AGT --- 59 tcp 1040 [0 0 0 0] ------- [23:0 3:0 32 0] [6 0] 0 0
r 2.031340289 _23_ RTR --- 59 tcp 1040 [0 0 0 0] ------- [23:0 3:0 32 0] [6 0] 0 0
s 2.031340289 _23_ RTR --- 59 tcp 1060 [0 0 0 0] ------- [23:0 3:0 32 3] [6 0] 0 0
r 2.031629893 _3_ MAC --- 0 ACK 38 [0 3 0 0]
s 2.032179289 _23_ MAC --- 0 RTS 44 [253e 3 17 0]
r 2.032531893 _3_ MAC --- 0 RTS 44 [253e 3 17 0]
s 2.032541893 _3_ MAC --- 0 CTS 38 [2404 17 0 0]
r 2.032846497 _23_ MAC --- 0 CTS 38 [2404 17 0 0]
s 2.032856497 _23_ MAC --- 55 tcp 1112 [13a 3 17 800] ------- [23:0 3:0 32 3] [3 0] 0 0
r 2.041753102 _3_ MAC --- 55 tcp 1060 [13a 3 17 800] ------- [23:0 3:0 32 3] [3 0] 1 0
s 2.041763102 _3_ MAC --- 0 ACK 38 [0 17 0 0]
r 2.041778102 _3_ AGT --- 55 tcp 1060 [13a 3 17 800] ------- [23:0 3:0 32 3] [3 0] 1 0
s 2.041778102 _3_ AGT --- 60 ack 40 [0 0 0 0] ------- [3:0 23:0 32 0] [3 0] 0 0
r 2.041778102 _3_ RTR --- 60 ack 40 [0 0 0 0] ------- [3:0 23:0 32 0] [3 0] 0 0
s 2.041778102 _3_ RTR --- 60 ack 60 [0 0 0 0] ------- [3:0 23:0 32 23] [3 0] 0 0
r 2.042067706 _23_ MAC --- 0 ACK 38 [0 17 0 0]
s 2.042537102 _3_ MAC --- 0 RTS 44 [5fe 17 3 0]
r 2.042889706 _23_ MAC --- 0 RTS 44 [5fe 17 3 0]
s 2.042899706 _23_ MAC --- 0 CTS 38 [4c4 3 0 0]
r 2.043204310 _3_ MAC --- 0 CTS 38 [4c4 3 0 0]
s 2.043214310 _3_ MAC --- 60 ack 112 [13a 17 3 800] ------- [3:0 23:0 32 23] [3 0] 0 0
r 2.044110914 _23_ MAC --- 60 ack 60 [13a 17 3 800] ------- [3:0 23:0 32 23] [3 0] 1 0
s 2.044120914 _23_ MAC --- 0 ACK 38 [0 3 0 0]
r 2.044135914 _23_ AGT --- 60 ack 60 [13a 17 3 800] ------- [3:0 23:0 32 23] [3 0] 1 0
s 2.044135914 _23_ AGT --- 61 tcp 1040 [0 0 0 0] ------- [23:0 3:0 32 0] [7 0] 0 0
r 2.044135914 _23_ RTR --- 61 tcp 1040 [0 0 0 0] ------- [23:0 3:0 32 0] [7 0] 0 0
s 2.044135914 _23_ RTR --- 61 tcp 1060 [0 0 0 0] ------- [23:0 3:0 32 3] [7 0] 0 0
s 2.044135914 _23_ AGT --- 62 tcp 1040 [0 0 0 0] ------- [23:0 3:0 32 0] [8 0] 0 0
r 2.044135914 _23_ RTR --- 62 tcp 1040 [0 0 0 0] ------- [23:0 3:0 32 0] [8 0] 0 0
s 2.044135914 _23_ RTR --- 62 tcp 1060 [0 0 0 0] ------- [23:0 3:0 32 3] [8 0] 0 0
r 2.044425518 _3_ MAC --- 0 ACK 38 [0 3 0 0]
s 2.044634914 _23_ MAC --- 0 RTS 44 [253e 3 17 0]
r 2.044987518 _3_ MAC --- 0 RTS 44 [253e 3 17 0]
s 2.044997518 _3_ MAC --- 0 CTS 38 [2404 17 0 0]
r 2.045302122 _23_ MAC --- 0 CTS 38 [2404 17 0 0]
s 2.045312122 _23_ MAC --- 56 tcp 1112 [13a 3 17 800] ------- [23:0 3:0 32 3] [4 0] 0 0
r 2.054208726 _3_ MAC --- 56 tcp 1060 [13a 3 17 800] ------- [23:0 3:0 32 3] [4 0] 1 0
s 2.054218726 _3_ MAC --- 0 ACK 38 [0 17 0 0]
r 2.054233726 _3_ AGT --- 56 tcp 1060 [13a 3 17 800] ------- [23:0 3:0 32 3] [4 0] 1 0
s 2.054233726 _3_ AGT --- 63 ack 40 [0 0 0 0] ------- [3:0 23:0 32 0] [4 0] 0 0
r 2.054233726 _3_ RTR --- 63 ack 40 [0 0 0 0] ------- [3:0 23:0 32 0] [4 0] 0 0
s 2.054233726 _3_ RTR --- 63 ack 60 [0 0 0 0] ------- [3:0 23:0 32 23] [4 0] 0 0
r 2.054523330 _23_ MAC --- 0 ACK 38 [0 17 0 0]
s 2.054632726 _3_ MAC --- 0 RTS 44 [5fe 17 3 0]
r 2.054985330 _23_ MAC --- 0 RTS 44 [5fe 17 3 0]
s 2.054995330 _23_ MAC --- 0 CTS 38 [4c4 3 0 0]
r 2.055299934 _3_ MAC --- 0 CTS 38 [4c4 3 0 0]
s 2.055309934 _3_ MAC --- 63 ack 112 [13a 17 3 800] ------- [3:0 23:0 32 23] [4 0] 0 0
r 2.056206538 _23_ MAC --- 63 ack 60 [13a 17 3 800] ------- [3:0 23:0 32 23] [4 0] 1 0
s 2.056216538 _23_ MAC --- 0 ACK 38 [0 3 0 0]
r 2.056231538 _23_ AGT --- 63 ack 60 [13a 17 3 800] ------- [3:0 23:0 32 23] [4 0] 1 0
r 2.056521142 _3_ MAC --- 0 ACK 38 [0 3 0 0]
s 2.056670538 _23_ MAC --- 0 RTS 44 [253e 3 17 0]
r 2.057023142 _3_ MAC --- 0 RTS 44 [253e 3 17 0]
s 2.057033142 _3_ MAC --- 0 CTS 38 [2404 17 0 0]
r 2.057337746 _23_ MAC --- 0 CTS 38 [2404 17 0 0]
s 2.057347746 _23_ MAC --- 58 tcp 1112 [13a 3 17 800] ------- [23:0 3:0 32 3] [5 0] 0 0
r 2.066244350 _3_ MAC --- 58 tcp 1060 [13a 3 17 800] ------- [23:0 3:0 32 3] [5 0] 1 0
s 2.066254350 _3_ MAC --- 0 ACK 38 [0 17 0 0]
r 2.066269350 _3_ AGT --- 58 tcp 1060 [13a 3 17 800] ------- [23:0 3:0 32 3] [5 0] 1 0
s 2.066269350 _3_ AGT --- 64 ack 40 [0 0 0 0] ------- [3:0 23:0 32 0] [5 0] 0 0
r 2.066269350 _3_ RTR --- 64 ack 40 [0 0 0 0] ------- [3:0 23:0 32 0] [5 0] 0 0
s 2.066269350 _3_ RTR --- 64 ack 60 [0 0 0 0] ------- [3:0 23:0 32 23] [5 0] 0 0
r 2.066558954 _23_ MAC --- 0 ACK 38 [0 17 0 0]
s 2.066728350 _3_ MAC --- 0 RTS 44 [5fe 17 3 0]
r 2.067080954 _23_ MAC --- 0 RTS 44 [5fe 17 3 0]
s 2.067090954 _23_ MAC --- 0 CTS 38 [4c4 3 0 0]
r 2.067395558 _3_ MAC --- 0 CTS 38 [4c4 3 0 0]
s 2.067405558 _3_ MAC --- 64 ack 112 [13a 17 3 800] ------- [3:0 23:0 32 23] [5 0] 0 0
r 2.068302162 _23_ MAC --- 64 ack 60 [13a 17 3 800] ------- [3:0 23:0 32 23] [5 0] 1 0
s 2.068312162 _23_ MAC --- 0 ACK 38 [0 3 0 0]
r 2.068327162 _23_ AGT --- 64 ack 60 [13a 17 3 800] ------- [3:0 23:0 32 23] [5 0] 1 0
r 2.068616766 _3_ MAC --- 0 ACK 38 [0 3 0 0]
s 2.069046162 _23_ MAC --- 0 RTS 44 [253e 3 17 0]
r 2.069398766 _3_ MAC --- 0 RTS 44 [253e 3 17 0]
s 2.069408766 _3_ MAC --- 0 CTS 38 [2404 17 0 0]
r 2.069713371 _23_ MAC --- 0 CTS 38 [2404 17 0 0]
s 2.069723371 _23_ MAC --- 59 tcp 1112 [13a 3 17 800] ------- [23:0 3:0 32 3] [6 0] 0 0
r 2.078619975 _3_ MAC --- 59 tcp 1060 [13a 3 17 800] ------- [23:0 3:0 32 3] [6 0] 1 0
s 2.078629975 _3_ MAC --- 0 ACK 38 [0 17 0 0]
r 2.078644975 _3_ AGT --- 59 tcp 1060 [13a 3 17 800] ------- [23:0 3:0 32 3] [6 0] 1 0
s 2.078644975 _3_ AGT --- 65 ack 40 [0 0 0 0] ------- [3:0 23:0 32 0] [6 0] 0 0
r 2.078644975 _3_ RTR --- 65 ack 40 [0 0 0 0] ------- [3:0 23:0 32 0] [6 0] 0 0
s 2.078644975 _3_ RTR --- 65 ack 60 [0 0 0 0] ------- [3:0 23:0 32 23] [6 0] 0 0
r 2.078934579 _23_ MAC --- 0 ACK 38 [0 17 0 0]
s 2.079043975 _3_ MAC --- 0 RTS 44 [5fe 17 3 0]
r 2.079396579 _23_ MAC --- 0 RTS 44 [5fe 17 3 0]
s 2.079406579 _23_ MAC --- 0 CTS 38 [4c4 3 0 0]
r 2.079711183 _3_ MAC --- 0 CTS 38 [4c4 3 0 0]
s 2.079721183 _3_ MAC --- 65 ack 112 [13a 17 3 800] ------- [3:0 23:0 32 23] [6 0] 0 0
r 2.080617787 _23_ MAC --- 65 ack 60 [13a 17 3 800] ------- [3:0 23:0 32 23] [6 0] 1 0
s 2.080627787 _23_ MAC --- 0 ACK 38 [0 3 0 0]
r 2.080642787 _23_ AGT --- 65 ack 60 [13a 17 3 800] ------- [3:0 23:0 32 23] [6 0] 1 0
r 2.080932391 _3_ MAC --- 0 ACK 38 [0 3 0 0]
s 2.081061787 _23_ MAC --- 0 RTS 44 [253e 3 17 0]
r 2.081414391 _3_ MAC --- 0 RTS 44 [253e 3 17 0]
s 2.081424391 _3_ MAC --- 0 CTS 38 [2404 17 0 0]
r 2.081728995 _23_ MAC --- 0 CTS 38 [2404 17 0 0]
s 2.081738995 _23_ MAC --- 61 tcp 1112 [13a 3 17 800] ------- [23:0 3:0 32 3] [7 0] 0 0
r 2.090635599 _3_ MAC --- 61 tcp 1060 [13a 3 17 800] ------- [23:0 3:0 32 3] [7 0] 1 0
s 2.090645599 _3_ MAC --- 0 ACK 38 [0 17 0 0]
r 2.090660599 _3_ AGT --- 61 tcp 1060 [13a 3 17 800] ------- [23:0 3:0 32 3] [7 0] 1 0
s 2.090660599 _3_ AGT --- 66 ack 40 [0 0 0 0] ------- [3:0 23:0 32 0] [7 0] 0 0
r 2.090660599 _3_ RTR --- 66 ack 40 [0 0 0 0] ------- [3:0 23:0 32 0] [7 0] 0 0
s 2.090660599 _3_ RTR --- 66 ack 60 [0 0 0 0] ------- [3:0 23:0 32 23] [7 0] 0 0
r 2.090950203 _23_ MAC --- 0 ACK 38 [0 17 0 0]
s 2.091479599 _3_ MAC --- 0 RTS 44 [5fe 17 3 0]
s 2.091480203 _23_ MAC --- 0 RTS 44 [253e 3 17 0]
s 2.092406203 _23_ MAC --- 0 RTS 44 [253e 3 17 0]
r 2.092758807 _3_ MAC --- 0 RTS 44 [253e 3 17 0]
s 2.092768807 _3_ MAC --- 0 CTS 38 [2404 17 0 0]
r 2.093073411 _23_ MAC --- 0 CTS 38 [2404 17 0 0]
s 2.093083411 _23_ MAC --- 62 tcp 1112 [13a 3 17 800] ------- [23:0 3:0 32 3] [8 0] 0 0
s 2.100000000 _3_ AGT --- 67 tcp 40 [0 0 0 0] ------- [3:1 37:0 32 0] [0 0] 0 0
r 2.100000000 _3_ RTR --- 67 tcp 40 [0 0 0 0] ------- [3:1 37:0 32 0] [0 0] 0 0
s 2.100000000 _3_ RTR --- 67 tcp 60 [0 0 0 0] ------- [3:1 37:0 32 37] [0 0] 0 0
r 2.101980015 _3_ MAC --- 62 tcp 1060 [13a 3 17 800] ------- [23:0 3:0 32 3] [8 0] 1 0
s 2.101990015 _3_ MAC --- 0 ACK 38 [0 17 0 0]
r 2.102005015 _3_ AGT --- 62 tcp 1060 [13a 3 17 800] ------- [23:0 3:0 32 3] [8 0] 1 0
s 2.102005015 _3_ AGT --- 68 ack 40 [0 0 0 0] ------- [3:0 23:0 32 0] [8 0] 0 0
r 2.102005015 _3_ RTR --- 68 ack 40 [0 0 0 0] ------- [3:0 23:0 32 0] [8 0] 0 0
s 2.102005015 _3_ RTR --- 68 ack 60 [0 0 0 0] ------- [3:0 23:0 32 23] [8 0] 0 0
r 2.102294619 _23_ MAC --- 0 ACK 38 [0 17 0 0]
s 2.103124015 _3_ MAC --- 0 RTS 44 [5fe 17 3 0]
r 2.103476619 _23_ MAC --- 0 RTS 44 [5fe 17 3 0]
s 2.103486619 _23_ MAC --- 0 CTS 38 [4c4 3 0 0]
r 2.103791223 _3_ MAC --- 0 CTS 38 [4c4 3 0 0]
s 2.103801223 _3_ MAC --- 66 ack 112 [13a 17 3 800] ------- [3:0 23:0 32 23] [7 0] 0 0
r 2.104697827 _23_ MAC --- 66 ack 60 [13a 17 3 800] ------- [3:0 23:0 32 23] [7 0] 1 0
s 2.104707827 _23_ MAC --- 0 ACK 38 [0 3 0 0]
r 2.104722827 _23_ AGT --- 66 ack 60 [13a 17 3 800] ------- [3:0 23:0 32 23] [7 0] 1 0
r 2.105012431 _3_ MAC --- 0 ACK 38 [0 3 0 0]
s 2.105662431 _3_ MAC --- 0 ARP 80 [0 ffffffff 3 806] ------- [REQUEST 3/3 0/37]
r 2.106302846 _37_ MAC --- 0 ARP 28 [0 ffffffff 3 806] ------- [REQUEST 3/3 0/37]
r 2.106302908 _27_ MAC --- 0 ARP 28 [0 ffffffff 3 806] ------- [REQUEST 3/3 0/37]
r 2.106302925 _15_ MAC --- 0 ARP 28 [0 ffffffff 3 806] ------- [REQUEST 3/3 0/37]
r 2.106302948 _29_ MAC --- 0 ARP 28 [0 ffffffff 3 806] ------- [REQUEST 3/3 0/37]
r 2.106303013 _14_ MAC --- 0 ARP 28 [0 ffffffff 3 806] ------- [REQUEST 3/3 0/37]
r 2.106303035 _23_ MAC --- 0 ARP 28 [0 ffffffff 3 806] ------- [REQUEST 3/3 0/37]
r 2.106303041 _48_ MAC --- 0 ARP 28 [0 ffffffff 3 806] ------- [REQUEST 3/3 0/37]
r 2.106303061 _11_ MAC --- 0 ARP 28 [0 ffffffff 3 806] ------- [REQUEST 3/3 0/37]
r 2.106303223 _19_ MAC --- 0 ARP 28 [0 ffffffff 3 806] ------- [REQUEST 3/3 0/37]
r 2.106303250 _17_ MAC --- 0 ARP 28 [0 ffffffff 3 806] ------- [REQUEST 3/3 0/37]
s 2.106357846 _37_ MAC --- 0 RTS 44 [4fe 3 25 0]
r 2.106710260 _3_ MAC --- 0 RTS 44 [4fe 3 25 0]
s 2.106720260 _3_ MAC --- 0 CTS 38 [3c4 25 0 0]
r 2.107024675 _37_ MAC --- 0 CTS 38 [3c4 25 0 0]
s 2.107034675 _37_ MAC --- 0 ARP 80 [13a 3 25 806] ------- [REPLY 37/37 3/3]
r 2.107675089 _3_ MAC --- 0 ARP 28 [13a 3 25 806] ------- [REPLY 37/37 3/3]
s 2.107685089 _3_ MAC --- 0 ACK 38 [0 25 0 0]
r 2.107989504 _37_ MAC --- 0 ACK 38 [0 25 0 0]
s 2.108459089 _3_ MAC --- 0 RTS 44 [5fe 17 3 0]
r 2.108811693 _23_ MAC --- 0 RTS 44 [5fe 17 3 0]
s 2.108821693 _23_ MAC --- 0 CTS 38 [4c4 3 0 0]
r 2.109126297 _3_ MAC --- 0 CTS 38 [4c4 3 0 0]
s 2.109136297 _3_ MAC --- 68 ack 112 [13a 17 3 800] ------- [3:0 23:0 32 23] [8 0] 0 0
r 2.110032901 _23_ MAC --- 68 ack 60 [13a 17 3 800] ------- [3:0 23:0 32 23] [8 0] 1 0
s 2.110042901 _23_ MAC --- 0 ACK 38 [0 3 0 0]
r 2.110057901 _23_ AGT --- 68 ack 60 [13a 17 3 800] ------- [3:0 23:0 32 23] [8 0] 1 0
r 2.110347505 _3_ MAC --- 0 ACK 38 [0 3 0 0]
s 2.110837505 _3_ MAC --- 0 RTS 44 [5fe 25 3 0]
r 2.111189920 _37_ MAC --- 0 RTS 44 [5fe 25 3 0]
s 2.111199920 _37_ MAC --- 0 CTS 38 [4c4 3 0 0]
r 2.111504334 _3_ MAC --- 0 CTS 38 [4c4 3 0 0]
s 2.111514334 _3_ MAC --- 67 tcp 112 [13a 25 3 800] ------- [3:1 37:0 32 37] [0 0] 0 0
r 2.112410749 _37_ MAC --- 67 tcp 60 [13a 25 3 800] ------- [3:1 37:0 32 37] [0 0] 1 0
s 2.112420749 _37_ MAC --- 0 ACK 38 [0 3 0 0]
r 2.112435749 _37_ AGT --- 67 tcp 60 [13a 25 3 800] ------- [3:1 37:0 32 37] [0 0] 1 0
s 2.112435749 _37_ AGT --- 69 ack 40 [0 0 0 0] ------- [37:0 3:1 32 0] [0 0] 0 0
r 2.112435749 _37_ RTR --- 69 ack 40 [0 0 0 0] ------- [37:0 3:1 32 0] [0 0] 0 0
s 2.112435749 _37_ RTR --- 69 ack 60 [0 0 0 0] ------- [37:0 3:1 32 3] [0 0] 0 0
r 2.112725163 _3_ MAC --- 0 ACK 38 [0 3 0 0]
s 2.112854749 _37_ MAC --- 0 RTS 44 [5fe 3 25 0]
r 2.113207163 _3_ MAC --- 0 RTS 44 [5fe 3 25 0]
s 2.113217163 _3_ MAC --- 0 CTS 38 [4c4 25 0 0]
r 2.113521577 _37_ MAC --- 0 CTS 38 [4c4 25 0 0]
s 2.113531577 _37_ MAC --- 69 ack 112 [13a 3 25 800] ------- [37:0 3:1 32 3] [0 0] 0 0
r 2.114427992 _3_ MAC --- 69 ack 60 [13a 3 25 800] ------- [37:0 3:1 32 3] [0 0] 1 0
s 2.114437992 _3_ MAC --- 0 ACK 38 [0 25 0 0]
r 2.114452992 _3_ AGT --- 69 ack 60 [13a 3 25 800] ------- [37:0 3:1 32 3] [0 0] 1 0
s 2.114452992 _3_ AGT --- 70 tcp 1040 [0 0 0 0] ------- [3:1 37:0 32 0] [1 0] 0 0
r 2.114452992 _3_ RTR --- 70 tcp 1040 [0 0 0 0] ------- [3:1 37:0 32 0] [1 0] 0 0
s 2.114452992 _3_ RTR --- 70 tcp 1060 [0 0 0 0] ------- [3:1 37:0 32 37] [1 0] 0 0
s 2.114452992 _3_ AGT --- 71 tcp 1040 [0 0 0 0] ------- [3:1 37:0 32 0] [2 0] 0 0
r 2.114452992 _3_ RTR --- 71 tcp 1040 [0 0 0 0] ------- [3:1 37:0 32 0] [2 0] 0 0
s 2.114452992 _3_ RTR --- 71 tcp 1060 [0 0 0 0] ------- [3:1 37:0 32 37] [2 0] 0 0
r 2.114742406 _37_ MAC --- 0 ACK 38 [0 25 0 0]
s 2.114971992 _3_ MAC --- 0 RTS 44 [253e 25 3 0]
r 2.115324406 _37_ MAC --- 0 RTS 44 [253e 25 3 0]
s 2.115334406 _37_ MAC --- 0 CTS 38 [2404 3 0 0]
r 2.115638821 _3_ MAC --- 0 CTS 38 [2404 3 0 0]
s 2.115648821 _3_ MAC --- 70 tcp 1112 [13a 25 3 800] ------- [3:1 37:0 32 37] [1 0] 0 0
r 2.124545235 _37_ MAC --- 70 tcp 1060 [13a 25 3 800] ------- [3:1 37:0 32 37] [1 0] 1 0
s 2.124555235 _37_ MAC --- 0 ACK 38 [0 3 0 0]
r 2.124570235 _37_ AGT --- 70 tcp 1060 [13a 25 3 800] ------- [3:1 37:0 32 37] [1 0] 1 0
s 2.124570235 _37_ AGT --- 72 ack 40 [0 0 0 0] ------- [37:0 3:1 32 0] [1 0] 0 0
r 2.124570235 _37_ RTR --- 72 ack 40 [0 0 0 0] ------- [37:0 3:1 32 0] [1 0] 0 0
s 2.124570235 _37_ RTR --- 72 ack 60 [0 0 0 0] ------- [37:0 3:1 32 3] [1 0] 0 0
r 2.124859650 _3_ MAC --- 0 ACK 38 [0 3 0 0]
s 2.125189235 _37_ MAC --- 0 RTS 44 [5fe 3 25 0]
r 2.125541650 _3_ MAC --- 0 RTS 44 [5fe 3 25 0]
s 2.125551650 _3_ MAC --- 0 CTS 38 [4c4 25 0 0]
r 2.125856064 _37_ MAC --- 0 CTS 38 [4c4 25 0 0]
s 2.125866064 _37_ MAC --- 72 ack 112 [13a 3 25 800] ------- [37:0 3:1 32 3] [1 0] 0 0
r 2.126762478 _3_ MAC --- 72 ack 60 [13a 3 25 800] ------- [37:0 3:1 32 3] [1 0] 1 0
s 2.126772478 _3_ MAC --- 0 ACK 38 [0 25 0 0]
r 2.126787478 _3_ AGT --- 72 ack 60 [13a 3 25 800] ------- [37:0 3:1 32 3] [1 0] 1 0
s 2.126787478 _3_ AGT --- 73 tcp 1040 [0 0 0 0] ------- [3:1 37:0 32 0] [3 0] 0 0
r 2.126787478 _3_ RTR --- 73 tcp 1040 [0 0 0 0] ------- [3:1 37:0 32 0] [3 0] 0 0
s 2.126787478 _3_ RTR --- 73 tcp 1060 [0 0 0 0] ------- [3:1 37:0 32 37] [3 0] 0 0
s 2.126787478 _3_ AGT --- 74 tcp 1040 [0 0 0 0] ------- [3:1 37:0 32 0] [4 0] 0 0
r 2.126787478 _3_ RTR --- 74 tcp 1040 [0 0 0 0] ------- [3:1 37:0 32 0] [4 0] 0 0
s 2.126787478 _3_ RTR --- 74 tcp 1060 [0 0 0 0] ------- [3:1 37:0 32 37] [4 0] 0 0
r 2.127076893 _37_ MAC --- 0 ACK 38 [0 25 0 0]
s 2.127226478 _3_ MAC --- 0 RTS 44 [253e 25 3 0]
r 2.127578893 _37_ MAC --- 0 RTS 44 [253e 25 3 0]
s 2.127588893 _37_ MAC --- 0 CTS 38 [2404 3 0 0]
r 2.127893307 _3_ MAC --- 0 CTS 38 [2404 3 0 0]
s 2.127903307 _3_ MAC --- 71 tcp 1112 [13a 25 3 800] ------- [3:1 37:0 32 37] [2 0] 0 0
r 2.136799722 _37_ MAC --- 71 tcp 1060 [13a 25 3 800] ------- [3:1 37:0 32 37] [2 0] 1 0
s 2.136809722 _37_ MAC --- 0 ACK 38 [0 3 0 0]
r 2.136824722 _37_ AGT --- 71 tcp 1060 [13a 25 3 800] ------- [3:1 37:0 32 37] [2 0] 1 0
s 2.136824722 _37_ AGT --- 75 ack 40 [0 0 0 0] ------- [37:0 3:1 32 0] [2 0] 0 0
r 2.136824722 _37_ RTR --- 75 ack 40 [0 0 0 0] ------- [37:0 3:1 32 0] [2 0] 0 0
s 2.136824722 _37_ RTR --- 75 ack 60 [0 0 0 0] ------- [37:0 3:1 32 3] [2 0] 0 0
r 2.137114136 _3_ MAC --- 0 ACK 38 [0 3 0 0]
s 2.137603722 _37_ MAC --- 0 RTS 44 [5fe 3 25 0]
r 2.137956136 _3_ MAC --- 0 RTS 44 [5fe 3 25 0]
s 2.137966136 _3_ MAC --- 0 CTS 38 [4c4 25 0 0]
r 2.138270551 _37_ MAC --- 0 CTS 38 [4c4 25 0 0]
s 2.138280551 _37_ MAC --- 75 ack 112 [13a 3 25 800] ------- [37:0 3:1 32 3] [2 0] 0 0
r 2.139176965 _3_ MAC --- 75 ack 60 [13a 3 25 800] ------- [37:0 3:1 32 3] [2 0] 1 0
s 2.139186965 _3_ MAC --- 0 ACK 38 [0 25 0 0]
r 2.139201965 _3_ AGT --- 75 ack 60 [13a 3 25 800] ------- [37:0 3:1 32 3] [2 0] 1 0
s 2.139201965 _3_ AGT --- 76 tcp 1040 [0 0 0 0] ------- [3:1 37:0 32 0] [5 0] 0 0
r 2.139201965 _3_ RTR --- 76 tcp 1040 [0 0 0 0] ------- [3:1 37:0 32 0] [5 0] 0 0
s 2.139201965 _3_ RTR --- 76 tcp 1060 [0 0 0 0] ------- [3:1 37:0 32 37] [5 0] 0 0
s 2.139201965 _3_ AGT --- 77 tcp 1040 [0 0 0 0] ------- [3:1 37:0 32 0] [6 0] 0 0
r 2.139201965 _3_ RTR --- 77 tcp 1040 [0 0 0 0] ------- [3:1 37:0 32 0] [6 0] 0 0
s 2.139201965 _3_ RTR --- 77 tcp 1060 [0 0 0 0] ------- [3:1 37:0 32 37] [6 0] 0 0
r 2.139491379 _37_ MAC --- 0 ACK 38 [0 25 0 0]
s 2.139620965 _3_ MAC --- 0 RTS 44 [253e 25 3 0]
r 2.139973379 _37_ MAC --- 0 RTS 44 [253e 25 3 0]
s 2.139983379 _37_ MAC --- 0 CTS 38 [2404 3 0 0]
r 2.140287794 _3_ MAC --- 0 CTS 38 [2404 3 0 0]
s 2.140297794 _3_ MAC --- 73 tcp 1112 [13a 25 3 800] ------- [3:1 37:0 32 37] [3 0] 0 0
r 2.149194208 _37_ MAC --- 73 tcp 1060 [13a 25 3 800] ------- [3:1 37:0 32 37] [3 0] 1 0
s 2.149204208 _37_ MAC --- 0 ACK 38 [0 3 0 0]
r 2.149219208 _37_ AGT --- 73 tcp 1060 [13a 25 3 800] ------- [3:1 37:0 32 37] [3 0] 1 0
s 2.149219208 _37_ AGT --- 78 ack 40 [0 0 0 0] ------- [37:0 3:1 32 0] [3 0] 0 0
r 2.149219208 _37_ RTR --- 78 ack 40 [0 0 0 0] ------- [37:0 3:1 32 0] [3 0] 0 0
s 2.149219208 _37_ RTR --- 78 ack 60 [0 0 0 0] ------- [37:0 3:1 32 3] [3 0] 0 0
r 2.149508623 _3_ MAC --- 0 ACK 38 [0 3 0 0]
s 2.149998623 _3_ MAC --- 0 RTS 44 [253e 25 3 0]
r 2.150351037 _37_ MAC --- 0 RTS 44 [253e 25 3 0]
s 2.150361037 _37_ MAC --- 0 CTS 38 [2404 3 0 0]
r 2.150665451 _3_ MAC --- 0 CTS 38 [2404 3 0 0]
s 2.150675451 _3_ MAC --- 74 tcp 1112 [13a 25 3 800] ------- [3:1 37:0 32 37] [4 0] 0 0
r 2.159571866 _37_ MAC --- 74 tcp 1060 [13a 25 3 800] ------- [3:1 37:0 32 37] [4 0] 1 0
s 2.159581866 _37_ MAC --- 0 ACK 38 [0 3 0 0]
r 2.159596866 _37_ AGT --- 74 tcp 1060 [13a 25 3 800] ------- [3:1 37:0 32 37] [4 0] 1 0
s 2.159596866 _37_ AGT --- 79 ack 40 [0 0 0 0] ------- [37:0 3:1 32 0] [4 0] 0 0
r 2.159596866 _37_ RTR --- 79 ack 40 [0 0 0 0] ------- [37:0 3:1 32 0] [4 0] 0 0
s 2.159596866 _37_ RTR --- 79 ack 60 [0 0 0 0] ------- [37:0 3:1 32 3] [4 0] 0 0
r 2.159886280 _3_ MAC --- 0 ACK 38 [0 3 0 0]
s 2.159975866 _37_ MAC --- 0 RTS 44 [5fe 3 25 0]
r 2.160328280 _3_ MAC --- 0 RTS 44 [5fe 3 25 0]
s 2.160338280 _3_ MAC --- 0 CTS 38 [4c4 25 0 0]
r 2.160642695 _37_ MAC --- 0 CTS 38 [4c4 25 0 0]
s 2.160652695 _37_ MAC --- 78 ack 112 [13a 3 25 800] ------- [37:0 3:1 32 3] [3 0] 0 0
r 2.161549109 _3_ MAC --- 78 ack 60 [13a 3 25 800] ------- [37:0 3:1 32 3] [3 0] 1 0
s 2.161559109 _3_ MAC --- 0 ACK 38 [0 25 0 0]
r 2.161574109 _3_ AGT --- 78 ack 60 [13a 3 25 800] ------- [37:0 3:1 32 3] [3 0] 1 0
r 2.161863524 _37_ MAC --- 0 ACK 38 [0 25 0 0]
s 2.161913524 _37_ MAC --- 0 RTS 44 [5fe 3 25 0]
r 2.162265938 _3_ MAC --- 0 RTS 44 [5fe 3 25 0]
s 2.162275938 _3_ MAC --- 0 CTS 38 [4c4 25 0 0]
r 2.162580352 _37_ MAC --- 0 CTS 38 [4c4 25 0 0]
s 2.162590352 _37_ MAC --- 79 ack 112 [13a 3 25 800] ------- [37:0 3:1 32 3] [4 0] 0 0
r 2.163486767 _3_ MAC --- 79 ack 60 [13a 3 25 800] ------- [37:0 3:1 32 3] [4 0] 1 0
s 2.163496767 _3_ MAC --- 0 ACK 38 [0 25 0 0]
r 2.163511767 _3_ AGT --- 79 ack 60 [13a 3 25 800] ------- [37:0 3:1 32 3] [4 0] 1 0
r 2.163801181 _37_ MAC --- 0 ACK 38 [0 25 0 0]
s 2.164030767 _3_ MAC --- 0 RTS 44 [253e 25 3 0]
r 2.164383181 _37_ MAC --- 0 RTS 44 [253e 25 3 0]
s 2.164393181 _37_ MAC --- 0 CTS 38 [2404 3 0 0]
r 2.164697596 _3_ MAC --- 0 CTS 38 [2404 3 0 0]
s 2.164707596 _3_ MAC --- 76 tcp 1112 [13a 25 3 800] ------- [3:1 37:0 32 37] [5 0] 0 0
r 2.173604010 _37_ MAC --- 76 tcp 1060 [13a 25 3 800] ------- [3:1 37:0 32 37] [5 0] 1 0
s 2.173614010 _37_ MAC --- 0 ACK 38 [0 3 0 0]
r 2.173629010 _37_ AGT --- 76 tcp 1060 [13a 25 3 800] ------- [3:1 37:0 32 37] [5 0] 1 0
s 2.173629010 _37_ AGT --- 80 ack 40 [0 0 0 0] ------- [37:0 3:1 32 0] [5 0] 0 0
r 2.173629010 _37_ RTR --- 80 ack 40 [0 0 0 0] ------- [37:0 3:1 32 0] [5 0] 0 0
s 2.173629010 _37_ RTR --- 80 ack 60 [0 0 0 0] ------- [37:0 3:1 32 3] [5 0] 0 0
r 2.173918425 _3_ MAC --- 0 ACK 38 [0 3 0 0]
s 2.174188010 _37_ MAC --- 0 RTS 44 [5fe 3 25 0]
r 2.174540425 _3_ MAC --- 0 RTS 44 [5fe 3 25 0]
s 2.174550425 _3_ MAC --- 0 CTS 38 [4c4 25 0 0]
r 2.174854839 _37_ MAC --- 0 CTS 38 [4c4 25 0 0]
s 2.174864839 _37_ MAC --- 80 ack 112 [13a 3 25 800] ------- [37:0 3:1 32 3] [5 0] 0 0
r 2.175761253 _3_ MAC --- 80 ack 60 [13a 3 25 800] ------- [37:0 3:1 32 3] [5 0] 1 0
s 2.175771253 _3_ MAC --- 0 ACK 38 [0 25 0 0]
r 2.175786253 _3_ AGT --- 80 ack 60 [13a 3 25 800] ------- [37:0 3:1 32 3] [5 0] 1 0
r 2.176075668 _37_ MAC --- 0 ACK 38 [0 25 0 0]
s 2.176285253 _3_ MAC --- 0 RTS 44 [253e 25 3 0]
r 2.176637668 _37_ MAC --- 0 RTS 44 [253e 25 3 0]
s 2.176647668 _37_ MAC --- 0 CTS 38 [2404 3 0 0]
r 2.176952082 _3_ MAC --- 0 CTS 38 [2404 3 0 0]
s 2.176962082 _3_ MAC --- 77 tcp 1112 [13a 25 3 800] ------- [3:1 37:0 32 37] [6 0] 0 0
r 2.185858497 _37_ MAC --- 77 tcp 1060 [13a 25 3 800] ------- [3:1 37:0 32 37] [6 0] 1 0
s 2.185868497 _37_ MAC --- 0 ACK 38 [0 3 0 0]
r 2.185883497 _37_ AGT --- 77 tcp 1060 [13a 25 3 800] ------- [3:1 37:0 32 37] [6 0] 1 0
s 2.185883497 _37_ AGT --- 81 ack 40 [0 0 0 0] ------- [37:0 3:1 32 0] [6 0] 0 0
r 2.185883497 _37_ RTR --- 81 ack 40 [0 0 0 0] ------- [37:0 3:1 32 0] [6 0] 0 0
s 2.185883497 _37_ RTR --- 81 ack 60 [0 0 0 0] ------- [37:0 3:1 32 3] [6 0] 0 0
r 2.186172911 _3_ MAC --- 0 ACK 38 [0 3 0 0]
s 2.186702497 _37_ MAC --- 0 RTS 44 [5fe 3 25 0]
r 2.187054911 _3_ MAC --- 0 RTS 44 [5fe 3 25 0]
s 2.187064911 _3_ MAC --- 0 CTS 38 [4c4 25 0 0]
r 2.187369325 _37_ MAC --- 0 CTS 38 [4c4 25 0 0]
s 2.187379325 _37_ MAC --- 81 ack 112 [13a 3 25 800] ------- [37:0 3:1 32 3] [6 0] 0 0
r 2.188275740 _3_ MAC --- 81 ack 60 [13a 3 25 800] ------- [37:0 3:1 32 3] [6 0] 1 0
s 2.188285740 _3_ MAC --- 0 ACK 38 [0 25 0 0]
r 2.188300740 _3_ AGT --- 81 ack 60 [13a 3 25 800] ------- [37:0 3:1 32 3] [6 0] 1 0
r 2.188590154 _37_ MAC --- 0 ACK 38 [0 25 0 0]
s 2.200000000 _37_ AGT --- 82 tcp 40 [0 0 0 0] ------- [37:1 19:0 32 0] [0 0] 0 0
r 2.200000000 _37_ RTR --- 82 tcp 40 [0 0 0 0] ------- [37:1 19:0 32 0] [0 0] 0 0
s 2.200000000 _37_ RTR --- 82 tcp 60 [0 0 0 0] ------- [37:1 19:0 32 19] [0 0] 0 0
s 2.200055000 _37_ MAC --- 0 ARP 80 [0 ffffffff 25 806] ------- [REQUEST 37/37 0/19]
r 2.200695377 _19_ MAC --- 0 ARP 28 [0 ffffffff 25 806] ------- [REQUEST 37/37 0/19]
r 2.200695400 _29_ MAC --- 0 ARP 28 [0 ffffffff 25 806] ------- [REQUEST 37/37 0/19]
r 2.200695414 _3_ MAC --- 0 ARP 28 [0 ffffffff 25 806] ------- [REQUEST 37/37 0/19]
r 2.200695479 _14_ MAC --- 0 ARP 28 [0 ffffffff 25 806] ------- [REQUEST 37/37 0/19]
r 2.200695481 _17_ MAC --- 0 ARP 28 [0 ffffffff 25 806] ------- [REQUEST 37/37 0/19]
r 2.200695661 _20_ MAC --- 0 ARP 28 [0 ffffffff 25 806] ------- [REQUEST 37/37 0/19]
r 2.200695689 _12_ MAC --- 0 ARP 28 [0 ffffffff 25 806] ------- [REQUEST 37/37 0/19]
r 2.200695734 _48_ MAC --- 0 ARP 28 [0 ffffffff 25 806] ------- [REQUEST 37/37 0/19]
r 2.200695763 _11_ MAC --- 0 ARP 28 [0 ffffffff 25 806] ------- [REQUEST 37/37 0/19]
r 2.200695796 _26_ MAC --- 0 ARP 28 [0 ffffffff 25 806] ------- [REQUEST 37/37 0/19]
r 2.200695812 _27_ MAC --- 0 ARP 28 [0 ffffffff 25 806] ------- [REQUEST 37/37 0/19]
r 2.200695820 _15_ MAC --- 0 ARP 28 [0 ffffffff 25 806] ------- [REQUEST 37/37 0/19]
r 2.200695821 _0_ MAC --- 0 ARP 28 [0 ffffffff 25 806] ------- [REQUEST 37/37 0/19]
s 2.200750377 _19_ MAC --- 0 RTS 44 [4fe 25 13 0]
r 2.201102755 _37_ MAC --- 0 RTS 44 [4fe 25 13 0]
s 2.201112755 _37_ MAC --- 0 CTS 38 [3c4 13 0 0]
r 2.201417132 _19_ MAC --- 0 CTS 38 [3c4 13 0 0]
s 2.201427132 _19_ MAC --- 0 ARP 80 [13a 25 13 806] ------- [REPLY 19/19 37/37]
r 2.202067510 _37_ MAC --- 0 ARP 28 [13a 25 13 806] ------- [REPLY 19/19 37/37]
s 2.202077510 _37_ MAC --- 0 ACK 38 [0 13 0 0]
r 2.202381887 _19_ MAC --- 0 ACK 38 [0 13 0 0]
s 2.202451510 _37_ MAC --- 0 RTS 44 [5fe 13 25 0]
r 2.202803887 _19_ MAC --- 0 RTS 44 [5fe 13 25 0]
s 2.202813887 _19_ MAC --- 0 CTS 38 [4c4 25 0 0]
r 2.203118265 _37_ MAC --- 0 CTS 38 [4c4 25 0 0]
s 2.203128265 _37_ MAC --- 82 tcp 112 [13a 13 25 800] ------- [37:1 19:0 32 19] [0 0] 0 0
r 2.204024642 _19_ MAC --- 82 tcp 60 [13a 13 25 800] ------- [37:1 19:0 32 19] [0 0] 1 0
s 2.204034642 _19_ MAC --- 0 ACK 38 [0 25 0 0]
r 2.204049642 _19_ AGT --- 82 tcp 60 [13a 13 25 800] ------- [37:1 19:0 32 19] [0 0] 1 0
s 2.204049642 _19_ AGT --- 83 ack 40 [0 0 0 0] ------- [19:0 37:1 32 0] [0 0] 0 0
r 2.204049642 _19_ RTR --- 83 ack 40 [0 0 0 0] ------- [19:0 37:1 32 0] [0 0] 0 0
s 2.204049642 _19_ RTR --- 83 ack 60 [0 0 0 0] ------- [19:0 37:1 32 37] [0 0] 0 0
r 2.204339019 _37_ MAC --- 0 ACK 38 [0 25 0 0]
s 2.204508642 _19_ MAC --- 0 RTS 44 [5fe 25 13 0]
r 2.204861019 _37_ MAC --- 0 RTS 44 [5fe 25 13 0]
s 2.204871019 _37_ MAC --- 0 CTS 38 [4c4 13 0 0]
r 2.205175397 _19_ MAC --- 0 CTS 38 [4c4 13 0 0]
s 2.205185397 _19_ MAC --- 83 ack 112 [13a 25 13 800] ------- [19:0 37:1 32 37] [0 0] 0 0
r 2.206081774 _37_ MAC --- 83 ack 60 [13a 25 13 800] ------- [19:0 37:1 32 37] [0 0] 1 0
s 2.206091774 _37_ MAC --- 0 ACK 38 [0 13 0 0]
r 2.206106774 _37_ AGT --- 83 ack 60 [13a 25 13 800] ------- [19:0 37:1 32 37] [0 0] 1 0
s 2.206106774 _37_ AGT --- 84 tcp 1040 [0 0 0 0] ------- [37:1 19:0 32 0] [1 0] 0 0
r 2.206106774 _37_ RTR --- 84 tcp 1040 [0 0 0 0] ------- [37:1 19:0 32 0] [1 0] 0 0
s 2.206106774 _37_ RTR --- 84 tcp 1060 [0 0 0 0] ------- [37:1 19:0 32 19] [1 0] 0 0
s 2.206106774 _37_ AGT --- 85 tcp 1040 [0 0 0 0] ------- [37:1 19:0 32 0] [2 0] 0 0
r 2.206106774 _37_ RTR --- 85 tcp 1040 [0 0 0 0] ------- [37:1 19:0 32 0] [2 0] 0 0
s 2.206106774 _37_ RTR --- 85 tcp 1060 [0 0 0 0] ------- [37:1 19:0 32 19] [2 0] 0 0
r 2.206396152 _19_ MAC --- 0 ACK 38 [0 13 0 0]
s 2.206785774 _37_ MAC --- 0 RTS 44 [253e 13 25 0]
r 2.207138152 _19_ MAC --- 0 RTS 44 [253e 13 25 0]
s 2.207148152 _19_ MAC --- 0 CTS 38 [2404 25 0 0]
r 2.207452529 _37_ MAC --- 0 CTS 38 [2404 25 0 0]
s 2.207462529 _37_ MAC --- 84 tcp 1112 [13a 13 25 800] ------- [37:1 19:0 32 19] [1 0] 0 0
r 2.216358906 _19_ MAC --- 84 tcp 1060 [13a 13 25 800] ------- [37:1 19:0 32 19] [1 0] 1 0
s 2.216368906 _19_ MAC --- 0 ACK 38 [0 25 0 0]
r 2.216383906 _19_ AGT --- 84 tcp 1060 [13a 13 25 800] ------- [37:1 19:0 32 19] [1 0] 1 0
s 2.216383906 _19_ AGT --- 86 ack 40 [0 0 0 0] ------- [19:0 37:1 32 0] [1 0] 0 0
r 2.216383906 _19_ RTR --- 86 ack 40 [0 0 0 0] ------- [19:0 37:1 32 0] [1 0] 0 0
s 2.216383906 _19_ RTR --- 86 ack 60 [0 0 0 0] ------- [19:0 37:1 32 37] [1 0] 0 0
r 2.216673284 _37_ MAC --- 0 ACK 38 [0 25 0 0]
s 2.216923284 _37_ MAC --- 0 RTS 44 [253e 13 25 0]
r 2.217275661 _19_ MAC --- 0 RTS 44 [253e 13 25 0]
s 2.217285661 _19_ MAC --- 0 CTS 38 [2404 25 0 0]
r 2.217590039 _37_ MAC --- 0 CTS 38 [2404 25 0 0]
s 2.217600039 _37_ MAC --- 85 tcp 1112 [13a 13 25 800] ------- [37:1 19:0 32 19] [2 0] 0 0
r 2.226496416 _19_ MAC --- 85 tcp 1060 [13a 13 25 800] ------- [37:1 19:0 32 19] [2 0] 1 0
s 2.226506416 _19_ MAC --- 0 ACK 38 [0 25 0 0]
r 2.226521416 _19_ AGT --- 85 tcp 1060 [13a 13 25 800] ------- [37:1 19:0 32 19] [2 0] 1 0
s 2.226521416 _19_ AGT --- 87 ack 40 [0 0 0 0] ------- [19:0 37:1 32 0] [2 0] 0 0
r 2.226521416 _19_ RTR --- 87 ack 40 [0 0 0 0] ------- [19:0 37:1 32 0] [2 0] 0 0
s 2.226521416 _19_ RTR --- 87 ack 60 [0 0 0 0] ------- [19:0 37:1 32 37] [2 0] 0 0
r 2.226810794 _37_ MAC --- 0 ACK 38 [0 25 0 0]
s 2.226940416 _19_ MAC --- 0 RTS 44 [5fe 25 13 0]
r 2.227292794 _37_ MAC --- 0 RTS 44 [5fe 25 13 0]
s 2.227302794 _37_ MAC --- 0 CTS 38 [4c4 13 0 0]
r 2.227607171 _19_ MAC --- 0 CTS 38 [4c4 13 0 0]
s 2.227617171 _19_ MAC --- 86 ack 112 [13a 25 13 800] ------- [19:0 37:1 32 37] [1 0] 0 0
r 2.228513548 _37_ MAC --- 86 ack 60 [13a 25 13 800] ------- [19:0 37:1 32 37] [1 0] 1 0
s 2.228523548 _37_ MAC --- 0 ACK 38 [0 13 0 0]
r 2.228538548 _37_ AGT --- 86 ack 60 [13a 25 13 800] ------- [19:0 37:1 32 37] [1 0] 1 0
s 2.228538548 _37_ AGT --- 88 tcp 1040 [0 0 0 0] ------- [37:1 19:0 32 0] [3 0] 0 0
r 2.228538548 _37_ RTR --- 88 tcp 1040 [0 0 0 0] ------- [37:1 19:0 32 0] [3 0] 0 0
s 2.228538548 _37_ RTR --- 88 tcp 1060 [0 0 0 0] ------- [37:1 19:0 32 19] [3 0] 0 0
s 2.228538548 _37_ AGT --- 89 tcp 1040 [0 0 0 0] ------- [37:1 19:0 32 0] [4 0] 0 0
r 2.228538548 _37_ RTR --- 89 tcp 1040 [0 0 0 0] ------- [37:1 19:0 32 0] [4 0] 0 0
s 2.228538548 _37_ RTR --- 89 tcp 1060 [0 0 0 0] ------- [37:1 19:0 32 19] [4 0] 0 0
r 2.228827926 _19_ MAC --- 0 ACK 38 [0 13 0 0]
s 2.229017548 _37_ MAC --- 0 RTS 44 [253e 13 25 0]
r 2.229369926 _19_ MAC --- 0 RTS 44 [253e 13 25 0]
s 2.229379926 _19_ MAC --- 0 CTS 38 [2404 25 0 0]
r 2.229684303 _37_ MAC --- 0 CTS 38 [2404 25 0 0]
s 2.229694303 _37_ MAC --- 88 tcp 1112 [13a 13 25 800] ------- [37:1 19:0 32 19] [3 0] 0 0
r 2.238590681 _19_ MAC --- 88 tcp 1060 [13a 13 25 800] ------- [37:1 19:0 32 19] [3 0] 1 0
s 2.238600681 _19_ MAC --- 0 ACK 38 [0 25 0 0]
r 2.238615681 _19_ AGT --- 88 tcp 1060 [13a 13 25 800] ------- [37:1 19:0 32 19] [3 0] 1 0
s 2.238615681 _19_ AGT --- 90 ack 40 [0 0 0 0] ------- [19:0 37:1 32 0] [3 0] 0 0
r 2.238615681 _19_ RTR --- 90 ack 40 [0 0 0 0] ------- [19:0 37:1 32 0] [3 0] 0 0
s 2.238615681 _19_ RTR --- 90 ack 60 [0 0 0 0] ------- [19:0 37:1 32 37] [3 0] 0 0
r 2.238905058 _37_ MAC --- 0 ACK 38 [0 25 0 0]
s 2.239034681 _19_ MAC --- 0 RTS 44 [5fe 25 13 0]
r 2.239387058 _37_ MAC --- 0 RTS 44 [5fe 25 13 0]
s 2.239397058 _37_ MAC --- 0 CTS 38 [4c4 13 0 0]
r 2.239701435 _19_ MAC --- 0 CTS 38 [4c4 13 0 0]
s 2.239711435 _19_ MAC --- 87 ack 112 [13a 25 13 800] ------- [19:0 37:1 32 37] [2 0] 0 0
r 2.240607813 _37_ MAC --- 87 ack 60 [13a 25 13 800] ------- [19:0 37:1 32 37] [2 0] 1 0
s 2.240617813 _37_ MAC --- 0 ACK 38 [0 13 0 0]
r 2.240632813 _37_ AGT --- 87 ack 60 [13a 25 13 800] ------- [19:0 37:1 32 37] [2 0] 1 0
s 2.240632813 _37_ AGT --- 91 tcp 1040 [0 0 0 0] ------- [37:1 19:0 32 0] [5 0] 0 0
r 2.240632813 _37_ RTR --- 91 tcp 1040 [0 0 0 0] ------- [37:1 19:0 32 0] [5 0] 0 0
s 2.240632813 _37_ RTR --- 91 tcp 1060 [0 0 0 0] ------- [37:1 19:0 32 19] [5 0] 0 0
s 2.240632813 _37_ AGT --- 92 tcp 1040 [0 0 0 0] ------- [37:1 19:0 32 0] [6 0] 0 0
r 2.240632813 _37_ RTR --- 92 tcp 1040 [0 0 0 0] ------- [37:1 19:0 32 0] [6 0] 0 0
s 2.240632813 _37_ RTR --- 92 tcp 1060 [0 0 0 0] ------- [37:1 19:0 32 19] [6 0] 0 0
r 2.240922190 _19_ MAC --- 0 ACK 38 [0 13 0 0]
s 2.241312190 _19_ MAC --- 0 RTS 44 [5fe 25 13 0]
r 2.241664568 _37_ MAC --- 0 RTS 44 [5fe 25 13 0]
s 2.241674568 _37_ MAC --- 0 CTS 38 [4c4 13 0 0]
r 2.241978945 _19_ MAC --- 0 CTS 38 [4c4 13 0 0]
s 2.241988945 _19_ MAC --- 90 ack 112 [13a 25 13 800] ------- [19:0 37:1 32 37] [3 0] 0 0
r 2.242885323 _37_ MAC --- 90 ack 60 [13a 25 13 800] ------- [19:0 37:1 32 37] [3 0] 1 0
s 2.242895323 _37_ MAC --- 0 ACK 38 [0 13 0 0]
r 2.242910323 _37_ AGT --- 90 ack 60 [13a 25 13 800] ------- [19:0 37:1 32 37] [3 0] 1 0
s 2.242910323 _37_ AGT --- 93 tcp 1040 [0 0 0 0] ------- [37:1 19:0 32 0] [7 0] 0 0
r 2.242910323 _37_ RTR --- 93 tcp 1040 [0 0 0 0] ------- [37:1 19:0 32 0] [7 0] 0 0
s 2.242910323 _37_ RTR --- 93 tcp 1060 [0 0 0 0] ------- [37:1 19:0 32 19] [7 0] 0 0
s 2.242910323 _37_ AGT --- 94 tcp 1040 [0 0 0 0] ------- [37:1 19:0 32 0] [8 0] 0 0
r 2.242910323 _37_ RTR --- 94 tcp 1040 [0 0 0 0] ------- [37:1 19:0 32 0] [8 0] 0 0
s 2.242910323 _37_ RTR --- 94 tcp 1060 [0 0 0 0] ------- [37:1 19:0 32 19] [8 0] 0 0
r 2.243199700 _19_ MAC --- 0 ACK 38 [0 13 0 0]
s 2.243389323 _37_ MAC --- 0 RTS 44 [253e 13 25 0]
r 2.243741700 _19_ MAC --- 0 RTS 44 [253e 13 25 0]
s 2.243751700 _19_ MAC --- 0 CTS 38 [2404 25 0 0]
r 2.244056077 _37_ MAC --- 0 CTS 38 [2404 25 0 0]
s 2.244066077 _37_ MAC --- 89 tcp 1112 [13a 13 25 800] ------- [37:1 19:0 32 19] [4 0] 0 0
r 2.252962455 _19_ MAC --- 89 tcp 1060 [13a 13 25 800] ------- [37:1 19:0 32 19] [4 0] 1 0
s 2.252972455 _19_ MAC --- 0 ACK 38 [0 25 0 0]
r 2.252987455 _19_ AGT --- 89 tcp 1060 [13a 13 25 800] ------- [37:1 19:0 32 19] [4 0] 1 0
s 2.252987455 _19_ AGT --- 95 ack 40 [0 0 0 0] ------- [19:0 37:1 32 0] [4 0] 0 0
r 2.252987455 _19_ RTR --- 95 ack 40 [0 0 0 0] ------- [19:0 37:1 32 0] [4 0] 0 0
s 2.252987455 _19_ RTR --- 95 ack 60 [0 0 0 0] ------- [19:0 37:1 32 37] [4 0] 0 0
r 2.253276832 _37_ MAC --- 0 ACK 38 [0 25 0 0]
s 2.253566455 _19_ MAC --- 0 RTS 44 [5fe 25 13 0]
r 2.253918832 _37_ MAC --- 0 RTS 44 [5fe 25 13 0]
s 2.253928832 _37_ MAC --- 0 CTS 38 [4c4 13 0 0]
r 2.254233210 _19_ MAC --- 0 CTS 38 [4c4 13 0 0]
s 2.254243210 _19_ MAC --- 95 ack 112 [13a 25 13 800] ------- [19:0 37:1 32 37] [4 0] 0 0
r 2.255139587 _37_ MAC --- 95 ack 60 [13a 25 13 800] ------- [19:0 37:1 32 37] [4 0] 1 0
s 2.255149587 _37_ MAC --- 0 ACK 38 [0 13 0 0]
r 2.255164587 _37_ AGT --- 95 ack 60 [13a 25 13 800] ------- [19:0 37:1 32 37] [4 0] 1 0
r 2.255453964 _19_ MAC --- 0 ACK 38 [0 13 0 0]
s 2.255563587 _37_ MAC --- 0 RTS 44 [253e 13 25 0]
r 2.255915964 _19_ MAC --- 0 RTS 44 [253e 13 25 0]
s 2.255925964 _19_ MAC --- 0 CTS 38 [2404 25 0 0]
r 2.256230342 _37_ MAC --- 0 CTS 38 [2404 25 0 0]
s 2.256240342 _37_ MAC --- 91 tcp 1112 [13a 13 25 800] ------- [37:1 19:0 32 19] [5 0] 0 0
r 2.265136719 _19_ MAC --- 91 tcp 1060 [13a 13 25 800] ------- [37:1 19:0 32 19] [5 0] 1 0
s 2.265146719 _19_ MAC --- 0 ACK 38 [0 25 0 0]
r 2.265161719 _19_ AGT --- 91 tcp 1060 [13a 13 25 800] ------- [37:1 19:0 32 19] [5 0] 1 0
s 2.265161719 _19_ AGT --- 96 ack 40 [0 0 0 0] ------- [19:0 37:1 32 0] [5 0] 0 0
r 2.265161719 _19_ RTR --- 96 ack 40 [0 0 0 0] ------- [19:0 37:1 32 0] [5 0] 0 0
s 2.265161719 _19_ RTR --- 96 ack 60 [0 0 0 0] ------- [19:0 37:1 32 37] [5 0] 0 0
r 2.265451097 _37_ MAC --- 0 ACK 38 [0 25 0 0]
s 2.265880719 _19_ MAC --- 0 RTS 44 [5fe 25 13 0]
s 2.265881097 _37_ MAC --- 0 RTS 44 [253e 13 25 0]
s 2.267687097 _37_ MAC --- 0 RTS 44 [253e 13 25 0]
r 2.268039474 _19_ MAC --- 0 RTS 44 [253e 13 25 0]
s 2.268049474 _19_ MAC --- 0 CTS 38 [2404 25 0 0]
r 2.268353852 _37_ MAC --- 0 CTS 38 [2404 25 0 0]
s 2.268363852 _37_ MAC --- 92 tcp 1112 [13a 13 25 800] ------- [37:1 19:0 32 19] [6 0] 0 0
r 2.277260229 _19_ MAC --- 92 tcp 1060 [13a 13 25 800] ------- [37:1 19:0 32 19] [6 0] 1 0
s 2.277270229 _19_ MAC --- 0 ACK 38 [0 25 0 0]
r 2.277285229 _19_ AGT --- 92 tcp 1060 [13a 13 25 800] ------- [37:1 19:0 32 19] [6 0] 1 0
s 2.277285229 _19_ AGT --- 97 ack 40 [0 0 0 0] ------- [19:0 37:1 32 0] [6 0] 0 0
r 2.277285229 _19_ RTR --- 97 ack 40 [0 0 0 0] ------- [19:0 37:1 32 0] [6 0] 0 0
s 2.277285229 _19_ RTR --- 97 ack 60 [0 0 0 0] ------- [19:0 37:1 32 37] [6 0] 0 0
r 2.277574606 _37_ MAC --- 0 ACK 38 [0 25 0 0]
s 2.277744229 _19_ MAC --- 0 RTS 44 [5fe 25 13 0]
r 2.278096606 _37_ MAC --- 0 RTS 44 [5fe 25 13 0]
s 2.278106606 _37_ MAC --- 0 CTS 38 [4c4 13 0 0]
r 2.278410984 _19_ MAC --- 0 CTS 38 [4c4 13 0 0]
s 2.278420984 _19_ MAC --- 96 ack 112 [13a 25 13 800] ------- [19:0 37:1 32 37] [5 0] 0 0
r 2.279317361 _37_ MAC --- 96 ack 60 [13a 25 13 800] ------- [19:0 37:1 32 37] [5 0] 1 0
s 2.279327361 _37_ MAC --- 0 ACK 38 [0 13 0 0]
r 2.279342361 _37_ AGT --- 96 ack 60 [13a 25 13 800] ------- [19:0 37:1 32 37] [5 0] 1 0
r 2.279631739 _19_ MAC --- 0 ACK 38 [0 13 0 0]
s 2.279781361 _37_ MAC --- 0 RTS 44 [253e 13 25 0]
r 2.280133739 _19_ MAC --- 0 RTS 44 [253e 13 25 0]
s 2.280143739 _19_ MAC --- 0 CTS 38 [2404 25 0 0]
r 2.280448116 _37_ MAC --- 0 CTS 38 [2404 25 0 0]
s 2.280458116 _37_ MAC --- 93 tcp 1112 [13a 13 25 800] ------- [37:1 19:0 32 19] [7 0] 0 0
r 2.289354493 _19_ MAC --- 93 tcp 1060 [13a 13 25 800] ------- [37:1 19:0 32 19] [7 0] 1 0
s 2.289364493 _19_ MAC --- 0 ACK 38 [0 25 0 0]
r 2.289379493 _19_ AGT --- 93 tcp 1060 [13a 13 25 800] ------- [37:1 19:0 32 19] [7 0] 1 0
s 2.289379493 _19_ AGT --- 98 ack 40 [0 0 0 0] ------- [19:0 37:1 32 0] [7 0] 0 0
r 2.289379493 _19_ RTR --- 98 ack 40 [0 0 0 0] ------- [19:0 37:1 32 0] [7 0] 0 0
s 2.289379493 _19_ RTR --- 98 ack 60 [0 0 0 0] ------- [19:0 37:1 32 37] [7 0] 0 0
r 2.289668871 _37_ MAC --- 0 ACK 38 [0 25 0 0]
s 2.290058871 _37_ MAC --- 0 RTS 44 [253e 13 25 0]
r 2.290411248 _19_ MAC --- 0 RTS 44 [253e 13 25 0]
s 2.290421248 _19_ MAC --- 0 CTS 38 [2404 25 0 0]
r 2.290725626 _37_ MAC --- 0 CTS 38 [2404 25 0 0]
s 2.290735626 _37_ MAC --- 94 tcp 1112 [13a 13 25 800] ------- [37:1 19:0 32 19] [8 0] 0 0
r 2.299632003 _19_ MAC --- 94 tcp 1060 [13a 13 25 800] ------- [37:1 19:0 32 19] [8 0] 1 0
s 2.299642003 _19_ MAC --- 0 ACK 38 [0 25 0 0]
r 2.299657003 _19_ AGT --- 94 tcp 1060 [13a 13 25 800] ------- [37:1 19:0 32 19] [8 0] 1 0
s 2.299657003 _19_ AGT --- 99 ack 40 [0 0 0 0] ------- [19:0 37:1 32 0] [8 0] 0 0
r 2.299657003 _19_ RTR --- 99 ack 40 [0 0 0 0] ------- [19:0 37:1 32 0] [8 0] 0 0
s 2.299657003 _19_ RTR --- 99 ack 60 [0 0 0 0] ------- [19:0 37:1 32 37] [8 0] 0 0
r 2.299946381 _37_ MAC --- 0 ACK 38 [0 25 0 0]
s 2.300000000 _19_ AGT --- 100 tcp 40 [0 0 0 0] ------- [19:1 20:0 32 0] [0 0] 0 0
r 2.300000000 _19_ RTR --- 100 tcp 40 [0 0 0 0] ------- [19:1 20:0 32 0] [0 0] 0 0
s 2.300000000 _19_ RTR --- 100 tcp 60 [0 0 0 0] ------- [19:1 20:0 32 20] [0 0] 0 0
s 2.300076003 _19_ MAC --- 0 RTS 44 [5fe 25 13 0]
r 2.300428381 _37_ MAC --- 0 RTS 44 [5fe 25 13 0]
s 2.300438381 _37_ MAC --- 0 CTS 38 [4c4 13 0 0]
r 2.300742758 _19_ MAC --- 0 CTS 38 [4c4 13 0 0]
s 2.300752758 _19_ MAC --- 97 ack 112 [13a 25 13 800] ------- [19:0 37:1 32 37] [6 0] 0 0
r 2.301649135 _37_ MAC --- 97 ack 60 [13a 25 13 800] ------- [19:0 37:1 32 37] [6 0] 1 0
s 2.301659135 _37_ MAC --- 0 ACK 38 [0 13 0 0]
r 2.301674135 _37_ AGT --- 97 ack 60 [13a 25 13 800] ------- [19:0 37:1 32 37] [6 0] 1 0
r 2.301963513 _19_ MAC --- 0 ACK 38 [0 13 0 0]
s 2.302293513 _19_ MAC --- 0 RTS 44 [5fe 25 13 0]
r 2.302645890 _37_ MAC --- 0 RTS 44 [5fe 25 13 0]
s 2.302655890 _37_ MAC --- 0 CTS 38 [4c4 13 0 0]
r 2.302960268 _19_ MAC --- 0 CTS 38 [4c4 13 0 0]
s 2.302970268 _19_ MAC --- 98 ack 112 [13a 25 13 800] ------- [19:0 37:1 32 37] [7 0] 0 0
r 2.303866645 _37_ MAC --- 98 ack 60 [13a 25 13 800] ------- [19:0 37:1 32 37] [7 0] 1 0
s 2.303876645 _37_ MAC --- 0 ACK 38 [0 13 0 0]
r 2.303891645 _37_ AGT --- 98 ack 60 [13a 25 13 800] ------- [19:0 37:1 32 37] [7 0] 1 0
r 2.304181023 _19_ MAC --- 0 ACK 38 [0 13 0 0]
s 2.304591023 _19_ MAC --- 0 RTS 44 [5fe 25 13 0]
r 2.304943400 _37_ MAC --- 0 RTS 44 [5fe 25 13 0]
s 2.304953400 _37_ MAC --- 0 CTS 38 [4c4 13 0 0]
r 2.305257777 _19_ MAC --- 0 CTS 38 [4c4 13 0 0]
s 2.305267777 _19_ MAC --- 99 ack 112 [13a 25 13 800] ------- [19:0 37:1 32 37] [8 0] 0 0
r 2.306164155 _37_ MAC --- 99 ack 60 [13a 25 13 800] ------- [19:0 37:1 32 37] [8 0] 1 0
s 2.306174155 _37_ MAC --- 0 ACK 38 [0 13 0 0]
r 2.306189155 _37_ AGT --- 99 ack 60 [13a 25 13 800] ------- [19:0 37:1 32 37] [8 0] 1 0
r 2.306478532 _19_ MAC --- 0 ACK 38 [0 13 0 0]
s 2.307048532 _19_ MAC --- 0 ARP 80 [0 ffffffff 13 806] ------- [REQUEST 19/19 0/20]
r 2.307688875 _20_ MAC --- 0 ARP 28 [0 ffffffff 13 806] ------- [REQUEST 19/19 0/20]
r 2.307688910 _37_ MAC --- 0 ARP 28 [0 ffffffff 13 806] ------- [REQUEST 19/19 0/20]
r 2.307688917 _17_ MAC --- 0 ARP 28 [0 ffffffff 13 806] ------- [REQUEST 19/19 0/20]
r 2.307689100 _7_ MAC --- 0 ARP 28 [0 ffffffff 13 806] ------- [REQUEST 19/19 0/20]
r 2.307689117 _29_ MAC --- 0 ARP 28 [0 ffffffff 13 806] ------- [REQUEST 19/19 0/20]
r 2.307689125 _0_ MAC --- 0 ARP 28 [0 ffffffff 13 806] ------- [REQUEST 19/19 0/20]
r 2.307689156 _12_ MAC --- 0 ARP 28 [0 ffffffff 13 806] ------- [REQUEST 19/19 0/20]
r 2.307689206 _14_ MAC --- 0 ARP 28 [0 ffffffff 13 806] ------- [REQUEST 19/19 0/20]
r 2.307689237 _42_ MAC --- 0 ARP 28 [0 ffffffff 13 806] ------- [REQUEST 19/19 0/20]
r 2.307689255 _43_ MAC --- 0 ARP 28 [0 ffffffff 13 806] ------- [REQUEST 19/19 0/20]
r 2.307689308 _26_ MAC --- 0 ARP 28 [0 ffffffff 13 806] ------- [REQUEST 19/19 0/20]
r 2.307689324 _3_ MAC --- 0 ARP 28 [0 ffffffff 13 806] ------- [REQUEST 19/19 0/20]
s 2.307743875 _20_ MAC --- 0 RTS 44 [4fe 13 14 0]
r 2.308096219 _19_ MAC --- 0 RTS 44 [4fe 13 14 0]
s 2.308106219 _19_ MAC --- 0 CTS 38 [3c4 14 0 0]
r 2.308410562 _20_ MAC --- 0 CTS 38 [3c4 14 0 0]
s 2.308420562 _20_ MAC --- 0 ARP 80 [13a 13 14 806] ------- [REPLY 20/20 19/19]
r 2.309060905 _19_ MAC --- 0 ARP 28 [13a 13 14 806] ------- [REPLY 20/20 19/19]
s 2.309070905 _19_ MAC --- 0 ACK 38 [0 14 0 0]
r 2.309375248 _20_ MAC --- 0 ACK 38 [0 14 0 0]
s 2.309924905 _19_ MAC --- 0 RTS 44 [5fe 14 13 0]
r 2.310277248 _20_ MAC --- 0 RTS 44 [5fe 14 13 0]
s 2.310287248 _20_ MAC --- 0 CTS 38 [4c4 13 0 0]
r 2.310591591 _19_ MAC --- 0 CTS 38 [4c4 13 0 0]
s 2.310601591 _19_ MAC --- 100 tcp 112 [13a 14 13 800] ------- [19:1 20:0 32 20] [0 0] 0 0
r 2.311497935 _20_ MAC --- 100 tcp 60 [13a 14 13 800] ------- [19:1 20:0 32 20] [0 0] 1 0
s 2.311507935 _20_ MAC --- 0 ACK 38 [0 13 0 0]
r 2.311522935 _20_ AGT --- 100 tcp 60 [13a 14 13 800] ------- [19:1 20:0 32 20] [0 0] 1 0
s 2.311522935 _20_ AGT --- 101 ack 40 [0 0 0 0] ------- [20:0 19:1 32 0] [0 0] 0 0
r 2.311522935 _20_ RTR --- 101 ack 40 [0 0 0 0] ------- [20:0 19:1 32 0] [0 0] 0 0
s 2.311522935 _20_ RTR --- 101 ack 60 [0 0 0 0] ------- [20:0 19:1 32 19] [0 0] 0 0
r 2.311812278 _19_ MAC --- 0 ACK 38 [0 13 0 0]
s 2.311921935 _20_ MAC --- 0 RTS 44 [5fe 13 14 0]
r 2.312274278 _19_ MAC --- 0 RTS 44 [5fe 13 14 0]
s 2.312284278 _19_ MAC --- 0 CTS 38 [4c4 14 0 0]
r 2.312588621 _20_ MAC --- 0 CTS 38 [4c4 14 0 0]
s 2.312598621 _20_ MAC --- 101 ack 112 [13a 13 14 800] ------- [20:0 19:1 32 19] [0 0] 0 0
r 2.313494964 _19_ MAC --- 101 ack 60 [13a 13 14 800] ------- [20:0 19:1 32 19] [0 0] 1 0
s 2.313504964 _19_ MAC --- 0 ACK 38 [0 14 0 0]
r 2.313519964 _19_ AGT --- 101 ack 60 [13a 13 14 800] ------- [20:0 19:1 32 19] [0 0] 1 0
s 2.313519964 _19_ AGT --- 102 tcp 1040 [0 0 0 0] ------- [19:1 20:0 32 0] [1 0] 0 0
r 2.313519964 _19_ RTR --- 102 tcp 1040 [0 0 0 0] ------- [19:1 20:0 32 0] [1 0] 0 0
s 2.313519964 _19_ RTR --- 102 tcp 1060 [0 0 0 0] ------- [19:1 20:0 32 20] [1 0] 0 0
s 2.313519964 _19_ AGT --- 103 tcp 1040 [0 0 0 0] ------- [19:1 20:0 32 0] [2 0] 0 0
r 2.313519964 _19_ RTR --- 103 tcp 1040 [0 0 0 0] ------- [19:1 20:0 32 0] [2 0] 0 0
s 2.313519964 _19_ RTR --- 103 tcp 1060 [0 0 0 0] ------- [19:1 20:0 32 20] [2 0] 0 0
r 2.313809307 _20_ MAC --- 0 ACK 38 [0 14 0 0]
s 2.314118964 _19_ MAC --- 0 RTS 44 [253e 14 13 0]
r 2.314471307 _20_ MAC --- 0 RTS 44 [253e 14 13 0]
s 2.314481307 _20_ MAC --- 0 CTS 38 [2404 13 0 0]
r 2.314785651 _19_ MAC --- 0 CTS 38 [2404 13 0 0]
s 2.314795651 _19_ MAC --- 102 tcp 1112 [13a 14 13 800] ------- [19:1 20:0 32 20] [1 0] 0 0
r 2.323691994 _20_ MAC --- 102 tcp 1060 [13a 14 13 800] ------- [19:1 20:0 32 20] [1 0] 1 0
s 2.323701994 _20_ MAC --- 0 ACK 38 [0 13 0 0]
r 2.323716994 _20_ AGT --- 102 tcp 1060 [13a 14 13 800] ------- [19:1 20:0 32 20] [1 0] 1 0
s 2.323716994 _20_ AGT --- 104 ack 40 [0 0 0 0] ------- [20:0 19:1 32 0] [1 0] 0 0
r 2.323716994 _20_ RTR --- 104 ack 40 [0 0 0 0] ------- [20:0 19:1 32 0] [1 0] 0 0
s 2.323716994 _20_ RTR --- 104 ack 60 [0 0 0 0] ------- [20:0 19:1 32 19] [1 0] 0 0
r 2.324006337 _19_ MAC --- 0 ACK 38 [0 13 0 0]
s 2.324196337 _19_ MAC --- 0 RTS 44 [253e 14 13 0]
r 2.324548680 _20_ MAC --- 0 RTS 44 [253e 14 13 0]
s 2.324558680 _20_ MAC --- 0 CTS 38 [2404 13 0 0]
r 2.324863023 _19_ MAC --- 0 CTS 38 [2404 13 0 0]
s 2.324873023 _19_ MAC --- 103 tcp 1112 [13a 14 13 800] ------- [19:1 20:0 32 20] [2 0] 0 0
r 2.333769367 _20_ MAC --- 103 tcp 1060 [13a 14 13 800] ------- [19:1 20:0 32 20] [2 0] 1 0
s 2.333779367 _20_ MAC --- 0 ACK 38 [0 13 0 0]
r 2.333794367 _20_ AGT --- 103 tcp 1060 [13a 14 13 800] ------- [19:1 20:0 32 20] [2 0] 1 0
s 2.333794367 _20_ AGT --- 105 ack 40 [0 0 0 0] ------- [20:0 19:1 32 0] [2 0] 0 0
r 2.333794367 _20_ RTR --- 105 ack 40 [0 0 0 0] ------- [20:0 19:1 32 0] [2 0] 0 0
s 2.333794367 _20_ RTR --- 105 ack 60 [0 0 0 0] ------- [20:0 19:1 32 19] [2 0] 0 0
r 2.334083710 _19_ MAC --- 0 ACK 38 [0 13 0 0]
s 2.334593367 _20_ MAC --- 0 RTS 44 [5fe 13 14 0]
r 2.334945710 _19_ MAC --- 0 RTS 44 [5fe 13 14 0]
s 2.334955710 _19_ MAC --- 0 CTS 38 [4c4 14 0 0]
r 2.335260053 _20_ MAC --- 0 CTS 38 [4c4 14 0 0]
s 2.335270053 _20_ MAC --- 104 ack 112 [13a 13 14 800] ------- [20:0 19:1 32 19] [1 0] 0 0
r 2.336166396 _19_ MAC --- 104 ack 60 [13a 13 14 800] ------- [20:0 19:1 32 19] [1 0] 1 0
s 2.336176396 _19_ MAC --- 0 ACK 38 [0 14 0 0]
r 2.336191396 _19_ AGT --- 104 ack 60 [13a 13 14 800] ------- [20:0 19:1 32 19] [1 0] 1 0
s 2.336191396 _19_ AGT --- 106 tcp 1040 [0 0 0 0] ------- [19:1 20:0 32 0] [3 0] 0 0
r 2.336191396 _19_ RTR --- 106 tcp 1040 [0 0 0 0] ------- [19:1 20:0 32 0] [3 0] 0 0
s 2.336191396 _19_ RTR --- 106 tcp 1060 [0 0 0 0] ------- [19:1 20:0 32 20] [3 0] 0 0
s 2.336191396 _19_ AGT --- 107 tcp 1040 [0 0 0 0] ------- [19:1 20:0 32 0] [4 0] 0 0
r 2.336191396 _19_ RTR --- 107 tcp 1040 [0 0 0 0] ------- [19:1 20:0 32 0] [4 0] 0 0
s 2.336191396 _19_ RTR --- 107 tcp 1060 [0 0 0 0] ------- [19:1 20:0 32 20] [4 0] 0 0
r 2.336480739 _20_ MAC --- 0 ACK 38 [0 14 0 0]
s 2.336570396 _19_ MAC --- 0 RTS 44 [253e 14 13 0]
r 2.336922739 _20_ MAC --- 0 RTS 44 [253e 14 13 0]
s 2.336932739 _20_ MAC --- 0 CTS 38 [2404 13 0 0]
r 2.337237083 _19_ MAC --- 0 CTS 38 [2404 13 0 0]
s 2.337247083 _19_ MAC --- 106 tcp 1112 [13a 14 13 800] ------- [19:1 20:0 32 20] [3 0] 0 0
r 2.346143426 _20_ MAC --- 106 tcp 1060 [13a 14 13 800] ------- [19:1 20:0 32 20] [3 0] 1 0
s 2.346153426 _20_ MAC --- 0 ACK 38 [0 13 0 0]
r 2.346168426 _20_ AGT --- 106 tcp 1060 [13a 14 13 800] ------- [19:1 20:0 32 20] [3 0] 1 0
s 2.346168426 _20_ AGT --- 108 ack 40 [0 0 0 0] ------- [20:0 19:1 32 0] [3 0] 0 0
r 2.346168426 _20_ RTR --- 108 ack 40 [0 0 0 0] ------- [20:0 19:1 32 0] [3 0] 0 0
s 2.346168426 _20_ RTR --- 108 ack 60 [0 0 0 0] ------- [20:0 19:1 32 19] [3 0] 0 0
r 2.346457769 _19_ MAC --- 0 ACK 38 [0 13 0 0]
s 2.346807426 _20_ MAC --- 0 RTS 44 [5fe 13 14 0]
r 2.347159769 _19_ MAC --- 0 RTS 44 [5fe 13 14 0]
s 2.347169769 _19_ MAC --- 0 CTS 38 [4c4 14 0 0]
r 2.347474112 _20_ MAC --- 0 CTS 38 [4c4 14 0 0]
s 2.347484112 _20_ MAC --- 105 ack 112 [13a 13 14 800] ------- [20:0 19:1 32 19] [2 0] 0 0
r 2.348380455 _19_ MAC --- 105 ack 60 [13a 13 14 800] ------- [20:0 19:1 32 19] [2 0] 1 0
s 2.348390455 _19_ MAC --- 0 ACK 38 [0 14 0 0]
r 2.348405455 _19_ AGT --- 105 ack 60 [13a 13 14 800] ------- [20:0 19:1 32 19] [2 0] 1 0
s 2.348405455 _19_ AGT --- 109 tcp 1040 [0 0 0 0] ------- [19:1 20:0 32 0] [5 0] 0 0
r 2.348405455 _19_ RTR --- 109 tcp 1040 [0 0 0 0] ------- [19:1 20:0 32 0] [5 0] 0 0
s 2.348405455 _19_ RTR --- 109 tcp 1060 [0 0 0 0] ------- [19:1 20:0 32 20] [5 0] 0 0
s 2.348405455 _19_ AGT --- 110 tcp 1040 [0 0 0 0] ------- [19:1 20:0 32 0] [6 0] 0 0
r 2.348405455 _19_ RTR --- 110 tcp 1040 [0 0 0 0] ------- [19:1 20:0 32 0] [6 0] 0 0
s 2.348405455 _19_ RTR --- 110 tcp 1060 [0 0 0 0] ------- [19:1 20:0 32 20] [6 0] 0 0
r 2.348694799 _20_ MAC --- 0 ACK 38 [0 14 0 0]
s 2.348944455 _19_ MAC --- 0 RTS 44 [253e 14 13 0]
r 2.349296799 _20_ MAC --- 0 RTS 44 [253e 14 13 0]
s 2.349306799 _20_ MAC --- 0 CTS 38 [2404 13 0 0]
r 2.349611142 _19_ MAC --- 0 CTS 38 [2404 13 0 0]
s 2.349621142 _19_ MAC --- 107 tcp 1112 [13a 14 13 800] ------- [19:1 20:0 32 20] [4 0] 0 0
r 2.358517485 _20_ MAC --- 107 tcp 1060 [13a 14 13 800] ------- [19:1 20:0 32 20] [4 0] 1 0
s 2.358527485 _20_ MAC --- 0 ACK 38 [0 13 0 0]
r 2.358542485 _20_ AGT --- 107 tcp 1060 [13a 14 13 800] ------- [19:1 20:0 32 20] [4 0] 1 0
s 2.358542485 _20_ AGT --- 111 ack 40 [0 0 0 0] ------- [20:0 19:1 32 0] [4 0] 0 0
r 2.358542485 _20_ RTR --- 111 ack 40 [0 0 0 0] ------- [20:0 19:1 32 0] [4 0] 0 0
s 2.358542485 _20_ RTR --- 111 ack 60 [0 0 0 0] ------- [20:0 19:1 32 19] [4 0] 0 0
r 2.358831828 _19_ MAC --- 0 ACK 38 [0 13 0 0]
s 2.358941485 _20_ MAC --- 0 RTS 44 [5fe 13 14 0]
r 2.359293828 _19_ MAC --- 0 RTS 44 [5fe 13 14 0]
s 2.359303828 _19_ MAC --- 0 CTS 38 [4c4 14 0 0]
r 2.359608171 _20_ MAC --- 0 CTS 38 [4c4 14 0 0]
s 2.359618171 _20_ MAC --- 108 ack 112 [13a 13 14 800] ------- [20:0 19:1 32 19] [3 0] 0 0
r 2.360514515 _19_ MAC --- 108 ack 60 [13a 13 14 800] ------- [20:0 19:1 32 19] [3 0] 1 0
s 2.360524515 _19_ MAC --- 0 ACK 38 [0 14 0 0]
r 2.360539515 _19_ AGT --- 108 ack 60 [13a 13 14 800] ------- [20:0 19:1 32 19] [3 0] 1 0
r 2.360828858 _20_ MAC --- 0 ACK 38 [0 14 0 0]
s 2.361298858 _20_ MAC --- 0 RTS 44 [5fe 13 14 0]
r 2.361651201 _19_ MAC --- 0 RTS 44 [5fe 13 14 0]
s 2.361661201 _19_ MAC --- 0 CTS 38 [4c4 14 0 0]
r 2.361965544 _20_ MAC --- 0 CTS 38 [4c4 14 0 0]
s 2.361975544 _20_ MAC --- 111 ack 112 [13a 13 14 800] ------- [20:0 19:1 32 19] [4 0] 0 0
r 2.362871888 _19_ MAC --- 111 ack 60 [13a 13 14 800] ------- [20:0 19:1 32 19] [4 0] 1 0
s 2.362881888 _19_ MAC --- 0 ACK 38 [0 14 0 0]
r 2.362896888 _19_ AGT --- 111 ack 60 [13a 13 14 800] ------- [20:0 19:1 32 19] [4 0] 1 0
r 2.363186231 _20_ MAC --- 0 ACK 38 [0 14 0 0]
s 2.363375888 _19_ MAC --- 0 RTS 44 [253e 14 13 0]
r 2.363728231 _20_ MAC --- 0 RTS 44 [253e 14 13 0]
s 2.363738231 _20_ MAC --- 0 CTS 38 [2404 13 0 0]
r 2.364042574 _19_ MAC --- 0 CTS 38 [2404 13 0 0]
s 2.364052574 _19_ MAC --- 109 tcp 1112 [13a 14 13 800] ------- [19:1 20:0 32 20] [5 0] 0 0
r 2.372948917 _20_ MAC --- 109 tcp 1060 [13a 14 13 800] ------- [19:1 20:0 32 20] [5 0] 1 0
s 2.372958917 _20_ MAC --- 0 ACK 38 [0 13 0 0]
r 2.372973917 _20_ AGT --- 109 tcp 1060 [13a 14 13 800] ------- [19:1 20:0 32 20] [5 0] 1 0
s 2.372973917 _20_ AGT --- 112 ack 40 [0 0 0 0] ------- [20:0 19:1 32 0] [5 0] 0 0
r 2.372973917 _20_ RTR --- 112 ack 40 [0 0 0 0] ------- [20:0 19:1 32 0] [5 0] 0 0
s 2.372973917 _20_ RTR --- 112 ack 60 [0 0 0 0] ------- [20:0 19:1 32 19] [5 0] 0 0
r 2.373263260 _19_ MAC --- 0 ACK 38 [0 13 0 0]
s 2.373553260 _19_ MAC --- 0 RTS 44 [253e 14 13 0]
r 2.373905604 _20_ MAC --- 0 RTS 44 [253e 14 13 0]
s 2.373915604 _20_ MAC --- 0 CTS 38 [2404 13 0 0]
r 2.374219947 _19_ MAC --- 0 CTS 38 [2404 13 0 0]
s 2.374229947 _19_ MAC --- 110 tcp 1112 [13a 14 13 800] ------- [19:1 20:0 32 20] [6 0] 0 0
r 2.383126290 _20_ MAC --- 110 tcp 1060 [13a 14 13 800] ------- [19:1 20:0 32 20] [6 0] 1 0
s 2.383136290 _20_ MAC --- 0 ACK 38 [0 13 0 0]
r 2.383151290 _20_ AGT --- 110 tcp 1060 [13a 14 13 800] ------- [19:1 20:0 32 20] [6 0] 1 0
s 2.383151290 _20_ AGT --- 113 ack 40 [0 0 0 0] ------- [20:0 19:1 32 0] [6 0] 0 0
r 2.383151290 _20_ RTR --- 113 ack 40 [0 0 0 0] ------- [20:0 19:1 32 0] [6 0] 0 0
s 2.383151290 _20_ RTR --- 113 ack 60 [0 0 0 0] ------- [20:0 19:1 32 19] [6 0] 0 0
r 2.383440633 _19_ MAC --- 0 ACK 38 [0 13 0 0]
s 2.383710290 _20_ MAC --- 0 RTS 44 [5fe 13 14 0]
r 2.384062633 _19_ MAC --- 0 RTS 44 [5fe 13 14 0]
s 2.384072633 _19_ MAC --- 0 CTS 38 [4c4 14 0 0]
r 2.384376976 _20_ MAC --- 0 CTS 38 [4c4 14 0 0]
s 2.384386976 _20_ MAC --- 112 ack 112 [13a 13 14 800] ------- [20:0 19:1 32 19] [5 0] 0 0
r 2.385283320 _19_ MAC --- 112 ack 60 [13a 13 14 800] ------- [20:0 19:1 32 19] [5 0] 1 0
s 2.385293320 _19_ MAC --- 0 ACK 38 [0 14 0 0]
r 2.385308320 _19_ AGT --- 112 ack 60 [13a 13 14 800] ------- [20:0 19:1 32 19] [5 0] 1 0
r 2.385597663 _20_ MAC --- 0 ACK 38 [0 14 0 0]
s 2.385687663 _20_ MAC --- 0 RTS 44 [5fe 13 14 0]
r 2.386040006 _19_ MAC --- 0 RTS 44 [5fe 13 14 0]
s 2.386050006 _19_ MAC --- 0 CTS 38 [4c4 14 0 0]
r 2.386354349 _20_ MAC --- 0 CTS 38 [4c4 14 0 0]
s 2.386364349 _20_ MAC --- 113 ack 112 [13a 13 14 800] ------- [20:0 19:1 32 19] [6 0] 0 0
r 2.387260692 _19_ MAC --- 113 ack 60 [13a 13 14 800] ------- [20:0 19:1 32 19] [6 0] 1 0
s 2.387270692 _19_ MAC --- 0 ACK 38 [0 14 0 0]
r 2.387285692 _19_ AGT --- 113 ack 60 [13a 13 14 800] ------- [20:0 19:1 32 19] [6 0] 1 0
r 2.387575036 _20_ MAC --- 0 ACK 38 [0 14 0 0]
s 2.400000000 _2_ AGT --- 114 tcp 40 [0 0 0 0] ------- [2:0 26:0 32 0] [0 0] 0 0
r 2.400000000 _2_ RTR --- 114 tcp 40 [0 0 0 0] ------- [2:0 26:0 32 0] [0 0] 0 0
s 2.400000000 _2_ RTR --- 114 tcp 60 [0 0 0 0] ------- [2:0 26:0 32 26] [0 0] 0 0
s 2.400055000 _2_ MAC --- 0 ARP 80 [0 ffffffff 2 806] ------- [REQUEST 2/2 0/26]
r 2.400695390 _44_ MAC --- 0 ARP 28 [0 ffffffff 2 806] ------- [REQUEST 2/2 0/26]
r 2.400695391 _47_ MAC --- 0 ARP 28 [0 ffffffff 2 806] ------- [REQUEST 2/2 0/26]
r 2.400695427 _18_ MAC --- 0 ARP 28 [0 ffffffff 2 806] ------- [REQUEST 2/2 0/26]
r 2.400695457 _26_ MAC --- 0 ARP 28 [0 ffffffff 2 806] ------- [REQUEST 2/2 0/26]
r 2.400695589 _9_ MAC --- 0 ARP 28 [0 ffffffff 2 806] ------- [REQUEST 2/2 0/26]
r 2.400695606 _0_ MAC --- 0 ARP 28 [0 ffffffff 2 806] ------- [REQUEST 2/2 0/26]
r 2.400695618 _4_ MAC --- 0 ARP 28 [0 ffffffff 2 806] ------- [REQUEST 2/2 0/26]
r 2.400695696 _13_ MAC --- 0 ARP 28 [0 ffffffff 2 806] ------- [REQUEST 2/2 0/26]
r 2.400695784 _17_ MAC --- 0 ARP 28 [0 ffffffff 2 806] ------- [REQUEST 2/2 0/26]
s 2.400750457 _26_ MAC --- 0 RTS 44 [4fe 2 1a 0]
r 2.401102913 _2_ MAC --- 0 RTS 44 [4fe 2 1a 0]
s 2.401112913 _2_ MAC --- 0 CTS 38 [3c4 1a 0 0]
r 2.401417370 _26_ MAC --- 0 CTS 38 [3c4 1a 0 0]
s 2.401427370 _26_ MAC --- 0 ARP 80 [13a 2 1a 806] ------- [REPLY 26/26 2/2]
r 2.402067827 _2_ MAC --- 0 ARP 28 [13a 2 1a 806] ------- [REPLY 26/26 2/2]
s 2.402077827 _2_ MAC --- 0 ACK 38 [0 1a 0 0]
r 2.402382284 _26_ MAC --- 0 ACK 38 [0 1a 0 0]
s 2.402431827 _2_ MAC --- 0 RTS 44 [5fe 1a 2 0]
r 2.402784284 _26_ MAC --- 0 RTS 44 [5fe 1a 2 0]
s 2.402794284 _26_ MAC --- 0 CTS 38 [4c4 2 0 0]
r 2.403098740 _2_ MAC --- 0 CTS 38 [4c4 2 0 0]
s 2.403108740 _2_ MAC --- 114 tcp 112 [13a 1a 2 800] ------- [2:0 26:0 32 26] [0 0] 0 0
r 2.404005197 _26_ MAC --- 114 tcp 60 [13a 1a 2 800] ------- [2:0 26:0 32 26] [0 0] 1 0
s 2.404015197 _26_ MAC --- 0 ACK 38 [0 2 0 0]
r 2.404030197 _26_ AGT --- 114 tcp 60 [13a 1a 2 800] ------- [2:0 26:0 32 26] [0 0] 1 0
s 2.404030197 _26_ AGT --- 115 ack 40 [0 0 0 0] ------- [26:0 2:0 32 0] [0 0] 0 0
r 2.404030197 _26_ RTR --- 115 ack 40 [0 0 0 0] ------- [26:0 2:0 32 0] [0 0] 0 0
s 2.404030197 _26_ RTR --- 115 ack 60 [0 0 0 0] ------- [26:0 2:0 32 2] [0 0] 0 0
r 2.404319654 _2_ MAC --- 0 ACK 38 [0 2 0 0]
s 2.404929197 _26_ MAC --- 0 RTS 44 [5fe 2 1a 0]
r 2.405281654 _2_ MAC --- 0 RTS 44 [5fe 2 1a 0]
s 2.405291654 _2_ MAC --- 0 CTS 38 [4c4 1a 0 0]
r 2.405596110 _26_ MAC --- 0 CTS 38 [4c4 1a 0 0]
s 2.405606110 _26_ MAC --- 115 ack 112 [13a 2 1a 800] ------- [26:0 2:0 32 2] [0 0] 0 0
r 2.406502567 _2_ MAC --- 115 ack 60 [13a 2 1a 800] ------- [26:0 2:0 32 2] [0 0] 1 0
s 2.406512567 _2_ MAC --- 0 ACK 38 [0 1a 0 0]
r 2.406527567 _2_ AGT --- 115 ack 60 [13a 2 1a 800] ------- [26:0 2:0 32 2] [0 0] 1 0
s 2.406527567 _2_ AGT --- 116 tcp 1040 [0 0 0 0] ------- [2:0 26:0 32 0] [1 0] 0 0
r 2.406527567 _2_ RTR --- 116 tcp 1040 [0 0 0 0] ------- [2:0 26:0 32 0] [1 0] 0 0
s 2.406527567 _2_ RTR --- 116 tcp 1060 [0 0 0 0] ------- [2:0 26:0 32 26] [1 0] 0 0
s 2.406527567 _2_ AGT --- 117 tcp 1040 [0 0 0 0] ------- [2:0 26:0 32 0] [2 0] 0 0
r 2.406527567 _2_ RTR --- 117 tcp 1040 [0 0 0 0] ------- [2:0 26:0 32 0] [2 0] 0 0
s 2.406527567 _2_ RTR --- 117 tcp 1060 [0 0 0 0] ------- [2:0 26:0 32 26] [2 0] 0 0
r 2.406817024 _26_ MAC --- 0 ACK 38 [0 1a 0 0]
s 2.406986567 _2_ MAC --- 0 RTS 44 [253e 1a 2 0]
r 2.407339024 _26_ MAC --- 0 RTS 44 [253e 1a 2 0]
s 2.407349024 _26_ MAC --- 0 CTS 38 [2404 2 0 0]
r 2.407653481 _2_ MAC --- 0 CTS 38 [2404 2 0 0]
s 2.407663481 _2_ MAC --- 116 tcp 1112 [13a 1a 2 800] ------- [2:0 26:0 32 26] [1 0] 0 0
r 2.416559937 _26_ MAC --- 116 tcp 1060 [13a 1a 2 800] ------- [2:0 26:0 32 26] [1 0] 1 0
s 2.416569937 _26_ MAC --- 0 ACK 38 [0 2 0 0]
r 2.416584937 _26_ AGT --- 116 tcp 1060 [13a 1a 2 800] ------- [2:0 26:0 32 26] [1 0] 1 0
s 2.416584937 _26_ AGT --- 118 ack 40 [0 0 0 0] ------- [26:0 2:0 32 0] [1 0] 0 0
r 2.416584937 _26_ RTR --- 118 ack 40 [0 0 0 0] ------- [26:0 2:0 32 0] [1 0] 0 0
s 2.416584937 _26_ RTR --- 118 ack 60 [0 0 0 0] ------- [26:0 2:0 32 2] [1 0] 0 0
r 2.416874394 _2_ MAC --- 0 ACK 38 [0 2 0 0]
s 2.417163937 _26_ MAC --- 0 RTS 44 [5fe 2 1a 0]
r 2.417516394 _2_ MAC --- 0 RTS 44 [5fe 2 1a 0]
s 2.417526394 _2_ MAC --- 0 CTS 38 [4c4 1a 0 0]
r 2.417830851 _26_ MAC --- 0 CTS 38 [4c4 1a 0 0]
s 2.417840851 _26_ MAC --- 118 ack 112 [13a 2 1a 800] ------- [26:0 2:0 32 2] [1 0] 0 0
r 2.418737307 _2_ MAC --- 118 ack 60 [13a 2 1a 800] ------- [26:0 2:0 32 2] [1 0] 1 0
s 2.418747307 _2_ MAC --- 0 ACK 38 [0 1a 0 0]
r 2.418762307 _2_ AGT --- 118 ack 60 [13a 2 1a 800] ------- [26:0 2:0 32 2] [1 0] 1 0
s 2.418762307 _2_ AGT --- 119 tcp 1040 [0 0 0 0] ------- [2:0 26:0 32 0] [3 0] 0 0
r 2.418762307 _2_ RTR --- 119 tcp 1040 [0 0 0 0] ------- [2:0 26:0 32 0] [3 0] 0 0
s 2.418762307 _2_ RTR --- 119 tcp 1060 [0 0 0 0] ------- [2:0 26:0 32 26] [3 0] 0 0
s 2.418762307 _2_ AGT --- 120 tcp 1040 [0 0 0 0] ------- [2:0 26:0 32 0] [4 0] 0 0
r 2.418762307 _2_ RTR --- 120 tcp 1040 [0 0 0 0] ------- [2:0 26:0 32 0] [4 0] 0 0
s 2.418762307 _2_ RTR --- 120 tcp 1060 [0 0 0 0] ------- [2:0 26:0 32 26] [4 0] 0 0
r 2.419051764 _26_ MAC --- 0 ACK 38 [0 1a 0 0]
s 2.419341307 _2_ MAC --- 0 RTS 44 [253e 1a 2 0]
r 2.419693764 _26_ MAC --- 0 RTS 44 [253e 1a 2 0]
s 2.419703764 _26_ MAC --- 0 CTS 38 [2404 2 0 0]
r 2.420008221 _2_ MAC --- 0 CTS 38 [2404 2 0 0]
s 2.420018221 _2_ MAC --- 117 tcp 1112 [13a 1a 2 800] ------- [2:0 26:0 32 26] [2 0] 0 0
r 2.428914678 _26_ MAC --- 117 tcp 1060 [13a 1a 2 800] ------- [2:0 26:0 32 26] [2 0] 1 0
s 2.428924678 _26_ MAC --- 0 ACK 38 [0 2 0 0]
r 2.428939678 _26_ AGT --- 117 tcp 1060 [13a 1a 2 800] ------- [2:0 26:0 32 26] [2 0] 1 0
s 2.428939678 _26_ AGT --- 121 ack 40 [0 0 0 0] ------- [26:0 2:0 32 0] [2 0] 0 0
r 2.428939678 _26_ RTR --- 121 ack 40 [0 0 0 0] ------- [26:0 2:0 32 0] [2 0] 0 0
s 2.428939678 _26_ RTR --- 121 ack 60 [0 0 0 0] ------- [26:0 2:0 32 2] [2 0] 0 0
r 2.429229134 _2_ MAC --- 0 ACK 38 [0 2 0 0]
s 2.429599134 _2_ MAC --- 0 RTS 44 [253e 1a 2 0]
r 2.429951591 _26_ MAC --- 0 RTS 44 [253e 1a 2 0]
s 2.429961591 _26_ MAC --- 0 CTS 38 [2404 2 0 0]
r 2.430266048 _2_ MAC --- 0 CTS 38 [2404 2 0 0]
s 2.430276048 _2_ MAC --- 119 tcp 1112 [13a 1a 2 800] ------- [2:0 26:0 32 26] [3 0] 0 0
r 2.439172504 _26_ MAC --- 119 tcp 1060 [13a 1a 2 800] ------- [2:0 26:0 32 26] [3 0] 1 0
s 2.439182504 _26_ MAC --- 0 ACK 38 [0 2 0 0]
r 2.439197504 _26_ AGT --- 119 tcp 1060 [13a 1a 2 800] ------- [2:0 26:0 32 26] [3 0] 1 0
s 2.439197504 _26_ AGT --- 122 ack 40 [0 0 0 0] ------- [26:0 2:0 32 0] [3 0] 0 0
r 2.439197504 _26_ RTR --- 122 ack 40 [0 0 0 0] ------- [26:0 2:0 32 0] [3 0] 0 0
s 2.439197504 _26_ RTR --- 122 ack 60 [0 0 0 0] ------- [26:0 2:0 32 2] [3 0] 0 0
r 2.439486961 _2_ MAC --- 0 ACK 38 [0 2 0 0]
s 2.439616504 _26_ MAC --- 0 RTS 44 [5fe 2 1a 0]
r 2.439968961 _2_ MAC --- 0 RTS 44 [5fe 2 1a 0]
s 2.439978961 _2_ MAC --- 0 CTS 38 [4c4 1a 0 0]
r 2.440283418 _26_ MAC --- 0 CTS 38 [4c4 1a 0 0]
s 2.440293418 _26_ MAC --- 121 ack 112 [13a 2 1a 800] ------- [26:0 2:0 32 2] [2 0] 0 0
r 2.441189875 _2_ MAC --- 121 ack 60 [13a 2 1a 800] ------- [26:0 2:0 32 2] [2 0] 1 0
s 2.441199875 _2_ MAC --- 0 ACK 38 [0 1a 0 0]
r 2.441214875 _2_ AGT --- 121 ack 60 [13a 2 1a 800] ------- [26:0 2:0 32 2] [2 0] 1 0
s 2.441214875 _2_ AGT --- 123 tcp 1040 [0 0 0 0] ------- [2:0 26:0 32 0] [5 0] 0 0
r 2.441214875 _2_ RTR --- 123 tcp 1040 [0 0 0 0] ------- [2:0 26:0 32 0] [5 0] 0 0
s 2.441214875 _2_ RTR --- 123 tcp 1060 [0 0 0 0] ------- [2:0 26:0 32 26] [5 0] 0 0
s 2.441214875 _2_ AGT --- 124 tcp 1040 [0 0 0 0] ------- [2:0 26:0 32 0] [6 0] 0 0
r 2.441214875 _2_ RTR --- 124 tcp 1040 [0 0 0 0] ------- [2:0 26:0 32 0] [6 0] 0 0
s 2.441214875 _2_ RTR --- 124 tcp 1060 [0 0 0 0] ------- [2:0 26:0 32 26] [6 0] 0 0
r 2.441504331 _26_ MAC --- 0 ACK 38 [0 1a 0 0]
s 2.441893875 _2_ MAC --- 0 RTS 44 [253e 1a 2 0]
r 2.442246331 _26_ MAC --- 0 RTS 44 [253e 1a 2 0]
s 2.442256331 _26_ MAC --- 0 CTS 38 [2404 2 0 0]
r 2.442560788 _2_ MAC --- 0 CTS 38 [2404 2 0 0]
s 2.442570788 _2_ MAC --- 120 tcp 1112 [13a 1a 2 800] ------- [2:0 26:0 32 26] [4 0] 0 0
[truncated: 2,153 more rows]
