# Supplementary material for: Quantum readout and gradient deep learning model for secure and sustainable data access in IWSN
Source: PeerJ Comput Sci. 2022 Jun 6;8:e983. doi: 10.7717/peerj-cs.983 (PMC9202624; doi:10.7717/peerj-cs.983)
Supplement: Supplemental Information 2 [file peerj-cs-08-983-s002.zip › Mod 2/out11.tr]

Input1	Input2	Target1	Output1
0.000000	0.000000	0.000000	0.001568
1.000000	0.000000	1.000000	0.998905
0.000000	1.000000	1.000000	0.535523
1.000000	1.000000	0.000000	0.545125
0.000000	0.000000	0.000000	0.118618
0.900000	0.500000	0.000000	8.855319
0.000000	4323191914201071900000000000000000000000000000000000000000000000000000000000000000000000000000000000000000000000000000000000000000000000000000000000000000000000000000000000000000000000000000000000000000000000000000000000000000000000000000000000000000000000000000000.000000	0.000000	-8.877490
0.000000	0.000000	1.000000	-1.#QNAN0
0.000000	1.#QNAN0	0.000000	-6.456434
0.000000	0.000000	1.000000	6.815737
3218171924621229200000000000000000000000000000000000000000000000000000000000000000000000000000000000000000000000000000000000000000000000000000000000000000000000000000000000000000000000000000000000000000000000000000000000000000000000000000000000000000000000000000000.000000	-1.#QNAN0	1.000000	0.142331
0.000000	0.000000	0.000000	0.180994
0.000000	0.000000	0.000000	0.000000
2530715006331675000000000000000000000000000000000000000000000000000000000000000000000000000000000000000000000000000000000000000000000000000000000000000000000000000000000000000000000000000000000000000000000000000000000000000000000000000000000000000000000000000.000000	0.000000	0.900000	0.000000
0.000000	1.#QNAN0	0.000000	0.765087
0.000000	-1.#QNAN0	4323191914201071900000000000000000000000000000000000000000000000000000000000000000000000000000000000000000000000000000000000000000000000000000000000000000000000000000000000000000000000000000000000000000000000000000000000000000000000000000000000000000000000000000000.000000	0.785971
0.000000	0.000000	0.000000	0.000000
0.000000	0.000000	0.000000	0.000002
0.000000	0.000000	1.#QNAN0	0.000002
0.000000	0.000000	0.000000	490473361401825620000000000000000000000000000000000000000000000000000000000000000000000000000000000000000000000000000000000000000000000000000000000000000000000000000000000000000000000000000000000000000000000000000000000000000000000000000000000000000000000000000000000.000000
0.000000	0.000000	-1.#QNAN0	1.180782
0.000000	0.000000	-1.#QNAN0	5.222467
0.000000	0.000000	0.000000	774795894430383930000000000000000000000000000000000000000000000000000000000000000000000000000000000000000000000000000000000000000000000000000000000000000000000000000000000000000000000000000000000000000000000000000000000000000000000000000000000000000000000000000000000.000000
0.000000	0.000000	0.000000	-14.277853
0.000000	0.000000	0.000000	0.000000
0.000000	0.000000	2530715006331675000000000000000000000000000000000000000000000000000000000000000000000000000000000000000000000000000000000000000000000000000000000000000000000000000000000000000000000000000000000000000000000000000000000000000000000000000000000000000000000000000.000000	0.000000
0.000000	0.000000	1.#QNAN0	1.180776
0.000000	0.000000	1.#QNAN0	1.300810
0.000000	0.000000	0.000000	0.000000
0.000000	0.000000	0.000000	-13.097065
0.000000	0.000000	0.000000	-13.119366
0.000000	0.000000	0.000000	0.000000
0.000000	0.000000	0.000000	0.000000
0.000000	0.000000	0.000000	0.000000
0.000000	0.000000	0.000000	0.000000
0.000000	0.000000	0.000000	0.000000
0.000000	0.000000	0.000000	0.000000
0.000000	0.000000	0.000000	0.000000
0.000000	0.000000	0.000000	0.000000
0.000000	0.000000	0.000000	0.000000
0.000000	0.000000	0.000000	0.000000
0.000000	0.000000	0.000000	0.000000
0.000000	0.000000	0.000000	0.000000
0.000000	0.000000	0.000000	1.000000
0.000000	0.000000	0.000000	0.000000
0.000000	0.000000	0.000000	0.500000
0.000000	0.000000	0.000000	0.500000
0.000000	0.000000	0.000000	0.000000
0.000000	0.000000	0.000000	0.256452
0.000000	0.000000	0.000000	0.000000
