# Supplementary material for: Quantum readout and gradient deep learning model for secure and sustainable data access in IWSN
Source: PeerJ Comput Sci. 2022 Jun 6;8:e983. doi: 10.7717/peerj-cs.983 (PMC9202624; doi:10.7717/peerj-cs.983)
Supplement: Supplemental Information 3 [file peerj-cs-08-983-s003.zip › Mod 3/out.nam]

W -t * -x 1050 -y 1100
n -t * -s 0  -x 186.80546148065733 -y 439.39110540756542 -Z 0 -z 50  -v circle -c black
n -t * -s 1  -x 346.30858495193934 -y 108.38728724438106 -Z 0 -z 50  -v circle -c black
n -t * -s 2  -x 65.136716312326826 -y 352.79106127693831 -Z 0 -z 50  -v circle -c black
n -t * -s 3  -x 159.36688150249742 -y 79.177412474144916 -Z 0 -z 50  -v circle -c black
n -t * -s 4  -x 534.77145295346691 -y 503.80978891803409 -Z 0 -z 50  -v circle -c black
n -t * -s 5  -x 331.12234539870281 -y 473.25911599828817 -Z 0 -z 50  -v circle -c black
n -t * -s 6  -x 765.96258322985955 -y 833.1363442508208 -Z 0 -z 50  -v circle -c black
n -t * -s 7  -x 322.53782354413426 -y 193.20030626524255 -Z 0 -z 50  -v circle -c black
n -t * -s 8  -x 817.5473999313765 -y 219.15064664518025 -Z 0 -z 50  -v circle -c black
n -t * -s 9  -x 464.91816554447553 -y 79.608305999826783 -Z 0 -z 50  -v circle -c black
n -t * -s 10  -x 576.79893908873157 -y 359.76926431049094 -Z 0 -z 50  -v circle -c black
n -t * -s 11  -x 442.02526642103925 -y 518.6527384066269 -Z 0 -z 50  -v circle -c black
n -t * -s 12  -x 496.57440017749292 -y 225.94378312395131 -Z 0 -z 50  -v circle -c black
n -t * -s 13  -x 337.1629642495713 -y 297.94014254488985 -Z 0 -z 50  -v circle -c black
n -t * -s 14  -x 779.97575196436401 -y 552.46326506718208 -Z 0 -z 50  -v circle -c black
n -t * -s 15  -x 850.09598413021115 -y 63.205276459085425 -Z 0 -z 50  -v circle -c black
n -t * -s 16  -x 291.08144784862242 -y 705.89399179718168 -Z 0 -z 50  -v circle -c black
n -t * -s 17  -x 160.32013523407286 -y 800.51287906268271 -Z 0 -z 50  -v circle -c black
n -t * -s 18  -x 119.95840650981218 -y 140.93821041329682 -Z 0 -z 50  -v circle -c black
n -t * -s 19  -x 848.5024162794009 -y 280.11040789080334 -Z 0 -z 50  -v circle -c black
n -t * -s 20  -x 815.62542073224927 -y 316.44624691291074 -Z 0 -z 50  -v circle -c black
n -t * -s 21  -x 412.07186529043685 -y 191.83993637181817 -Z 0 -z 50  -v circle -c black
n -t * -s 22  -x 453.81060114773487 -y 594.77348997945592 -Z 0 -z 50  -v circle -c black
n -t * -s 23  -x 58.04608471600622 -y 880.54582191656618 -Z 0 -z 50  -v circle -c black
n -t * -s 24  -x 633.62895172723984 -y 601.79167972029722 -Z 0 -z 50  -v circle -c black
n -t * -s 25  -x 112.76105903683279 -y 675.11923204880179 -Z 0 -z 50  -v circle -c black
n -t * -s 26  -x 428.93304421051084 -y 77.674046055261996 -Z 0 -z 50  -v circle -c black
n -t * -s 27  -x 467.69205078840815 -y 800.29760077609569 -Z 0 -z 50  -v circle -c black
n -t * -s 28  -x 101.77624384024006 -y 553.33022291461486 -Z 0 -z 50  -v circle -c black
n -t * -s 29  -x 121.05652593125427 -y 597.03132659058622 -Z 0 -z 50  -v circle -c black
n -t * -s 30  -x 205.5060079812566 -y 639.47614097943347 -Z 0 -z 50  -v circle -c black
n -t * -s 31  -x 775.50144133879871 -y 52.72458118979101 -Z 0 -z 50  -v circle -c black
n -t * -s 32  -x 542.03605681752606 -y 200.00693215988898 -Z 0 -z 50  -v circle -c black
n -t * -s 33  -x 16.508811254291242 -y 263.5907508728983 -Z 0 -z 50  -v circle -c black
n -t * -s 34  -x 369.74992080114311 -y 786.91890481250311 -Z 0 -z 50  -v circle -c black
n -t * -s 35  -x 246.03318373953604 -y 479.71911038259003 -Z 0 -z 50  -v circle -c black
n -t * -s 36  -x 439.0882001906113 -y 655.38060360373026 -Z 0 -z 50  -v circle -c black
n -t * -s 37  -x 781.80476789446766 -y 692.73400231857499 -Z 0 -z 50  -v circle -c black
n -t * -s 38  -x 380.37696829083234 -y 295.70606401921532 -Z 0 -z 50  -v circle -c black
n -t * -s 39  -x 131.81797095193434 -y 564.63778916031026 -Z 0 -z 50  -v circle -c black
n -t * -s 40  -x 267.32241733340663 -y 87.868122564567315 -Z 0 -z 50  -v circle -c black
n -t * -s 41  -x 799.53594268278039 -y 800.58866948848072 -Z 0 -z 50  -v circle -c black
n -t * -s 42  -x 493.76809289388734 -y 760.33726756476665 -Z 0 -z 50  -v circle -c black
n -t * -s 43  -x 788.45596103391426 -y 879.33709699629674 -Z 0 -z 50  -v circle -c black
n -t * -s 44  -x 118.58921675877143 -y 528.96606467150434 -Z 0 -z 50  -v circle -c black
n -t * -s 45  -x 132.64893397346555 -y 130.63329203549461 -Z 0 -z 50  -v circle -c black
n -t * -s 46  -x 453.73924055776524 -y 295.41605436029658 -Z 0 -z 50  -v circle -c black
n -t * -s 47  -x 657.62563350499875 -y 714.02231851314298 -Z 0 -z 50  -v circle -c black
n -t * -s 48  -x 873.10725039481531 -y 713.55738565957051 -Z 0 -z 50  -v circle -c black
n -t * -s 49  -x 258.98078040172385 -y 289.97621177228922 -Z 0 -z 50  -v circle -c black
V -t * -v 1.0a5 -a 0
A -t * -n 1 -p 0 -o 0xffffffff -c 31 -a 1
A -t * -h 1 -m 2147483647 -s 0
c -t * -i 0 -n purple
n -t 0 -s 0 -S COLOR -c lightgray -o blue -i lightgray -I blue
n -t 0 -s 1 -S COLOR -c lightgray -o blue -i lightgray -I blue
n -t 0 -s 2 -S COLOR -c lightgray -o blue -i lightgray -I blue
n -t 0 -s 3 -S COLOR -c lightgray -o blue -i lightgray -I blue
n -t 0 -s 4 -S COLOR -c lightgray -o blue -i lightgray -I blue
n -t 0 -s 5 -S COLOR -c lightgray -o blue -i lightgray -I blue
n -t 0 -s 6 -S COLOR -c lightgray -o blue -i lightgray -I blue
n -t 0 -s 7 -S COLOR -c lightgray -o blue -i lightgray -I blue
n -t 0 -s 8 -S COLOR -c lightgray -o blue -i lightgray -I blue
n -t 0 -s 9 -S COLOR -c lightgray -o blue -i lightgray -I blue
n -t 0 -s 10 -S COLOR -c lightgray -o blue -i lightgray -I blue
n -t 0 -s 11 -S COLOR -c lightgray -o blue -i lightgray -I blue
n -t 0 -s 12 -S COLOR -c lightgray -o blue -i lightgray -I blue
n -t 0 -s 13 -S COLOR -c lightgray -o blue -i lightgray -I blue
n -t 0 -s 14 -S COLOR -c lightgray -o blue -i lightgray -I blue
n -t 0 -s 15 -S COLOR -c lightgray -o blue -i lightgray -I blue
n -t 0 -s 16 -S COLOR -c lightgray -o blue -i lightgray -I blue
n -t 0 -s 17 -S COLOR -c lightgray -o blue -i lightgray -I blue
n -t 0 -s 18 -S COLOR -c lightgray -o blue -i lightgray -I blue
n -t 0 -s 19 -S COLOR -c lightgray -o blue -i lightgray -I blue
n -t 0 -s 20 -S COLOR -c lightgray -o blue -i lightgray -I blue
n -t 0 -s 21 -S COLOR -c lightgray -o blue -i lightgray -I blue
n -t 0 -s 22 -S COLOR -c lightgray -o blue -i lightgray -I blue
n -t 0 -s 23 -S COLOR -c lightgray -o blue -i lightgray -I blue
n -t 0 -s 24 -S COLOR -c lightgray -o blue -i lightgray -I blue
n -t 0 -s 25 -S COLOR -c lightgray -o blue -i lightgray -I blue
n -t 0 -s 26 -S COLOR -c lightgray -o blue -i lightgray -I blue
n -t 0 -s 27 -S COLOR -c lightgray -o blue -i lightgray -I blue
n -t 0 -s 28 -S COLOR -c lightgray -o blue -i lightgray -I blue
n -t 0 -s 29 -S COLOR -c lightgray -o blue -i lightgray -I blue
n -t 0 -s 30 -S COLOR -c lightgray -o blue -i lightgray -I blue
n -t 0 -s 31 -S COLOR -c lightgray -o blue -i lightgray -I blue
n -t 0 -s 32 -S COLOR -c lightgray -o blue -i lightgray -I blue
n -t 0 -s 33 -S COLOR -c lightgray -o blue -i lightgray -I blue
n -t 0 -s 34 -S COLOR -c lightgray -o blue -i lightgray -I blue
n -t 0 -s 35 -S COLOR -c lightgray -o blue -i lightgray -I blue
n -t 0 -s 36 -S COLOR -c lightgray -o blue -i lightgray -I blue
n -t 0 -s 37 -S COLOR -c lightgray -o blue -i lightgray -I blue
n -t 0 -s 38 -S COLOR -c lightgray -o blue -i lightgray -I blue
n -t 0 -s 39 -S COLOR -c lightgray -o blue -i lightgray -I blue
n -t 0 -s 40 -S COLOR -c lightgray -o blue -i lightgray -I blue
n -t 0 -s 41 -S COLOR -c lightgray -o blue -i lightgray -I blue
n -t 0 -s 42 -S COLOR -c lightgray -o blue -i lightgray -I blue
n -t 0 -s 43 -S COLOR -c lightgray -o blue -i lightgray -I blue
n -t 0 -s 44 -S COLOR -c lightgray -o blue -i lightgray -I blue
n -t 0 -s 45 -S COLOR -c lightgray -o blue -i lightgray -I blue
n -t 0 -s 46 -S COLOR -c lightgray -o blue -i lightgray -I blue
n -t 0 -s 47 -S COLOR -c lightgray -o blue -i lightgray -I blue
n -t 0 -s 48 -S COLOR -c lightgray -o blue -i lightgray -I blue
n -t 0 -s 49 -S COLOR -c lightgray -o blue -i lightgray -I blue
n -t 0.000000 -s 0 -x 186.805461 -y 439.391105 -u 10720.482061 -v 4161.882312 -T 0.041714
n -t 0.000000 -s 1 -x 346.308585 -y 108.387287 -u 10418.076999 -v 4869.668536 -T 0.019840
n -t 0.000000 -s 2 -x 65.136716 -y 352.791061 -u 11313.305940 -v 2063.760818 -T 0.061155
n -t 0.000000 -s 3 -x 159.366882 -y 79.177412 -u 4330.997828 -v 10653.283898 -T 0.035935
n -t 0.000000 -s 4 -x 534.771453 -y 503.809789 -u 10710.343773 -v -4187.903563 -T 0.034101
n -t 0.000000 -s 5 -x 331.122345 -y 473.259116 -u -8791.549343 -v 7413.410831 -T 0.032204
n -t 0.000000 -s 6 -x 765.962583 -y 833.136344 -u -5522.936776 -v -10086.980191 -T 0.072781
n -t 0.000000 -s 7 -x 322.537824 -y 193.200306 -u 5255.612466 -v 10228.809198 -T 0.053555
n -t 0.000000 -s 8 -x 817.547400 -y 219.150647 -u -2139.325239 -v 11299.260486 -T 0.054946
n -t 0.000000 -s 9 -x 464.918166 -y 79.608306 -u 6870.233765 -v 9222.249618 -T 0.058380
n -t 0.000000 -s 10 -x 576.798939 -y 359.769264 -u -8458.586010 -v 7791.169534 -T 0.057787
n -t 0.000000 -s 11 -x 442.025266 -y 518.652738 -u -11243.064499 -v 2417.333379 -T 0.024551
n -t 0.000000 -s 12 -x 496.574400 -y 225.943783 -u -4180.143462 -v 10713.374848 -T 0.047983
n -t 0.000000 -s 13 -x 337.162964 -y 297.940143 -u 11385.621647 -v 1617.905962 -T 0.023524
n -t 0.000000 -s 14 -x 779.975752 -y 552.463265 -u -10847.124482 -v -3819.671514 -T 0.026825
n -t 0.000000 -s 15 -x 850.095984 -y 63.205276 -u -9925.086608 -v 5808.842899 -T 0.068825
n -t 0.000000 -s 16 -x 291.081448 -y 705.893992 -u -11446.608376 -v -1106.867960 -T 0.012281
n -t 0.000000 -s 17 -x 160.320135 -y 800.512879 -u 9758.211593 -v -6085.006698 -T 0.038704
n -t 0.000000 -s 18 -x 119.958407 -y 140.938210 -u 10434.104619 -v 4835.231204 -T 0.073225
n -t 0.000000 -s 19 -x 848.502416 -y 280.110408 -u -8328.792814 -v 7929.767352 -T 0.046646
n -t 0.000000 -s 20 -x 815.625421 -y 316.446247 -u -7520.400634 -v 8700.205417 -T 0.049948
n -t 0.000000 -s 21 -x 412.071865 -y 191.839936 -u 11301.752688 -v -2126.119981 -T 0.041315
n -t 0.000000 -s 22 -x 453.810601 -y 594.773490 -u 1425.682182 -v -11411.285217 -T 0.044322
n -t 0.000000 -s 23 -x 58.046085 -y 880.545822 -u 2728.557656 -v -11171.614616 -T 0.049460
n -t 0.000000 -s 24 -x 633.628952 -y 601.791680 -u 9743.902776 -v 6107.893147 -T 0.021662
n -t 0.000000 -s 25 -x 112.761059 -y 675.119232 -u -1879.891711 -v -11345.307715 -T 0.038705
n -t 0.000000 -s 26 -x 428.933044 -y 77.674046 -u 4923.367988 -v 10392.807496 -T 0.038808
n -t 0.000000 -s 27 -x 467.692051 -y 800.297601 -u -3003.737839 -v -11100.790918 -T 0.043177
n -t 0.000000 -s 28 -x 101.776244 -y 553.330223 -u 1572.619008 -v -11391.965127 -T 0.030665
n -t 0.000000 -s 29 -x 121.056526 -y 597.031327 -u 11436.892785 -v 1203.114052 -T 0.014599
n -t 0.000000 -s 30 -x 205.506008 -y 639.476141 -u 11039.246154 -v 3222.583491 -T 0.055212
n -t 0.000000 -s 31 -x 775.501441 -y 52.724581 -u -6818.332528 -v 9260.687963 -T 0.082205
n -t 0.000000 -s 32 -x 542.036057 -y 200.006932 -u 11483.248050 -v 620.495143 -T 0.022551
n -t 0.000000 -s 33 -x 16.508811 -y 263.590751 -u 11485.637657 -v -574.567334 -T 0.056722
n -t 0.000000 -s 34 -x 369.749921 -y 786.918905 -u 5116.515909 -v -10299.090492 -T 0.066891
n -t 0.000000 -s 35 -x 246.033184 -y 479.719110 -u 6266.084605 -v -9642.934394 -T 0.027763
n -t 0.000000 -s 36 -x 439.088200 -y 655.380604 -u -11373.886086 -v -1698.444964 -T 0.035616
n -t 0.000000 -s 37 -x 781.804768 -y 692.734002 -u -10863.056313 -v -3774.123414 -T 0.035699
n -t 0.000000 -s 38 -x 380.376968 -y 295.706064 -u -9840.068448 -v -5951.726887 -T 0.031034
n -t 0.000000 -s 39 -x 131.817971 -y 564.637789 -u 4545.190184 -v -10563.675790 -T 0.034802
n -t 0.000000 -s 40 -x 267.322417 -y 87.868123 -u -6147.488935 -v 9718.970100 -T 0.037466
n -t 0.000000 -s 41 -x 799.535943 -y 800.588669 -u 1960.801193 -v -11331.604418 -T 0.051236
n -t 0.000000 -s 42 -x 493.768093 -y 760.337268 -u -9737.014776 -v 6118.867809 -T 0.013019
n -t 0.000000 -s 43 -x 788.455961 -y 879.337097 -u -11289.934788 -v -2188.006507 -T 0.019350
n -t 0.000000 -s 44 -x 118.589217 -y 528.966065 -u 11124.673000 -v -2914.043691 -T 0.057297
n -t 0.000000 -s 45 -x 132.648934 -y 130.633292 -u 8695.747642 -v -7525.554660 -T 0.006595
n -t 0.000000 -s 46 -x 453.739241 -y 295.416054 -u -11416.709268 -v 1381.575001 -T 0.035889
n -t 0.000000 -s 47 -x 657.625634 -y 714.022319 -u 7135.266477 -v -9018.756694 -T 0.013086
n -t 0.000000 -s 48 -x 873.107250 -y 713.557386 -u -8629.265116 -v -7601.696097 -T 0.048220
n -t 0.000000 -s 49 -x 258.980780 -y 289.976212 -u 8572.040437 -v 7666.167409 -T 0.057398
+ -t 0.023478819 -s 36 -d -1 -p message -e 32 -c 2 -a 0 -i 0 -k RTR 
- -t 0.023478819 -s 36 -d -1 -p message -e 32 -c 2 -a 0 -i 0 -k RTR
h -t 0.023478819 -s 36 -d -1 -p message -e 32 -c 2 -a 0 -i 0 -k RTR
+ -t 0.023553819 -s 36 -d -1 -p message -e 84 -c 2 -a 0 -i 0 -k MAC 
- -t 0.023553819 -s 36 -d -1 -p message -e 84 -c 2 -a 0 -i 0 -k MAC
h -t 0.023553819 -s 36 -d -1 -p message -e 84 -c 2 -a 0 -i 0 -k MAC
r -t 0.024225953 -s 11 -d -1 -p message -e 32 -c 2 -a 0 -i 0 -k MAC
r -t 0.024225982 -s 23 -d -1 -p message -e 32 -c 2 -a 0 -i 0 -k MAC
r -t 0.024226010 -s 5 -d -1 -p message -e 32 -c 2 -a 0 -i 0 -k MAC
r -t 0.024226085 -s 16 -d -1 -p message -e 32 -c 2 -a 0 -i 0 -k MAC
r -t 0.024226208 -s 29 -d -1 -p message -e 32 -c 2 -a 0 -i 0 -k MAC
r -t 0.024226548 -s 10 -d -1 -p message -e 32 -c 2 -a 0 -i 0 -k MAC
r -t 0.024226562 -s 17 -d -1 -p message -e 32 -c 2 -a 0 -i 0 -k MAC
r -t 0.024226591 -s 25 -d -1 -p message -e 32 -c 2 -a 0 -i 0 -k MAC
r -t 0.024226614 -s 27 -d -1 -p message -e 32 -c 2 -a 0 -i 0 -k MAC
r -t 0.024250953 -s 11 -d -1 -p message -e 32 -c 2 -a 0 -i 0 -k RTR
r -t 0.024250982 -s 23 -d -1 -p message -e 32 -c 2 -a 0 -i 0 -k RTR
r -t 0.024251010 -s 5 -d -1 -p message -e 32 -c 2 -a 0 -i 0 -k RTR
r -t 0.024251085 -s 16 -d -1 -p message -e 32 -c 2 -a 0 -i 0 -k RTR
r -t 0.024251208 -s 29 -d -1 -p message -e 32 -c 2 -a 0 -i 0 -k RTR
r -t 0.024251548 -s 10 -d -1 -p message -e 32 -c 2 -a 0 -i 0 -k RTR
r -t 0.024251562 -s 17 -d -1 -p message -e 32 -c 2 -a 0 -i 0 -k RTR
r -t 0.024251591 -s 25 -d -1 -p message -e 32 -c 2 -a 0 -i 0 -k RTR
r -t 0.024251614 -s 27 -d -1 -p message -e 32 -c 2 -a 0 -i 0 -k RTR
+ -t 0.062841902 -s 48 -d -1 -p message -e 32 -c 2 -a 0 -i 1 -k RTR 
- -t 0.062841902 -s 48 -d -1 -p message -e 32 -c 2 -a 0 -i 1 -k RTR
h -t 0.062841902 -s 48 -d -1 -p message -e 32 -c 2 -a 0 -i 1 -k RTR
+ -t 0.062916902 -s 48 -d -1 -p message -e 84 -c 2 -a 0 -i 1 -k MAC 
- -t 0.062916902 -s 48 -d -1 -p message -e 84 -c 2 -a 0 -i 1 -k MAC
h -t 0.062916902 -s 48 -d -1 -p message -e 84 -c 2 -a 0 -i 1 -k MAC
r -t 0.063589262 -s 14 -d -1 -p message -e 32 -c 2 -a 0 -i 1 -k MAC
r -t 0.063589308 -s 27 -d -1 -p message -e 32 -c 2 -a 0 -i 1 -k MAC
r -t 0.063589369 -s 35 -d -1 -p message -e 32 -c 2 -a 0 -i 1 -k MAC
r -t 0.063589397 -s 13 -d -1 -p message -e 32 -c 2 -a 0 -i 1 -k MAC
r -t 0.063589414 -s 6 -d -1 -p message -e 32 -c 2 -a 0 -i 1 -k MAC
r -t 0.063589474 -s 1 -d -1 -p message -e 32 -c 2 -a 0 -i 1 -k MAC
r -t 0.063589511 -s 3 -d -1 -p message -e 32 -c 2 -a 0 -i 1 -k MAC
r -t 0.063589606 -s 26 -d -1 -p message -e 32 -c 2 -a 0 -i 1 -k MAC
r -t 0.063589636 -s 37 -d -1 -p message -e 32 -c 2 -a 0 -i 1 -k MAC
r -t 0.063589650 -s 39 -d -1 -p message -e 32 -c 2 -a 0 -i 1 -k MAC
r -t 0.063589677 -s 17 -d -1 -p message -e 32 -c 2 -a 0 -i 1 -k MAC
r -t 0.063589705 -s 33 -d -1 -p message -e 32 -c 2 -a 0 -i 1 -k MAC
r -t 0.063589720 -s 15 -d -1 -p message -e 32 -c 2 -a 0 -i 1 -k MAC
r -t 0.063614262 -s 14 -d -1 -p message -e 32 -c 2 -a 0 -i 1 -k RTR
r -t 0.063614308 -s 27 -d -1 -p message -e 32 -c 2 -a 0 -i 1 -k RTR
r -t 0.063614369 -s 35 -d -1 -p message -e 32 -c 2 -a 0 -i 1 -k RTR
r -t 0.063614397 -s 13 -d -1 -p message -e 32 -c 2 -a 0 -i 1 -k RTR
r -t 0.063614414 -s 6 -d -1 -p message -e 32 -c 2 -a 0 -i 1 -k RTR
r -t 0.063614474 -s 1 -d -1 -p message -e 32 -c 2 -a 0 -i 1 -k RTR
r -t 0.063614511 -s 3 -d -1 -p message -e 32 -c 2 -a 0 -i 1 -k RTR
r -t 0.063614606 -s 26 -d -1 -p message -e 32 -c 2 -a 0 -i 1 -k RTR
r -t 0.063614636 -s 37 -d -1 -p message -e 32 -c 2 -a 0 -i 1 -k RTR
r -t 0.063614650 -s 39 -d -1 -p message -e 32 -c 2 -a 0 -i 1 -k RTR
r -t 0.063614677 -s 17 -d -1 -p message -e 32 -c 2 -a 0 -i 1 -k RTR
r -t 0.063614705 -s 33 -d -1 -p message -e 32 -c 2 -a 0 -i 1 -k RTR
r -t 0.063614720 -s 15 -d -1 -p message -e 32 -c 2 -a 0 -i 1 -k RTR
+ -t 0.087376394 -s 5 -d -1 -p message -e 32 -c 2 -a 0 -i 2 -k RTR 
- -t 0.087376394 -s 5 -d -1 -p message -e 32 -c 2 -a 0 -i 2 -k RTR
h -t 0.087376394 -s 5 -d -1 -p message -e 32 -c 2 -a 0 -i 2 -k RTR
+ -t 0.087451394 -s 5 -d -1 -p message -e 84 -c 2 -a 0 -i 2 -k MAC 
- -t 0.087451394 -s 5 -d -1 -p message -e 84 -c 2 -a 0 -i 2 -k MAC
h -t 0.087451394 -s 5 -d -1 -p message -e 84 -c 2 -a 0 -i 2 -k MAC
r -t 0.088123742 -s 16 -d -1 -p message -e 32 -c 2 -a 0 -i 2 -k MAC
r -t 0.088123747 -s 10 -d -1 -p message -e 32 -c 2 -a 0 -i 2 -k MAC
r -t 0.088123787 -s 36 -d -1 -p message -e 32 -c 2 -a 0 -i 2 -k MAC
r -t 0.088123989 -s 11 -d -1 -p message -e 32 -c 2 -a 0 -i 2 -k MAC
r -t 0.088124046 -s 31 -d -1 -p message -e 32 -c 2 -a 0 -i 2 -k MAC
r -t 0.088124226 -s 12 -d -1 -p message -e 32 -c 2 -a 0 -i 2 -k MAC
r -t 0.088148742 -s 16 -d -1 -p message -e 32 -c 2 -a 0 -i 2 -k RTR
r -t 0.088148747 -s 10 -d -1 -p message -e 32 -c 2 -a 0 -i 2 -k RTR
r -t 0.088148787 -s 36 -d -1 -p message -e 32 -c 2 -a 0 -i 2 -k RTR
r -t 0.088148989 -s 11 -d -1 -p message -e 32 -c 2 -a 0 -i 2 -k RTR
r -t 0.088149046 -s 31 -d -1 -p message -e 32 -c 2 -a 0 -i 2 -k RTR
r -t 0.088149226 -s 12 -d -1 -p message -e 32 -c 2 -a 0 -i 2 -k RTR
n -t 0.10000000000000001 -s 0 -S COLOR -c black -o lightgray -i black -I lightgray
n -t 0.10000000000000001 -s 1 -S COLOR -c black -o lightgray -i black -I lightgray
n -t 0.10000000000000001 -s 2 -S COLOR -c black -o lightgray -i black -I lightgray
n -t 0.10000000000000001 -s 3 -S COLOR -c black -o lightgray -i black -I lightgray
n -t 0.10000000000000001 -s 4 -S COLOR -c black -o lightgray -i black -I lightgray
n -t 0.10000000000000001 -s 5 -S COLOR -c black -o lightgray -i black -I lightgray
n -t 0.10000000000000001 -s 6 -S COLOR -c black -o lightgray -i black -I lightgray
n -t 0.10000000000000001 -s 7 -S COLOR -c black -o lightgray -i black -I lightgray
n -t 0.10000000000000001 -s 8 -S COLOR -c black -o lightgray -i black -I lightgray
n -t 0.10000000000000001 -s 9 -S COLOR -c black -o lightgray -i black -I lightgray
n -t 0.10000000000000001 -s 10 -S COLOR -c black -o lightgray -i black -I lightgray
n -t 0.10000000000000001 -s 11 -S COLOR -c black -o lightgray -i black -I lightgray
n -t 0.10000000000000001 -s 12 -S COLOR -c black -o lightgray -i black -I lightgray
n -t 0.10000000000000001 -s 13 -S COLOR -c black -o lightgray -i black -I lightgray
n -t 0.10000000000000001 -s 14 -S COLOR -c black -o lightgray -i black -I lightgray
n -t 0.10000000000000001 -s 15 -S COLOR -c black -o lightgray -i black -I lightgray
n -t 0.10000000000000001 -s 16 -S COLOR -c black -o lightgray -i black -I lightgray
n -t 0.10000000000000001 -s 17 -S COLOR -c black -o lightgray -i black -I lightgray
n -t 0.10000000000000001 -s 18 -S COLOR -c black -o lightgray -i black -I lightgray
n -t 0.10000000000000001 -s 19 -S COLOR -c black -o lightgray -i black -I lightgray
n -t 0.10000000000000001 -s 20 -S COLOR -c black -o lightgray -i black -I lightgray
n -t 0.10000000000000001 -s 21 -S COLOR -c black -o lightgray -i black -I lightgray
n -t 0.10000000000000001 -s 22 -S COLOR -c black -o lightgray -i black -I lightgray
n -t 0.10000000000000001 -s 23 -S COLOR -c black -o lightgray -i black -I lightgray
n -t 0.10000000000000001 -s 24 -S COLOR -c black -o lightgray -i black -I lightgray
n -t 0.10000000000000001 -s 25 -S COLOR -c black -o lightgray -i black -I lightgray
n -t 0.10000000000000001 -s 26 -S COLOR -c black -o lightgray -i black -I lightgray
n -t 0.10000000000000001 -s 27 -S COLOR -c black -o lightgray -i black -I lightgray
n -t 0.10000000000000001 -s 28 -S COLOR -c black -o lightgray -i black -I lightgray
n -t 0.10000000000000001 -s 29 -S COLOR -c black -o lightgray -i black -I lightgray
n -t 0.10000000000000001 -s 30 -S COLOR -c black -o lightgray -i black -I lightgray
n -t 0.10000000000000001 -s 31 -S COLOR -c black -o lightgray -i black -I lightgray
n -t 0.10000000000000001 -s 32 -S COLOR -c black -o lightgray -i black -I lightgray
n -t 0.10000000000000001 -s 33 -S COLOR -c black -o lightgray -i black -I lightgray
n -t 0.10000000000000001 -s 34 -S COLOR -c black -o lightgray -i black -I lightgray
n -t 0.10000000000000001 -s 35 -S COLOR -c black -o lightgray -i black -I lightgray
n -t 0.10000000000000001 -s 36 -S COLOR -c black -o lightgray -i black -I lightgray
n -t 0.10000000000000001 -s 37 -S COLOR -c black -o lightgray -i black -I lightgray
n -t 0.10000000000000001 -s 38 -S COLOR -c black -o lightgray -i black -I lightgray
n -t 0.10000000000000001 -s 39 -S COLOR -c black -o lightgray -i black -I lightgray
n -t 0.10000000000000001 -s 40 -S COLOR -c black -o lightgray -i black -I lightgray
n -t 0.10000000000000001 -s 41 -S COLOR -c black -o lightgray -i black -I lightgray
n -t 0.10000000000000001 -s 42 -S COLOR -c black -o lightgray -i black -I lightgray
n -t 0.10000000000000001 -s 43 -S COLOR -c black -o lightgray -i black -I lightgray
n -t 0.10000000000000001 -s 44 -S COLOR -c black -o lightgray -i black -I lightgray
n -t 0.10000000000000001 -s 45 -S COLOR -c black -o lightgray -i black -I lightgray
n -t 0.10000000000000001 -s 46 -S COLOR -c black -o lightgray -i black -I lightgray
n -t 0.10000000000000001 -s 47 -S COLOR -c black -o lightgray -i black -I lightgray
n -t 0.10000000000000001 -s 48 -S COLOR -c black -o lightgray -i black -I lightgray
n -t 0.10000000000000001 -s 49 -S COLOR -c black -o lightgray -i black -I lightgray
+ -t 0.121722472 -s 35 -d -1 -p message -e 32 -c 2 -a 0 -i 3 -k RTR 
- -t 0.121722472 -s 35 -d -1 -p message -e 32 -c 2 -a 0 -i 3 -k RTR
h -t 0.121722472 -s 35 -d -1 -p message -e 32 -c 2 -a 0 -i 3 -k RTR
+ -t 0.121797472 -s 35 -d -1 -p message -e 84 -c 2 -a 0 -i 3 -k MAC 
- -t 0.121797472 -s 35 -d -1 -p message -e 84 -c 2 -a 0 -i 3 -k MAC
h -t 0.121797472 -s 35 -d -1 -p message -e 84 -c 2 -a 0 -i 3 -k MAC
r -t 0.122469892 -s 6 -d -1 -p message -e 32 -c 2 -a 0 -i 3 -k MAC
r -t 0.122469908 -s 39 -d -1 -p message -e 32 -c 2 -a 0 -i 3 -k MAC
r -t 0.122469916 -s 1 -d -1 -p message -e 32 -c 2 -a 0 -i 3 -k MAC
r -t 0.122469927 -s 27 -d -1 -p message -e 32 -c 2 -a 0 -i 3 -k MAC
r -t 0.122469939 -s 48 -d -1 -p message -e 32 -c 2 -a 0 -i 3 -k MAC
r -t 0.122469994 -s 22 -d -1 -p message -e 32 -c 2 -a 0 -i 3 -k MAC
r -t 0.122470214 -s 13 -d -1 -p message -e 32 -c 2 -a 0 -i 3 -k MAC
r -t 0.122470298 -s 14 -d -1 -p message -e 32 -c 2 -a 0 -i 3 -k MAC
r -t 0.122470301 -s 33 -d -1 -p message -e 32 -c 2 -a 0 -i 3 -k MAC
r -t 0.122494892 -s 6 -d -1 -p message -e 32 -c 2 -a 0 -i 3 -k RTR
r -t 0.122494908 -s 39 -d -1 -p message -e 32 -c 2 -a 0 -i 3 -k RTR
r -t 0.122494916 -s 1 -d -1 -p message -e 32 -c 2 -a 0 -i 3 -k RTR
r -t 0.122494927 -s 27 -d -1 -p message -e 32 -c 2 -a 0 -i 3 -k RTR
r -t 0.122494939 -s 48 -d -1 -p message -e 32 -c 2 -a 0 -i 3 -k RTR
r -t 0.122494994 -s 22 -d -1 -p message -e 32 -c 2 -a 0 -i 3 -k RTR
r -t 0.122495214 -s 13 -d -1 -p message -e 32 -c 2 -a 0 -i 3 -k RTR
r -t 0.122495298 -s 14 -d -1 -p message -e 32 -c 2 -a 0 -i 3 -k RTR
r -t 0.122495301 -s 33 -d -1 -p message -e 32 -c 2 -a 0 -i 3 -k RTR
+ -t 0.193606695 -s 11 -d -1 -p message -e 32 -c 2 -a 0 -i 4 -k RTR 
- -t 0.193606695 -s 11 -d -1 -p message -e 32 -c 2 -a 0 -i 4 -k RTR
h -t 0.193606695 -s 11 -d -1 -p message -e 32 -c 2 -a 0 -i 4 -k RTR
+ -t 0.193681695 -s 11 -d -1 -p message -e 84 -c 2 -a 0 -i 4 -k MAC 
- -t 0.193681695 -s 11 -d -1 -p message -e 84 -c 2 -a 0 -i 4 -k MAC
h -t 0.193681695 -s 11 -d -1 -p message -e 84 -c 2 -a 0 -i 4 -k MAC
r -t 0.194354078 -s 15 -d -1 -p message -e 32 -c 2 -a 0 -i 4 -k MAC
r -t 0.194354079 -s 16 -d -1 -p message -e 32 -c 2 -a 0 -i 4 -k MAC
r -t 0.194354119 -s 29 -d -1 -p message -e 32 -c 2 -a 0 -i 4 -k MAC
r -t 0.194354138 -s 36 -d -1 -p message -e 32 -c 2 -a 0 -i 4 -k MAC
r -t 0.194354290 -s 5 -d -1 -p message -e 32 -c 2 -a 0 -i 4 -k MAC
r -t 0.194354296 -s 40 -d -1 -p message -e 32 -c 2 -a 0 -i 4 -k MAC
r -t 0.194354324 -s 3 -d -1 -p message -e 32 -c 2 -a 0 -i 4 -k MAC
r -t 0.194354387 -s 12 -d -1 -p message -e 32 -c 2 -a 0 -i 4 -k MAC
r -t 0.194354458 -s 37 -d -1 -p message -e 32 -c 2 -a 0 -i 4 -k MAC
r -t 0.194354498 -s 31 -d -1 -p message -e 32 -c 2 -a 0 -i 4 -k MAC
r -t 0.194354510 -s 10 -d -1 -p message -e 32 -c 2 -a 0 -i 4 -k MAC
r -t 0.194379078 -s 15 -d -1 -p message -e 32 -c 2 -a 0 -i 4 -k RTR
r -t 0.194379079 -s 16 -d -1 -p message -e 32 -c 2 -a 0 -i 4 -k RTR
r -t 0.194379119 -s 29 -d -1 -p message -e 32 -c 2 -a 0 -i 4 -k RTR
r -t 0.194379138 -s 36 -d -1 -p message -e 32 -c 2 -a 0 -i 4 -k RTR
r -t 0.194379290 -s 5 -d -1 -p message -e 32 -c 2 -a 0 -i 4 -k RTR
r -t 0.194379296 -s 40 -d -1 -p message -e 32 -c 2 -a 0 -i 4 -k RTR
r -t 0.194379324 -s 3 -d -1 -p message -e 32 -c 2 -a 0 -i 4 -k RTR
r -t 0.194379387 -s 12 -d -1 -p message -e 32 -c 2 -a 0 -i 4 -k RTR
r -t 0.194379458 -s 37 -d -1 -p message -e 32 -c 2 -a 0 -i 4 -k RTR
r -t 0.194379498 -s 31 -d -1 -p message -e 32 -c 2 -a 0 -i 4 -k RTR
r -t 0.194379510 -s 10 -d -1 -p message -e 32 -c 2 -a 0 -i 4 -k RTR
v -t 0.20000000000000001 sim_annotation 0.20000000000000001 1 Secure Communication- Module3
+ -t 0.219278945 -s 28 -d -1 -p message -e 32 -c 2 -a 0 -i 5 -k RTR 
- -t 0.219278945 -s 28 -d -1 -p message -e 32 -c 2 -a 0 -i 5 -k RTR
h -t 0.219278945 -s 28 -d -1 -p message -e 32 -c 2 -a 0 -i 5 -k RTR
+ -t 0.219353945 -s 28 -d -1 -p message -e 84 -c 2 -a 0 -i 5 -k MAC 
- -t 0.219353945 -s 28 -d -1 -p message -e 84 -c 2 -a 0 -i 5 -k MAC
h -t 0.219353945 -s 28 -d -1 -p message -e 84 -c 2 -a 0 -i 5 -k MAC
r -t 0.220026327 -s 25 -d -1 -p message -e 32 -c 2 -a 0 -i 5 -k MAC
r -t 0.220026344 -s 38 -d -1 -p message -e 32 -c 2 -a 0 -i 5 -k MAC
r -t 0.220026376 -s 45 -d -1 -p message -e 32 -c 2 -a 0 -i 5 -k MAC
r -t 0.220026383 -s 23 -d -1 -p message -e 32 -c 2 -a 0 -i 5 -k MAC
r -t 0.220026413 -s 39 -d -1 -p message -e 32 -c 2 -a 0 -i 5 -k MAC
r -t 0.220026533 -s 46 -d -1 -p message -e 32 -c 2 -a 0 -i 5 -k MAC
r -t 0.220026683 -s 27 -d -1 -p message -e 32 -c 2 -a 0 -i 5 -k MAC
r -t 0.220026740 -s 6 -d -1 -p message -e 32 -c 2 -a 0 -i 5 -k MAC
r -t 0.220051327 -s 25 -d -1 -p message -e 32 -c 2 -a 0 -i 5 -k RTR
r -t 0.220051344 -s 38 -d -1 -p message -e 32 -c 2 -a 0 -i 5 -k RTR
r -t 0.220051376 -s 45 -d -1 -p message -e 32 -c 2 -a 0 -i 5 -k RTR
r -t 0.220051383 -s 23 -d -1 -p message -e 32 -c 2 -a 0 -i 5 -k RTR
r -t 0.220051413 -s 39 -d -1 -p message -e 32 -c 2 -a 0 -i 5 -k RTR
r -t 0.220051533 -s 46 -d -1 -p message -e 32 -c 2 -a 0 -i 5 -k RTR
r -t 0.220051683 -s 27 -d -1 -p message -e 32 -c 2 -a 0 -i 5 -k RTR
r -t 0.220051740 -s 6 -d -1 -p message -e 32 -c 2 -a 0 -i 5 -k RTR
+ -t 0.231343049 -s 34 -d -1 -p message -e 32 -c 2 -a 0 -i 6 -k RTR 
- -t 0.231343049 -s 34 -d -1 -p message -e 32 -c 2 -a 0 -i 6 -k RTR
h -t 0.231343049 -s 34 -d -1 -p message -e 32 -c 2 -a 0 -i 6 -k RTR
+ -t 0.231418049 -s 34 -d -1 -p message -e 84 -c 2 -a 0 -i 6 -k MAC 
- -t 0.231418049 -s 34 -d -1 -p message -e 84 -c 2 -a 0 -i 6 -k MAC
h -t 0.231418049 -s 34 -d -1 -p message -e 84 -c 2 -a 0 -i 6 -k MAC
r -t 0.232090516 -s 33 -d -1 -p message -e 32 -c 2 -a 0 -i 6 -k MAC
r -t 0.232090537 -s 32 -d -1 -p message -e 32 -c 2 -a 0 -i 6 -k MAC
r -t 0.232090606 -s 21 -d -1 -p message -e 32 -c 2 -a 0 -i 6 -k MAC
r -t 0.232090688 -s 1 -d -1 -p message -e 32 -c 2 -a 0 -i 6 -k MAC
r -t 0.232090700 -s 22 -d -1 -p message -e 32 -c 2 -a 0 -i 6 -k MAC
r -t 0.232090796 -s 41 -d -1 -p message -e 32 -c 2 -a 0 -i 6 -k MAC
r -t 0.232115516 -s 33 -d -1 -p message -e 32 -c 2 -a 0 -i 6 -k RTR
r -t 0.232115537 -s 32 -d -1 -p message -e 32 -c 2 -a 0 -i 6 -k RTR
r -t 0.232115606 -s 21 -d -1 -p message -e 32 -c 2 -a 0 -i 6 -k RTR
r -t 0.232115688 -s 1 -d -1 -p message -e 32 -c 2 -a 0 -i 6 -k RTR
r -t 0.232115700 -s 22 -d -1 -p message -e 32 -c 2 -a 0 -i 6 -k RTR
r -t 0.232115796 -s 41 -d -1 -p message -e 32 -c 2 -a 0 -i 6 -k RTR
+ -t 0.233477622 -s 7 -d -1 -p message -e 32 -c 2 -a 0 -i 7 -k RTR 
- -t 0.233477622 -s 7 -d -1 -p message -e 32 -c 2 -a 0 -i 7 -k RTR
h -t 0.233477622 -s 7 -d -1 -p message -e 32 -c 2 -a 0 -i 7 -k RTR
+ -t 0.233552622 -s 7 -d -1 -p message -e 84 -c 2 -a 0 -i 7 -k MAC 
- -t 0.233552622 -s 7 -d -1 -p message -e 84 -c 2 -a 0 -i 7 -k MAC
h -t 0.233552622 -s 7 -d -1 -p message -e 84 -c 2 -a 0 -i 7 -k MAC
r -t 0.234224961 -s 43 -d -1 -p message -e 32 -c 2 -a 0 -i 7 -k MAC
r -t 0.234225060 -s 0 -d -1 -p message -e 32 -c 2 -a 0 -i 7 -k MAC
r -t 0.234225082 -s 8 -d -1 -p message -e 32 -c 2 -a 0 -i 7 -k MAC
r -t 0.234225113 -s 49 -d -1 -p message -e 32 -c 2 -a 0 -i 7 -k MAC
r -t 0.234225170 -s 20 -d -1 -p message -e 32 -c 2 -a 0 -i 7 -k MAC
r -t 0.234225190 -s 19 -d -1 -p message -e 32 -c 2 -a 0 -i 7 -k MAC
r -t 0.234225249 -s 17 -d -1 -p message -e 32 -c 2 -a 0 -i 7 -k MAC
r -t 0.234225310 -s 47 -d -1 -p message -e 32 -c 2 -a 0 -i 7 -k MAC
r -t 0.234225370 -s 30 -d -1 -p message -e 32 -c 2 -a 0 -i 7 -k MAC
r -t 0.234225425 -s 24 -d -1 -p message -e 32 -c 2 -a 0 -i 7 -k MAC
r -t 0.234249961 -s 43 -d -1 -p message -e 32 -c 2 -a 0 -i 7 -k RTR
r -t 0.234250060 -s 0 -d -1 -p message -e 32 -c 2 -a 0 -i 7 -k RTR
r -t 0.234250082 -s 8 -d -1 -p message -e 32 -c 2 -a 0 -i 7 -k RTR
r -t 0.234250113 -s 49 -d -1 -p message -e 32 -c 2 -a 0 -i 7 -k RTR
r -t 0.234250170 -s 20 -d -1 -p message -e 32 -c 2 -a 0 -i 7 -k RTR
r -t 0.234250190 -s 19 -d -1 -p message -e 32 -c 2 -a 0 -i 7 -k RTR
r -t 0.234250249 -s 17 -d -1 -p message -e 32 -c 2 -a 0 -i 7 -k RTR
r -t 0.234250310 -s 47 -d -1 -p message -e 32 -c 2 -a 0 -i 7 -k RTR
r -t 0.234250370 -s 30 -d -1 -p message -e 32 -c 2 -a 0 -i 7 -k RTR
r -t 0.234250425 -s 24 -d -1 -p message -e 32 -c 2 -a 0 -i 7 -k RTR
+ -t 0.251791078 -s 39 -d -1 -p message -e 32 -c 2 -a 0 -i 8 -k RTR 
- -t 0.251791078 -s 39 -d -1 -p message -e 32 -c 2 -a 0 -i 8 -k RTR
h -t 0.251791078 -s 39 -d -1 -p message -e 32 -c 2 -a 0 -i 8 -k RTR
+ -t 0.251866078 -s 39 -d -1 -p message -e 84 -c 2 -a 0 -i 8 -k MAC 
- -t 0.251866078 -s 39 -d -1 -p message -e 84 -c 2 -a 0 -i 8 -k MAC
h -t 0.251866078 -s 39 -d -1 -p message -e 84 -c 2 -a 0 -i 8 -k MAC
r -t 0.252538487 -s 6 -d -1 -p message -e 32 -c 2 -a 0 -i 8 -k MAC
r -t 0.252538514 -s 35 -d -1 -p message -e 32 -c 2 -a 0 -i 8 -k MAC
r -t 0.252538521 -s 27 -d -1 -p message -e 32 -c 2 -a 0 -i 8 -k MAC
r -t 0.252538545 -s 28 -d -1 -p message -e 32 -c 2 -a 0 -i 8 -k MAC
r -t 0.252538588 -s 45 -d -1 -p message -e 32 -c 2 -a 0 -i 8 -k MAC
r -t 0.252538621 -s 23 -d -1 -p message -e 32 -c 2 -a 0 -i 8 -k MAC
r -t 0.252538826 -s 48 -d -1 -p message -e 32 -c 2 -a 0 -i 8 -k MAC
r -t 0.252538849 -s 38 -d -1 -p message -e 32 -c 2 -a 0 -i 8 -k MAC
r -t 0.252563487 -s 6 -d -1 -p message -e 32 -c 2 -a 0 -i 8 -k RTR
r -t 0.252563514 -s 35 -d -1 -p message -e 32 -c 2 -a 0 -i 8 -k RTR
r -t 0.252563521 -s 27 -d -1 -p message -e 32 -c 2 -a 0 -i 8 -k RTR
r -t 0.252563545 -s 28 -d -1 -p message -e 32 -c 2 -a 0 -i 8 -k RTR
r -t 0.252563588 -s 45 -d -1 -p message -e 32 -c 2 -a 0 -i 8 -k RTR
r -t 0.252563621 -s 23 -d -1 -p message -e 32 -c 2 -a 0 -i 8 -k RTR
r -t 0.252563826 -s 48 -d -1 -p message -e 32 -c 2 -a 0 -i 8 -k RTR
r -t 0.252563849 -s 38 -d -1 -p message -e 32 -c 2 -a 0 -i 8 -k RTR
+ -t 0.334926072 -s 4 -d -1 -p message -e 32 -c 2 -a 0 -i 9 -k RTR 
- -t 0.334926072 -s 4 -d -1 -p message -e 32 -c 2 -a 0 -i 9 -k RTR
h -t 0.334926072 -s 4 -d -1 -p message -e 32 -c 2 -a 0 -i 9 -k RTR
+ -t 0.335001072 -s 4 -d -1 -p message -e 84 -c 2 -a 0 -i 9 -k MAC 
- -t 0.335001072 -s 4 -d -1 -p message -e 84 -c 2 -a 0 -i 9 -k MAC
h -t 0.335001072 -s 4 -d -1 -p message -e 84 -c 2 -a 0 -i 9 -k MAC
r -t 0.335673522 -s 18 -d -1 -p message -e 32 -c 2 -a 0 -i 9 -k MAC
r -t 0.335673542 -s 41 -d -1 -p message -e 32 -c 2 -a 0 -i 9 -k MAC
r -t 0.335673552 -s 44 -d -1 -p message -e 32 -c 2 -a 0 -i 9 -k MAC
r -t 0.335673663 -s 32 -d -1 -p message -e 32 -c 2 -a 0 -i 9 -k MAC
r -t 0.335673690 -s 2 -d -1 -p message -e 32 -c 2 -a 0 -i 9 -k MAC
r -t 0.335698522 -s 18 -d -1 -p message -e 32 -c 2 -a 0 -i 9 -k RTR
r -t 0.335698542 -s 41 -d -1 -p message -e 32 -c 2 -a 0 -i 9 -k RTR
r -t 0.335698552 -s 44 -d -1 -p message -e 32 -c 2 -a 0 -i 9 -k RTR
r -t 0.335698663 -s 32 -d -1 -p message -e 32 -c 2 -a 0 -i 9 -k RTR
r -t 0.335698690 -s 2 -d -1 -p message -e 32 -c 2 -a 0 -i 9 -k RTR
+ -t 0.355071738 -s 10 -d -1 -p message -e 32 -c 2 -a 0 -i 10 -k RTR 
- -t 0.355071738 -s 10 -d -1 -p message -e 32 -c 2 -a 0 -i 10 -k RTR
h -t 0.355071738 -s 10 -d -1 -p message -e 32 -c 2 -a 0 -i 10 -k RTR
+ -t 0.355146738 -s 10 -d -1 -p message -e 84 -c 2 -a 0 -i 10 -k MAC 
- -t 0.355146738 -s 10 -d -1 -p message -e 84 -c 2 -a 0 -i 10 -k MAC
h -t 0.355146738 -s 10 -d -1 -p message -e 84 -c 2 -a 0 -i 10 -k MAC
r -t 0.355819091 -s 5 -d -1 -p message -e 32 -c 2 -a 0 -i 10 -k MAC
r -t 0.355819161 -s 31 -d -1 -p message -e 32 -c 2 -a 0 -i 10 -k MAC
r -t 0.355819182 -s 16 -d -1 -p message -e 32 -c 2 -a 0 -i 10 -k MAC
r -t 0.355819469 -s 12 -d -1 -p message -e 32 -c 2 -a 0 -i 10 -k MAC
r -t 0.355819477 -s 36 -d -1 -p message -e 32 -c 2 -a 0 -i 10 -k MAC
r -t 0.355819554 -s 11 -d -1 -p message -e 32 -c 2 -a 0 -i 10 -k MAC
r -t 0.355844091 -s 5 -d -1 -p message -e 32 -c 2 -a 0 -i 10 -k RTR
r -t 0.355844161 -s 31 -d -1 -p message -e 32 -c 2 -a 0 -i 10 -k RTR
r -t 0.355844182 -s 16 -d -1 -p message -e 32 -c 2 -a 0 -i 10 -k RTR
r -t 0.355844469 -s 12 -d -1 -p message -e 32 -c 2 -a 0 -i 10 -k RTR
r -t 0.355844477 -s 36 -d -1 -p message -e 32 -c 2 -a 0 -i 10 -k RTR
r -t 0.355844554 -s 11 -d -1 -p message -e 32 -c 2 -a 0 -i 10 -k RTR
+ -t 0.375564783 -s 30 -d -1 -p message -e 32 -c 2 -a 0 -i 11 -k RTR 
- -t 0.375564783 -s 30 -d -1 -p message -e 32 -c 2 -a 0 -i 11 -k RTR
h -t 0.375564783 -s 30 -d -1 -p message -e 32 -c 2 -a 0 -i 11 -k RTR
+ -t 0.375639783 -s 30 -d -1 -p message -e 84 -c 2 -a 0 -i 11 -k MAC 
- -t 0.375639783 -s 30 -d -1 -p message -e 84 -c 2 -a 0 -i 11 -k MAC
h -t 0.375639783 -s 30 -d -1 -p message -e 84 -c 2 -a 0 -i 11 -k MAC
r -t 0.376312077 -s 24 -d -1 -p message -e 32 -c 2 -a 0 -i 11 -k MAC
r -t 0.376312144 -s 49 -d -1 -p message -e 32 -c 2 -a 0 -i 11 -k MAC
r -t 0.376312173 -s 8 -d -1 -p message -e 32 -c 2 -a 0 -i 11 -k MAC
r -t 0.376312469 -s 9 -d -1 -p message -e 32 -c 2 -a 0 -i 11 -k MAC
r -t 0.376312531 -s 7 -d -1 -p message -e 32 -c 2 -a 0 -i 11 -k MAC
r -t 0.376312551 -s 47 -d -1 -p message -e 32 -c 2 -a 0 -i 11 -k MAC
r -t 0.376312602 -s 43 -d -1 -p message -e 32 -c 2 -a 0 -i 11 -k MAC
r -t 0.376337077 -s 24 -d -1 -p message -e 32 -c 2 -a 0 -i 11 -k RTR
r -t 0.376337144 -s 49 -d -1 -p message -e 32 -c 2 -a 0 -i 11 -k RTR
r -t 0.376337173 -s 8 -d -1 -p message -e 32 -c 2 -a 0 -i 11 -k RTR
r -t 0.376337469 -s 9 -d -1 -p message -e 32 -c 2 -a 0 -i 11 -k RTR
r -t 0.376337531 -s 7 -d -1 -p message -e 32 -c 2 -a 0 -i 11 -k RTR
r -t 0.376337551 -s 47 -d -1 -p message -e 32 -c 2 -a 0 -i 11 -k RTR
r -t 0.376337602 -s 43 -d -1 -p message -e 32 -c 2 -a 0 -i 11 -k RTR
v -t 0.40000000000000002 sim_annotation 0.40000000000000002 2 Security and performance analysis shows that the proposed method is secure, and is efficient in ISN.
+ -t 0.443438311 -s 21 -d -1 -p message -e 32 -c 2 -a 0 -i 12 -k RTR 
- -t 0.443438311 -s 21 -d -1 -p message -e 32 -c 2 -a 0 -i 12 -k RTR
h -t 0.443438311 -s 21 -d -1 -p message -e 32 -c 2 -a 0 -i 12 -k RTR
+ -t 0.443513311 -s 21 -d -1 -p message -e 84 -c 2 -a 0 -i 12 -k MAC 
- -t 0.443513311 -s 21 -d -1 -p message -e 84 -c 2 -a 0 -i 12 -k MAC
h -t 0.443513311 -s 21 -d -1 -p message -e 84 -c 2 -a 0 -i 12 -k MAC
r -t 0.444185704 -s 41 -d -1 -p message -e 32 -c 2 -a 0 -i 12 -k MAC
r -t 0.444185760 -s 32 -d -1 -p message -e 32 -c 2 -a 0 -i 12 -k MAC
r -t 0.444185868 -s 34 -d -1 -p message -e 32 -c 2 -a 0 -i 12 -k MAC
r -t 0.444186132 -s 33 -d -1 -p message -e 32 -c 2 -a 0 -i 12 -k MAC
r -t 0.444210704 -s 41 -d -1 -p message -e 32 -c 2 -a 0 -i 12 -k RTR
r -t 0.444210760 -s 32 -d -1 -p message -e 32 -c 2 -a 0 -i 12 -k RTR
r -t 0.444210868 -s 34 -d -1 -p message -e 32 -c 2 -a 0 -i 12 -k RTR
r -t 0.444211132 -s 33 -d -1 -p message -e 32 -c 2 -a 0 -i 12 -k RTR
+ -t 0.472253393 -s 0 -d -1 -p message -e 32 -c 2 -a 0 -i 13 -k RTR 
- -t 0.472253393 -s 0 -d -1 -p message -e 32 -c 2 -a 0 -i 13 -k RTR
h -t 0.472253393 -s 0 -d -1 -p message -e 32 -c 2 -a 0 -i 13 -k RTR
+ -t 0.472328393 -s 0 -d -1 -p message -e 84 -c 2 -a 0 -i 13 -k MAC 
- -t 0.472328393 -s 0 -d -1 -p message -e 84 -c 2 -a 0 -i 13 -k MAC
h -t 0.472328393 -s 0 -d -1 -p message -e 84 -c 2 -a 0 -i 13 -k MAC
r -t 0.473000751 -s 17 -d -1 -p message -e 32 -c 2 -a 0 -i 13 -k MAC
r -t 0.473000788 -s 47 -d -1 -p message -e 32 -c 2 -a 0 -i 13 -k MAC
r -t 0.473000832 -s 7 -d -1 -p message -e 32 -c 2 -a 0 -i 13 -k MAC
r -t 0.473000836 -s 26 -d -1 -p message -e 32 -c 2 -a 0 -i 13 -k MAC
r -t 0.473000945 -s 49 -d -1 -p message -e 32 -c 2 -a 0 -i 13 -k MAC
r -t 0.473000986 -s 19 -d -1 -p message -e 32 -c 2 -a 0 -i 13 -k MAC
r -t 0.473001000 -s 2 -d -1 -p message -e 32 -c 2 -a 0 -i 13 -k MAC
r -t 0.473001121 -s 14 -d -1 -p message -e 32 -c 2 -a 0 -i 13 -k MAC
r -t 0.473001167 -s 9 -d -1 -p message -e 32 -c 2 -a 0 -i 13 -k MAC
r -t 0.473001170 -s 43 -d -1 -p message -e 32 -c 2 -a 0 -i 13 -k MAC
r -t 0.473001181 -s 8 -d -1 -p message -e 32 -c 2 -a 0 -i 13 -k MAC
r -t 0.473001187 -s 20 -d -1 -p message -e 32 -c 2 -a 0 -i 13 -k MAC
r -t 0.473001204 -s 24 -d -1 -p message -e 32 -c 2 -a 0 -i 13 -k MAC
r -t 0.473001214 -s 37 -d -1 -p message -e 32 -c 2 -a 0 -i 13 -k MAC
r -t 0.473025751 -s 17 -d -1 -p message -e 32 -c 2 -a 0 -i 13 -k RTR
r -t 0.473025788 -s 47 -d -1 -p message -e 32 -c 2 -a 0 -i 13 -k RTR
r -t 0.473025832 -s 7 -d -1 -p message -e 32 -c 2 -a 0 -i 13 -k RTR
r -t 0.473025836 -s 26 -d -1 -p message -e 32 -c 2 -a 0 -i 13 -k RTR
r -t 0.473025945 -s 49 -d -1 -p message -e 32 -c 2 -a 0 -i 13 -k RTR
r -t 0.473025986 -s 19 -d -1 -p message -e 32 -c 2 -a 0 -i 13 -k RTR
r -t 0.473026000 -s 2 -d -1 -p message -e 32 -c 2 -a 0 -i 13 -k RTR
r -t 0.473026121 -s 14 -d -1 -p message -e 32 -c 2 -a 0 -i 13 -k RTR
r -t 0.473026167 -s 9 -d -1 -p message -e 32 -c 2 -a 0 -i 13 -k RTR
r -t 0.473026170 -s 43 -d -1 -p message -e 32 -c 2 -a 0 -i 13 -k RTR
r -t 0.473026181 -s 8 -d -1 -p message -e 32 -c 2 -a 0 -i 13 -k RTR
r -t 0.473026187 -s 20 -d -1 -p message -e 32 -c 2 -a 0 -i 13 -k RTR
r -t 0.473026204 -s 24 -d -1 -p message -e 32 -c 2 -a 0 -i 13 -k RTR
r -t 0.473026214 -s 37 -d -1 -p message -e 32 -c 2 -a 0 -i 13 -k RTR
+ -t 0.491263831 -s 22 -d -1 -p message -e 32 -c 2 -a 0 -i 14 -k RTR 
- -t 0.491263831 -s 22 -d -1 -p message -e 32 -c 2 -a 0 -i 14 -k RTR
h -t 0.491263831 -s 22 -d -1 -p message -e 32 -c 2 -a 0 -i 14 -k RTR
+ -t 0.491338831 -s 22 -d -1 -p message -e 84 -c 2 -a 0 -i 14 -k MAC 
- -t 0.491338831 -s 22 -d -1 -p message -e 84 -c 2 -a 0 -i 14 -k MAC
h -t 0.491338831 -s 22 -d -1 -p message -e 84 -c 2 -a 0 -i 14 -k MAC
r -t 0.492011236 -s 1 -d -1 -p message -e 32 -c 2 -a 0 -i 14 -k MAC
r -t 0.492011342 -s 6 -d -1 -p message -e 32 -c 2 -a 0 -i 14 -k MAC
r -t 0.492011353 -s 35 -d -1 -p message -e 32 -c 2 -a 0 -i 14 -k MAC
r -t 0.492011481 -s 34 -d -1 -p message -e 32 -c 2 -a 0 -i 14 -k MAC
r -t 0.492011522 -s 33 -d -1 -p message -e 32 -c 2 -a 0 -i 14 -k MAC
r -t 0.492036236 -s 1 -d -1 -p message -e 32 -c 2 -a 0 -i 14 -k RTR
r -t 0.492036342 -s 6 -d -1 -p message -e 32 -c 2 -a 0 -i 14 -k RTR
r -t 0.492036353 -s 35 -d -1 -p message -e 32 -c 2 -a 0 -i 14 -k RTR
r -t 0.492036481 -s 34 -d -1 -p message -e 32 -c 2 -a 0 -i 14 -k RTR
r -t 0.492036522 -s 33 -d -1 -p message -e 32 -c 2 -a 0 -i 14 -k RTR
+ -t 0.515699669 -s 41 -d -1 -p message -e 32 -c 2 -a 0 -i 15 -k RTR 
- -t 0.515699669 -s 41 -d -1 -p message -e 32 -c 2 -a 0 -i 15 -k RTR
h -t 0.515699669 -s 41 -d -1 -p message -e 32 -c 2 -a 0 -i 15 -k RTR
+ -t 0.515774669 -s 41 -d -1 -p message -e 84 -c 2 -a 0 -i 15 -k MAC 
- -t 0.515774669 -s 41 -d -1 -p message -e 84 -c 2 -a 0 -i 15 -k MAC
h -t 0.515774669 -s 41 -d -1 -p message -e 84 -c 2 -a 0 -i 15 -k MAC
r -t 0.516446999 -s 32 -d -1 -p message -e 32 -c 2 -a 0 -i 15 -k MAC
r -t 0.516447062 -s 21 -d -1 -p message -e 32 -c 2 -a 0 -i 15 -k MAC
r -t 0.516447139 -s 4 -d -1 -p message -e 32 -c 2 -a 0 -i 15 -k MAC
r -t 0.516447343 -s 44 -d -1 -p message -e 32 -c 2 -a 0 -i 15 -k MAC
r -t 0.516447416 -s 34 -d -1 -p message -e 32 -c 2 -a 0 -i 15 -k MAC
r -t 0.516447443 -s 33 -d -1 -p message -e 32 -c 2 -a 0 -i 15 -k MAC
r -t 0.516471999 -s 32 -d -1 -p message -e 32 -c 2 -a 0 -i 15 -k RTR
r -t 0.516472062 -s 21 -d -1 -p message -e 32 -c 2 -a 0 -i 15 -k RTR
r -t 0.516472139 -s 4 -d -1 -p message -e 32 -c 2 -a 0 -i 15 -k RTR
r -t 0.516472343 -s 44 -d -1 -p message -e 32 -c 2 -a 0 -i 15 -k RTR
r -t 0.516472416 -s 34 -d -1 -p message -e 32 -c 2 -a 0 -i 15 -k RTR
r -t 0.516472443 -s 33 -d -1 -p message -e 32 -c 2 -a 0 -i 15 -k RTR
+ -t 0.523728252 -s 14 -d -1 -p message -e 32 -c 2 -a 0 -i 16 -k RTR 
- -t 0.523728252 -s 14 -d -1 -p message -e 32 -c 2 -a 0 -i 16 -k RTR
h -t 0.523728252 -s 14 -d -1 -p message -e 32 -c 2 -a 0 -i 16 -k RTR
+ -t 0.523803252 -s 14 -d -1 -p message -e 84 -c 2 -a 0 -i 16 -k MAC 
- -t 0.523803252 -s 14 -d -1 -p message -e 84 -c 2 -a 0 -i 16 -k MAC
h -t 0.523803252 -s 14 -d -1 -p message -e 84 -c 2 -a 0 -i 16 -k MAC
r -t 0.524475612 -s 48 -d -1 -p message -e 32 -c 2 -a 0 -i 16 -k MAC
r -t 0.524475669 -s 17 -d -1 -p message -e 32 -c 2 -a 0 -i 16 -k MAC
r -t 0.524475701 -s 26 -d -1 -p message -e 32 -c 2 -a 0 -i 16 -k MAC
r -t 0.524475732 -s 37 -d -1 -p message -e 32 -c 2 -a 0 -i 16 -k MAC
r -t 0.524475794 -s 13 -d -1 -p message -e 32 -c 2 -a 0 -i 16 -k MAC
r -t 0.524475834 -s 3 -d -1 -p message -e 32 -c 2 -a 0 -i 16 -k MAC
r -t 0.524475914 -s 27 -d -1 -p message -e 32 -c 2 -a 0 -i 16 -k MAC
r -t 0.524475926 -s 19 -d -1 -p message -e 32 -c 2 -a 0 -i 16 -k MAC
r -t 0.524475980 -s 0 -d -1 -p message -e 32 -c 2 -a 0 -i 16 -k MAC
r -t 0.524476078 -s 35 -d -1 -p message -e 32 -c 2 -a 0 -i 16 -k MAC
r -t 0.524500612 -s 48 -d -1 -p message -e 32 -c 2 -a 0 -i 16 -k RTR
r -t 0.524500669 -s 17 -d -1 -p message -e 32 -c 2 -a 0 -i 16 -k RTR
r -t 0.524500701 -s 26 -d -1 -p message -e 32 -c 2 -a 0 -i 16 -k RTR
r -t 0.524500732 -s 37 -d -1 -p message -e 32 -c 2 -a 0 -i 16 -k RTR
r -t 0.524500794 -s 13 -d -1 -p message -e 32 -c 2 -a 0 -i 16 -k RTR
r -t 0.524500834 -s 3 -d -1 -p message -e 32 -c 2 -a 0 -i 16 -k RTR
r -t 0.524500914 -s 27 -d -1 -p message -e 32 -c 2 -a 0 -i 16 -k RTR
r -t 0.524500926 -s 19 -d -1 -p message -e 32 -c 2 -a 0 -i 16 -k RTR
r -t 0.524500980 -s 0 -d -1 -p message -e 32 -c 2 -a 0 -i 16 -k RTR
r -t 0.524501078 -s 35 -d -1 -p message -e 32 -c 2 -a 0 -i 16 -k RTR
+ -t 0.528855763 -s 45 -d -1 -p message -e 32 -c 2 -a 0 -i 17 -k RTR 
- -t 0.528855763 -s 45 -d -1 -p message -e 32 -c 2 -a 0 -i 17 -k RTR
h -t 0.528855763 -s 45 -d -1 -p message -e 32 -c 2 -a 0 -i 17 -k RTR
+ -t 0.528930763 -s 45 -d -1 -p message -e 84 -c 2 -a 0 -i 17 -k MAC 
- -t 0.528930763 -s 45 -d -1 -p message -e 84 -c 2 -a 0 -i 17 -k MAC
h -t 0.528930763 -s 45 -d -1 -p message -e 84 -c 2 -a 0 -i 17 -k MAC
r -t 0.529603159 -s 38 -d -1 -p message -e 32 -c 2 -a 0 -i 17 -k MAC
r -t 0.529603194 -s 28 -d -1 -p message -e 32 -c 2 -a 0 -i 17 -k MAC
r -t 0.529603274 -s 39 -d -1 -p message -e 32 -c 2 -a 0 -i 17 -k MAC
r -t 0.529603346 -s 6 -d -1 -p message -e 32 -c 2 -a 0 -i 17 -k MAC
r -t 0.529603482 -s 25 -d -1 -p message -e 32 -c 2 -a 0 -i 17 -k MAC
r -t 0.529603587 -s 23 -d -1 -p message -e 32 -c 2 -a 0 -i 17 -k MAC
r -t 0.529628159 -s 38 -d -1 -p message -e 32 -c 2 -a 0 -i 17 -k RTR
r -t 0.529628194 -s 28 -d -1 -p message -e 32 -c 2 -a 0 -i 17 -k RTR
r -t 0.529628274 -s 39 -d -1 -p message -e 32 -c 2 -a 0 -i 17 -k RTR
r -t 0.529628346 -s 6 -d -1 -p message -e 32 -c 2 -a 0 -i 17 -k RTR
r -t 0.529628482 -s 25 -d -1 -p message -e 32 -c 2 -a 0 -i 17 -k RTR
r -t 0.529628587 -s 23 -d -1 -p message -e 32 -c 2 -a 0 -i 17 -k RTR
+ -t 0.622557260 -s 2 -d -1 -p message -e 32 -c 2 -a 0 -i 18 -k RTR 
- -t 0.622557260 -s 2 -d -1 -p message -e 32 -c 2 -a 0 -i 18 -k RTR
h -t 0.622557260 -s 2 -d -1 -p message -e 32 -c 2 -a 0 -i 18 -k RTR
+ -t 0.622632260 -s 2 -d -1 -p message -e 84 -c 2 -a 0 -i 18 -k MAC 
- -t 0.622632260 -s 2 -d -1 -p message -e 84 -c 2 -a 0 -i 18 -k MAC
h -t 0.622632260 -s 2 -d -1 -p message -e 84 -c 2 -a 0 -i 18 -k MAC
r -t 0.623304650 -s 44 -d -1 -p message -e 32 -c 2 -a 0 -i 18 -k MAC
r -t 0.623304650 -s 47 -d -1 -p message -e 32 -c 2 -a 0 -i 18 -k MAC
r -t 0.623304686 -s 18 -d -1 -p message -e 32 -c 2 -a 0 -i 18 -k MAC
r -t 0.623304716 -s 26 -d -1 -p message -e 32 -c 2 -a 0 -i 18 -k MAC
r -t 0.623304849 -s 9 -d -1 -p message -e 32 -c 2 -a 0 -i 18 -k MAC
r -t 0.623304866 -s 0 -d -1 -p message -e 32 -c 2 -a 0 -i 18 -k MAC
r -t 0.623304878 -s 4 -d -1 -p message -e 32 -c 2 -a 0 -i 18 -k MAC
r -t 0.623304955 -s 13 -d -1 -p message -e 32 -c 2 -a 0 -i 18 -k MAC
r -t 0.623305044 -s 17 -d -1 -p message -e 32 -c 2 -a 0 -i 18 -k MAC
r -t 0.623329650 -s 44 -d -1 -p message -e 32 -c 2 -a 0 -i 18 -k RTR
r -t 0.623329650 -s 47 -d -1 -p message -e 32 -c 2 -a 0 -i 18 -k RTR
r -t 0.623329686 -s 18 -d -1 -p message -e 32 -c 2 -a 0 -i 18 -k RTR
r -t 0.623329716 -s 26 -d -1 -p message -e 32 -c 2 -a 0 -i 18 -k RTR
r -t 0.623329849 -s 9 -d -1 -p message -e 32 -c 2 -a 0 -i 18 -k RTR
r -t 0.623329866 -s 0 -d -1 -p message -e 32 -c 2 -a 0 -i 18 -k RTR
r -t 0.623329878 -s 4 -d -1 -p message -e 32 -c 2 -a 0 -i 18 -k RTR
r -t 0.623329955 -s 13 -d -1 -p message -e 32 -c 2 -a 0 -i 18 -k RTR
r -t 0.623330044 -s 17 -d -1 -p message -e 32 -c 2 -a 0 -i 18 -k RTR
+ -t 0.655825770 -s 49 -d -1 -p message -e 32 -c 2 -a 0 -i 19 -k RTR 
- -t 0.655825770 -s 49 -d -1 -p message -e 32 -c 2 -a 0 -i 19 -k RTR
h -t 0.655825770 -s 49 -d -1 -p message -e 32 -c 2 -a 0 -i 19 -k RTR
+ -t 0.655900770 -s 49 -d -1 -p message -e 84 -c 2 -a 0 -i 19 -k MAC 
- -t 0.655900770 -s 49 -d -1 -p message -e 84 -c 2 -a 0 -i 19 -k MAC
h -t 0.655900770 -s 49 -d -1 -p message -e 84 -c 2 -a 0 -i 19 -k MAC
r -t 0.656573082 -s 24 -d -1 -p message -e 32 -c 2 -a 0 -i 19 -k MAC
r -t 0.656573131 -s 30 -d -1 -p message -e 32 -c 2 -a 0 -i 19 -k MAC
r -t 0.656573174 -s 8 -d -1 -p message -e 32 -c 2 -a 0 -i 19 -k MAC
r -t 0.656573216 -s 47 -d -1 -p message -e 32 -c 2 -a 0 -i 19 -k MAC
r -t 0.656573261 -s 7 -d -1 -p message -e 32 -c 2 -a 0 -i 19 -k MAC
r -t 0.656573305 -s 9 -d -1 -p message -e 32 -c 2 -a 0 -i 19 -k MAC
r -t 0.656573321 -s 0 -d -1 -p message -e 32 -c 2 -a 0 -i 19 -k MAC
r -t 0.656573471 -s 43 -d -1 -p message -e 32 -c 2 -a 0 -i 19 -k MAC
r -t 0.656598082 -s 24 -d -1 -p message -e 32 -c 2 -a 0 -i 19 -k RTR
r -t 0.656598131 -s 30 -d -1 -p message -e 32 -c 2 -a 0 -i 19 -k RTR
r -t 0.656598174 -s 8 -d -1 -p message -e 32 -c 2 -a 0 -i 19 -k RTR
r -t 0.656598216 -s 47 -d -1 -p message -e 32 -c 2 -a 0 -i 19 -k RTR
r -t 0.656598261 -s 7 -d -1 -p message -e 32 -c 2 -a 0 -i 19 -k RTR
r -t 0.656598305 -s 9 -d -1 -p message -e 32 -c 2 -a 0 -i 19 -k RTR
r -t 0.656598321 -s 0 -d -1 -p message -e 32 -c 2 -a 0 -i 19 -k RTR
r -t 0.656598471 -s 43 -d -1 -p message -e 32 -c 2 -a 0 -i 19 -k RTR
+ -t 0.675629565 -s 38 -d -1 -p message -e 32 -c 2 -a 0 -i 20 -k RTR 
- -t 0.675629565 -s 38 -d -1 -p message -e 32 -c 2 -a 0 -i 20 -k RTR
h -t 0.675629565 -s 38 -d -1 -p message -e 32 -c 2 -a 0 -i 20 -k RTR
+ -t 0.675704565 -s 38 -d -1 -p message -e 84 -c 2 -a 0 -i 20 -k MAC 
- -t 0.675704565 -s 38 -d -1 -p message -e 84 -c 2 -a 0 -i 20 -k MAC
h -t 0.675704565 -s 38 -d -1 -p message -e 84 -c 2 -a 0 -i 20 -k MAC
r -t 0.676376961 -s 45 -d -1 -p message -e 32 -c 2 -a 0 -i 20 -k MAC
r -t 0.676376963 -s 28 -d -1 -p message -e 32 -c 2 -a 0 -i 20 -k MAC
r -t 0.676376998 -s 25 -d -1 -p message -e 32 -c 2 -a 0 -i 20 -k MAC
r -t 0.676377337 -s 39 -d -1 -p message -e 32 -c 2 -a 0 -i 20 -k MAC
r -t 0.676377352 -s 46 -d -1 -p message -e 32 -c 2 -a 0 -i 20 -k MAC
r -t 0.676377389 -s 23 -d -1 -p message -e 32 -c 2 -a 0 -i 20 -k MAC
r -t 0.676401961 -s 45 -d -1 -p message -e 32 -c 2 -a 0 -i 20 -k RTR
r -t 0.676401963 -s 28 -d -1 -p message -e 32 -c 2 -a 0 -i 20 -k RTR
r -t 0.676401998 -s 25 -d -1 -p message -e 32 -c 2 -a 0 -i 20 -k RTR
r -t 0.676402337 -s 39 -d -1 -p message -e 32 -c 2 -a 0 -i 20 -k RTR
r -t 0.676402352 -s 46 -d -1 -p message -e 32 -c 2 -a 0 -i 20 -k RTR
r -t 0.676402389 -s 23 -d -1 -p message -e 32 -c 2 -a 0 -i 20 -k RTR
+ -t 0.704838586 -s 13 -d -1 -p message -e 32 -c 2 -a 0 -i 21 -k RTR 
- -t 0.704838586 -s 13 -d -1 -p message -e 32 -c 2 -a 0 -i 21 -k RTR
h -t 0.704838586 -s 13 -d -1 -p message -e 32 -c 2 -a 0 -i 21 -k RTR
+ -t 0.704913586 -s 13 -d -1 -p message -e 84 -c 2 -a 0 -i 21 -k MAC 
- -t 0.704913586 -s 13 -d -1 -p message -e 84 -c 2 -a 0 -i 21 -k MAC
h -t 0.704913586 -s 13 -d -1 -p message -e 84 -c 2 -a 0 -i 21 -k MAC
r -t 0.705585995 -s 33 -d -1 -p message -e 32 -c 2 -a 0 -i 21 -k MAC
r -t 0.705586056 -s 1 -d -1 -p message -e 32 -c 2 -a 0 -i 21 -k MAC
r -t 0.705586072 -s 26 -d -1 -p message -e 32 -c 2 -a 0 -i 21 -k MAC
r -t 0.705586081 -s 48 -d -1 -p message -e 32 -c 2 -a 0 -i 21 -k MAC
r -t 0.705586097 -s 44 -d -1 -p message -e 32 -c 2 -a 0 -i 21 -k MAC
r -t 0.705586128 -s 14 -d -1 -p message -e 32 -c 2 -a 0 -i 21 -k MAC
r -t 0.705586282 -s 2 -d -1 -p message -e 32 -c 2 -a 0 -i 21 -k MAC
r -t 0.705586329 -s 35 -d -1 -p message -e 32 -c 2 -a 0 -i 21 -k MAC
r -t 0.705586356 -s 32 -d -1 -p message -e 32 -c 2 -a 0 -i 21 -k MAC
r -t 0.705586382 -s 17 -d -1 -p message -e 32 -c 2 -a 0 -i 21 -k MAC
r -t 0.705610995 -s 33 -d -1 -p message -e 32 -c 2 -a 0 -i 21 -k RTR
r -t 0.705611056 -s 1 -d -1 -p message -e 32 -c 2 -a 0 -i 21 -k RTR
r -t 0.705611072 -s 26 -d -1 -p message -e 32 -c 2 -a 0 -i 21 -k RTR
r -t 0.705611081 -s 48 -d -1 -p message -e 32 -c 2 -a 0 -i 21 -k RTR
r -t 0.705611097 -s 44 -d -1 -p message -e 32 -c 2 -a 0 -i 21 -k RTR
r -t 0.705611128 -s 14 -d -1 -p message -e 32 -c 2 -a 0 -i 21 -k RTR
r -t 0.705611282 -s 2 -d -1 -p message -e 32 -c 2 -a 0 -i 21 -k RTR
r -t 0.705611329 -s 35 -d -1 -p message -e 32 -c 2 -a 0 -i 21 -k RTR
r -t 0.705611356 -s 32 -d -1 -p message -e 32 -c 2 -a 0 -i 21 -k RTR
r -t 0.705611382 -s 17 -d -1 -p message -e 32 -c 2 -a 0 -i 21 -k RTR
v -t 0.80000000000000004 sim_annotation 0.80000000000000004 3 If the verification is successful, the gateway node authorizes the sensor and successful communication.
+ -t 0.812623292 -s 27 -d -1 -p message -e 32 -c 2 -a 0 -i 23 -k RTR 
- -t 0.812623292 -s 27 -d -1 -p message -e 32 -c 2 -a 0 -i 23 -k RTR
h -t 0.812623292 -s 27 -d -1 -p message -e 32 -c 2 -a 0 -i 23 -k RTR
+ -t 0.812698292 -s 27 -d -1 -p message -e 84 -c 2 -a 0 -i 23 -k MAC 
- -t 0.812698292 -s 27 -d -1 -p message -e 84 -c 2 -a 0 -i 23 -k MAC
h -t 0.812698292 -s 27 -d -1 -p message -e 84 -c 2 -a 0 -i 23 -k MAC
r -t 0.813370698 -s 48 -d -1 -p message -e 32 -c 2 -a 0 -i 23 -k MAC
r -t 0.813370735 -s 39 -d -1 -p message -e 32 -c 2 -a 0 -i 23 -k MAC
r -t 0.813370746 -s 35 -d -1 -p message -e 32 -c 2 -a 0 -i 23 -k MAC
r -t 0.813370768 -s 3 -d -1 -p message -e 32 -c 2 -a 0 -i 23 -k MAC
r -t 0.813370775 -s 23 -d -1 -p message -e 32 -c 2 -a 0 -i 23 -k MAC
r -t 0.813370954 -s 14 -d -1 -p message -e 32 -c 2 -a 0 -i 23 -k MAC
r -t 0.813371030 -s 28 -d -1 -p message -e 32 -c 2 -a 0 -i 23 -k MAC
r -t 0.813371032 -s 15 -d -1 -p message -e 32 -c 2 -a 0 -i 23 -k MAC
r -t 0.813371037 -s 6 -d -1 -p message -e 32 -c 2 -a 0 -i 23 -k MAC
r -t 0.813371103 -s 37 -d -1 -p message -e 32 -c 2 -a 0 -i 23 -k MAC
r -t 0.813371106 -s 1 -d -1 -p message -e 32 -c 2 -a 0 -i 23 -k MAC
r -t 0.813395698 -s 48 -d -1 -p message -e 32 -c 2 -a 0 -i 23 -k RTR
r -t 0.813395735 -s 39 -d -1 -p message -e 32 -c 2 -a 0 -i 23 -k RTR
r -t 0.813395746 -s 35 -d -1 -p message -e 32 -c 2 -a 0 -i 23 -k RTR
r -t 0.813395768 -s 3 -d -1 -p message -e 32 -c 2 -a 0 -i 23 -k RTR
r -t 0.813395775 -s 23 -d -1 -p message -e 32 -c 2 -a 0 -i 23 -k RTR
r -t 0.813395954 -s 14 -d -1 -p message -e 32 -c 2 -a 0 -i 23 -k RTR
r -t 0.813396030 -s 28 -d -1 -p message -e 32 -c 2 -a 0 -i 23 -k RTR
r -t 0.813396032 -s 15 -d -1 -p message -e 32 -c 2 -a 0 -i 23 -k RTR
r -t 0.813396037 -s 6 -d -1 -p message -e 32 -c 2 -a 0 -i 23 -k RTR
r -t 0.813396103 -s 37 -d -1 -p message -e 32 -c 2 -a 0 -i 23 -k RTR
r -t 0.813396106 -s 1 -d -1 -p message -e 32 -c 2 -a 0 -i 23 -k RTR
+ -t 0.814643955 -s 29 -d -1 -p message -e 32 -c 2 -a 0 -i 22 -k RTR 
- -t 0.814643955 -s 29 -d -1 -p message -e 32 -c 2 -a 0 -i 22 -k RTR
h -t 0.814643955 -s 29 -d -1 -p message -e 32 -c 2 -a 0 -i 22 -k RTR
+ -t 0.814718955 -s 29 -d -1 -p message -e 84 -c 2 -a 0 -i 22 -k MAC 
- -t 0.814718955 -s 29 -d -1 -p message -e 84 -c 2 -a 0 -i 22 -k MAC
h -t 0.814718955 -s 29 -d -1 -p message -e 84 -c 2 -a 0 -i 22 -k MAC
r -t 0.815391356 -s 37 -d -1 -p message -e 32 -c 2 -a 0 -i 22 -k MAC
r -t 0.815391374 -s 12 -d -1 -p message -e 32 -c 2 -a 0 -i 22 -k MAC
r -t 0.815391380 -s 11 -d -1 -p message -e 32 -c 2 -a 0 -i 22 -k MAC
r -t 0.815391472 -s 3 -d -1 -p message -e 32 -c 2 -a 0 -i 22 -k MAC
r -t 0.815391482 -s 16 -d -1 -p message -e 32 -c 2 -a 0 -i 22 -k MAC
r -t 0.815391540 -s 19 -d -1 -p message -e 32 -c 2 -a 0 -i 22 -k MAC
r -t 0.815391602 -s 15 -d -1 -p message -e 32 -c 2 -a 0 -i 22 -k MAC
r -t 0.815391636 -s 20 -d -1 -p message -e 32 -c 2 -a 0 -i 22 -k MAC
r -t 0.815391663 -s 31 -d -1 -p message -e 32 -c 2 -a 0 -i 22 -k MAC
r -t 0.815391751 -s 42 -d -1 -p message -e 32 -c 2 -a 0 -i 22 -k MAC
r -t 0.815416356 -s 37 -d -1 -p message -e 32 -c 2 -a 0 -i 22 -k RTR
r -t 0.815416374 -s 12 -d -1 -p message -e 32 -c 2 -a 0 -i 22 -k RTR
r -t 0.815416380 -s 11 -d -1 -p message -e 32 -c 2 -a 0 -i 22 -k RTR
r -t 0.815416472 -s 3 -d -1 -p message -e 32 -c 2 -a 0 -i 22 -k RTR
r -t 0.815416482 -s 16 -d -1 -p message -e 32 -c 2 -a 0 -i 22 -k RTR
r -t 0.815416540 -s 19 -d -1 -p message -e 32 -c 2 -a 0 -i 22 -k RTR
r -t 0.815416602 -s 15 -d -1 -p message -e 32 -c 2 -a 0 -i 22 -k RTR
r -t 0.815416636 -s 20 -d -1 -p message -e 32 -c 2 -a 0 -i 22 -k RTR
r -t 0.815416663 -s 31 -d -1 -p message -e 32 -c 2 -a 0 -i 22 -k RTR
r -t 0.815416751 -s 42 -d -1 -p message -e 32 -c 2 -a 0 -i 22 -k RTR
+ -t 0.826084800 -s 15 -d -1 -p message -e 32 -c 2 -a 0 -i 24 -k RTR 
- -t 0.826084800 -s 15 -d -1 -p message -e 32 -c 2 -a 0 -i 24 -k RTR
h -t 0.826084800 -s 15 -d -1 -p message -e 32 -c 2 -a 0 -i 24 -k RTR
+ -t 0.826159800 -s 15 -d -1 -p message -e 84 -c 2 -a 0 -i 24 -k MAC 
- -t 0.826159800 -s 15 -d -1 -p message -e 84 -c 2 -a 0 -i 24 -k MAC
h -t 0.826159800 -s 15 -d -1 -p message -e 84 -c 2 -a 0 -i 24 -k MAC
r -t 0.826832184 -s 11 -d -1 -p message -e 32 -c 2 -a 0 -i 24 -k MAC
r -t 0.826832235 -s 40 -d -1 -p message -e 32 -c 2 -a 0 -i 24 -k MAC
r -t 0.826832258 -s 23 -d -1 -p message -e 32 -c 2 -a 0 -i 24 -k MAC
r -t 0.826832294 -s 3 -d -1 -p message -e 32 -c 2 -a 0 -i 24 -k MAC
r -t 0.826832368 -s 46 -d -1 -p message -e 32 -c 2 -a 0 -i 24 -k MAC
r -t 0.826832425 -s 36 -d -1 -p message -e 32 -c 2 -a 0 -i 24 -k MAC
r -t 0.826832447 -s 29 -d -1 -p message -e 32 -c 2 -a 0 -i 24 -k MAC
r -t 0.826832541 -s 27 -d -1 -p message -e 32 -c 2 -a 0 -i 24 -k MAC
r -t 0.826832567 -s 16 -d -1 -p message -e 32 -c 2 -a 0 -i 24 -k MAC
r -t 0.826832620 -s 37 -d -1 -p message -e 32 -c 2 -a 0 -i 24 -k MAC
r -t 0.826857184 -s 11 -d -1 -p message -e 32 -c 2 -a 0 -i 24 -k RTR
r -t 0.826857235 -s 40 -d -1 -p message -e 32 -c 2 -a 0 -i 24 -k RTR
r -t 0.826857258 -s 23 -d -1 -p message -e 32 -c 2 -a 0 -i 24 -k RTR
r -t 0.826857294 -s 3 -d -1 -p message -e 32 -c 2 -a 0 -i 24 -k RTR
r -t 0.826857368 -s 46 -d -1 -p message -e 32 -c 2 -a 0 -i 24 -k RTR
r -t 0.826857425 -s 36 -d -1 -p message -e 32 -c 2 -a 0 -i 24 -k RTR
r -t 0.826857447 -s 29 -d -1 -p message -e 32 -c 2 -a 0 -i 24 -k RTR
r -t 0.826857541 -s 27 -d -1 -p message -e 32 -c 2 -a 0 -i 24 -k RTR
r -t 0.826857567 -s 16 -d -1 -p message -e 32 -c 2 -a 0 -i 24 -k RTR
r -t 0.826857620 -s 37 -d -1 -p message -e 32 -c 2 -a 0 -i 24 -k RTR
+ -t 0.854375554 -s 9 -d -1 -p message -e 32 -c 2 -a 0 -i 25 -k RTR 
- -t 0.854375554 -s 9 -d -1 -p message -e 32 -c 2 -a 0 -i 25 -k RTR
h -t 0.854375554 -s 9 -d -1 -p message -e 32 -c 2 -a 0 -i 25 -k RTR
+ -t 0.854450554 -s 9 -d -1 -p message -e 84 -c 2 -a 0 -i 25 -k MAC 
- -t 0.854450554 -s 9 -d -1 -p message -e 84 -c 2 -a 0 -i 25 -k MAC
h -t 0.854450554 -s 9 -d -1 -p message -e 84 -c 2 -a 0 -i 25 -k MAC
r -t 0.855122945 -s 47 -d -1 -p message -e 32 -c 2 -a 0 -i 25 -k MAC
r -t 0.855122948 -s 24 -d -1 -p message -e 32 -c 2 -a 0 -i 25 -k MAC
r -t 0.855122969 -s 18 -d -1 -p message -e 32 -c 2 -a 0 -i 25 -k MAC
r -t 0.855123089 -s 49 -d -1 -p message -e 32 -c 2 -a 0 -i 25 -k MAC
r -t 0.855123143 -s 2 -d -1 -p message -e 32 -c 2 -a 0 -i 25 -k MAC
r -t 0.855123240 -s 30 -d -1 -p message -e 32 -c 2 -a 0 -i 25 -k MAC
r -t 0.855123328 -s 0 -d -1 -p message -e 32 -c 2 -a 0 -i 25 -k MAC
r -t 0.855147945 -s 47 -d -1 -p message -e 32 -c 2 -a 0 -i 25 -k RTR
r -t 0.855147948 -s 24 -d -1 -p message -e 32 -c 2 -a 0 -i 25 -k RTR
r -t 0.855147969 -s 18 -d -1 -p message -e 32 -c 2 -a 0 -i 25 -k RTR
r -t 0.855148089 -s 49 -d -1 -p message -e 32 -c 2 -a 0 -i 25 -k RTR
r -t 0.855148143 -s 2 -d -1 -p message -e 32 -c 2 -a 0 -i 25 -k RTR
r -t 0.855148240 -s 30 -d -1 -p message -e 32 -c 2 -a 0 -i 25 -k RTR
r -t 0.855148328 -s 0 -d -1 -p message -e 32 -c 2 -a 0 -i 25 -k RTR
+ -t 0.859676970 -s 47 -d -1 -p message -e 32 -c 2 -a 0 -i 26 -k RTR 
- -t 0.859676970 -s 47 -d -1 -p message -e 32 -c 2 -a 0 -i 26 -k RTR
h -t 0.859676970 -s 47 -d -1 -p message -e 32 -c 2 -a 0 -i 26 -k RTR
+ -t 0.859751970 -s 47 -d -1 -p message -e 84 -c 2 -a 0 -i 26 -k MAC 
- -t 0.859751970 -s 47 -d -1 -p message -e 84 -c 2 -a 0 -i 26 -k MAC
h -t 0.859751970 -s 47 -d -1 -p message -e 84 -c 2 -a 0 -i 26 -k MAC
r -t 0.860424360 -s 9 -d -1 -p message -e 32 -c 2 -a 0 -i 26 -k MAC
r -t 0.860424360 -s 2 -d -1 -p message -e 32 -c 2 -a 0 -i 26 -k MAC
r -t 0.860424364 -s 0 -d -1 -p message -e 32 -c 2 -a 0 -i 26 -k MAC
r -t 0.860424416 -s 49 -d -1 -p message -e 32 -c 2 -a 0 -i 26 -k MAC
r -t 0.860424526 -s 24 -d -1 -p message -e 32 -c 2 -a 0 -i 26 -k MAC
r -t 0.860424526 -s 18 -d -1 -p message -e 32 -c 2 -a 0 -i 26 -k MAC
r -t 0.860424551 -s 26 -d -1 -p message -e 32 -c 2 -a 0 -i 26 -k MAC
r -t 0.860424658 -s 7 -d -1 -p message -e 32 -c 2 -a 0 -i 26 -k MAC
r -t 0.860424687 -s 17 -d -1 -p message -e 32 -c 2 -a 0 -i 26 -k MAC
r -t 0.860424738 -s 30 -d -1 -p message -e 32 -c 2 -a 0 -i 26 -k MAC
r -t 0.860424750 -s 44 -d -1 -p message -e 32 -c 2 -a 0 -i 26 -k MAC
r -t 0.860424801 -s 8 -d -1 -p message -e 32 -c 2 -a 0 -i 26 -k MAC
r -t 0.860449360 -s 9 -d -1 -p message -e 32 -c 2 -a 0 -i 26 -k RTR
r -t 0.860449360 -s 2 -d -1 -p message -e 32 -c 2 -a 0 -i 26 -k RTR
r -t 0.860449364 -s 0 -d -1 -p message -e 32 -c 2 -a 0 -i 26 -k RTR
r -t 0.860449416 -s 49 -d -1 -p message -e 32 -c 2 -a 0 -i 26 -k RTR
r -t 0.860449526 -s 24 -d -1 -p message -e 32 -c 2 -a 0 -i 26 -k RTR
r -t 0.860449526 -s 18 -d -1 -p message -e 32 -c 2 -a 0 -i 26 -k RTR
r -t 0.860449551 -s 26 -d -1 -p message -e 32 -c 2 -a 0 -i 26 -k RTR
r -t 0.860449658 -s 7 -d -1 -p message -e 32 -c 2 -a 0 -i 26 -k RTR
r -t 0.860449687 -s 17 -d -1 -p message -e 32 -c 2 -a 0 -i 26 -k RTR
r -t 0.860449738 -s 30 -d -1 -p message -e 32 -c 2 -a 0 -i 26 -k RTR
r -t 0.860449750 -s 44 -d -1 -p message -e 32 -c 2 -a 0 -i 26 -k RTR
r -t 0.860449801 -s 8 -d -1 -p message -e 32 -c 2 -a 0 -i 26 -k RTR
+ -t 0.938602667 -s 17 -d -1 -p message -e 32 -c 2 -a 0 -i 27 -k RTR 
- -t 0.938602667 -s 17 -d -1 -p message -e 32 -c 2 -a 0 -i 27 -k RTR
h -t 0.938602667 -s 17 -d -1 -p message -e 32 -c 2 -a 0 -i 27 -k RTR
+ -t 0.938677667 -s 17 -d -1 -p message -e 84 -c 2 -a 0 -i 27 -k MAC 
- -t 0.938677667 -s 17 -d -1 -p message -e 84 -c 2 -a 0 -i 27 -k MAC
h -t 0.938677667 -s 17 -d -1 -p message -e 84 -c 2 -a 0 -i 27 -k MAC
r -t 0.939350025 -s 0 -d -1 -p message -e 32 -c 2 -a 0 -i 27 -k MAC
r -t 0.939350052 -s 19 -d -1 -p message -e 32 -c 2 -a 0 -i 27 -k MAC
r -t 0.939350058 -s 26 -d -1 -p message -e 32 -c 2 -a 0 -i 27 -k MAC
r -t 0.939350084 -s 14 -d -1 -p message -e 32 -c 2 -a 0 -i 27 -k MAC
r -t 0.939350148 -s 37 -d -1 -p message -e 32 -c 2 -a 0 -i 27 -k MAC
r -t 0.939350294 -s 7 -d -1 -p message -e 32 -c 2 -a 0 -i 27 -k MAC
r -t 0.939350368 -s 20 -d -1 -p message -e 32 -c 2 -a 0 -i 27 -k MAC
r -t 0.939350385 -s 47 -d -1 -p message -e 32 -c 2 -a 0 -i 27 -k MAC
r -t 0.939350442 -s 48 -d -1 -p message -e 32 -c 2 -a 0 -i 27 -k MAC
r -t 0.939350451 -s 2 -d -1 -p message -e 32 -c 2 -a 0 -i 27 -k MAC
r -t 0.939350462 -s 13 -d -1 -p message -e 32 -c 2 -a 0 -i 27 -k MAC
r -t 0.939350486 -s 3 -d -1 -p message -e 32 -c 2 -a 0 -i 27 -k MAC
r -t 0.939375025 -s 0 -d -1 -p message -e 32 -c 2 -a 0 -i 27 -k RTR
r -t 0.939375052 -s 19 -d -1 -p message -e 32 -c 2 -a 0 -i 27 -k RTR
r -t 0.939375058 -s 26 -d -1 -p message -e 32 -c 2 -a 0 -i 27 -k RTR
r -t 0.939375084 -s 14 -d -1 -p message -e 32 -c 2 -a 0 -i 27 -k RTR
r -t 0.939375148 -s 37 -d -1 -p message -e 32 -c 2 -a 0 -i 27 -k RTR
r -t 0.939375294 -s 7 -d -1 -p message -e 32 -c 2 -a 0 -i 27 -k RTR
r -t 0.939375368 -s 20 -d -1 -p message -e 32 -c 2 -a 0 -i 27 -k RTR
r -t 0.939375385 -s 47 -d -1 -p message -e 32 -c 2 -a 0 -i 27 -k RTR
r -t 0.939375442 -s 48 -d -1 -p message -e 32 -c 2 -a 0 -i 27 -k RTR
r -t 0.939375451 -s 2 -d -1 -p message -e 32 -c 2 -a 0 -i 27 -k RTR
r -t 0.939375462 -s 13 -d -1 -p message -e 32 -c 2 -a 0 -i 27 -k RTR
r -t 0.939375486 -s 3 -d -1 -p message -e 32 -c 2 -a 0 -i 27 -k RTR
v -t 1 sim_annotation 1 4 The location verification made using GSL model, the precision or exactness of sensors disclosed locations are made in an effective manner, therefore ensuring authentication.
+ -t 1.041716021 -s 16 -d -1 -p message -e 32 -c 2 -a 0 -i 28 -k RTR 
- -t 1.041716021 -s 16 -d -1 -p message -e 32 -c 2 -a 0 -i 28 -k RTR
h -t 1.041716021 -s 16 -d -1 -p message -e 32 -c 2 -a 0 -i 28 -k RTR
+ -t 1.041791021 -s 16 -d -1 -p message -e 84 -c 2 -a 0 -i 28 -k MAC 
- -t 1.041791021 -s 16 -d -1 -p message -e 84 -c 2 -a 0 -i 28 -k MAC
h -t 1.041791021 -s 16 -d -1 -p message -e 84 -c 2 -a 0 -i 28 -k MAC
r -t 1.042463368 -s 5 -d -1 -p message -e 32 -c 2 -a 0 -i 28 -k MAC
r -t 1.042463405 -s 11 -d -1 -p message -e 32 -c 2 -a 0 -i 28 -k MAC
r -t 1.042463465 -s 10 -d -1 -p message -e 32 -c 2 -a 0 -i 28 -k MAC
r -t 1.042463480 -s 31 -d -1 -p message -e 32 -c 2 -a 0 -i 28 -k MAC
r -t 1.042463527 -s 36 -d -1 -p message -e 32 -c 2 -a 0 -i 28 -k MAC
r -t 1.042463531 -s 12 -d -1 -p message -e 32 -c 2 -a 0 -i 28 -k MAC
r -t 1.042463547 -s 29 -d -1 -p message -e 32 -c 2 -a 0 -i 28 -k MAC
r -t 1.042463787 -s 15 -d -1 -p message -e 32 -c 2 -a 0 -i 28 -k MAC
r -t 1.042488368 -s 5 -d -1 -p message -e 32 -c 2 -a 0 -i 28 -k RTR
r -t 1.042488405 -s 11 -d -1 -p message -e 32 -c 2 -a 0 -i 28 -k RTR
r -t 1.042488465 -s 10 -d -1 -p message -e 32 -c 2 -a 0 -i 28 -k RTR
r -t 1.042488480 -s 31 -d -1 -p message -e 32 -c 2 -a 0 -i 28 -k RTR
r -t 1.042488527 -s 36 -d -1 -p message -e 32 -c 2 -a 0 -i 28 -k RTR
r -t 1.042488531 -s 12 -d -1 -p message -e 32 -c 2 -a 0 -i 28 -k RTR
r -t 1.042488547 -s 29 -d -1 -p message -e 32 -c 2 -a 0 -i 28 -k RTR
r -t 1.042488787 -s 15 -d -1 -p message -e 32 -c 2 -a 0 -i 28 -k RTR
+ -t 1.098658315 -s 43 -d -1 -p message -e 32 -c 2 -a 0 -i 29 -k RTR 
- -t 1.098658315 -s 43 -d -1 -p message -e 32 -c 2 -a 0 -i 29 -k RTR
h -t 1.098658315 -s 43 -d -1 -p message -e 32 -c 2 -a 0 -i 29 -k RTR
+ -t 1.098733315 -s 43 -d -1 -p message -e 84 -c 2 -a 0 -i 29 -k MAC 
- -t 1.098733315 -s 43 -d -1 -p message -e 84 -c 2 -a 0 -i 29 -k MAC
h -t 1.098733315 -s 43 -d -1 -p message -e 84 -c 2 -a 0 -i 29 -k MAC
r -t 1.099405655 -s 7 -d -1 -p message -e 32 -c 2 -a 0 -i 29 -k MAC
r -t 1.099405749 -s 8 -d -1 -p message -e 32 -c 2 -a 0 -i 29 -k MAC
r -t 1.099405835 -s 20 -d -1 -p message -e 32 -c 2 -a 0 -i 29 -k MAC
r -t 1.099405992 -s 42 -d -1 -p message -e 32 -c 2 -a 0 -i 29 -k MAC
r -t 1.099406016 -s 49 -d -1 -p message -e 32 -c 2 -a 0 -i 29 -k MAC
r -t 1.099406039 -s 19 -d -1 -p message -e 32 -c 2 -a 0 -i 29 -k MAC
r -t 1.099406092 -s 0 -d -1 -p message -e 32 -c 2 -a 0 -i 29 -k MAC
r -t 1.099406135 -s 30 -d -1 -p message -e 32 -c 2 -a 0 -i 29 -k MAC
r -t 1.099430655 -s 7 -d -1 -p message -e 32 -c 2 -a 0 -i 29 -k RTR
r -t 1.099430749 -s 8 -d -1 -p message -e 32 -c 2 -a 0 -i 29 -k RTR
r -t 1.099430835 -s 20 -d -1 -p message -e 32 -c 2 -a 0 -i 29 -k RTR
r -t 1.099430992 -s 42 -d -1 -p message -e 32 -c 2 -a 0 -i 29 -k RTR
r -t 1.099431016 -s 49 -d -1 -p message -e 32 -c 2 -a 0 -i 29 -k RTR
r -t 1.099431039 -s 19 -d -1 -p message -e 32 -c 2 -a 0 -i 29 -k RTR
r -t 1.099431092 -s 0 -d -1 -p message -e 32 -c 2 -a 0 -i 29 -k RTR
r -t 1.099431135 -s 30 -d -1 -p message -e 32 -c 2 -a 0 -i 29 -k RTR
+ -t 1.111197286 -s 46 -d -1 -p message -e 32 -c 2 -a 0 -i 30 -k RTR 
- -t 1.111197286 -s 46 -d -1 -p message -e 32 -c 2 -a 0 -i 30 -k RTR
h -t 1.111197286 -s 46 -d -1 -p message -e 32 -c 2 -a 0 -i 30 -k RTR
+ -t 1.111272286 -s 46 -d -1 -p message -e 84 -c 2 -a 0 -i 30 -k MAC 
- -t 1.111272286 -s 46 -d -1 -p message -e 84 -c 2 -a 0 -i 30 -k MAC
h -t 1.111272286 -s 46 -d -1 -p message -e 84 -c 2 -a 0 -i 30 -k MAC
r -t 1.111944643 -s 40 -d -1 -p message -e 32 -c 2 -a 0 -i 30 -k MAC
r -t 1.111944650 -s 25 -d -1 -p message -e 32 -c 2 -a 0 -i 30 -k MAC
r -t 1.111944786 -s 23 -d -1 -p message -e 32 -c 2 -a 0 -i 30 -k MAC
r -t 1.111944854 -s 15 -d -1 -p message -e 32 -c 2 -a 0 -i 30 -k MAC
r -t 1.111944874 -s 28 -d -1 -p message -e 32 -c 2 -a 0 -i 30 -k MAC
r -t 1.111945073 -s 38 -d -1 -p message -e 32 -c 2 -a 0 -i 30 -k MAC
r -t 1.111969643 -s 40 -d -1 -p message -e 32 -c 2 -a 0 -i 30 -k RTR
r -t 1.111969650 -s 25 -d -1 -p message -e 32 -c 2 -a 0 -i 30 -k RTR
r -t 1.111969786 -s 23 -d -1 -p message -e 32 -c 2 -a 0 -i 30 -k RTR
r -t 1.111969854 -s 15 -d -1 -p message -e 32 -c 2 -a 0 -i 30 -k RTR
r -t 1.111969874 -s 28 -d -1 -p message -e 32 -c 2 -a 0 -i 30 -k RTR
r -t 1.111970073 -s 38 -d -1 -p message -e 32 -c 2 -a 0 -i 30 -k RTR
+ -t 1.195408302 -s 37 -d -1 -p message -e 32 -c 2 -a 0 -i 31 -k RTR 
- -t 1.195408302 -s 37 -d -1 -p message -e 32 -c 2 -a 0 -i 31 -k RTR
h -t 1.195408302 -s 37 -d -1 -p message -e 32 -c 2 -a 0 -i 31 -k RTR
+ -t 1.195483302 -s 37 -d -1 -p message -e 84 -c 2 -a 0 -i 31 -k MAC 
- -t 1.195483302 -s 37 -d -1 -p message -e 84 -c 2 -a 0 -i 31 -k MAC
h -t 1.195483302 -s 37 -d -1 -p message -e 84 -c 2 -a 0 -i 31 -k MAC
r -t 1.196155679 -s 19 -d -1 -p message -e 32 -c 2 -a 0 -i 31 -k MAC
r -t 1.196155702 -s 29 -d -1 -p message -e 32 -c 2 -a 0 -i 31 -k MAC
r -t 1.196155716 -s 3 -d -1 -p message -e 32 -c 2 -a 0 -i 31 -k MAC
r -t 1.196155781 -s 14 -d -1 -p message -e 32 -c 2 -a 0 -i 31 -k MAC
r -t 1.196155782 -s 17 -d -1 -p message -e 32 -c 2 -a 0 -i 31 -k MAC
r -t 1.196155963 -s 20 -d -1 -p message -e 32 -c 2 -a 0 -i 31 -k MAC
r -t 1.196155991 -s 12 -d -1 -p message -e 32 -c 2 -a 0 -i 31 -k MAC
r -t 1.196156036 -s 48 -d -1 -p message -e 32 -c 2 -a 0 -i 31 -k MAC
r -t 1.196156065 -s 11 -d -1 -p message -e 32 -c 2 -a 0 -i 31 -k MAC
r -t 1.196156097 -s 26 -d -1 -p message -e 32 -c 2 -a 0 -i 31 -k MAC
r -t 1.196156113 -s 27 -d -1 -p message -e 32 -c 2 -a 0 -i 31 -k MAC
r -t 1.196156122 -s 15 -d -1 -p message -e 32 -c 2 -a 0 -i 31 -k MAC
r -t 1.196156122 -s 0 -d -1 -p message -e 32 -c 2 -a 0 -i 31 -k MAC
r -t 1.196180679 -s 19 -d -1 -p message -e 32 -c 2 -a 0 -i 31 -k RTR
r -t 1.196180702 -s 29 -d -1 -p message -e 32 -c 2 -a 0 -i 31 -k RTR
r -t 1.196180716 -s 3 -d -1 -p message -e 32 -c 2 -a 0 -i 31 -k RTR
r -t 1.196180781 -s 14 -d -1 -p message -e 32 -c 2 -a 0 -i 31 -k RTR
r -t 1.196180782 -s 17 -d -1 -p message -e 32 -c 2 -a 0 -i 31 -k RTR
r -t 1.196180963 -s 20 -d -1 -p message -e 32 -c 2 -a 0 -i 31 -k RTR
r -t 1.196180991 -s 12 -d -1 -p message -e 32 -c 2 -a 0 -i 31 -k RTR
r -t 1.196181036 -s 48 -d -1 -p message -e 32 -c 2 -a 0 -i 31 -k RTR
r -t 1.196181065 -s 11 -d -1 -p message -e 32 -c 2 -a 0 -i 31 -k RTR
r -t 1.196181097 -s 26 -d -1 -p message -e 32 -c 2 -a 0 -i 31 -k RTR
r -t 1.196181113 -s 27 -d -1 -p message -e 32 -c 2 -a 0 -i 31 -k RTR
r -t 1.196181122 -s 15 -d -1 -p message -e 32 -c 2 -a 0 -i 31 -k RTR
r -t 1.196181122 -s 0 -d -1 -p message -e 32 -c 2 -a 0 -i 31 -k RTR
n -t 1.2 -s 20 -S DLABEL -l "SC" -L ""
n -t 1.2 -s 20 -S COLOR -c seagreen -o black -i seagreen -I black
m -t 1.2 -s 20 -n m1 -c brown -h square
n -t 1.2 -s 19 -S DLABEL -l "GatewayNode" -L ""
n -t 1.2 -s 19 -S COLOR -c blue -o black -i blue -I black
m -t 1.2 -s 19 -n m1 -c brown -h circle
n -t 1.2 -s 3 -S DLABEL -l "BS" -L ""
n -t 1.2 -s 3 -S COLOR -c pink -o black -i pink -I black
m -t 1.2 -s 3 -n m1 -c brown -h circle
n -t 1.2 -s 26 -S DLABEL -l "BS" -L ""
n -t 1.2 -s 26 -S COLOR -c green -o black -i green -I black
m -t 1.2 -s 26 -n m1 -c brown -h circle
n -t 1.2 -s 15 -S DLABEL -l "SN" -L ""
n -t 1.2 -s 15 -S COLOR -c gold -o black -i gold -I black
n -t 1.2 -s 40 -S COLOR -c gold -o black -i gold -I black
n -t 1.2 -s 23 -S COLOR -c gold -o black -i gold -I black
n -t 1.2 -s 46 -S COLOR -c gold -o black -i gold -I black
n -t 1.2 -s 25 -S COLOR -c gold -o black -i gold -I black
n -t 1.2 -s 28 -S COLOR -c gold -o black -i gold -I black
n -t 1.2 -s 39 -S COLOR -c gold -o black -i gold -I black
n -t 1.2 -s 27 -S COLOR -c gold -o black -i gold -I black
n -t 1.2 -s 2 -S COLOR -c gold -o black -i gold -I black
n -t 1.2 -s 18 -S COLOR -c gold -o black -i gold -I black
n -t 1.2 -s 44 -S COLOR -c gold -o black -i gold -I black
n -t 1.2 -s 4 -S COLOR -c gold -o black -i gold -I black
n -t 1.2 -s 41 -S COLOR -c gold -o black -i gold -I black
n -t 1.2 -s 32 -S COLOR -c gold -o black -i gold -I black
n -t 1.2 -s 33 -S COLOR -c gold -o black -i gold -I black
n -t 1.2 -s 13 -S COLOR -c gold -o black -i gold -I black
n -t 1.2 -s 15 -S COLOR -c pink -o gold -i pink -I gold
n -t 1.2 -s 40 -S COLOR -c pink -o gold -i pink -I gold
n -t 1.2 -s 23 -S COLOR -c pink -o gold -i pink -I gold
n -t 1.2 -s 46 -S COLOR -c pink -o gold -i pink -I gold
n -t 1.2 -s 25 -S COLOR -c pink -o gold -i pink -I gold
n -t 1.2 -s 28 -S COLOR -c pink -o gold -i pink -I gold
n -t 1.2 -s 39 -S COLOR -c pink -o gold -i pink -I gold
n -t 1.2 -s 27 -S COLOR -c pink -o gold -i pink -I gold
n -t 1.2 -s 2 -S COLOR -c green -o gold -i green -I gold
n -t 1.2 -s 18 -S COLOR -c green -o gold -i green -I gold
n -t 1.2 -s 44 -S COLOR -c green -o gold -i green -I gold
n -t 1.2 -s 4 -S COLOR -c green -o gold -i green -I gold
n -t 1.2 -s 41 -S COLOR -c green -o gold -i green -I gold
n -t 1.2 -s 32 -S COLOR -c green -o gold -i green -I gold
n -t 1.2 -s 33 -S COLOR -c green -o gold -i green -I gold
n -t 1.2 -s 13 -S COLOR -c green -o gold -i green -I gold
n -t 1.2 -s 3 -S COLOR -c pink -o pink -i pink -I pink
n -t 1.2 -s 37 -S COLOR -c cyan -o black -i cyan -I black
n -t 1.2 -s 19 -S COLOR -c cyan -o blue -i cyan -I blue
n -t 1.2 -s 20 -S COLOR -c blue -o seagreen -i blue -I seagreen
n -t 1.2 -s 26 -S COLOR -c green -o green -i green -I green
n -t 1.2 -s 17 -S COLOR -c cyan -o black -i cyan -I black
n -t 1.2 -s 19 -S COLOR -c cyan -o cyan -i cyan -I cyan
n -t 1.2 -s 20 -S COLOR -c blue -o blue -i blue -I blue
n -t 1.2 -s 23 -S DLABEL -l "Si" -L ""
n -t 1.2 -s 2 -S DLABEL -l "Sj" -L ""
n -t 1.2 -s 3 -S COLOR -c pink -o pink -i pink -I pink
n -t 1.2 -s 37 -S COLOR -c orange -o cyan -i orange -I cyan
n -t 1.2 -s 19 -S COLOR -c orange -o cyan -i orange -I cyan
n -t 1.2 -s 20 -S COLOR -c blue -o blue -i blue -I blue
n -t 1.2 -s 26 -S COLOR -c pink -o green -i pink -I green
n -t 1.2 -s 17 -S COLOR -c orange -o cyan -i orange -I cyan
n -t 1.2 -s 19 -S COLOR -c orange -o orange -i orange -I orange
n -t 1.2 -s 20 -S COLOR -c blue -o blue -i blue -I blue
n -t 1.2 -s 20 -S COLOR -c blue -o blue -i blue -I blue
n -t 1.2 -s 19 -S COLOR -c magenta -o orange -i magenta -I orange
n -t 1.2 -s 37 -S COLOR -c magenta -o orange -i magenta -I orange
n -t 1.2 -s 3 -S COLOR -c pink -o pink -i pink -I pink
n -t 1.2 -s 23 -S COLOR -c magenta -o pink -i magenta -I pink
n -t 1.2 -s 20 -S COLOR -c blue -o blue -i blue -I blue
n -t 1.2 -s 19 -S COLOR -c magenta -o magenta -i magenta -I magenta
n -t 1.2 -s 17 -S COLOR -c magenta -o orange -i magenta -I orange
n -t 1.2 -s 26 -S COLOR -c green -o pink -i green -I pink
n -t 1.2 -s 2 -S COLOR -c magenta -o green -i magenta -I green
v -t 1.2 sim_annotation 1.2 5 The comparison here is made based on the disclosed locations. If they are not equal, the session is terminated.
+ -t 1.282910585 -s 1 -d -1 -p message -e 32 -c 2 -a 0 -i 32 -k RTR 
- -t 1.282910585 -s 1 -d -1 -p message -e 32 -c 2 -a 0 -i 32 -k RTR
h -t 1.282910585 -s 1 -d -1 -p message -e 32 -c 2 -a 0 -i 32 -k RTR
+ -t 1.282985585 -s 1 -d -1 -p message -e 84 -c 2 -a 0 -i 32 -k MAC 
- -t 1.282985585 -s 1 -d -1 -p message -e 84 -c 2 -a 0 -i 32 -k MAC
h -t 1.282985585 -s 1 -d -1 -p message -e 84 -c 2 -a 0 -i 32 -k MAC
r -t 1.283657978 -s 33 -d -1 -p message -e 32 -c 2 -a 0 -i 32 -k MAC
r -t 1.283657990 -s 22 -d -1 -p message -e 32 -c 2 -a 0 -i 32 -k MAC
r -t 1.283658029 -s 35 -d -1 -p message -e 32 -c 2 -a 0 -i 32 -k MAC
r -t 1.283658055 -s 13 -d -1 -p message -e 32 -c 2 -a 0 -i 32 -k MAC
r -t 1.283658156 -s 48 -d -1 -p message -e 32 -c 2 -a 0 -i 32 -k MAC
r -t 1.283658224 -s 34 -d -1 -p message -e 32 -c 2 -a 0 -i 32 -k MAC
r -t 1.283658307 -s 6 -d -1 -p message -e 32 -c 2 -a 0 -i 32 -k MAC
r -t 1.283658399 -s 27 -d -1 -p message -e 32 -c 2 -a 0 -i 32 -k MAC
r -t 1.283658412 -s 32 -d -1 -p message -e 32 -c 2 -a 0 -i 32 -k MAC
r -t 1.283682978 -s 33 -d -1 -p message -e 32 -c 2 -a 0 -i 32 -k RTR
r -t 1.283682990 -s 22 -d -1 -p message -e 32 -c 2 -a 0 -i 32 -k RTR
r -t 1.283683029 -s 35 -d -1 -p message -e 32 -c 2 -a 0 -i 32 -k RTR
r -t 1.283683055 -s 13 -d -1 -p message -e 32 -c 2 -a 0 -i 32 -k RTR
r -t 1.283683156 -s 48 -d -1 -p message -e 32 -c 2 -a 0 -i 32 -k RTR
r -t 1.283683224 -s 34 -d -1 -p message -e 32 -c 2 -a 0 -i 32 -k RTR
r -t 1.283683307 -s 6 -d -1 -p message -e 32 -c 2 -a 0 -i 32 -k RTR
r -t 1.283683399 -s 27 -d -1 -p message -e 32 -c 2 -a 0 -i 32 -k RTR
r -t 1.283683412 -s 32 -d -1 -p message -e 32 -c 2 -a 0 -i 32 -k RTR
+ -t 1.287433192 -s 6 -d -1 -p message -e 32 -c 2 -a 0 -i 33 -k RTR 
- -t 1.287433192 -s 6 -d -1 -p message -e 32 -c 2 -a 0 -i 33 -k RTR
h -t 1.287433192 -s 6 -d -1 -p message -e 32 -c 2 -a 0 -i 33 -k RTR
+ -t 1.287508192 -s 6 -d -1 -p message -e 84 -c 2 -a 0 -i 33 -k MAC 
- -t 1.287508192 -s 6 -d -1 -p message -e 84 -c 2 -a 0 -i 33 -k MAC
h -t 1.287508192 -s 6 -d -1 -p message -e 84 -c 2 -a 0 -i 33 -k MAC
r -t 1.288180602 -s 39 -d -1 -p message -e 32 -c 2 -a 0 -i 33 -k MAC
r -t 1.288180613 -s 35 -d -1 -p message -e 32 -c 2 -a 0 -i 33 -k MAC
r -t 1.288180703 -s 22 -d -1 -p message -e 32 -c 2 -a 0 -i 33 -k MAC
r -t 1.288180775 -s 45 -d -1 -p message -e 32 -c 2 -a 0 -i 33 -k MAC
r -t 1.288180915 -s 1 -d -1 -p message -e 32 -c 2 -a 0 -i 33 -k MAC
r -t 1.288180937 -s 27 -d -1 -p message -e 32 -c 2 -a 0 -i 33 -k MAC
r -t 1.288180987 -s 28 -d -1 -p message -e 32 -c 2 -a 0 -i 33 -k MAC
r -t 1.288205602 -s 39 -d -1 -p message -e 32 -c 2 -a 0 -i 33 -k RTR
r -t 1.288205613 -s 35 -d -1 -p message -e 32 -c 2 -a 0 -i 33 -k RTR
r -t 1.288205703 -s 22 -d -1 -p message -e 32 -c 2 -a 0 -i 33 -k RTR
r -t 1.288205775 -s 45 -d -1 -p message -e 32 -c 2 -a 0 -i 33 -k RTR
r -t 1.288205915 -s 1 -d -1 -p message -e 32 -c 2 -a 0 -i 33 -k RTR
r -t 1.288205937 -s 27 -d -1 -p message -e 32 -c 2 -a 0 -i 33 -k RTR
r -t 1.288205987 -s 28 -d -1 -p message -e 32 -c 2 -a 0 -i 33 -k RTR
v -t 1.3 sim_annotation 1.3 6 Only authorized sensors communication with each other, encryption and decryption is conducted using QSAE.
+ -t 1.339306611 -s 40 -d -1 -p message -e 32 -c 2 -a 0 -i 34 -k RTR 
- -t 1.339306611 -s 40 -d -1 -p message -e 32 -c 2 -a 0 -i 34 -k RTR
h -t 1.339306611 -s 40 -d -1 -p message -e 32 -c 2 -a 0 -i 34 -k RTR
+ -t 1.339381611 -s 40 -d -1 -p message -e 84 -c 2 -a 0 -i 34 -k MAC 
- -t 1.339381611 -s 40 -d -1 -p message -e 84 -c 2 -a 0 -i 34 -k MAC
h -t 1.339381611 -s 40 -d -1 -p message -e 84 -c 2 -a 0 -i 34 -k MAC
r -t 1.340053968 -s 46 -d -1 -p message -e 32 -c 2 -a 0 -i 34 -k MAC
r -t 1.340054046 -s 15 -d -1 -p message -e 32 -c 2 -a 0 -i 34 -k MAC
r -t 1.340054087 -s 36 -d -1 -p message -e 32 -c 2 -a 0 -i 34 -k MAC
r -t 1.340054212 -s 11 -d -1 -p message -e 32 -c 2 -a 0 -i 34 -k MAC
r -t 1.340054275 -s 23 -d -1 -p message -e 32 -c 2 -a 0 -i 34 -k MAC
r -t 1.340054331 -s 25 -d -1 -p message -e 32 -c 2 -a 0 -i 34 -k MAC
r -t 1.340078968 -s 46 -d -1 -p message -e 32 -c 2 -a 0 -i 34 -k RTR
r -t 1.340079046 -s 15 -d -1 -p message -e 32 -c 2 -a 0 -i 34 -k RTR
r -t 1.340079087 -s 36 -d -1 -p message -e 32 -c 2 -a 0 -i 34 -k RTR
r -t 1.340079212 -s 11 -d -1 -p message -e 32 -c 2 -a 0 -i 34 -k RTR
r -t 1.340079275 -s 23 -d -1 -p message -e 32 -c 2 -a 0 -i 34 -k RTR
r -t 1.340079331 -s 25 -d -1 -p message -e 32 -c 2 -a 0 -i 34 -k RTR
+ -t 1.356316446 -s 24 -d -1 -p message -e 32 -c 2 -a 0 -i 35 -k RTR 
- -t 1.356316446 -s 24 -d -1 -p message -e 32 -c 2 -a 0 -i 35 -k RTR
h -t 1.356316446 -s 24 -d -1 -p message -e 32 -c 2 -a 0 -i 35 -k RTR
+ -t 1.356391446 -s 24 -d -1 -p message -e 84 -c 2 -a 0 -i 35 -k MAC 
- -t 1.356391446 -s 24 -d -1 -p message -e 84 -c 2 -a 0 -i 35 -k MAC
h -t 1.356391446 -s 24 -d -1 -p message -e 84 -c 2 -a 0 -i 35 -k MAC
r -t 1.357063740 -s 30 -d -1 -p message -e 32 -c 2 -a 0 -i 35 -k MAC
r -t 1.357063758 -s 49 -d -1 -p message -e 32 -c 2 -a 0 -i 35 -k MAC
r -t 1.357063839 -s 9 -d -1 -p message -e 32 -c 2 -a 0 -i 35 -k MAC
r -t 1.357064002 -s 47 -d -1 -p message -e 32 -c 2 -a 0 -i 35 -k MAC
r -t 1.357064043 -s 8 -d -1 -p message -e 32 -c 2 -a 0 -i 35 -k MAC
r -t 1.357064248 -s 7 -d -1 -p message -e 32 -c 2 -a 0 -i 35 -k MAC
r -t 1.357064253 -s 18 -d -1 -p message -e 32 -c 2 -a 0 -i 35 -k MAC
r -t 1.357064256 -s 0 -d -1 -p message -e 32 -c 2 -a 0 -i 35 -k MAC
r -t 1.357088740 -s 30 -d -1 -p message -e 32 -c 2 -a 0 -i 35 -k RTR
r -t 1.357088758 -s 49 -d -1 -p message -e 32 -c 2 -a 0 -i 35 -k RTR
r -t 1.357088839 -s 9 -d -1 -p message -e 32 -c 2 -a 0 -i 35 -k RTR
r -t 1.357089002 -s 47 -d -1 -p message -e 32 -c 2 -a 0 -i 35 -k RTR
r -t 1.357089043 -s 8 -d -1 -p message -e 32 -c 2 -a 0 -i 35 -k RTR
r -t 1.357089248 -s 7 -d -1 -p message -e 32 -c 2 -a 0 -i 35 -k RTR
r -t 1.357089253 -s 18 -d -1 -p message -e 32 -c 2 -a 0 -i 35 -k RTR
r -t 1.357089256 -s 0 -d -1 -p message -e 32 -c 2 -a 0 -i 35 -k RTR
+ -t 1.390730947 -s 18 -d -1 -p message -e 32 -c 2 -a 0 -i 36 -k RTR 
- -t 1.390730947 -s 18 -d -1 -p message -e 32 -c 2 -a 0 -i 36 -k RTR
h -t 1.390730947 -s 18 -d -1 -p message -e 32 -c 2 -a 0 -i 36 -k RTR
+ -t 1.390805947 -s 18 -d -1 -p message -e 84 -c 2 -a 0 -i 36 -k MAC 
- -t 1.390805947 -s 18 -d -1 -p message -e 84 -c 2 -a 0 -i 36 -k MAC
h -t 1.390805947 -s 18 -d -1 -p message -e 84 -c 2 -a 0 -i 36 -k MAC
r -t 1.391478361 -s 9 -d -1 -p message -e 32 -c 2 -a 0 -i 36 -k MAC
r -t 1.391478373 -s 2 -d -1 -p message -e 32 -c 2 -a 0 -i 36 -k MAC
r -t 1.391478396 -s 4 -d -1 -p message -e 32 -c 2 -a 0 -i 36 -k MAC
r -t 1.391478503 -s 47 -d -1 -p message -e 32 -c 2 -a 0 -i 36 -k MAC
r -t 1.391478562 -s 44 -d -1 -p message -e 32 -c 2 -a 0 -i 36 -k MAC
r -t 1.391478754 -s 24 -d -1 -p message -e 32 -c 2 -a 0 -i 36 -k MAC
r -t 1.391503361 -s 9 -d -1 -p message -e 32 -c 2 -a 0 -i 36 -k RTR
r -t 1.391503373 -s 2 -d -1 -p message -e 32 -c 2 -a 0 -i 36 -k RTR
r -t 1.391503396 -s 4 -d -1 -p message -e 32 -c 2 -a 0 -i 36 -k RTR
r -t 1.391503503 -s 47 -d -1 -p message -e 32 -c 2 -a 0 -i 36 -k RTR
r -t 1.391503562 -s 44 -d -1 -p message -e 32 -c 2 -a 0 -i 36 -k RTR
r -t 1.391503754 -s 24 -d -1 -p message -e 32 -c 2 -a 0 -i 36 -k RTR
+ -t 1.400150738 -s 42 -d -1 -p message -e 32 -c 2 -a 0 -i 37 -k RTR 
- -t 1.400150738 -s 42 -d -1 -p message -e 32 -c 2 -a 0 -i 37 -k RTR
h -t 1.400150738 -s 42 -d -1 -p message -e 32 -c 2 -a 0 -i 37 -k RTR
+ -t 1.400225738 -s 42 -d -1 -p message -e 84 -c 2 -a 0 -i 37 -k MAC 
- -t 1.400225738 -s 42 -d -1 -p message -e 84 -c 2 -a 0 -i 37 -k MAC
h -t 1.400225738 -s 42 -d -1 -p message -e 84 -c 2 -a 0 -i 37 -k MAC
r -t 1.400898122 -s 20 -d -1 -p message -e 32 -c 2 -a 0 -i 37 -k MAC
r -t 1.400898147 -s 12 -d -1 -p message -e 32 -c 2 -a 0 -i 37 -k MAC
r -t 1.400898252 -s 31 -d -1 -p message -e 32 -c 2 -a 0 -i 37 -k MAC
r -t 1.400898415 -s 43 -d -1 -p message -e 32 -c 2 -a 0 -i 37 -k MAC
r -t 1.400898443 -s 19 -d -1 -p message -e 32 -c 2 -a 0 -i 37 -k MAC
r -t 1.400898534 -s 29 -d -1 -p message -e 32 -c 2 -a 0 -i 37 -k MAC
r -t 1.400923122 -s 20 -d -1 -p message -e 32 -c 2 -a 0 -i 37 -k RTR
r -t 1.400923147 -s 12 -d -1 -p message -e 32 -c 2 -a 0 -i 37 -k RTR
r -t 1.400923252 -s 31 -d -1 -p message -e 32 -c 2 -a 0 -i 37 -k RTR
r -t 1.400923415 -s 43 -d -1 -p message -e 32 -c 2 -a 0 -i 37 -k RTR
r -t 1.400923443 -s 19 -d -1 -p message -e 32 -c 2 -a 0 -i 37 -k RTR
r -t 1.400923534 -s 29 -d -1 -p message -e 32 -c 2 -a 0 -i 37 -k RTR
+ -t 1.524879516 -s 25 -d -1 -p message -e 32 -c 2 -a 0 -i 38 -k RTR 
- -t 1.524879516 -s 25 -d -1 -p message -e 32 -c 2 -a 0 -i 38 -k RTR
h -t 1.524879516 -s 25 -d -1 -p message -e 32 -c 2 -a 0 -i 38 -k RTR
+ -t 1.524954516 -s 25 -d -1 -p message -e 84 -c 2 -a 0 -i 38 -k MAC 
- -t 1.524954516 -s 25 -d -1 -p message -e 84 -c 2 -a 0 -i 38 -k MAC
h -t 1.524954516 -s 25 -d -1 -p message -e 84 -c 2 -a 0 -i 38 -k MAC
r -t 1.525626879 -s 46 -d -1 -p message -e 32 -c 2 -a 0 -i 38 -k MAC
r -t 1.525626897 -s 28 -d -1 -p message -e 32 -c 2 -a 0 -i 38 -k MAC
r -t 1.525626948 -s 38 -d -1 -p message -e 32 -c 2 -a 0 -i 38 -k MAC
r -t 1.525627111 -s 23 -d -1 -p message -e 32 -c 2 -a 0 -i 38 -k MAC
r -t 1.525627235 -s 45 -d -1 -p message -e 32 -c 2 -a 0 -i 38 -k MAC
r -t 1.525627236 -s 40 -d -1 -p message -e 32 -c 2 -a 0 -i 38 -k MAC
r -t 1.525651879 -s 46 -d -1 -p message -e 32 -c 2 -a 0 -i 38 -k RTR
r -t 1.525651897 -s 28 -d -1 -p message -e 32 -c 2 -a 0 -i 38 -k RTR
r -t 1.525651948 -s 38 -d -1 -p message -e 32 -c 2 -a 0 -i 38 -k RTR
r -t 1.525652111 -s 23 -d -1 -p message -e 32 -c 2 -a 0 -i 38 -k RTR
r -t 1.525652235 -s 45 -d -1 -p message -e 32 -c 2 -a 0 -i 38 -k RTR
r -t 1.525652236 -s 40 -d -1 -p message -e 32 -c 2 -a 0 -i 38 -k RTR
+ -t 1.614596268 -s 12 -d -1 -p message -e 32 -c 2 -a 0 -i 39 -k RTR 
- -t 1.614596268 -s 12 -d -1 -p message -e 32 -c 2 -a 0 -i 39 -k RTR
h -t 1.614596268 -s 12 -d -1 -p message -e 32 -c 2 -a 0 -i 39 -k RTR
+ -t 1.614671268 -s 12 -d -1 -p message -e 84 -c 2 -a 0 -i 39 -k MAC 
- -t 1.614671268 -s 12 -d -1 -p message -e 84 -c 2 -a 0 -i 39 -k MAC
h -t 1.614671268 -s 12 -d -1 -p message -e 84 -c 2 -a 0 -i 39 -k MAC
r -t 1.615343634 -s 31 -d -1 -p message -e 32 -c 2 -a 0 -i 39 -k MAC
r -t 1.615343677 -s 42 -d -1 -p message -e 32 -c 2 -a 0 -i 39 -k MAC
r -t 1.615343687 -s 29 -d -1 -p message -e 32 -c 2 -a 0 -i 39 -k MAC
r -t 1.615343749 -s 20 -d -1 -p message -e 32 -c 2 -a 0 -i 39 -k MAC
r -t 1.615343778 -s 16 -d -1 -p message -e 32 -c 2 -a 0 -i 39 -k MAC
r -t 1.615343892 -s 19 -d -1 -p message -e 32 -c 2 -a 0 -i 39 -k MAC
r -t 1.615343957 -s 37 -d -1 -p message -e 32 -c 2 -a 0 -i 39 -k MAC
r -t 1.615343960 -s 11 -d -1 -p message -e 32 -c 2 -a 0 -i 39 -k MAC
r -t 1.615344000 -s 10 -d -1 -p message -e 32 -c 2 -a 0 -i 39 -k MAC
r -t 1.615344100 -s 5 -d -1 -p message -e 32 -c 2 -a 0 -i 39 -k MAC
r -t 1.615368634 -s 31 -d -1 -p message -e 32 -c 2 -a 0 -i 39 -k RTR
r -t 1.615368677 -s 42 -d -1 -p message -e 32 -c 2 -a 0 -i 39 -k RTR
r -t 1.615368687 -s 29 -d -1 -p message -e 32 -c 2 -a 0 -i 39 -k RTR
r -t 1.615368749 -s 20 -d -1 -p message -e 32 -c 2 -a 0 -i 39 -k RTR
r -t 1.615368778 -s 16 -d -1 -p message -e 32 -c 2 -a 0 -i 39 -k RTR
r -t 1.615368892 -s 19 -d -1 -p message -e 32 -c 2 -a 0 -i 39 -k RTR
r -t 1.615368957 -s 37 -d -1 -p message -e 32 -c 2 -a 0 -i 39 -k RTR
r -t 1.615368960 -s 11 -d -1 -p message -e 32 -c 2 -a 0 -i 39 -k RTR
r -t 1.615369000 -s 10 -d -1 -p message -e 32 -c 2 -a 0 -i 39 -k RTR
r -t 1.615369100 -s 5 -d -1 -p message -e 32 -c 2 -a 0 -i 39 -k RTR
+ -t 1.673200540 -s 3 -d -1 -p message -e 32 -c 2 -a 0 -i 40 -k RTR 
- -t 1.673200540 -s 3 -d -1 -p message -e 32 -c 2 -a 0 -i 40 -k RTR
h -t 1.673200540 -s 3 -d -1 -p message -e 32 -c 2 -a 0 -i 40 -k RTR
+ -t 1.673275540 -s 3 -d -1 -p message -e 84 -c 2 -a 0 -i 40 -k MAC 
- -t 1.673275540 -s 3 -d -1 -p message -e 84 -c 2 -a 0 -i 40 -k MAC
h -t 1.673275540 -s 3 -d -1 -p message -e 84 -c 2 -a 0 -i 40 -k MAC
r -t 1.673947954 -s 37 -d -1 -p message -e 32 -c 2 -a 0 -i 40 -k MAC
r -t 1.673948016 -s 27 -d -1 -p message -e 32 -c 2 -a 0 -i 40 -k MAC
r -t 1.673948033 -s 15 -d -1 -p message -e 32 -c 2 -a 0 -i 40 -k MAC
r -t 1.673948057 -s 29 -d -1 -p message -e 32 -c 2 -a 0 -i 40 -k MAC
r -t 1.673948121 -s 14 -d -1 -p message -e 32 -c 2 -a 0 -i 40 -k MAC
r -t 1.673948144 -s 23 -d -1 -p message -e 32 -c 2 -a 0 -i 40 -k MAC
r -t 1.673948149 -s 48 -d -1 -p message -e 32 -c 2 -a 0 -i 40 -k MAC
r -t 1.673948170 -s 11 -d -1 -p message -e 32 -c 2 -a 0 -i 40 -k MAC
r -t 1.673948331 -s 19 -d -1 -p message -e 32 -c 2 -a 0 -i 40 -k MAC
r -t 1.673948359 -s 17 -d -1 -p message -e 32 -c 2 -a 0 -i 40 -k MAC
r -t 1.673972954 -s 37 -d -1 -p message -e 32 -c 2 -a 0 -i 40 -k RTR
r -t 1.673973016 -s 27 -d -1 -p message -e 32 -c 2 -a 0 -i 40 -k RTR
r -t 1.673973033 -s 15 -d -1 -p message -e 32 -c 2 -a 0 -i 40 -k RTR
r -t 1.673973057 -s 29 -d -1 -p message -e 32 -c 2 -a 0 -i 40 -k RTR
r -t 1.673973121 -s 14 -d -1 -p message -e 32 -c 2 -a 0 -i 40 -k RTR
r -t 1.673973144 -s 23 -d -1 -p message -e 32 -c 2 -a 0 -i 40 -k RTR
r -t 1.673973149 -s 48 -d -1 -p message -e 32 -c 2 -a 0 -i 40 -k RTR
r -t 1.673973170 -s 11 -d -1 -p message -e 32 -c 2 -a 0 -i 40 -k RTR
r -t 1.673973331 -s 19 -d -1 -p message -e 32 -c 2 -a 0 -i 40 -k RTR
r -t 1.673973359 -s 17 -d -1 -p message -e 32 -c 2 -a 0 -i 40 -k RTR
+ -t 1.686733926 -s 20 -d -1 -p message -e 32 -c 2 -a 0 -i 41 -k RTR 
- -t 1.686733926 -s 20 -d -1 -p message -e 32 -c 2 -a 0 -i 41 -k RTR
h -t 1.686733926 -s 20 -d -1 -p message -e 32 -c 2 -a 0 -i 41 -k RTR
+ -t 1.686808926 -s 20 -d -1 -p message -e 84 -c 2 -a 0 -i 41 -k MAC 
- -t 1.686808926 -s 20 -d -1 -p message -e 84 -c 2 -a 0 -i 41 -k MAC
h -t 1.686808926 -s 20 -d -1 -p message -e 84 -c 2 -a 0 -i 41 -k MAC
r -t 1.687481270 -s 19 -d -1 -p message -e 32 -c 2 -a 0 -i 41 -k MAC
r -t 1.687481310 -s 42 -d -1 -p message -e 32 -c 2 -a 0 -i 41 -k MAC
r -t 1.687481408 -s 12 -d -1 -p message -e 32 -c 2 -a 0 -i 41 -k MAC
r -t 1.687481446 -s 43 -d -1 -p message -e 32 -c 2 -a 0 -i 41 -k MAC
r -t 1.687481474 -s 7 -d -1 -p message -e 32 -c 2 -a 0 -i 41 -k MAC
r -t 1.687481588 -s 37 -d -1 -p message -e 32 -c 2 -a 0 -i 41 -k MAC
r -t 1.687481607 -s 29 -d -1 -p message -e 32 -c 2 -a 0 -i 41 -k MAC
r -t 1.687481627 -s 17 -d -1 -p message -e 32 -c 2 -a 0 -i 41 -k MAC
r -t 1.687481705 -s 31 -d -1 -p message -e 32 -c 2 -a 0 -i 41 -k MAC
r -t 1.687481720 -s 0 -d -1 -p message -e 32 -c 2 -a 0 -i 41 -k MAC
r -t 1.687506270 -s 19 -d -1 -p message -e 32 -c 2 -a 0 -i 41 -k RTR
r -t 1.687506310 -s 42 -d -1 -p message -e 32 -c 2 -a 0 -i 41 -k RTR
r -t 1.687506408 -s 12 -d -1 -p message -e 32 -c 2 -a 0 -i 41 -k RTR
r -t 1.687506446 -s 43 -d -1 -p message -e 32 -c 2 -a 0 -i 41 -k RTR
r -t 1.687506474 -s 7 -d -1 -p message -e 32 -c 2 -a 0 -i 41 -k RTR
r -t 1.687506588 -s 37 -d -1 -p message -e 32 -c 2 -a 0 -i 41 -k RTR
r -t 1.687506607 -s 29 -d -1 -p message -e 32 -c 2 -a 0 -i 41 -k RTR
r -t 1.687506627 -s 17 -d -1 -p message -e 32 -c 2 -a 0 -i 41 -k RTR
r -t 1.687506705 -s 31 -d -1 -p message -e 32 -c 2 -a 0 -i 41 -k RTR
r -t 1.687506720 -s 0 -d -1 -p message -e 32 -c 2 -a 0 -i 41 -k RTR
+ -t 1.706141310 -s 23 -d -1 -p message -e 32 -c 2 -a 0 -i 42 -k RTR 
- -t 1.706141310 -s 23 -d -1 -p message -e 32 -c 2 -a 0 -i 42 -k RTR
h -t 1.706141310 -s 23 -d -1 -p message -e 32 -c 2 -a 0 -i 42 -k RTR
+ -t 1.706216310 -s 23 -d -1 -p message -e 84 -c 2 -a 0 -i 42 -k MAC 
- -t 1.706216310 -s 23 -d -1 -p message -e 84 -c 2 -a 0 -i 42 -k MAC
h -t 1.706216310 -s 23 -d -1 -p message -e 84 -c 2 -a 0 -i 42 -k MAC
r -t 1.706888748 -s 28 -d -1 -p message -e 32 -c 2 -a 0 -i 42 -k MAC
r -t 1.706888769 -s 15 -d -1 -p message -e 32 -c 2 -a 0 -i 42 -k MAC
r -t 1.706888794 -s 27 -d -1 -p message -e 32 -c 2 -a 0 -i 42 -k MAC
r -t 1.706888810 -s 46 -d -1 -p message -e 32 -c 2 -a 0 -i 42 -k MAC
r -t 1.706888854 -s 39 -d -1 -p message -e 32 -c 2 -a 0 -i 42 -k MAC
r -t 1.706888906 -s 25 -d -1 -p message -e 32 -c 2 -a 0 -i 42 -k MAC
r -t 1.706888915 -s 3 -d -1 -p message -e 32 -c 2 -a 0 -i 42 -k MAC
r -t 1.706888975 -s 40 -d -1 -p message -e 32 -c 2 -a 0 -i 42 -k MAC
r -t 1.706889134 -s 38 -d -1 -p message -e 32 -c 2 -a 0 -i 42 -k MAC
r -t 1.706889134 -s 45 -d -1 -p message -e 32 -c 2 -a 0 -i 42 -k MAC
r -t 1.706913748 -s 28 -d -1 -p message -e 32 -c 2 -a 0 -i 42 -k RTR
r -t 1.706913769 -s 15 -d -1 -p message -e 32 -c 2 -a 0 -i 42 -k RTR
r -t 1.706913794 -s 27 -d -1 -p message -e 32 -c 2 -a 0 -i 42 -k RTR
r -t 1.706913810 -s 46 -d -1 -p message -e 32 -c 2 -a 0 -i 42 -k RTR
r -t 1.706913854 -s 39 -d -1 -p message -e 32 -c 2 -a 0 -i 42 -k RTR
r -t 1.706913906 -s 25 -d -1 -p message -e 32 -c 2 -a 0 -i 42 -k RTR
r -t 1.706913915 -s 3 -d -1 -p message -e 32 -c 2 -a 0 -i 42 -k RTR
r -t 1.706913975 -s 40 -d -1 -p message -e 32 -c 2 -a 0 -i 42 -k RTR
r -t 1.706914134 -s 38 -d -1 -p message -e 32 -c 2 -a 0 -i 42 -k RTR
r -t 1.706914134 -s 45 -d -1 -p message -e 32 -c 2 -a 0 -i 42 -k RTR
+ -t 1.725257717 -s 8 -d -1 -p message -e 32 -c 2 -a 0 -i 43 -k RTR 
- -t 1.725257717 -s 8 -d -1 -p message -e 32 -c 2 -a 0 -i 43 -k RTR
h -t 1.725257717 -s 8 -d -1 -p message -e 32 -c 2 -a 0 -i 43 -k RTR
+ -t 1.725332717 -s 8 -d -1 -p message -e 84 -c 2 -a 0 -i 43 -k MAC 
- -t 1.725332717 -s 8 -d -1 -p message -e 84 -c 2 -a 0 -i 43 -k MAC
h -t 1.725332717 -s 8 -d -1 -p message -e 84 -c 2 -a 0 -i 43 -k MAC
r -t 1.726005108 -s 30 -d -1 -p message -e 32 -c 2 -a 0 -i 43 -k MAC
r -t 1.726005121 -s 49 -d -1 -p message -e 32 -c 2 -a 0 -i 43 -k MAC
r -t 1.726005151 -s 43 -d -1 -p message -e 32 -c 2 -a 0 -i 43 -k MAC
r -t 1.726005177 -s 7 -d -1 -p message -e 32 -c 2 -a 0 -i 43 -k MAC
r -t 1.726005315 -s 24 -d -1 -p message -e 32 -c 2 -a 0 -i 43 -k MAC
r -t 1.726005505 -s 0 -d -1 -p message -e 32 -c 2 -a 0 -i 43 -k MAC
r -t 1.726005548 -s 47 -d -1 -p message -e 32 -c 2 -a 0 -i 43 -k MAC
r -t 1.726030108 -s 30 -d -1 -p message -e 32 -c 2 -a 0 -i 43 -k RTR
r -t 1.726030121 -s 49 -d -1 -p message -e 32 -c 2 -a 0 -i 43 -k RTR
r -t 1.726030151 -s 43 -d -1 -p message -e 32 -c 2 -a 0 -i 43 -k RTR
r -t 1.726030177 -s 7 -d -1 -p message -e 32 -c 2 -a 0 -i 43 -k RTR
r -t 1.726030315 -s 24 -d -1 -p message -e 32 -c 2 -a 0 -i 43 -k RTR
r -t 1.726030505 -s 0 -d -1 -p message -e 32 -c 2 -a 0 -i 43 -k RTR
r -t 1.726030548 -s 47 -d -1 -p message -e 32 -c 2 -a 0 -i 43 -k RTR
+ -t 1.732403343 -s 19 -d -1 -p message -e 32 -c 2 -a 0 -i 44 -k RTR 
- -t 1.732403343 -s 19 -d -1 -p message -e 32 -c 2 -a 0 -i 44 -k RTR
h -t 1.732403343 -s 19 -d -1 -p message -e 32 -c 2 -a 0 -i 44 -k RTR
+ -t 1.732478343 -s 19 -d -1 -p message -e 84 -c 2 -a 0 -i 44 -k MAC 
- -t 1.732478343 -s 19 -d -1 -p message -e 84 -c 2 -a 0 -i 44 -k MAC
h -t 1.732478343 -s 19 -d -1 -p message -e 84 -c 2 -a 0 -i 44 -k MAC
r -t 1.733150686 -s 20 -d -1 -p message -e 32 -c 2 -a 0 -i 44 -k MAC
r -t 1.733150720 -s 37 -d -1 -p message -e 32 -c 2 -a 0 -i 44 -k MAC
r -t 1.733150727 -s 17 -d -1 -p message -e 32 -c 2 -a 0 -i 44 -k MAC
r -t 1.733150911 -s 7 -d -1 -p message -e 32 -c 2 -a 0 -i 44 -k MAC
r -t 1.733150928 -s 29 -d -1 -p message -e 32 -c 2 -a 0 -i 44 -k MAC
r -t 1.733150936 -s 0 -d -1 -p message -e 32 -c 2 -a 0 -i 44 -k MAC
r -t 1.733150966 -s 12 -d -1 -p message -e 32 -c 2 -a 0 -i 44 -k MAC
r -t 1.733151016 -s 14 -d -1 -p message -e 32 -c 2 -a 0 -i 44 -k MAC
r -t 1.733151048 -s 42 -d -1 -p message -e 32 -c 2 -a 0 -i 44 -k MAC
r -t 1.733151066 -s 43 -d -1 -p message -e 32 -c 2 -a 0 -i 44 -k MAC
r -t 1.733151119 -s 26 -d -1 -p message -e 32 -c 2 -a 0 -i 44 -k MAC
r -t 1.733151134 -s 3 -d -1 -p message -e 32 -c 2 -a 0 -i 44 -k MAC
r -t 1.733175686 -s 20 -d -1 -p message -e 32 -c 2 -a 0 -i 44 -k RTR
r -t 1.733175720 -s 37 -d -1 -p message -e 32 -c 2 -a 0 -i 44 -k RTR
r -t 1.733175727 -s 17 -d -1 -p message -e 32 -c 2 -a 0 -i 44 -k RTR
r -t 1.733175911 -s 7 -d -1 -p message -e 32 -c 2 -a 0 -i 44 -k RTR
r -t 1.733175928 -s 29 -d -1 -p message -e 32 -c 2 -a 0 -i 44 -k RTR
r -t 1.733175936 -s 0 -d -1 -p message -e 32 -c 2 -a 0 -i 44 -k RTR
r -t 1.733175966 -s 12 -d -1 -p message -e 32 -c 2 -a 0 -i 44 -k RTR
r -t 1.733176016 -s 14 -d -1 -p message -e 32 -c 2 -a 0 -i 44 -k RTR
r -t 1.733176048 -s 42 -d -1 -p message -e 32 -c 2 -a 0 -i 44 -k RTR
r -t 1.733176066 -s 43 -d -1 -p message -e 32 -c 2 -a 0 -i 44 -k RTR
r -t 1.733176119 -s 26 -d -1 -p message -e 32 -c 2 -a 0 -i 44 -k RTR
r -t 1.733176134 -s 3 -d -1 -p message -e 32 -c 2 -a 0 -i 44 -k RTR
+ -t 1.761247653 -s 44 -d -1 -p message -e 32 -c 2 -a 0 -i 45 -k RTR 
- -t 1.761247653 -s 44 -d -1 -p message -e 32 -c 2 -a 0 -i 45 -k RTR
h -t 1.761247653 -s 44 -d -1 -p message -e 32 -c 2 -a 0 -i 45 -k RTR
+ -t 1.761322653 -s 44 -d -1 -p message -e 84 -c 2 -a 0 -i 45 -k MAC 
- -t 1.761322653 -s 44 -d -1 -p message -e 84 -c 2 -a 0 -i 45 -k MAC
h -t 1.761322653 -s 44 -d -1 -p message -e 84 -c 2 -a 0 -i 45 -k MAC
r -t 1.761995043 -s 2 -d -1 -p message -e 32 -c 2 -a 0 -i 45 -k MAC
r -t 1.761995133 -s 4 -d -1 -p message -e 32 -c 2 -a 0 -i 45 -k MAC
r -t 1.761995164 -s 13 -d -1 -p message -e 32 -c 2 -a 0 -i 45 -k MAC
r -t 1.761995169 -s 32 -d -1 -p message -e 32 -c 2 -a 0 -i 45 -k MAC
r -t 1.761995179 -s 33 -d -1 -p message -e 32 -c 2 -a 0 -i 45 -k MAC
r -t 1.761995256 -s 26 -d -1 -p message -e 32 -c 2 -a 0 -i 45 -k MAC
r -t 1.761995268 -s 18 -d -1 -p message -e 32 -c 2 -a 0 -i 45 -k MAC
r -t 1.761995327 -s 41 -d -1 -p message -e 32 -c 2 -a 0 -i 45 -k MAC
r -t 1.761995433 -s 47 -d -1 -p message -e 32 -c 2 -a 0 -i 45 -k MAC
r -t 1.762020043 -s 2 -d -1 -p message -e 32 -c 2 -a 0 -i 45 -k RTR
r -t 1.762020133 -s 4 -d -1 -p message -e 32 -c 2 -a 0 -i 45 -k RTR
r -t 1.762020164 -s 13 -d -1 -p message -e 32 -c 2 -a 0 -i 45 -k RTR
r -t 1.762020169 -s 32 -d -1 -p message -e 32 -c 2 -a 0 -i 45 -k RTR
r -t 1.762020179 -s 33 -d -1 -p message -e 32 -c 2 -a 0 -i 45 -k RTR
r -t 1.762020256 -s 26 -d -1 -p message -e 32 -c 2 -a 0 -i 45 -k RTR
r -t 1.762020268 -s 18 -d -1 -p message -e 32 -c 2 -a 0 -i 45 -k RTR
r -t 1.762020327 -s 41 -d -1 -p message -e 32 -c 2 -a 0 -i 45 -k RTR
r -t 1.762020433 -s 47 -d -1 -p message -e 32 -c 2 -a 0 -i 45 -k RTR
+ -t 1.783270049 -s 31 -d -1 -p message -e 32 -c 2 -a 0 -i 46 -k RTR 
- -t 1.783270049 -s 31 -d -1 -p message -e 32 -c 2 -a 0 -i 46 -k RTR
h -t 1.783270049 -s 31 -d -1 -p message -e 32 -c 2 -a 0 -i 46 -k RTR
+ -t 1.783345049 -s 31 -d -1 -p message -e 84 -c 2 -a 0 -i 46 -k MAC 
- -t 1.783345049 -s 31 -d -1 -p message -e 84 -c 2 -a 0 -i 46 -k MAC
h -t 1.783345049 -s 31 -d -1 -p message -e 84 -c 2 -a 0 -i 46 -k MAC
r -t 1.784017415 -s 12 -d -1 -p message -e 32 -c 2 -a 0 -i 46 -k MAC
r -t 1.784017473 -s 10 -d -1 -p message -e 32 -c 2 -a 0 -i 46 -k MAC
r -t 1.784017509 -s 16 -d -1 -p message -e 32 -c 2 -a 0 -i 46 -k MAC
r -t 1.784017563 -s 42 -d -1 -p message -e 32 -c 2 -a 0 -i 46 -k MAC
r -t 1.784017702 -s 5 -d -1 -p message -e 32 -c 2 -a 0 -i 46 -k MAC
r -t 1.784017757 -s 29 -d -1 -p message -e 32 -c 2 -a 0 -i 46 -k MAC
r -t 1.784017828 -s 20 -d -1 -p message -e 32 -c 2 -a 0 -i 46 -k MAC
r -t 1.784017853 -s 11 -d -1 -p message -e 32 -c 2 -a 0 -i 46 -k MAC
r -t 1.784042415 -s 12 -d -1 -p message -e 32 -c 2 -a 0 -i 46 -k RTR
r -t 1.784042473 -s 10 -d -1 -p message -e 32 -c 2 -a 0 -i 46 -k RTR
r -t 1.784042509 -s 16 -d -1 -p message -e 32 -c 2 -a 0 -i 46 -k RTR
r -t 1.784042563 -s 42 -d -1 -p message -e 32 -c 2 -a 0 -i 46 -k RTR
r -t 1.784042702 -s 5 -d -1 -p message -e 32 -c 2 -a 0 -i 46 -k RTR
r -t 1.784042757 -s 29 -d -1 -p message -e 32 -c 2 -a 0 -i 46 -k RTR
r -t 1.784042828 -s 20 -d -1 -p message -e 32 -c 2 -a 0 -i 46 -k RTR
r -t 1.784042853 -s 11 -d -1 -p message -e 32 -c 2 -a 0 -i 46 -k RTR
+ -t 1.784287035 -s 33 -d -1 -p message -e 32 -c 2 -a 0 -i 47 -k RTR 
- -t 1.784287035 -s 33 -d -1 -p message -e 32 -c 2 -a 0 -i 47 -k RTR
h -t 1.784287035 -s 33 -d -1 -p message -e 32 -c 2 -a 0 -i 47 -k RTR
+ -t 1.784362035 -s 33 -d -1 -p message -e 84 -c 2 -a 0 -i 47 -k MAC 
- -t 1.784362035 -s 33 -d -1 -p message -e 84 -c 2 -a 0 -i 47 -k MAC
h -t 1.784362035 -s 33 -d -1 -p message -e 84 -c 2 -a 0 -i 47 -k MAC
r -t 1.785034428 -s 1 -d -1 -p message -e 32 -c 2 -a 0 -i 47 -k MAC
r -t 1.785034443 -s 13 -d -1 -p message -e 32 -c 2 -a 0 -i 47 -k MAC
r -t 1.785034482 -s 32 -d -1 -p message -e 32 -c 2 -a 0 -i 47 -k MAC
r -t 1.785034502 -s 34 -d -1 -p message -e 32 -c 2 -a 0 -i 47 -k MAC
r -t 1.785034561 -s 44 -d -1 -p message -e 32 -c 2 -a 0 -i 47 -k MAC
r -t 1.785034726 -s 22 -d -1 -p message -e 32 -c 2 -a 0 -i 47 -k MAC
r -t 1.785034809 -s 41 -d -1 -p message -e 32 -c 2 -a 0 -i 47 -k MAC
r -t 1.785034838 -s 48 -d -1 -p message -e 32 -c 2 -a 0 -i 47 -k MAC
r -t 1.785034856 -s 21 -d -1 -p message -e 32 -c 2 -a 0 -i 47 -k MAC
r -t 1.785034864 -s 35 -d -1 -p message -e 32 -c 2 -a 0 -i 47 -k MAC
r -t 1.785059428 -s 1 -d -1 -p message -e 32 -c 2 -a 0 -i 47 -k RTR
r -t 1.785059443 -s 13 -d -1 -p message -e 32 -c 2 -a 0 -i 47 -k RTR
r -t 1.785059482 -s 32 -d -1 -p message -e 32 -c 2 -a 0 -i 47 -k RTR
r -t 1.785059502 -s 34 -d -1 -p message -e 32 -c 2 -a 0 -i 47 -k RTR
r -t 1.785059561 -s 44 -d -1 -p message -e 32 -c 2 -a 0 -i 47 -k RTR
r -t 1.785059726 -s 22 -d -1 -p message -e 32 -c 2 -a 0 -i 47 -k RTR
r -t 1.785059809 -s 41 -d -1 -p message -e 32 -c 2 -a 0 -i 47 -k RTR
r -t 1.785059838 -s 48 -d -1 -p message -e 32 -c 2 -a 0 -i 47 -k RTR
r -t 1.785059856 -s 21 -d -1 -p message -e 32 -c 2 -a 0 -i 47 -k RTR
r -t 1.785059864 -s 35 -d -1 -p message -e 32 -c 2 -a 0 -i 47 -k RTR
+ -t 1.814209748 -s 26 -d -1 -p message -e 32 -c 2 -a 0 -i 48 -k RTR 
- -t 1.814209748 -s 26 -d -1 -p message -e 32 -c 2 -a 0 -i 48 -k RTR
h -t 1.814209748 -s 26 -d -1 -p message -e 32 -c 2 -a 0 -i 48 -k RTR
+ -t 1.814284748 -s 26 -d -1 -p message -e 84 -c 2 -a 0 -i 48 -k MAC 
- -t 1.814284748 -s 26 -d -1 -p message -e 84 -c 2 -a 0 -i 48 -k MAC
h -t 1.814284748 -s 26 -d -1 -p message -e 84 -c 2 -a 0 -i 48 -k MAC
r -t 1.814957140 -s 17 -d -1 -p message -e 32 -c 2 -a 0 -i 48 -k MAC
r -t 1.814957191 -s 0 -d -1 -p message -e 32 -c 2 -a 0 -i 48 -k MAC
r -t 1.814957197 -s 14 -d -1 -p message -e 32 -c 2 -a 0 -i 48 -k MAC
r -t 1.814957205 -s 2 -d -1 -p message -e 32 -c 2 -a 0 -i 48 -k MAC
r -t 1.814957234 -s 13 -d -1 -p message -e 32 -c 2 -a 0 -i 48 -k MAC
r -t 1.814957330 -s 47 -d -1 -p message -e 32 -c 2 -a 0 -i 48 -k MAC
r -t 1.814957351 -s 44 -d -1 -p message -e 32 -c 2 -a 0 -i 48 -k MAC
r -t 1.814957452 -s 48 -d -1 -p message -e 32 -c 2 -a 0 -i 48 -k MAC
r -t 1.814957524 -s 19 -d -1 -p message -e 32 -c 2 -a 0 -i 48 -k MAC
r -t 1.814957544 -s 37 -d -1 -p message -e 32 -c 2 -a 0 -i 48 -k MAC
r -t 1.814982140 -s 17 -d -1 -p message -e 32 -c 2 -a 0 -i 48 -k RTR
r -t 1.814982191 -s 0 -d -1 -p message -e 32 -c 2 -a 0 -i 48 -k RTR
r -t 1.814982197 -s 14 -d -1 -p message -e 32 -c 2 -a 0 -i 48 -k RTR
r -t 1.814982205 -s 2 -d -1 -p message -e 32 -c 2 -a 0 -i 48 -k RTR
r -t 1.814982234 -s 13 -d -1 -p message -e 32 -c 2 -a 0 -i 48 -k RTR
r -t 1.814982330 -s 47 -d -1 -p message -e 32 -c 2 -a 0 -i 48 -k RTR
r -t 1.814982351 -s 44 -d -1 -p message -e 32 -c 2 -a 0 -i 48 -k RTR
r -t 1.814982452 -s 48 -d -1 -p message -e 32 -c 2 -a 0 -i 48 -k RTR
r -t 1.814982524 -s 19 -d -1 -p message -e 32 -c 2 -a 0 -i 48 -k RTR
r -t 1.814982544 -s 37 -d -1 -p message -e 32 -c 2 -a 0 -i 48 -k RTR
+ -t 1.892609254 -s 32 -d -1 -p message -e 32 -c 2 -a 0 -i 49 -k RTR 
- -t 1.892609254 -s 32 -d -1 -p message -e 32 -c 2 -a 0 -i 49 -k RTR
h -t 1.892609254 -s 32 -d -1 -p message -e 32 -c 2 -a 0 -i 49 -k RTR
+ -t 1.892684254 -s 32 -d -1 -p message -e 84 -c 2 -a 0 -i 49 -k MAC 
- -t 1.892684254 -s 32 -d -1 -p message -e 84 -c 2 -a 0 -i 49 -k MAC
h -t 1.892684254 -s 32 -d -1 -p message -e 84 -c 2 -a 0 -i 49 -k MAC
r -t 1.893356584 -s 41 -d -1 -p message -e 32 -c 2 -a 0 -i 49 -k MAC
r -t 1.893356701 -s 33 -d -1 -p message -e 32 -c 2 -a 0 -i 49 -k MAC
r -t 1.893356703 -s 21 -d -1 -p message -e 32 -c 2 -a 0 -i 49 -k MAC
r -t 1.893356741 -s 34 -d -1 -p message -e 32 -c 2 -a 0 -i 49 -k MAC
r -t 1.893356769 -s 44 -d -1 -p message -e 32 -c 2 -a 0 -i 49 -k MAC
r -t 1.893356844 -s 4 -d -1 -p message -e 32 -c 2 -a 0 -i 49 -k MAC
r -t 1.893357023 -s 13 -d -1 -p message -e 32 -c 2 -a 0 -i 49 -k MAC
r -t 1.893357081 -s 1 -d -1 -p message -e 32 -c 2 -a 0 -i 49 -k MAC
r -t 1.893381584 -s 41 -d -1 -p message -e 32 -c 2 -a 0 -i 49 -k RTR
r -t 1.893381701 -s 33 -d -1 -p message -e 32 -c 2 -a 0 -i 49 -k RTR
r -t 1.893381703 -s 21 -d -1 -p message -e 32 -c 2 -a 0 -i 49 -k RTR
r -t 1.893381741 -s 34 -d -1 -p message -e 32 -c 2 -a 0 -i 49 -k RTR
r -t 1.893381769 -s 44 -d -1 -p message -e 32 -c 2 -a 0 -i 49 -k RTR
r -t 1.893381844 -s 4 -d -1 -p message -e 32 -c 2 -a 0 -i 49 -k RTR
r -t 1.893382023 -s 13 -d -1 -p message -e 32 -c 2 -a 0 -i 49 -k RTR
r -t 1.893382081 -s 1 -d -1 -p message -e 32 -c 2 -a 0 -i 49 -k RTR
n -t 2 -s 23 -S COLOR -c blue -o magenta -i blue -I magenta
+ -t 2.000000000 -s 23 -d -1 -p tcp -e 40 -c 2 -a 0 -i 50 -k AGT 
- -t 2.000000000 -s 23 -d -1 -p tcp -e 40 -c 2 -a 0 -i 50 -k AGT
h -t 2.000000000 -s 23 -d -1 -p tcp -e 40 -c 2 -a 0 -i 50 -k AGT
+ -t 2.000000000 -s 23 -d 3 -p tcp -e 60 -c 2 -a 0 -i 50 -k RTR 
- -t 2.000000000 -s 23 -d 3 -p tcp -e 60 -c 2 -a 0 -i 50 -k RTR
h -t 2.000000000 -s 23 -d 3 -p tcp -e 60 -c 2 -a 0 -i 50 -k RTR
+ -t 2.000055000 -s 23 -d -1 -p ARP -e 80 -c 2 -a 0 -i 0 -k MAC 
- -t 2.000055000 -s 23 -d -1 -p ARP -e 80 -c 2 -a 0 -i 0 -k MAC
h -t 2.000055000 -s 23 -d -1 -p ARP -e 80 -c 2 -a 0 -i 0 -k MAC
r -t 2.000695437 -s 28 -d -1 -p ARP -e 28 -c 2 -a 0 -i 0 -k MAC
r -t 2.000695458 -s 15 -d -1 -p ARP -e 28 -c 2 -a 0 -i 0 -k MAC
r -t 2.000695484 -s 27 -d -1 -p ARP -e 28 -c 2 -a 0 -i 0 -k MAC
r -t 2.000695500 -s 46 -d -1 -p ARP -e 28 -c 2 -a 0 -i 0 -k MAC
r -t 2.000695543 -s 39 -d -1 -p ARP -e 28 -c 2 -a 0 -i 0 -k MAC
r -t 2.000695595 -s 25 -d -1 -p ARP -e 28 -c 2 -a 0 -i 0 -k MAC
r -t 2.000695604 -s 3 -d -1 -p ARP -e 28 -c 2 -a 0 -i 0 -k MAC
r -t 2.000695664 -s 40 -d -1 -p ARP -e 28 -c 2 -a 0 -i 0 -k MAC
r -t 2.000695823 -s 38 -d -1 -p ARP -e 28 -c 2 -a 0 -i 0 -k MAC
r -t 2.000695823 -s 45 -d -1 -p ARP -e 28 -c 2 -a 0 -i 0 -k MAC
+ -t 2.000750604 -s 3 -d -1 -p MAC -e 44 -c 2 -a 0 -i 0 -k MAC 
- -t 2.000750604 -s 3 -d -1 -p MAC -e 44 -c 2 -a 0 -i 0 -k MAC
h -t 2.000750604 -s 3 -d -1 -p MAC -e 44 -c 2 -a 0 -i 0 -k MAC
r -t 2.001103208 -s 23 -d -1 -p MAC -e 44 -c 2 -a 0 -i 0 -k MAC
+ -t 2.001113208 -s 23 -d -1 -p MAC -e 38 -c 2 -a 0 -i 0 -k MAC 
- -t 2.001113208 -s 23 -d -1 -p MAC -e 38 -c 2 -a 0 -i 0 -k MAC
h -t 2.001113208 -s 23 -d -1 -p MAC -e 38 -c 2 -a 0 -i 0 -k MAC
r -t 2.001417812 -s 3 -d -1 -p MAC -e 38 -c 2 -a 0 -i 0 -k MAC
+ -t 2.001427812 -s 3 -d -1 -p ARP -e 80 -c 2 -a 0 -i 0 -k MAC 
- -t 2.001427812 -s 3 -d -1 -p ARP -e 80 -c 2 -a 0 -i 0 -k MAC
h -t 2.001427812 -s 3 -d -1 -p ARP -e 80 -c 2 -a 0 -i 0 -k MAC
r -t 2.002068416 -s 23 -d -1 -p ARP -e 28 -c 2 -a 0 -i 0 -k MAC
+ -t 2.002078416 -s 23 -d -1 -p MAC -e 38 -c 2 -a 0 -i 0 -k MAC 
- -t 2.002078416 -s 23 -d -1 -p MAC -e 38 -c 2 -a 0 -i 0 -k MAC
h -t 2.002078416 -s 23 -d -1 -p MAC -e 38 -c 2 -a 0 -i 0 -k MAC
r -t 2.002383020 -s 3 -d -1 -p MAC -e 38 -c 2 -a 0 -i 0 -k MAC
+ -t 2.002792416 -s 23 -d -1 -p MAC -e 44 -c 2 -a 0 -i 0 -k MAC 
- -t 2.002792416 -s 23 -d -1 -p MAC -e 44 -c 2 -a 0 -i 0 -k MAC
h -t 2.002792416 -s 23 -d -1 -p MAC -e 44 -c 2 -a 0 -i 0 -k MAC
r -t 2.003145020 -s 3 -d -1 -p MAC -e 44 -c 2 -a 0 -i 0 -k MAC
+ -t 2.003155020 -s 3 -d -1 -p MAC -e 38 -c 2 -a 0 -i 0 -k MAC 
- -t 2.003155020 -s 3 -d -1 -p MAC -e 38 -c 2 -a 0 -i 0 -k MAC
h -t 2.003155020 -s 3 -d -1 -p MAC -e 38 -c 2 -a 0 -i 0 -k MAC
r -t 2.003459624 -s 23 -d -1 -p MAC -e 38 -c 2 -a 0 -i 0 -k MAC
+ -t 2.003469624 -s 23 -d 3 -p tcp -e 112 -c 2 -a 0 -i 50 -k MAC 
- -t 2.003469624 -s 23 -d 3 -p tcp -e 112 -c 2 -a 0 -i 50 -k MAC
h -t 2.003469624 -s 23 -d 3 -p tcp -e 112 -c 2 -a 0 -i 50 -k MAC
r -t 2.004366228 -s 3 -d 3 -p tcp -e 60 -c 2 -a 0 -i 50 -k MAC
+ -t 2.004376228 -s 3 -d -1 -p MAC -e 38 -c 2 -a 0 -i 0 -k MAC 
- -t 2.004376228 -s 3 -d -1 -p MAC -e 38 -c 2 -a 0 -i 0 -k MAC
h -t 2.004376228 -s 3 -d -1 -p MAC -e 38 -c 2 -a 0 -i 0 -k MAC
r -t 2.004391228 -s 3 -d 3 -p tcp -e 60 -c 2 -a 0 -i 50 -k AGT
+ -t 2.004391228 -s 3 -d -1 -p ack -e 40 -c 2 -a 0 -i 51 -k AGT 
- -t 2.004391228 -s 3 -d -1 -p ack -e 40 -c 2 -a 0 -i 51 -k AGT
h -t 2.004391228 -s 3 -d -1 -p ack -e 40 -c 2 -a 0 -i 51 -k AGT
+ -t 2.004391228 -s 3 -d 23 -p ack -e 60 -c 2 -a 0 -i 51 -k RTR 
- -t 2.004391228 -s 3 -d 23 -p ack -e 60 -c 2 -a 0 -i 51 -k RTR
h -t 2.004391228 -s 3 -d 23 -p ack -e 60 -c 2 -a 0 -i 51 -k RTR
r -t 2.004680832 -s 23 -d -1 -p MAC -e 38 -c 2 -a 0 -i 0 -k MAC
+ -t 2.004850228 -s 3 -d -1 -p MAC -e 44 -c 2 -a 0 -i 0 -k MAC 
- -t 2.004850228 -s 3 -d -1 -p MAC -e 44 -c 2 -a 0 -i 0 -k MAC
h -t 2.004850228 -s 3 -d -1 -p MAC -e 44 -c 2 -a 0 -i 0 -k MAC
r -t 2.005202832 -s 23 -d -1 -p MAC -e 44 -c 2 -a 0 -i 0 -k MAC
+ -t 2.005212832 -s 23 -d -1 -p MAC -e 38 -c 2 -a 0 -i 0 -k MAC 
- -t 2.005212832 -s 23 -d -1 -p MAC -e 38 -c 2 -a 0 -i 0 -k MAC
h -t 2.005212832 -s 23 -d -1 -p MAC -e 38 -c 2 -a 0 -i 0 -k MAC
r -t 2.005517437 -s 3 -d -1 -p MAC -e 38 -c 2 -a 0 -i 0 -k MAC
+ -t 2.005527437 -s 3 -d 23 -p ack -e 112 -c 2 -a 0 -i 51 -k MAC 
- -t 2.005527437 -s 3 -d 23 -p ack -e 112 -c 2 -a 0 -i 51 -k MAC
h -t 2.005527437 -s 3 -d 23 -p ack -e 112 -c 2 -a 0 -i 51 -k MAC
r -t 2.006424041 -s 23 -d 23 -p ack -e 60 -c 2 -a 0 -i 51 -k MAC
+ -t 2.006434041 -s 23 -d -1 -p MAC -e 38 -c 2 -a 0 -i 0 -k MAC 
- -t 2.006434041 -s 23 -d -1 -p MAC -e 38 -c 2 -a 0 -i 0 -k MAC
h -t 2.006434041 -s 23 -d -1 -p MAC -e 38 -c 2 -a 0 -i 0 -k MAC
r -t 2.006449041 -s 23 -d 23 -p ack -e 60 -c 2 -a 0 -i 51 -k AGT
+ -t 2.006449041 -s 23 -d -1 -p tcp -e 1040 -c 2 -a 0 -i 52 -k AGT 
- -t 2.006449041 -s 23 -d -1 -p tcp -e 1040 -c 2 -a 0 -i 52 -k AGT
h -t 2.006449041 -s 23 -d -1 -p tcp -e 1040 -c 2 -a 0 -i 52 -k AGT
+ -t 2.006449041 -s 23 -d 3 -p tcp -e 1060 -c 2 -a 0 -i 52 -k RTR 
- -t 2.006449041 -s 23 -d 3 -p tcp -e 1060 -c 2 -a 0 -i 52 -k RTR
h -t 2.006449041 -s 23 -d 3 -p tcp -e 1060 -c 2 -a 0 -i 52 -k RTR
+ -t 2.006449041 -s 23 -d -1 -p tcp -e 1040 -c 2 -a 0 -i 53 -k AGT 
- -t 2.006449041 -s 23 -d -1 -p tcp -e 1040 -c 2 -a 0 -i 53 -k AGT
h -t 2.006449041 -s 23 -d -1 -p tcp -e 1040 -c 2 -a 0 -i 53 -k AGT
+ -t 2.006449041 -s 23 -d 3 -p tcp -e 1060 -c 2 -a 0 -i 53 -k RTR 
- -t 2.006449041 -s 23 -d 3 -p tcp -e 1060 -c 2 -a 0 -i 53 -k RTR
h -t 2.006449041 -s 23 -d 3 -p tcp -e 1060 -c 2 -a 0 -i 53 -k RTR
r -t 2.006738645 -s 3 -d -1 -p MAC -e 38 -c 2 -a 0 -i 0 -k MAC
+ -t 2.007148041 -s 23 -d -1 -p MAC -e 44 -c 2 -a 0 -i 0 -k MAC 
- -t 2.007148041 -s 23 -d -1 -p MAC -e 44 -c 2 -a 0 -i 0 -k MAC
h -t 2.007148041 -s 23 -d -1 -p MAC -e 44 -c 2 -a 0 -i 0 -k MAC
r -t 2.007500645 -s 3 -d -1 -p MAC -e 44 -c 2 -a 0 -i 0 -k MAC
+ -t 2.007510645 -s 3 -d -1 -p MAC -e 38 -c 2 -a 0 -i 0 -k MAC 
- -t 2.007510645 -s 3 -d -1 -p MAC -e 38 -c 2 -a 0 -i 0 -k MAC
h -t 2.007510645 -s 3 -d -1 -p MAC -e 38 -c 2 -a 0 -i 0 -k MAC
r -t 2.007815249 -s 23 -d -1 -p MAC -e 38 -c 2 -a 0 -i 0 -k MAC
+ -t 2.007825249 -s 23 -d 3 -p tcp -e 1112 -c 2 -a 0 -i 52 -k MAC 
- -t 2.007825249 -s 23 -d 3 -p tcp -e 1112 -c 2 -a 0 -i 52 -k MAC
h -t 2.007825249 -s 23 -d 3 -p tcp -e 1112 -c 2 -a 0 -i 52 -k MAC
r -t 2.016721853 -s 3 -d 3 -p tcp -e 1060 -c 2 -a 0 -i 52 -k MAC
+ -t 2.016731853 -s 3 -d -1 -p MAC -e 38 -c 2 -a 0 -i 0 -k MAC 
- -t 2.016731853 -s 3 -d -1 -p MAC -e 38 -c 2 -a 0 -i 0 -k MAC
h -t 2.016731853 -s 3 -d -1 -p MAC -e 38 -c 2 -a 0 -i 0 -k MAC
r -t 2.016746853 -s 3 -d 3 -p tcp -e 1060 -c 2 -a 0 -i 52 -k AGT
+ -t 2.016746853 -s 3 -d -1 -p ack -e 40 -c 2 -a 0 -i 54 -k AGT 
- -t 2.016746853 -s 3 -d -1 -p ack -e 40 -c 2 -a 0 -i 54 -k AGT
h -t 2.016746853 -s 3 -d -1 -p ack -e 40 -c 2 -a 0 -i 54 -k AGT
+ -t 2.016746853 -s 3 -d 23 -p ack -e 60 -c 2 -a 0 -i 54 -k RTR 
- -t 2.016746853 -s 3 -d 23 -p ack -e 60 -c 2 -a 0 -i 54 -k RTR
h -t 2.016746853 -s 3 -d 23 -p ack -e 60 -c 2 -a 0 -i 54 -k RTR
r -t 2.017036457 -s 23 -d -1 -p MAC -e 38 -c 2 -a 0 -i 0 -k MAC
+ -t 2.017085853 -s 3 -d -1 -p MAC -e 44 -c 2 -a 0 -i 0 -k MAC 
- -t 2.017085853 -s 3 -d -1 -p MAC -e 44 -c 2 -a 0 -i 0 -k MAC
h -t 2.017085853 -s 3 -d -1 -p MAC -e 44 -c 2 -a 0 -i 0 -k MAC
r -t 2.017438457 -s 23 -d -1 -p MAC -e 44 -c 2 -a 0 -i 0 -k MAC
+ -t 2.017448457 -s 23 -d -1 -p MAC -e 38 -c 2 -a 0 -i 0 -k MAC 
- -t 2.017448457 -s 23 -d -1 -p MAC -e 38 -c 2 -a 0 -i 0 -k MAC
h -t 2.017448457 -s 23 -d -1 -p MAC -e 38 -c 2 -a 0 -i 0 -k MAC
r -t 2.017753061 -s 3 -d -1 -p MAC -e 38 -c 2 -a 0 -i 0 -k MAC
+ -t 2.017763061 -s 3 -d 23 -p ack -e 112 -c 2 -a 0 -i 54 -k MAC 
- -t 2.017763061 -s 3 -d 23 -p ack -e 112 -c 2 -a 0 -i 54 -k MAC
h -t 2.017763061 -s 3 -d 23 -p ack -e 112 -c 2 -a 0 -i 54 -k MAC
r -t 2.018659665 -s 23 -d 23 -p ack -e 60 -c 2 -a 0 -i 54 -k MAC
+ -t 2.018669665 -s 23 -d -1 -p MAC -e 38 -c 2 -a 0 -i 0 -k MAC 
- -t 2.018669665 -s 23 -d -1 -p MAC -e 38 -c 2 -a 0 -i 0 -k MAC
h -t 2.018669665 -s 23 -d -1 -p MAC -e 38 -c 2 -a 0 -i 0 -k MAC
r -t 2.018684665 -s 23 -d 23 -p ack -e 60 -c 2 -a 0 -i 54 -k AGT
+ -t 2.018684665 -s 23 -d -1 -p tcp -e 1040 -c 2 -a 0 -i 55 -k AGT 
- -t 2.018684665 -s 23 -d -1 -p tcp -e 1040 -c 2 -a 0 -i 55 -k AGT
h -t 2.018684665 -s 23 -d -1 -p tcp -e 1040 -c 2 -a 0 -i 55 -k AGT
+ -t 2.018684665 -s 23 -d 3 -p tcp -e 1060 -c 2 -a 0 -i 55 -k RTR 
- -t 2.018684665 -s 23 -d 3 -p tcp -e 1060 -c 2 -a 0 -i 55 -k RTR
h -t 2.018684665 -s 23 -d 3 -p tcp -e 1060 -c 2 -a 0 -i 55 -k RTR
+ -t 2.018684665 -s 23 -d -1 -p tcp -e 1040 -c 2 -a 0 -i 56 -k AGT 
- -t 2.018684665 -s 23 -d -1 -p tcp -e 1040 -c 2 -a 0 -i 56 -k AGT
h -t 2.018684665 -s 23 -d -1 -p tcp -e 1040 -c 2 -a 0 -i 56 -k AGT
+ -t 2.018684665 -s 23 -d 3 -p tcp -e 1060 -c 2 -a 0 -i 56 -k RTR 
- -t 2.018684665 -s 23 -d 3 -p tcp -e 1060 -c 2 -a 0 -i 56 -k RTR
h -t 2.018684665 -s 23 -d 3 -p tcp -e 1060 -c 2 -a 0 -i 56 -k RTR
r -t 2.018974269 -s 3 -d -1 -p MAC -e 38 -c 2 -a 0 -i 0 -k MAC
+ -t 2.019443665 -s 23 -d -1 -p MAC -e 44 -c 2 -a 0 -i 0 -k MAC 
- -t 2.019443665 -s 23 -d -1 -p MAC -e 44 -c 2 -a 0 -i 0 -k MAC
h -t 2.019443665 -s 23 -d -1 -p MAC -e 44 -c 2 -a 0 -i 0 -k MAC
r -t 2.019796269 -s 3 -d -1 -p MAC -e 44 -c 2 -a 0 -i 0 -k MAC
+ -t 2.019806269 -s 3 -d -1 -p MAC -e 38 -c 2 -a 0 -i 0 -k MAC 
- -t 2.019806269 -s 3 -d -1 -p MAC -e 38 -c 2 -a 0 -i 0 -k MAC
h -t 2.019806269 -s 3 -d -1 -p MAC -e 38 -c 2 -a 0 -i 0 -k MAC
r -t 2.020110873 -s 23 -d -1 -p MAC -e 38 -c 2 -a 0 -i 0 -k MAC
+ -t 2.020120873 -s 23 -d 3 -p tcp -e 1112 -c 2 -a 0 -i 53 -k MAC 
- -t 2.020120873 -s 23 -d 3 -p tcp -e 1112 -c 2 -a 0 -i 53 -k MAC
h -t 2.020120873 -s 23 -d 3 -p tcp -e 1112 -c 2 -a 0 -i 53 -k MAC
r -t 2.029017477 -s 3 -d 3 -p tcp -e 1060 -c 2 -a 0 -i 53 -k MAC
+ -t 2.029027477 -s 3 -d -1 -p MAC -e 38 -c 2 -a 0 -i 0 -k MAC 
- -t 2.029027477 -s 3 -d -1 -p MAC -e 38 -c 2 -a 0 -i 0 -k MAC
h -t 2.029027477 -s 3 -d -1 -p MAC -e 38 -c 2 -a 0 -i 0 -k MAC
r -t 2.029042477 -s 3 -d 3 -p tcp -e 1060 -c 2 -a 0 -i 53 -k AGT
+ -t 2.029042477 -s 3 -d -1 -p ack -e 40 -c 2 -a 0 -i 57 -k AGT 
- -t 2.029042477 -s 3 -d -1 -p ack -e 40 -c 2 -a 0 -i 57 -k AGT
h -t 2.029042477 -s 3 -d -1 -p ack -e 40 -c 2 -a 0 -i 57 -k AGT
+ -t 2.029042477 -s 3 -d 23 -p ack -e 60 -c 2 -a 0 -i 57 -k RTR 
- -t 2.029042477 -s 3 -d 23 -p ack -e 60 -c 2 -a 0 -i 57 -k RTR
h -t 2.029042477 -s 3 -d 23 -p ack -e 60 -c 2 -a 0 -i 57 -k RTR
r -t 2.029332081 -s 23 -d -1 -p MAC -e 38 -c 2 -a 0 -i 0 -k MAC
+ -t 2.029481477 -s 3 -d -1 -p MAC -e 44 -c 2 -a 0 -i 0 -k MAC 
- -t 2.029481477 -s 3 -d -1 -p MAC -e 44 -c 2 -a 0 -i 0 -k MAC
h -t 2.029481477 -s 3 -d -1 -p MAC -e 44 -c 2 -a 0 -i 0 -k MAC
r -t 2.029834081 -s 23 -d -1 -p MAC -e 44 -c 2 -a 0 -i 0 -k MAC
+ -t 2.029844081 -s 23 -d -1 -p MAC -e 38 -c 2 -a 0 -i 0 -k MAC 
- -t 2.029844081 -s 23 -d -1 -p MAC -e 38 -c 2 -a 0 -i 0 -k MAC
h -t 2.029844081 -s 23 -d -1 -p MAC -e 38 -c 2 -a 0 -i 0 -k MAC
r -t 2.030148685 -s 3 -d -1 -p MAC -e 38 -c 2 -a 0 -i 0 -k MAC
+ -t 2.030158685 -s 3 -d 23 -p ack -e 112 -c 2 -a 0 -i 57 -k MAC 
- -t 2.030158685 -s 3 -d 23 -p ack -e 112 -c 2 -a 0 -i 57 -k MAC
h -t 2.030158685 -s 3 -d 23 -p ack -e 112 -c 2 -a 0 -i 57 -k MAC
r -t 2.031055289 -s 23 -d 23 -p ack -e 60 -c 2 -a 0 -i 57 -k MAC
+ -t 2.031065289 -s 23 -d -1 -p MAC -e 38 -c 2 -a 0 -i 0 -k MAC 
- -t 2.031065289 -s 23 -d -1 -p MAC -e 38 -c 2 -a 0 -i 0 -k MAC
h -t 2.031065289 -s 23 -d -1 -p MAC -e 38 -c 2 -a 0 -i 0 -k MAC
r -t 2.031080289 -s 23 -d 23 -p ack -e 60 -c 2 -a 0 -i 57 -k AGT
+ -t 2.031080289 -s 23 -d -1 -p tcp -e 1040 -c 2 -a 0 -i 58 -k AGT 
- -t 2.031080289 -s 23 -d -1 -p tcp -e 1040 -c 2 -a 0 -i 58 -k AGT
h -t 2.031080289 -s 23 -d -1 -p tcp -e 1040 -c 2 -a 0 -i 58 -k AGT
+ -t 2.031080289 -s 23 -d 3 -p tcp -e 1060 -c 2 -a 0 -i 58 -k RTR 
- -t 2.031080289 -s 23 -d 3 -p tcp -e 1060 -c 2 -a 0 -i 58 -k RTR
h -t 2.031080289 -s 23 -d 3 -p tcp -e 1060 -c 2 -a 0 -i 58 -k RTR
+ -t 2.031080289 -s 23 -d -1 -p tcp -e 1040 -c 2 -a 0 -i 59 -k AGT 
- -t 2.031080289 -s 23 -d -1 -p tcp -e 1040 -c 2 -a 0 -i 59 -k AGT
h -t 2.031080289 -s 23 -d -1 -p tcp -e 1040 -c 2 -a 0 -i 59 -k AGT
+ -t 2.031080289 -s 23 -d 3 -p tcp -e 1060 -c 2 -a 0 -i 59 -k RTR 
- -t 2.031080289 -s 23 -d 3 -p tcp -e 1060 -c 2 -a 0 -i 59 -k RTR
h -t 2.031080289 -s 23 -d 3 -p tcp -e 1060 -c 2 -a 0 -i 59 -k RTR
r -t 2.031369893 -s 3 -d -1 -p MAC -e 38 -c 2 -a 0 -i 0 -k MAC
+ -t 2.031719289 -s 23 -d -1 -p MAC -e 44 -c 2 -a 0 -i 0 -k MAC 
- -t 2.031719289 -s 23 -d -1 -p MAC -e 44 -c 2 -a 0 -i 0 -k MAC
h -t 2.031719289 -s 23 -d -1 -p MAC -e 44 -c 2 -a 0 -i 0 -k MAC
r -t 2.032071893 -s 3 -d -1 -p MAC -e 44 -c 2 -a 0 -i 0 -k MAC
+ -t 2.032081893 -s 3 -d -1 -p MAC -e 38 -c 2 -a 0 -i 0 -k MAC 
- -t 2.032081893 -s 3 -d -1 -p MAC -e 38 -c 2 -a 0 -i 0 -k MAC
h -t 2.032081893 -s 3 -d -1 -p MAC -e 38 -c 2 -a 0 -i 0 -k MAC
r -t 2.032386497 -s 23 -d -1 -p MAC -e 38 -c 2 -a 0 -i 0 -k MAC
+ -t 2.032396497 -s 23 -d 3 -p tcp -e 1112 -c 2 -a 0 -i 55 -k MAC 
- -t 2.032396497 -s 23 -d 3 -p tcp -e 1112 -c 2 -a 0 -i 55 -k MAC
h -t 2.032396497 -s 23 -d 3 -p tcp -e 1112 -c 2 -a 0 -i 55 -k MAC
r -t 2.041293102 -s 3 -d 3 -p tcp -e 1060 -c 2 -a 0 -i 55 -k MAC
+ -t 2.041303102 -s 3 -d -1 -p MAC -e 38 -c 2 -a 0 -i 0 -k MAC 
- -t 2.041303102 -s 3 -d -1 -p MAC -e 38 -c 2 -a 0 -i 0 -k MAC
h -t 2.041303102 -s 3 -d -1 -p MAC -e 38 -c 2 -a 0 -i 0 -k MAC
r -t 2.041318102 -s 3 -d 3 -p tcp -e 1060 -c 2 -a 0 -i 55 -k AGT
+ -t 2.041318102 -s 3 -d -1 -p ack -e 40 -c 2 -a 0 -i 60 -k AGT 
- -t 2.041318102 -s 3 -d -1 -p ack -e 40 -c 2 -a 0 -i 60 -k AGT
h -t 2.041318102 -s 3 -d -1 -p ack -e 40 -c 2 -a 0 -i 60 -k AGT
+ -t 2.041318102 -s 3 -d 23 -p ack -e 60 -c 2 -a 0 -i 60 -k RTR 
- -t 2.041318102 -s 3 -d 23 -p ack -e 60 -c 2 -a 0 -i 60 -k RTR
h -t 2.041318102 -s 3 -d 23 -p ack -e 60 -c 2 -a 0 -i 60 -k RTR
r -t 2.041607706 -s 23 -d -1 -p MAC -e 38 -c 2 -a 0 -i 0 -k MAC
+ -t 2.041677102 -s 3 -d -1 -p MAC -e 44 -c 2 -a 0 -i 0 -k MAC 
- -t 2.041677102 -s 3 -d -1 -p MAC -e 44 -c 2 -a 0 -i 0 -k MAC
h -t 2.041677102 -s 3 -d -1 -p MAC -e 44 -c 2 -a 0 -i 0 -k MAC
r -t 2.042029706 -s 23 -d -1 -p MAC -e 44 -c 2 -a 0 -i 0 -k MAC
+ -t 2.042039706 -s 23 -d -1 -p MAC -e 38 -c 2 -a 0 -i 0 -k MAC 
- -t 2.042039706 -s 23 -d -1 -p MAC -e 38 -c 2 -a 0 -i 0 -k MAC
h -t 2.042039706 -s 23 -d -1 -p MAC -e 38 -c 2 -a 0 -i 0 -k MAC
r -t 2.042344310 -s 3 -d -1 -p MAC -e 38 -c 2 -a 0 -i 0 -k MAC
+ -t 2.042354310 -s 3 -d 23 -p ack -e 112 -c 2 -a 0 -i 60 -k MAC 
- -t 2.042354310 -s 3 -d 23 -p ack -e 112 -c 2 -a 0 -i 60 -k MAC
h -t 2.042354310 -s 3 -d 23 -p ack -e 112 -c 2 -a 0 -i 60 -k MAC
r -t 2.043250914 -s 23 -d 23 -p ack -e 60 -c 2 -a 0 -i 60 -k MAC
+ -t 2.043260914 -s 23 -d -1 -p MAC -e 38 -c 2 -a 0 -i 0 -k MAC 
- -t 2.043260914 -s 23 -d -1 -p MAC -e 38 -c 2 -a 0 -i 0 -k MAC
h -t 2.043260914 -s 23 -d -1 -p MAC -e 38 -c 2 -a 0 -i 0 -k MAC
r -t 2.043275914 -s 23 -d 23 -p ack -e 60 -c 2 -a 0 -i 60 -k AGT
+ -t 2.043275914 -s 23 -d -1 -p tcp -e 1040 -c 2 -a 0 -i 61 -k AGT 
- -t 2.043275914 -s 23 -d -1 -p tcp -e 1040 -c 2 -a 0 -i 61 -k AGT
h -t 2.043275914 -s 23 -d -1 -p tcp -e 1040 -c 2 -a 0 -i 61 -k AGT
+ -t 2.043275914 -s 23 -d 3 -p tcp -e 1060 -c 2 -a 0 -i 61 -k RTR 
- -t 2.043275914 -s 23 -d 3 -p tcp -e 1060 -c 2 -a 0 -i 61 -k RTR
h -t 2.043275914 -s 23 -d 3 -p tcp -e 1060 -c 2 -a 0 -i 61 -k RTR
+ -t 2.043275914 -s 23 -d -1 -p tcp -e 1040 -c 2 -a 0 -i 62 -k AGT 
- -t 2.043275914 -s 23 -d -1 -p tcp -e 1040 -c 2 -a 0 -i 62 -k AGT
h -t 2.043275914 -s 23 -d -1 -p tcp -e 1040 -c 2 -a 0 -i 62 -k AGT
+ -t 2.043275914 -s 23 -d 3 -p tcp -e 1060 -c 2 -a 0 -i 62 -k RTR 
- -t 2.043275914 -s 23 -d 3 -p tcp -e 1060 -c 2 -a 0 -i 62 -k RTR
h -t 2.043275914 -s 23 -d 3 -p tcp -e 1060 -c 2 -a 0 -i 62 -k RTR
r -t 2.043565518 -s 3 -d -1 -p MAC -e 38 -c 2 -a 0 -i 0 -k MAC
+ -t 2.044114914 -s 23 -d -1 -p MAC -e 44 -c 2 -a 0 -i 0 -k MAC 
- -t 2.044114914 -s 23 -d -1 -p MAC -e 44 -c 2 -a 0 -i 0 -k MAC
h -t 2.044114914 -s 23 -d -1 -p MAC -e 44 -c 2 -a 0 -i 0 -k MAC
r -t 2.044467518 -s 3 -d -1 -p MAC -e 44 -c 2 -a 0 -i 0 -k MAC
+ -t 2.044477518 -s 3 -d -1 -p MAC -e 38 -c 2 -a 0 -i 0 -k MAC 
- -t 2.044477518 -s 3 -d -1 -p MAC -e 38 -c 2 -a 0 -i 0 -k MAC
h -t 2.044477518 -s 3 -d -1 -p MAC -e 38 -c 2 -a 0 -i 0 -k MAC
r -t 2.044782122 -s 23 -d -1 -p MAC -e 38 -c 2 -a 0 -i 0 -k MAC
+ -t 2.044792122 -s 23 -d 3 -p tcp -e 1112 -c 2 -a 0 -i 56 -k MAC 
- -t 2.044792122 -s 23 -d 3 -p tcp -e 1112 -c 2 -a 0 -i 56 -k MAC
h -t 2.044792122 -s 23 -d 3 -p tcp -e 1112 -c 2 -a 0 -i 56 -k MAC
n -t 2.0499999999999998 -s 23 -S DLABEL -l "data_encrypt" -L "Si"
n -t 2.0499999999999998 -s 3 -S COLOR -c blue -o pink -i blue -I pink
r -t 2.053688726 -s 3 -d 3 -p tcp -e 1060 -c 2 -a 0 -i 56 -k MAC
+ -t 2.053698726 -s 3 -d -1 -p MAC -e 38 -c 2 -a 0 -i 0 -k MAC 
- -t 2.053698726 -s 3 -d -1 -p MAC -e 38 -c 2 -a 0 -i 0 -k MAC
h -t 2.053698726 -s 3 -d -1 -p MAC -e 38 -c 2 -a 0 -i 0 -k MAC
r -t 2.053713726 -s 3 -d 3 -p tcp -e 1060 -c 2 -a 0 -i 56 -k AGT
+ -t 2.053713726 -s 3 -d -1 -p ack -e 40 -c 2 -a 0 -i 63 -k AGT 
- -t 2.053713726 -s 3 -d -1 -p ack -e 40 -c 2 -a 0 -i 63 -k AGT
h -t 2.053713726 -s 3 -d -1 -p ack -e 40 -c 2 -a 0 -i 63 -k AGT
+ -t 2.053713726 -s 3 -d 23 -p ack -e 60 -c 2 -a 0 -i 63 -k RTR 
- -t 2.053713726 -s 3 -d 23 -p ack -e 60 -c 2 -a 0 -i 63 -k RTR
h -t 2.053713726 -s 3 -d 23 -p ack -e 60 -c 2 -a 0 -i 63 -k RTR
r -t 2.054003330 -s 23 -d -1 -p MAC -e 38 -c 2 -a 0 -i 0 -k MAC
+ -t 2.054532726 -s 3 -d -1 -p MAC -e 44 -c 2 -a 0 -i 0 -k MAC 
- -t 2.054532726 -s 3 -d -1 -p MAC -e 44 -c 2 -a 0 -i 0 -k MAC
h -t 2.054532726 -s 3 -d -1 -p MAC -e 44 -c 2 -a 0 -i 0 -k MAC
r -t 2.054885330 -s 23 -d -1 -p MAC -e 44 -c 2 -a 0 -i 0 -k MAC
+ -t 2.054895330 -s 23 -d -1 -p MAC -e 38 -c 2 -a 0 -i 0 -k MAC 
- -t 2.054895330 -s 23 -d -1 -p MAC -e 38 -c 2 -a 0 -i 0 -k MAC
h -t 2.054895330 -s 23 -d -1 -p MAC -e 38 -c 2 -a 0 -i 0 -k MAC
r -t 2.055199934 -s 3 -d -1 -p MAC -e 38 -c 2 -a 0 -i 0 -k MAC
+ -t 2.055209934 -s 3 -d 23 -p ack -e 112 -c 2 -a 0 -i 63 -k MAC 
- -t 2.055209934 -s 3 -d 23 -p ack -e 112 -c 2 -a 0 -i 63 -k MAC
h -t 2.055209934 -s 3 -d 23 -p ack -e 112 -c 2 -a 0 -i 63 -k MAC
r -t 2.056106538 -s 23 -d 23 -p ack -e 60 -c 2 -a 0 -i 63 -k MAC
+ -t 2.056116538 -s 23 -d -1 -p MAC -e 38 -c 2 -a 0 -i 0 -k MAC 
- -t 2.056116538 -s 23 -d -1 -p MAC -e 38 -c 2 -a 0 -i 0 -k MAC
h -t 2.056116538 -s 23 -d -1 -p MAC -e 38 -c 2 -a 0 -i 0 -k MAC
r -t 2.056131538 -s 23 -d 23 -p ack -e 60 -c 2 -a 0 -i 63 -k AGT
r -t 2.056421142 -s 3 -d -1 -p MAC -e 38 -c 2 -a 0 -i 0 -k MAC
+ -t 2.056590538 -s 23 -d -1 -p MAC -e 44 -c 2 -a 0 -i 0 -k MAC 
- -t 2.056590538 -s 23 -d -1 -p MAC -e 44 -c 2 -a 0 -i 0 -k MAC
h -t 2.056590538 -s 23 -d -1 -p MAC -e 44 -c 2 -a 0 -i 0 -k MAC
r -t 2.056943142 -s 3 -d -1 -p MAC -e 44 -c 2 -a 0 -i 0 -k MAC
+ -t 2.056953142 -s 3 -d -1 -p MAC -e 38 -c 2 -a 0 -i 0 -k MAC 
- -t 2.056953142 -s 3 -d -1 -p MAC -e 38 -c 2 -a 0 -i 0 -k MAC
h -t 2.056953142 -s 3 -d -1 -p MAC -e 38 -c 2 -a 0 -i 0 -k MAC
r -t 2.057257746 -s 23 -d -1 -p MAC -e 38 -c 2 -a 0 -i 0 -k MAC
+ -t 2.057267746 -s 23 -d 3 -p tcp -e 1112 -c 2 -a 0 -i 58 -k MAC 
- -t 2.057267746 -s 23 -d 3 -p tcp -e 1112 -c 2 -a 0 -i 58 -k MAC
h -t 2.057267746 -s 23 -d 3 -p tcp -e 1112 -c 2 -a 0 -i 58 -k MAC
r -t 2.066164350 -s 3 -d 3 -p tcp -e 1060 -c 2 -a 0 -i 58 -k MAC
+ -t 2.066174350 -s 3 -d -1 -p MAC -e 38 -c 2 -a 0 -i 0 -k MAC 
- -t 2.066174350 -s 3 -d -1 -p MAC -e 38 -c 2 -a 0 -i 0 -k MAC
h -t 2.066174350 -s 3 -d -1 -p MAC -e 38 -c 2 -a 0 -i 0 -k MAC
r -t 2.066189350 -s 3 -d 3 -p tcp -e 1060 -c 2 -a 0 -i 58 -k AGT
+ -t 2.066189350 -s 3 -d -1 -p ack -e 40 -c 2 -a 0 -i 64 -k AGT 
- -t 2.066189350 -s 3 -d -1 -p ack -e 40 -c 2 -a 0 -i 64 -k AGT
h -t 2.066189350 -s 3 -d -1 -p ack -e 40 -c 2 -a 0 -i 64 -k AGT
+ -t 2.066189350 -s 3 -d 23 -p ack -e 60 -c 2 -a 0 -i 64 -k RTR 
- -t 2.066189350 -s 3 -d 23 -p ack -e 60 -c 2 -a 0 -i 64 -k RTR
h -t 2.066189350 -s 3 -d 23 -p ack -e 60 -c 2 -a 0 -i 64 -k RTR
r -t 2.066478954 -s 23 -d -1 -p MAC -e 38 -c 2 -a 0 -i 0 -k MAC
+ -t 2.066688954 -s 23 -d -1 -p MAC -e 44 -c 2 -a 0 -i 0 -k MAC 
- -t 2.066688954 -s 23 -d -1 -p MAC -e 44 -c 2 -a 0 -i 0 -k MAC
h -t 2.066688954 -s 23 -d -1 -p MAC -e 44 -c 2 -a 0 -i 0 -k MAC
r -t 2.067041558 -s 3 -d -1 -p MAC -e 44 -c 2 -a 0 -i 0 -k MAC
+ -t 2.067051558 -s 3 -d -1 -p MAC -e 38 -c 2 -a 0 -i 0 -k MAC 
- -t 2.067051558 -s 3 -d -1 -p MAC -e 38 -c 2 -a 0 -i 0 -k MAC
h -t 2.067051558 -s 3 -d -1 -p MAC -e 38 -c 2 -a 0 -i 0 -k MAC
r -t 2.067356162 -s 23 -d -1 -p MAC -e 38 -c 2 -a 0 -i 0 -k MAC
+ -t 2.067366162 -s 23 -d 3 -p tcp -e 1112 -c 2 -a 0 -i 59 -k MAC 
- -t 2.067366162 -s 23 -d 3 -p tcp -e 1112 -c 2 -a 0 -i 59 -k MAC
h -t 2.067366162 -s 23 -d 3 -p tcp -e 1112 -c 2 -a 0 -i 59 -k MAC
r -t 2.076262766 -s 3 -d 3 -p tcp -e 1060 -c 2 -a 0 -i 59 -k MAC
+ -t 2.076272766 -s 3 -d -1 -p MAC -e 38 -c 2 -a 0 -i 0 -k MAC 
- -t 2.076272766 -s 3 -d -1 -p MAC -e 38 -c 2 -a 0 -i 0 -k MAC
h -t 2.076272766 -s 3 -d -1 -p MAC -e 38 -c 2 -a 0 -i 0 -k MAC
r -t 2.076287766 -s 3 -d 3 -p tcp -e 1060 -c 2 -a 0 -i 59 -k AGT
+ -t 2.076287766 -s 3 -d -1 -p ack -e 40 -c 2 -a 0 -i 65 -k AGT 
- -t 2.076287766 -s 3 -d -1 -p ack -e 40 -c 2 -a 0 -i 65 -k AGT
h -t 2.076287766 -s 3 -d -1 -p ack -e 40 -c 2 -a 0 -i 65 -k AGT
+ -t 2.076287766 -s 3 -d 23 -p ack -e 60 -c 2 -a 0 -i 65 -k RTR 
- -t 2.076287766 -s 3 -d 23 -p ack -e 60 -c 2 -a 0 -i 65 -k RTR
h -t 2.076287766 -s 3 -d 23 -p ack -e 60 -c 2 -a 0 -i 65 -k RTR
r -t 2.076577371 -s 23 -d -1 -p MAC -e 38 -c 2 -a 0 -i 0 -k MAC
+ -t 2.076647371 -s 23 -d -1 -p MAC -e 44 -c 2 -a 0 -i 0 -k MAC 
- -t 2.076647371 -s 23 -d -1 -p MAC -e 44 -c 2 -a 0 -i 0 -k MAC
h -t 2.076647371 -s 23 -d -1 -p MAC -e 44 -c 2 -a 0 -i 0 -k MAC
r -t 2.076999975 -s 3 -d -1 -p MAC -e 44 -c 2 -a 0 -i 0 -k MAC
+ -t 2.077009975 -s 3 -d -1 -p MAC -e 38 -c 2 -a 0 -i 0 -k MAC 
- -t 2.077009975 -s 3 -d -1 -p MAC -e 38 -c 2 -a 0 -i 0 -k MAC
h -t 2.077009975 -s 3 -d -1 -p MAC -e 38 -c 2 -a 0 -i 0 -k MAC
r -t 2.077314579 -s 23 -d -1 -p MAC -e 38 -c 2 -a 0 -i 0 -k MAC
+ -t 2.077324579 -s 23 -d 3 -p tcp -e 1112 -c 2 -a 0 -i 61 -k MAC 
- -t 2.077324579 -s 23 -d 3 -p tcp -e 1112 -c 2 -a 0 -i 61 -k MAC
h -t 2.077324579 -s 23 -d 3 -p tcp -e 1112 -c 2 -a 0 -i 61 -k MAC
r -t 2.086221183 -s 3 -d 3 -p tcp -e 1060 -c 2 -a 0 -i 61 -k MAC
+ -t 2.086231183 -s 3 -d -1 -p MAC -e 38 -c 2 -a 0 -i 0 -k MAC 
- -t 2.086231183 -s 3 -d -1 -p MAC -e 38 -c 2 -a 0 -i 0 -k MAC
h -t 2.086231183 -s 3 -d -1 -p MAC -e 38 -c 2 -a 0 -i 0 -k MAC
r -t 2.086246183 -s 3 -d 3 -p tcp -e 1060 -c 2 -a 0 -i 61 -k AGT
+ -t 2.086246183 -s 3 -d -1 -p ack -e 40 -c 2 -a 0 -i 66 -k AGT 
- -t 2.086246183 -s 3 -d -1 -p ack -e 40 -c 2 -a 0 -i 66 -k AGT
h -t 2.086246183 -s 3 -d -1 -p ack -e 40 -c 2 -a 0 -i 66 -k AGT
+ -t 2.086246183 -s 3 -d 23 -p ack -e 60 -c 2 -a 0 -i 66 -k RTR 
- -t 2.086246183 -s 3 -d 23 -p ack -e 60 -c 2 -a 0 -i 66 -k RTR
h -t 2.086246183 -s 3 -d 23 -p ack -e 60 -c 2 -a 0 -i 66 -k RTR
r -t 2.086535787 -s 23 -d -1 -p MAC -e 38 -c 2 -a 0 -i 0 -k MAC
+ -t 2.086885183 -s 3 -d -1 -p MAC -e 44 -c 2 -a 0 -i 0 -k MAC 
- -t 2.086885183 -s 3 -d -1 -p MAC -e 44 -c 2 -a 0 -i 0 -k MAC
h -t 2.086885183 -s 3 -d -1 -p MAC -e 44 -c 2 -a 0 -i 0 -k MAC
r -t 2.087237787 -s 23 -d -1 -p MAC -e 44 -c 2 -a 0 -i 0 -k MAC
+ -t 2.087247787 -s 23 -d -1 -p MAC -e 38 -c 2 -a 0 -i 0 -k MAC 
- -t 2.087247787 -s 23 -d -1 -p MAC -e 38 -c 2 -a 0 -i 0 -k MAC
h -t 2.087247787 -s 23 -d -1 -p MAC -e 38 -c 2 -a 0 -i 0 -k MAC
r -t 2.087552391 -s 3 -d -1 -p MAC -e 38 -c 2 -a 0 -i 0 -k MAC
+ -t 2.087562391 -s 3 -d 23 -p ack -e 112 -c 2 -a 0 -i 64 -k MAC 
- -t 2.087562391 -s 3 -d 23 -p ack -e 112 -c 2 -a 0 -i 64 -k MAC
h -t 2.087562391 -s 3 -d 23 -p ack -e 112 -c 2 -a 0 -i 64 -k MAC
r -t 2.088458995 -s 23 -d 23 -p ack -e 60 -c 2 -a 0 -i 64 -k MAC
+ -t 2.088468995 -s 23 -d -1 -p MAC -e 38 -c 2 -a 0 -i 0 -k MAC 
- -t 2.088468995 -s 23 -d -1 -p MAC -e 38 -c 2 -a 0 -i 0 -k MAC
h -t 2.088468995 -s 23 -d -1 -p MAC -e 38 -c 2 -a 0 -i 0 -k MAC
r -t 2.088483995 -s 23 -d 23 -p ack -e 60 -c 2 -a 0 -i 64 -k AGT
r -t 2.088773599 -s 3 -d -1 -p MAC -e 38 -c 2 -a 0 -i 0 -k MAC
+ -t 2.089042995 -s 23 -d -1 -p MAC -e 44 -c 2 -a 0 -i 0 -k MAC 
- -t 2.089042995 -s 23 -d -1 -p MAC -e 44 -c 2 -a 0 -i 0 -k MAC
h -t 2.089042995 -s 23 -d -1 -p MAC -e 44 -c 2 -a 0 -i 0 -k MAC
+ -t 2.089043599 -s 3 -d -1 -p MAC -e 44 -c 2 -a 0 -i 0 -k MAC 
- -t 2.089043599 -s 3 -d -1 -p MAC -e 44 -c 2 -a 0 -i 0 -k MAC
h -t 2.089043599 -s 3 -d -1 -p MAC -e 44 -c 2 -a 0 -i 0 -k MAC
+ -t 2.090209599 -s 3 -d -1 -p MAC -e 44 -c 2 -a 0 -i 0 -k MAC 
- -t 2.090209599 -s 3 -d -1 -p MAC -e 44 -c 2 -a 0 -i 0 -k MAC
h -t 2.090209599 -s 3 -d -1 -p MAC -e 44 -c 2 -a 0 -i 0 -k MAC
r -t 2.090562203 -s 23 -d -1 -p MAC -e 44 -c 2 -a 0 -i 0 -k MAC
+ -t 2.090572203 -s 23 -d -1 -p MAC -e 38 -c 2 -a 0 -i 0 -k MAC 
- -t 2.090572203 -s 23 -d -1 -p MAC -e 38 -c 2 -a 0 -i 0 -k MAC
h -t 2.090572203 -s 23 -d -1 -p MAC -e 38 -c 2 -a 0 -i 0 -k MAC
r -t 2.090876807 -s 3 -d -1 -p MAC -e 38 -c 2 -a 0 -i 0 -k MAC
+ -t 2.090886807 -s 3 -d 23 -p ack -e 112 -c 2 -a 0 -i 65 -k MAC 
- -t 2.090886807 -s 3 -d 23 -p ack -e 112 -c 2 -a 0 -i 65 -k MAC
h -t 2.090886807 -s 3 -d 23 -p ack -e 112 -c 2 -a 0 -i 65 -k MAC
r -t 2.091783411 -s 23 -d 23 -p ack -e 60 -c 2 -a 0 -i 65 -k MAC
+ -t 2.091793411 -s 23 -d -1 -p MAC -e 38 -c 2 -a 0 -i 0 -k MAC 
- -t 2.091793411 -s 23 -d -1 -p MAC -e 38 -c 2 -a 0 -i 0 -k MAC
h -t 2.091793411 -s 23 -d -1 -p MAC -e 38 -c 2 -a 0 -i 0 -k MAC
r -t 2.091808411 -s 23 -d 23 -p ack -e 60 -c 2 -a 0 -i 65 -k AGT
r -t 2.092098015 -s 3 -d -1 -p MAC -e 38 -c 2 -a 0 -i 0 -k MAC
+ -t 2.092368015 -s 3 -d -1 -p MAC -e 44 -c 2 -a 0 -i 0 -k MAC 
- -t 2.092368015 -s 3 -d -1 -p MAC -e 44 -c 2 -a 0 -i 0 -k MAC
h -t 2.092368015 -s 3 -d -1 -p MAC -e 44 -c 2 -a 0 -i 0 -k MAC
r -t 2.092720619 -s 23 -d -1 -p MAC -e 44 -c 2 -a 0 -i 0 -k MAC
+ -t 2.092730619 -s 23 -d -1 -p MAC -e 38 -c 2 -a 0 -i 0 -k MAC 
- -t 2.092730619 -s 23 -d -1 -p MAC -e 38 -c 2 -a 0 -i 0 -k MAC
h -t 2.092730619 -s 23 -d -1 -p MAC -e 38 -c 2 -a 0 -i 0 -k MAC
r -t 2.093035223 -s 3 -d -1 -p MAC -e 38 -c 2 -a 0 -i 0 -k MAC
+ -t 2.093045223 -s 3 -d 23 -p ack -e 112 -c 2 -a 0 -i 66 -k MAC 
- -t 2.093045223 -s 3 -d 23 -p ack -e 112 -c 2 -a 0 -i 66 -k MAC
h -t 2.093045223 -s 3 -d 23 -p ack -e 112 -c 2 -a 0 -i 66 -k MAC
r -t 2.093941827 -s 23 -d 23 -p ack -e 60 -c 2 -a 0 -i 66 -k MAC
+ -t 2.093951827 -s 23 -d -1 -p MAC -e 38 -c 2 -a 0 -i 0 -k MAC 
- -t 2.093951827 -s 23 -d -1 -p MAC -e 38 -c 2 -a 0 -i 0 -k MAC
h -t 2.093951827 -s 23 -d -1 -p MAC -e 38 -c 2 -a 0 -i 0 -k MAC
r -t 2.093966827 -s 23 -d 23 -p ack -e 60 -c 2 -a 0 -i 66 -k AGT
r -t 2.094256431 -s 3 -d -1 -p MAC -e 38 -c 2 -a 0 -i 0 -k MAC
+ -t 2.094625827 -s 23 -d -1 -p MAC -e 44 -c 2 -a 0 -i 0 -k MAC 
- -t 2.094625827 -s 23 -d -1 -p MAC -e 44 -c 2 -a 0 -i 0 -k MAC
h -t 2.094625827 -s 23 -d -1 -p MAC -e 44 -c 2 -a 0 -i 0 -k MAC
r -t 2.094978431 -s 3 -d -1 -p MAC -e 44 -c 2 -a 0 -i 0 -k MAC
+ -t 2.094988431 -s 3 -d -1 -p MAC -e 38 -c 2 -a 0 -i 0 -k MAC 
- -t 2.094988431 -s 3 -d -1 -p MAC -e 38 -c 2 -a 0 -i 0 -k MAC
h -t 2.094988431 -s 3 -d -1 -p MAC -e 38 -c 2 -a 0 -i 0 -k MAC
r -t 2.095293035 -s 23 -d -1 -p MAC -e 38 -c 2 -a 0 -i 0 -k MAC
+ -t 2.095303035 -s 23 -d 3 -p tcp -e 1112 -c 2 -a 0 -i 62 -k MAC 
- -t 2.095303035 -s 23 -d 3 -p tcp -e 1112 -c 2 -a 0 -i 62 -k MAC
h -t 2.095303035 -s 23 -d 3 -p tcp -e 1112 -c 2 -a 0 -i 62 -k MAC
+ -t 2.100000000 -s 3 -d -1 -p tcp -e 40 -c 2 -a 0 -i 67 -k AGT 
- -t 2.100000000 -s 3 -d -1 -p tcp -e 40 -c 2 -a 0 -i 67 -k AGT
h -t 2.100000000 -s 3 -d -1 -p tcp -e 40 -c 2 -a 0 -i 67 -k AGT
+ -t 2.100000000 -s 3 -d 37 -p tcp -e 60 -c 2 -a 0 -i 67 -k RTR 
- -t 2.100000000 -s 3 -d 37 -p tcp -e 60 -c 2 -a 0 -i 67 -k RTR
h -t 2.100000000 -s 3 -d 37 -p tcp -e 60 -c 2 -a 0 -i 67 -k RTR
r -t 2.104199640 -s 3 -d 3 -p tcp -e 1060 -c 2 -a 0 -i 62 -k MAC
+ -t 2.104209640 -s 3 -d -1 -p MAC -e 38 -c 2 -a 0 -i 0 -k MAC 
- -t 2.104209640 -s 3 -d -1 -p MAC -e 38 -c 2 -a 0 -i 0 -k MAC
h -t 2.104209640 -s 3 -d -1 -p MAC -e 38 -c 2 -a 0 -i 0 -k MAC
r -t 2.104224640 -s 3 -d 3 -p tcp -e 1060 -c 2 -a 0 -i 62 -k AGT
+ -t 2.104224640 -s 3 -d -1 -p ack -e 40 -c 2 -a 0 -i 68 -k AGT 
- -t 2.104224640 -s 3 -d -1 -p ack -e 40 -c 2 -a 0 -i 68 -k AGT
h -t 2.104224640 -s 3 -d -1 -p ack -e 40 -c 2 -a 0 -i 68 -k AGT
+ -t 2.104224640 -s 3 -d 23 -p ack -e 60 -c 2 -a 0 -i 68 -k RTR 
- -t 2.104224640 -s 3 -d 23 -p ack -e 60 -c 2 -a 0 -i 68 -k RTR
h -t 2.104224640 -s 3 -d 23 -p ack -e 60 -c 2 -a 0 -i 68 -k RTR
r -t 2.104514244 -s 23 -d -1 -p MAC -e 38 -c 2 -a 0 -i 0 -k MAC
+ -t 2.104783640 -s 3 -d -1 -p ARP -e 80 -c 2 -a 0 -i 0 -k MAC 
- -t 2.104783640 -s 3 -d -1 -p ARP -e 80 -c 2 -a 0 -i 0 -k MAC
h -t 2.104783640 -s 3 -d -1 -p ARP -e 80 -c 2 -a 0 -i 0 -k MAC
r -t 2.105424054 -s 37 -d -1 -p ARP -e 28 -c 2 -a 0 -i 0 -k MAC
r -t 2.105424116 -s 27 -d -1 -p ARP -e 28 -c 2 -a 0 -i 0 -k MAC
r -t 2.105424133 -s 15 -d -1 -p ARP -e 28 -c 2 -a 0 -i 0 -k MAC
r -t 2.105424156 -s 29 -d -1 -p ARP -e 28 -c 2 -a 0 -i 0 -k MAC
r -t 2.105424221 -s 14 -d -1 -p ARP -e 28 -c 2 -a 0 -i 0 -k MAC
r -t 2.105424244 -s 23 -d -1 -p ARP -e 28 -c 2 -a 0 -i 0 -k MAC
r -t 2.105424249 -s 48 -d -1 -p ARP -e 28 -c 2 -a 0 -i 0 -k MAC
r -t 2.105424269 -s 11 -d -1 -p ARP -e 28 -c 2 -a 0 -i 0 -k MAC
r -t 2.105424431 -s 19 -d -1 -p ARP -e 28 -c 2 -a 0 -i 0 -k MAC
r -t 2.105424458 -s 17 -d -1 -p ARP -e 28 -c 2 -a 0 -i 0 -k MAC
+ -t 2.105479054 -s 37 -d -1 -p MAC -e 44 -c 2 -a 0 -i 0 -k MAC 
- -t 2.105479054 -s 37 -d -1 -p MAC -e 44 -c 2 -a 0 -i 0 -k MAC
h -t 2.105479054 -s 37 -d -1 -p MAC -e 44 -c 2 -a 0 -i 0 -k MAC
r -t 2.105831468 -s 3 -d -1 -p MAC -e 44 -c 2 -a 0 -i 0 -k MAC
+ -t 2.105841468 -s 3 -d -1 -p MAC -e 38 -c 2 -a 0 -i 0 -k MAC 
- -t 2.105841468 -s 3 -d -1 -p MAC -e 38 -c 2 -a 0 -i 0 -k MAC
h -t 2.105841468 -s 3 -d -1 -p MAC -e 38 -c 2 -a 0 -i 0 -k MAC
r -t 2.106145883 -s 37 -d -1 -p MAC -e 38 -c 2 -a 0 -i 0 -k MAC
+ -t 2.106155883 -s 37 -d -1 -p ARP -e 80 -c 2 -a 0 -i 0 -k MAC 
- -t 2.106155883 -s 37 -d -1 -p ARP -e 80 -c 2 -a 0 -i 0 -k MAC
h -t 2.106155883 -s 37 -d -1 -p ARP -e 80 -c 2 -a 0 -i 0 -k MAC
r -t 2.106796297 -s 3 -d -1 -p ARP -e 28 -c 2 -a 0 -i 0 -k MAC
+ -t 2.106806297 -s 3 -d -1 -p MAC -e 38 -c 2 -a 0 -i 0 -k MAC 
- -t 2.106806297 -s 3 -d -1 -p MAC -e 38 -c 2 -a 0 -i 0 -k MAC
h -t 2.106806297 -s 3 -d -1 -p MAC -e 38 -c 2 -a 0 -i 0 -k MAC
r -t 2.107110712 -s 37 -d -1 -p MAC -e 38 -c 2 -a 0 -i 0 -k MAC
+ -t 2.107600297 -s 3 -d -1 -p MAC -e 44 -c 2 -a 0 -i 0 -k MAC 
- -t 2.107600297 -s 3 -d -1 -p MAC -e 44 -c 2 -a 0 -i 0 -k MAC
h -t 2.107600297 -s 3 -d -1 -p MAC -e 44 -c 2 -a 0 -i 0 -k MAC
r -t 2.107952901 -s 23 -d -1 -p MAC -e 44 -c 2 -a 0 -i 0 -k MAC
+ -t 2.107962901 -s 23 -d -1 -p MAC -e 38 -c 2 -a 0 -i 0 -k MAC 
- -t 2.107962901 -s 23 -d -1 -p MAC -e 38 -c 2 -a 0 -i 0 -k MAC
h -t 2.107962901 -s 23 -d -1 -p MAC -e 38 -c 2 -a 0 -i 0 -k MAC
r -t 2.108267505 -s 3 -d -1 -p MAC -e 38 -c 2 -a 0 -i 0 -k MAC
+ -t 2.108277505 -s 3 -d 23 -p ack -e 112 -c 2 -a 0 -i 68 -k MAC 
- -t 2.108277505 -s 3 -d 23 -p ack -e 112 -c 2 -a 0 -i 68 -k MAC
h -t 2.108277505 -s 3 -d 23 -p ack -e 112 -c 2 -a 0 -i 68 -k MAC
r -t 2.109174109 -s 23 -d 23 -p ack -e 60 -c 2 -a 0 -i 68 -k MAC
+ -t 2.109184109 -s 23 -d -1 -p MAC -e 38 -c 2 -a 0 -i 0 -k MAC 
- -t 2.109184109 -s 23 -d -1 -p MAC -e 38 -c 2 -a 0 -i 0 -k MAC
h -t 2.109184109 -s 23 -d -1 -p MAC -e 38 -c 2 -a 0 -i 0 -k MAC
r -t 2.109199109 -s 23 -d 23 -p ack -e 60 -c 2 -a 0 -i 68 -k AGT
r -t 2.109488713 -s 3 -d -1 -p MAC -e 38 -c 2 -a 0 -i 0 -k MAC
+ -t 2.110098713 -s 3 -d -1 -p MAC -e 44 -c 2 -a 0 -i 0 -k MAC 
- -t 2.110098713 -s 3 -d -1 -p MAC -e 44 -c 2 -a 0 -i 0 -k MAC
h -t 2.110098713 -s 3 -d -1 -p MAC -e 44 -c 2 -a 0 -i 0 -k MAC
r -t 2.110451128 -s 37 -d -1 -p MAC -e 44 -c 2 -a 0 -i 0 -k MAC
+ -t 2.110461128 -s 37 -d -1 -p MAC -e 38 -c 2 -a 0 -i 0 -k MAC 
- -t 2.110461128 -s 37 -d -1 -p MAC -e 38 -c 2 -a 0 -i 0 -k MAC
h -t 2.110461128 -s 37 -d -1 -p MAC -e 38 -c 2 -a 0 -i 0 -k MAC
r -t 2.110765542 -s 3 -d -1 -p MAC -e 38 -c 2 -a 0 -i 0 -k MAC
+ -t 2.110775542 -s 3 -d 37 -p tcp -e 112 -c 2 -a 0 -i 67 -k MAC 
- -t 2.110775542 -s 3 -d 37 -p tcp -e 112 -c 2 -a 0 -i 67 -k MAC
h -t 2.110775542 -s 3 -d 37 -p tcp -e 112 -c 2 -a 0 -i 67 -k MAC
r -t 2.111671957 -s 37 -d 37 -p tcp -e 60 -c 2 -a 0 -i 67 -k MAC
+ -t 2.111681957 -s 37 -d -1 -p MAC -e 38 -c 2 -a 0 -i 0 -k MAC 
- -t 2.111681957 -s 37 -d -1 -p MAC -e 38 -c 2 -a 0 -i 0 -k MAC
h -t 2.111681957 -s 37 -d -1 -p MAC -e 38 -c 2 -a 0 -i 0 -k MAC
r -t 2.111696957 -s 37 -d 37 -p tcp -e 60 -c 2 -a 0 -i 67 -k AGT
+ -t 2.111696957 -s 37 -d -1 -p ack -e 40 -c 2 -a 0 -i 69 -k AGT 
- -t 2.111696957 -s 37 -d -1 -p ack -e 40 -c 2 -a 0 -i 69 -k AGT
h -t 2.111696957 -s 37 -d -1 -p ack -e 40 -c 2 -a 0 -i 69 -k AGT
+ -t 2.111696957 -s 37 -d 3 -p ack -e 60 -c 2 -a 0 -i 69 -k RTR 
- -t 2.111696957 -s 37 -d 3 -p ack -e 60 -c 2 -a 0 -i 69 -k RTR
h -t 2.111696957 -s 37 -d 3 -p ack -e 60 -c 2 -a 0 -i 69 -k RTR
r -t 2.111986371 -s 3 -d -1 -p MAC -e 38 -c 2 -a 0 -i 0 -k MAC
+ -t 2.112515957 -s 37 -d -1 -p MAC -e 44 -c 2 -a 0 -i 0 -k MAC 
- -t 2.112515957 -s 37 -d -1 -p MAC -e 44 -c 2 -a 0 -i 0 -k MAC
h -t 2.112515957 -s 37 -d -1 -p MAC -e 44 -c 2 -a 0 -i 0 -k MAC
r -t 2.112868371 -s 3 -d -1 -p MAC -e 44 -c 2 -a 0 -i 0 -k MAC
+ -t 2.112878371 -s 3 -d -1 -p MAC -e 38 -c 2 -a 0 -i 0 -k MAC 
- -t 2.112878371 -s 3 -d -1 -p MAC -e 38 -c 2 -a 0 -i 0 -k MAC
h -t 2.112878371 -s 3 -d -1 -p MAC -e 38 -c 2 -a 0 -i 0 -k MAC
r -t 2.113182786 -s 37 -d -1 -p MAC -e 38 -c 2 -a 0 -i 0 -k MAC
+ -t 2.113192786 -s 37 -d 3 -p ack -e 112 -c 2 -a 0 -i 69 -k MAC 
- -t 2.113192786 -s 37 -d 3 -p ack -e 112 -c 2 -a 0 -i 69 -k MAC
h -t 2.113192786 -s 37 -d 3 -p ack -e 112 -c 2 -a 0 -i 69 -k MAC
r -t 2.114089200 -s 3 -d 3 -p ack -e 60 -c 2 -a 0 -i 69 -k MAC
+ -t 2.114099200 -s 3 -d -1 -p MAC -e 38 -c 2 -a 0 -i 0 -k MAC 
- -t 2.114099200 -s 3 -d -1 -p MAC -e 38 -c 2 -a 0 -i 0 -k MAC
h -t 2.114099200 -s 3 -d -1 -p MAC -e 38 -c 2 -a 0 -i 0 -k MAC
r -t 2.114114200 -s 3 -d 3 -p ack -e 60 -c 2 -a 0 -i 69 -k AGT
+ -t 2.114114200 -s 3 -d -1 -p tcp -e 1040 -c 2 -a 0 -i 70 -k AGT 
- -t 2.114114200 -s 3 -d -1 -p tcp -e 1040 -c 2 -a 0 -i 70 -k AGT
h -t 2.114114200 -s 3 -d -1 -p tcp -e 1040 -c 2 -a 0 -i 70 -k AGT
+ -t 2.114114200 -s 3 -d 37 -p tcp -e 1060 -c 2 -a 0 -i 70 -k RTR 
- -t 2.114114200 -s 3 -d 37 -p tcp -e 1060 -c 2 -a 0 -i 70 -k RTR
h -t 2.114114200 -s 3 -d 37 -p tcp -e 1060 -c 2 -a 0 -i 70 -k RTR
+ -t 2.114114200 -s 3 -d -1 -p tcp -e 1040 -c 2 -a 0 -i 71 -k AGT 
- -t 2.114114200 -s 3 -d -1 -p tcp -e 1040 -c 2 -a 0 -i 71 -k AGT
h -t 2.114114200 -s 3 -d -1 -p tcp -e 1040 -c 2 -a 0 -i 71 -k AGT
+ -t 2.114114200 -s 3 -d 37 -p tcp -e 1060 -c 2 -a 0 -i 71 -k RTR 
- -t 2.114114200 -s 3 -d 37 -p tcp -e 1060 -c 2 -a 0 -i 71 -k RTR
h -t 2.114114200 -s 3 -d 37 -p tcp -e 1060 -c 2 -a 0 -i 71 -k RTR
r -t 2.114403614 -s 37 -d -1 -p MAC -e 38 -c 2 -a 0 -i 0 -k MAC
+ -t 2.114653200 -s 3 -d -1 -p MAC -e 44 -c 2 -a 0 -i 0 -k MAC 
- -t 2.114653200 -s 3 -d -1 -p MAC -e 44 -c 2 -a 0 -i 0 -k MAC
h -t 2.114653200 -s 3 -d -1 -p MAC -e 44 -c 2 -a 0 -i 0 -k MAC
r -t 2.115005614 -s 37 -d -1 -p MAC -e 44 -c 2 -a 0 -i 0 -k MAC
+ -t 2.115015614 -s 37 -d -1 -p MAC -e 38 -c 2 -a 0 -i 0 -k MAC 
- -t 2.115015614 -s 37 -d -1 -p MAC -e 38 -c 2 -a 0 -i 0 -k MAC
h -t 2.115015614 -s 37 -d -1 -p MAC -e 38 -c 2 -a 0 -i 0 -k MAC
r -t 2.115320029 -s 3 -d -1 -p MAC -e 38 -c 2 -a 0 -i 0 -k MAC
+ -t 2.115330029 -s 3 -d 37 -p tcp -e 1112 -c 2 -a 0 -i 70 -k MAC 
- -t 2.115330029 -s 3 -d 37 -p tcp -e 1112 -c 2 -a 0 -i 70 -k MAC
h -t 2.115330029 -s 3 -d 37 -p tcp -e 1112 -c 2 -a 0 -i 70 -k MAC
r -t 2.124226443 -s 37 -d 37 -p tcp -e 1060 -c 2 -a 0 -i 70 -k MAC
+ -t 2.124236443 -s 37 -d -1 -p MAC -e 38 -c 2 -a 0 -i 0 -k MAC 
- -t 2.124236443 -s 37 -d -1 -p MAC -e 38 -c 2 -a 0 -i 0 -k MAC
h -t 2.124236443 -s 37 -d -1 -p MAC -e 38 -c 2 -a 0 -i 0 -k MAC
r -t 2.124251443 -s 37 -d 37 -p tcp -e 1060 -c 2 -a 0 -i 70 -k AGT
+ -t 2.124251443 -s 37 -d -1 -p ack -e 40 -c 2 -a 0 -i 72 -k AGT 
- -t 2.124251443 -s 37 -d -1 -p ack -e 40 -c 2 -a 0 -i 72 -k AGT
h -t 2.124251443 -s 37 -d -1 -p ack -e 40 -c 2 -a 0 -i 72 -k AGT
+ -t 2.124251443 -s 37 -d 3 -p ack -e 60 -c 2 -a 0 -i 72 -k RTR 
- -t 2.124251443 -s 37 -d 3 -p ack -e 60 -c 2 -a 0 -i 72 -k RTR
h -t 2.124251443 -s 37 -d 3 -p ack -e 60 -c 2 -a 0 -i 72 -k RTR
r -t 2.124540858 -s 3 -d -1 -p MAC -e 38 -c 2 -a 0 -i 0 -k MAC
+ -t 2.124690443 -s 37 -d -1 -p MAC -e 44 -c 2 -a 0 -i 0 -k MAC 
- -t 2.124690443 -s 37 -d -1 -p MAC -e 44 -c 2 -a 0 -i 0 -k MAC
h -t 2.124690443 -s 37 -d -1 -p MAC -e 44 -c 2 -a 0 -i 0 -k MAC
r -t 2.125042858 -s 3 -d -1 -p MAC -e 44 -c 2 -a 0 -i 0 -k MAC
+ -t 2.125052858 -s 3 -d -1 -p MAC -e 38 -c 2 -a 0 -i 0 -k MAC 
- -t 2.125052858 -s 3 -d -1 -p MAC -e 38 -c 2 -a 0 -i 0 -k MAC
h -t 2.125052858 -s 3 -d -1 -p MAC -e 38 -c 2 -a 0 -i 0 -k MAC
r -t 2.125357272 -s 37 -d -1 -p MAC -e 38 -c 2 -a 0 -i 0 -k MAC
+ -t 2.125367272 -s 37 -d 3 -p ack -e 112 -c 2 -a 0 -i 72 -k MAC 
- -t 2.125367272 -s 37 -d 3 -p ack -e 112 -c 2 -a 0 -i 72 -k MAC
h -t 2.125367272 -s 37 -d 3 -p ack -e 112 -c 2 -a 0 -i 72 -k MAC
r -t 2.126263687 -s 3 -d 3 -p ack -e 60 -c 2 -a 0 -i 72 -k MAC
+ -t 2.126273687 -s 3 -d -1 -p MAC -e 38 -c 2 -a 0 -i 0 -k MAC 
- -t 2.126273687 -s 3 -d -1 -p MAC -e 38 -c 2 -a 0 -i 0 -k MAC
h -t 2.126273687 -s 3 -d -1 -p MAC -e 38 -c 2 -a 0 -i 0 -k MAC
r -t 2.126288687 -s 3 -d 3 -p ack -e 60 -c 2 -a 0 -i 72 -k AGT
+ -t 2.126288687 -s 3 -d -1 -p tcp -e 1040 -c 2 -a 0 -i 73 -k AGT 
- -t 2.126288687 -s 3 -d -1 -p tcp -e 1040 -c 2 -a 0 -i 73 -k AGT
h -t 2.126288687 -s 3 -d -1 -p tcp -e 1040 -c 2 -a 0 -i 73 -k AGT
+ -t 2.126288687 -s 3 -d 37 -p tcp -e 1060 -c 2 -a 0 -i 73 -k RTR 
- -t 2.126288687 -s 3 -d 37 -p tcp -e 1060 -c 2 -a 0 -i 73 -k RTR
h -t 2.126288687 -s 3 -d 37 -p tcp -e 1060 -c 2 -a 0 -i 73 -k RTR
+ -t 2.126288687 -s 3 -d -1 -p tcp -e 1040 -c 2 -a 0 -i 74 -k AGT 
- -t 2.126288687 -s 3 -d -1 -p tcp -e 1040 -c 2 -a 0 -i 74 -k AGT
h -t 2.126288687 -s 3 -d -1 -p tcp -e 1040 -c 2 -a 0 -i 74 -k AGT
+ -t 2.126288687 -s 3 -d 37 -p tcp -e 1060 -c 2 -a 0 -i 74 -k RTR 
- -t 2.126288687 -s 3 -d 37 -p tcp -e 1060 -c 2 -a 0 -i 74 -k RTR
h -t 2.126288687 -s 3 -d 37 -p tcp -e 1060 -c 2 -a 0 -i 74 -k RTR
r -t 2.126578101 -s 37 -d -1 -p MAC -e 38 -c 2 -a 0 -i 0 -k MAC
+ -t 2.127127687 -s 3 -d -1 -p MAC -e 44 -c 2 -a 0 -i 0 -k MAC 
- -t 2.127127687 -s 3 -d -1 -p MAC -e 44 -c 2 -a 0 -i 0 -k MAC
h -t 2.127127687 -s 3 -d -1 -p MAC -e 44 -c 2 -a 0 -i 0 -k MAC
r -t 2.127480101 -s 37 -d -1 -p MAC -e 44 -c 2 -a 0 -i 0 -k MAC
+ -t 2.127490101 -s 37 -d -1 -p MAC -e 38 -c 2 -a 0 -i 0 -k MAC 
- -t 2.127490101 -s 37 -d -1 -p MAC -e 38 -c 2 -a 0 -i 0 -k MAC
h -t 2.127490101 -s 37 -d -1 -p MAC -e 38 -c 2 -a 0 -i 0 -k MAC
r -t 2.127794515 -s 3 -d -1 -p MAC -e 38 -c 2 -a 0 -i 0 -k MAC
+ -t 2.127804515 -s 3 -d 37 -p tcp -e 1112 -c 2 -a 0 -i 71 -k MAC 
- -t 2.127804515 -s 3 -d 37 -p tcp -e 1112 -c 2 -a 0 -i 71 -k MAC
h -t 2.127804515 -s 3 -d 37 -p tcp -e 1112 -c 2 -a 0 -i 71 -k MAC
r -t 2.136700930 -s 37 -d 37 -p tcp -e 1060 -c 2 -a 0 -i 71 -k MAC
+ -t 2.136710930 -s 37 -d -1 -p MAC -e 38 -c 2 -a 0 -i 0 -k MAC 
- -t 2.136710930 -s 37 -d -1 -p MAC -e 38 -c 2 -a 0 -i 0 -k MAC
h -t 2.136710930 -s 37 -d -1 -p MAC -e 38 -c 2 -a 0 -i 0 -k MAC
r -t 2.136725930 -s 37 -d 37 -p tcp -e 1060 -c 2 -a 0 -i 71 -k AGT
+ -t 2.136725930 -s 37 -d -1 -p ack -e 40 -c 2 -a 0 -i 75 -k AGT 
- -t 2.136725930 -s 37 -d -1 -p ack -e 40 -c 2 -a 0 -i 75 -k AGT
h -t 2.136725930 -s 37 -d -1 -p ack -e 40 -c 2 -a 0 -i 75 -k AGT
+ -t 2.136725930 -s 37 -d 3 -p ack -e 60 -c 2 -a 0 -i 75 -k RTR 
- -t 2.136725930 -s 37 -d 3 -p ack -e 60 -c 2 -a 0 -i 75 -k RTR
h -t 2.136725930 -s 37 -d 3 -p ack -e 60 -c 2 -a 0 -i 75 -k RTR
r -t 2.137015344 -s 3 -d -1 -p MAC -e 38 -c 2 -a 0 -i 0 -k MAC
+ -t 2.137505344 -s 3 -d -1 -p MAC -e 44 -c 2 -a 0 -i 0 -k MAC 
- -t 2.137505344 -s 3 -d -1 -p MAC -e 44 -c 2 -a 0 -i 0 -k MAC
h -t 2.137505344 -s 3 -d -1 -p MAC -e 44 -c 2 -a 0 -i 0 -k MAC
r -t 2.137857759 -s 37 -d -1 -p MAC -e 44 -c 2 -a 0 -i 0 -k MAC
+ -t 2.137867759 -s 37 -d -1 -p MAC -e 38 -c 2 -a 0 -i 0 -k MAC 
- -t 2.137867759 -s 37 -d -1 -p MAC -e 38 -c 2 -a 0 -i 0 -k MAC
h -t 2.137867759 -s 37 -d -1 -p MAC -e 38 -c 2 -a 0 -i 0 -k MAC
r -t 2.138172173 -s 3 -d -1 -p MAC -e 38 -c 2 -a 0 -i 0 -k MAC
+ -t 2.138182173 -s 3 -d 37 -p tcp -e 1112 -c 2 -a 0 -i 73 -k MAC 
- -t 2.138182173 -s 3 -d 37 -p tcp -e 1112 -c 2 -a 0 -i 73 -k MAC
h -t 2.138182173 -s 3 -d 37 -p tcp -e 1112 -c 2 -a 0 -i 73 -k MAC
r -t 2.147078587 -s 37 -d 37 -p tcp -e 1060 -c 2 -a 0 -i 73 -k MAC
+ -t 2.147088587 -s 37 -d -1 -p MAC -e 38 -c 2 -a 0 -i 0 -k MAC 
- -t 2.147088587 -s 37 -d -1 -p MAC -e 38 -c 2 -a 0 -i 0 -k MAC
h -t 2.147088587 -s 37 -d -1 -p MAC -e 38 -c 2 -a 0 -i 0 -k MAC
r -t 2.147103587 -s 37 -d 37 -p tcp -e 1060 -c 2 -a 0 -i 73 -k AGT
+ -t 2.147103587 -s 37 -d -1 -p ack -e 40 -c 2 -a 0 -i 76 -k AGT 
- -t 2.147103587 -s 37 -d -1 -p ack -e 40 -c 2 -a 0 -i 76 -k AGT
h -t 2.147103587 -s 37 -d -1 -p ack -e 40 -c 2 -a 0 -i 76 -k AGT
+ -t 2.147103587 -s 37 -d 3 -p ack -e 60 -c 2 -a 0 -i 76 -k RTR 
- -t 2.147103587 -s 37 -d 3 -p ack -e 60 -c 2 -a 0 -i 76 -k RTR
h -t 2.147103587 -s 37 -d 3 -p ack -e 60 -c 2 -a 0 -i 76 -k RTR
r -t 2.147393002 -s 3 -d -1 -p MAC -e 38 -c 2 -a 0 -i 0 -k MAC
+ -t 2.147562587 -s 37 -d -1 -p MAC -e 44 -c 2 -a 0 -i 0 -k MAC 
- -t 2.147562587 -s 37 -d -1 -p MAC -e 44 -c 2 -a 0 -i 0 -k MAC
h -t 2.147562587 -s 37 -d -1 -p MAC -e 44 -c 2 -a 0 -i 0 -k MAC
r -t 2.147915002 -s 3 -d -1 -p MAC -e 44 -c 2 -a 0 -i 0 -k MAC
+ -t 2.147925002 -s 3 -d -1 -p MAC -e 38 -c 2 -a 0 -i 0 -k MAC 
- -t 2.147925002 -s 3 -d -1 -p MAC -e 38 -c 2 -a 0 -i 0 -k MAC
h -t 2.147925002 -s 3 -d -1 -p MAC -e 38 -c 2 -a 0 -i 0 -k MAC
r -t 2.148229416 -s 37 -d -1 -p MAC -e 38 -c 2 -a 0 -i 0 -k MAC
+ -t 2.148239416 -s 37 -d 3 -p ack -e 112 -c 2 -a 0 -i 75 -k MAC 
- -t 2.148239416 -s 37 -d 3 -p ack -e 112 -c 2 -a 0 -i 75 -k MAC
h -t 2.148239416 -s 37 -d 3 -p ack -e 112 -c 2 -a 0 -i 75 -k MAC
r -t 2.149135831 -s 3 -d 3 -p ack -e 60 -c 2 -a 0 -i 75 -k MAC
+ -t 2.149145831 -s 3 -d -1 -p MAC -e 38 -c 2 -a 0 -i 0 -k MAC 
- -t 2.149145831 -s 3 -d -1 -p MAC -e 38 -c 2 -a 0 -i 0 -k MAC
h -t 2.149145831 -s 3 -d -1 -p MAC -e 38 -c 2 -a 0 -i 0 -k MAC
r -t 2.149160831 -s 3 -d 3 -p ack -e 60 -c 2 -a 0 -i 75 -k AGT
+ -t 2.149160831 -s 3 -d -1 -p tcp -e 1040 -c 2 -a 0 -i 77 -k AGT 
- -t 2.149160831 -s 3 -d -1 -p tcp -e 1040 -c 2 -a 0 -i 77 -k AGT
h -t 2.149160831 -s 3 -d -1 -p tcp -e 1040 -c 2 -a 0 -i 77 -k AGT
+ -t 2.149160831 -s 3 -d 37 -p tcp -e 1060 -c 2 -a 0 -i 77 -k RTR 
- -t 2.149160831 -s 3 -d 37 -p tcp -e 1060 -c 2 -a 0 -i 77 -k RTR
h -t 2.149160831 -s 3 -d 37 -p tcp -e 1060 -c 2 -a 0 -i 77 -k RTR
+ -t 2.149160831 -s 3 -d -1 -p tcp -e 1040 -c 2 -a 0 -i 78 -k AGT 
- -t 2.149160831 -s 3 -d -1 -p tcp -e 1040 -c 2 -a 0 -i 78 -k AGT
h -t 2.149160831 -s 3 -d -1 -p tcp -e 1040 -c 2 -a 0 -i 78 -k AGT
+ -t 2.149160831 -s 3 -d 37 -p tcp -e 1060 -c 2 -a 0 -i 78 -k RTR 
- -t 2.149160831 -s 3 -d 37 -p tcp -e 1060 -c 2 -a 0 -i 78 -k RTR
h -t 2.149160831 -s 3 -d 37 -p tcp -e 1060 -c 2 -a 0 -i 78 -k RTR
r -t 2.149450245 -s 37 -d -1 -p MAC -e 38 -c 2 -a 0 -i 0 -k MAC
+ -t 2.149659831 -s 3 -d -1 -p MAC -e 44 -c 2 -a 0 -i 0 -k MAC 
- -t 2.149659831 -s 3 -d -1 -p MAC -e 44 -c 2 -a 0 -i 0 -k MAC
h -t 2.149659831 -s 3 -d -1 -p MAC -e 44 -c 2 -a 0 -i 0 -k MAC
n -t 2.1499999999999999 -s 37 -S COLOR -c blue -o magenta -i blue -I magenta
r -t 2.150012245 -s 37 -d -1 -p MAC -e 44 -c 2 -a 0 -i 0 -k MAC
+ -t 2.150022245 -s 37 -d -1 -p MAC -e 38 -c 2 -a 0 -i 0 -k MAC 
- -t 2.150022245 -s 37 -d -1 -p MAC -e 38 -c 2 -a 0 -i 0 -k MAC
h -t 2.150022245 -s 37 -d -1 -p MAC -e 38 -c 2 -a 0 -i 0 -k MAC
r -t 2.150326660 -s 3 -d -1 -p MAC -e 38 -c 2 -a 0 -i 0 -k MAC
+ -t 2.150336660 -s 3 -d 37 -p tcp -e 1112 -c 2 -a 0 -i 74 -k MAC 
- -t 2.150336660 -s 3 -d 37 -p tcp -e 1112 -c 2 -a 0 -i 74 -k MAC
h -t 2.150336660 -s 3 -d 37 -p tcp -e 1112 -c 2 -a 0 -i 74 -k MAC
r -t 2.159233074 -s 37 -d 37 -p tcp -e 1060 -c 2 -a 0 -i 74 -k MAC
+ -t 2.159243074 -s 37 -d -1 -p MAC -e 38 -c 2 -a 0 -i 0 -k MAC 
- -t 2.159243074 -s 37 -d -1 -p MAC -e 38 -c 2 -a 0 -i 0 -k MAC
h -t 2.159243074 -s 37 -d -1 -p MAC -e 38 -c 2 -a 0 -i 0 -k MAC
r -t 2.159258074 -s 37 -d 37 -p tcp -e 1060 -c 2 -a 0 -i 74 -k AGT
+ -t 2.159258074 -s 37 -d -1 -p ack -e 40 -c 2 -a 0 -i 79 -k AGT 
- -t 2.159258074 -s 37 -d -1 -p ack -e 40 -c 2 -a 0 -i 79 -k AGT
h -t 2.159258074 -s 37 -d -1 -p ack -e 40 -c 2 -a 0 -i 79 -k AGT
+ -t 2.159258074 -s 37 -d 3 -p ack -e 60 -c 2 -a 0 -i 79 -k RTR 
- -t 2.159258074 -s 37 -d 3 -p ack -e 60 -c 2 -a 0 -i 79 -k RTR
h -t 2.159258074 -s 37 -d 3 -p ack -e 60 -c 2 -a 0 -i 79 -k RTR
r -t 2.159547488 -s 3 -d -1 -p MAC -e 38 -c 2 -a 0 -i 0 -k MAC
+ -t 2.159897074 -s 37 -d -1 -p MAC -e 44 -c 2 -a 0 -i 0 -k MAC 
- -t 2.159897074 -s 37 -d -1 -p MAC -e 44 -c 2 -a 0 -i 0 -k MAC
h -t 2.159897074 -s 37 -d -1 -p MAC -e 44 -c 2 -a 0 -i 0 -k MAC
r -t 2.160249488 -s 3 -d -1 -p MAC -e 44 -c 2 -a 0 -i 0 -k MAC
+ -t 2.160259488 -s 3 -d -1 -p MAC -e 38 -c 2 -a 0 -i 0 -k MAC 
- -t 2.160259488 -s 3 -d -1 -p MAC -e 38 -c 2 -a 0 -i 0 -k MAC
h -t 2.160259488 -s 3 -d -1 -p MAC -e 38 -c 2 -a 0 -i 0 -k MAC
r -t 2.160563903 -s 37 -d -1 -p MAC -e 38 -c 2 -a 0 -i 0 -k MAC
+ -t 2.160573903 -s 37 -d 3 -p ack -e 112 -c 2 -a 0 -i 76 -k MAC 
- -t 2.160573903 -s 37 -d 3 -p ack -e 112 -c 2 -a 0 -i 76 -k MAC
h -t 2.160573903 -s 37 -d 3 -p ack -e 112 -c 2 -a 0 -i 76 -k MAC
r -t 2.161470317 -s 3 -d 3 -p ack -e 60 -c 2 -a 0 -i 76 -k MAC
+ -t 2.161480317 -s 3 -d -1 -p MAC -e 38 -c 2 -a 0 -i 0 -k MAC 
- -t 2.161480317 -s 3 -d -1 -p MAC -e 38 -c 2 -a 0 -i 0 -k MAC
h -t 2.161480317 -s 3 -d -1 -p MAC -e 38 -c 2 -a 0 -i 0 -k MAC
r -t 2.161495317 -s 3 -d 3 -p ack -e 60 -c 2 -a 0 -i 76 -k AGT
r -t 2.161784732 -s 37 -d -1 -p MAC -e 38 -c 2 -a 0 -i 0 -k MAC
+ -t 2.161914317 -s 3 -d -1 -p MAC -e 44 -c 2 -a 0 -i 0 -k MAC 
- -t 2.161914317 -s 3 -d -1 -p MAC -e 44 -c 2 -a 0 -i 0 -k MAC
h -t 2.161914317 -s 3 -d -1 -p MAC -e 44 -c 2 -a 0 -i 0 -k MAC
r -t 2.162266732 -s 37 -d -1 -p MAC -e 44 -c 2 -a 0 -i 0 -k MAC
+ -t 2.162276732 -s 37 -d -1 -p MAC -e 38 -c 2 -a 0 -i 0 -k MAC 
- -t 2.162276732 -s 37 -d -1 -p MAC -e 38 -c 2 -a 0 -i 0 -k MAC
h -t 2.162276732 -s 37 -d -1 -p MAC -e 38 -c 2 -a 0 -i 0 -k MAC
r -t 2.162581146 -s 3 -d -1 -p MAC -e 38 -c 2 -a 0 -i 0 -k MAC
+ -t 2.162591146 -s 3 -d 37 -p tcp -e 1112 -c 2 -a 0 -i 77 -k MAC 
- -t 2.162591146 -s 3 -d 37 -p tcp -e 1112 -c 2 -a 0 -i 77 -k MAC
h -t 2.162591146 -s 3 -d 37 -p tcp -e 1112 -c 2 -a 0 -i 77 -k MAC
r -t 2.171487561 -s 37 -d 37 -p tcp -e 1060 -c 2 -a 0 -i 77 -k MAC
+ -t 2.171497561 -s 37 -d -1 -p MAC -e 38 -c 2 -a 0 -i 0 -k MAC 
- -t 2.171497561 -s 37 -d -1 -p MAC -e 38 -c 2 -a 0 -i 0 -k MAC
h -t 2.171497561 -s 37 -d -1 -p MAC -e 38 -c 2 -a 0 -i 0 -k MAC
r -t 2.171512561 -s 37 -d 37 -p tcp -e 1060 -c 2 -a 0 -i 77 -k AGT
+ -t 2.171512561 -s 37 -d -1 -p ack -e 40 -c 2 -a 0 -i 80 -k AGT 
- -t 2.171512561 -s 37 -d -1 -p ack -e 40 -c 2 -a 0 -i 80 -k AGT
h -t 2.171512561 -s 37 -d -1 -p ack -e 40 -c 2 -a 0 -i 80 -k AGT
+ -t 2.171512561 -s 37 -d 3 -p ack -e 60 -c 2 -a 0 -i 80 -k RTR 
- -t 2.171512561 -s 37 -d 3 -p ack -e 60 -c 2 -a 0 -i 80 -k RTR
h -t 2.171512561 -s 37 -d 3 -p ack -e 60 -c 2 -a 0 -i 80 -k RTR
r -t 2.171801975 -s 3 -d -1 -p MAC -e 38 -c 2 -a 0 -i 0 -k MAC
+ -t 2.172311561 -s 37 -d -1 -p MAC -e 44 -c 2 -a 0 -i 0 -k MAC 
- -t 2.172311561 -s 37 -d -1 -p MAC -e 44 -c 2 -a 0 -i 0 -k MAC
h -t 2.172311561 -s 37 -d -1 -p MAC -e 44 -c 2 -a 0 -i 0 -k MAC
r -t 2.172663975 -s 3 -d -1 -p MAC -e 44 -c 2 -a 0 -i 0 -k MAC
+ -t 2.172673975 -s 3 -d -1 -p MAC -e 38 -c 2 -a 0 -i 0 -k MAC 
- -t 2.172673975 -s 3 -d -1 -p MAC -e 38 -c 2 -a 0 -i 0 -k MAC
h -t 2.172673975 -s 3 -d -1 -p MAC -e 38 -c 2 -a 0 -i 0 -k MAC
r -t 2.172978389 -s 37 -d -1 -p MAC -e 38 -c 2 -a 0 -i 0 -k MAC
+ -t 2.172988389 -s 37 -d 3 -p ack -e 112 -c 2 -a 0 -i 79 -k MAC 
- -t 2.172988389 -s 37 -d 3 -p ack -e 112 -c 2 -a 0 -i 79 -k MAC
h -t 2.172988389 -s 37 -d 3 -p ack -e 112 -c 2 -a 0 -i 79 -k MAC
r -t 2.173884804 -s 3 -d 3 -p ack -e 60 -c 2 -a 0 -i 79 -k MAC
+ -t 2.173894804 -s 3 -d -1 -p MAC -e 38 -c 2 -a 0 -i 0 -k MAC 
- -t 2.173894804 -s 3 -d -1 -p MAC -e 38 -c 2 -a 0 -i 0 -k MAC
h -t 2.173894804 -s 3 -d -1 -p MAC -e 38 -c 2 -a 0 -i 0 -k MAC
r -t 2.173909804 -s 3 -d 3 -p ack -e 60 -c 2 -a 0 -i 79 -k AGT
r -t 2.174199218 -s 37 -d -1 -p MAC -e 38 -c 2 -a 0 -i 0 -k MAC
+ -t 2.174328804 -s 3 -d -1 -p MAC -e 44 -c 2 -a 0 -i 0 -k MAC 
- -t 2.174328804 -s 3 -d -1 -p MAC -e 44 -c 2 -a 0 -i 0 -k MAC
h -t 2.174328804 -s 3 -d -1 -p MAC -e 44 -c 2 -a 0 -i 0 -k MAC
r -t 2.174681218 -s 37 -d -1 -p MAC -e 44 -c 2 -a 0 -i 0 -k MAC
+ -t 2.174691218 -s 37 -d -1 -p MAC -e 38 -c 2 -a 0 -i 0 -k MAC 
- -t 2.174691218 -s 37 -d -1 -p MAC -e 38 -c 2 -a 0 -i 0 -k MAC
h -t 2.174691218 -s 37 -d -1 -p MAC -e 38 -c 2 -a 0 -i 0 -k MAC
r -t 2.174995633 -s 3 -d -1 -p MAC -e 38 -c 2 -a 0 -i 0 -k MAC
+ -t 2.175005633 -s 3 -d 37 -p tcp -e 1112 -c 2 -a 0 -i 78 -k MAC 
- -t 2.175005633 -s 3 -d 37 -p tcp -e 1112 -c 2 -a 0 -i 78 -k MAC
h -t 2.175005633 -s 3 -d 37 -p tcp -e 1112 -c 2 -a 0 -i 78 -k MAC
r -t 2.183902047 -s 37 -d 37 -p tcp -e 1060 -c 2 -a 0 -i 78 -k MAC
+ -t 2.183912047 -s 37 -d -1 -p MAC -e 38 -c 2 -a 0 -i 0 -k MAC 
- -t 2.183912047 -s 37 -d -1 -p MAC -e 38 -c 2 -a 0 -i 0 -k MAC
h -t 2.183912047 -s 37 -d -1 -p MAC -e 38 -c 2 -a 0 -i 0 -k MAC
r -t 2.183927047 -s 37 -d 37 -p tcp -e 1060 -c 2 -a 0 -i 78 -k AGT
+ -t 2.183927047 -s 37 -d -1 -p ack -e 40 -c 2 -a 0 -i 81 -k AGT 
- -t 2.183927047 -s 37 -d -1 -p ack -e 40 -c 2 -a 0 -i 81 -k AGT
h -t 2.183927047 -s 37 -d -1 -p ack -e 40 -c 2 -a 0 -i 81 -k AGT
+ -t 2.183927047 -s 37 -d 3 -p ack -e 60 -c 2 -a 0 -i 81 -k RTR 
- -t 2.183927047 -s 37 -d 3 -p ack -e 60 -c 2 -a 0 -i 81 -k RTR
h -t 2.183927047 -s 37 -d 3 -p ack -e 60 -c 2 -a 0 -i 81 -k RTR
r -t 2.184216461 -s 3 -d -1 -p MAC -e 38 -c 2 -a 0 -i 0 -k MAC
+ -t 2.184746047 -s 37 -d -1 -p MAC -e 44 -c 2 -a 0 -i 0 -k MAC 
- -t 2.184746047 -s 37 -d -1 -p MAC -e 44 -c 2 -a 0 -i 0 -k MAC
h -t 2.184746047 -s 37 -d -1 -p MAC -e 44 -c 2 -a 0 -i 0 -k MAC
r -t 2.185098461 -s 3 -d -1 -p MAC -e 44 -c 2 -a 0 -i 0 -k MAC
+ -t 2.185108461 -s 3 -d -1 -p MAC -e 38 -c 2 -a 0 -i 0 -k MAC 
- -t 2.185108461 -s 3 -d -1 -p MAC -e 38 -c 2 -a 0 -i 0 -k MAC
h -t 2.185108461 -s 3 -d -1 -p MAC -e 38 -c 2 -a 0 -i 0 -k MAC
r -t 2.185412876 -s 37 -d -1 -p MAC -e 38 -c 2 -a 0 -i 0 -k MAC
+ -t 2.185422876 -s 37 -d 3 -p ack -e 112 -c 2 -a 0 -i 80 -k MAC 
- -t 2.185422876 -s 37 -d 3 -p ack -e 112 -c 2 -a 0 -i 80 -k MAC
h -t 2.185422876 -s 37 -d 3 -p ack -e 112 -c 2 -a 0 -i 80 -k MAC
r -t 2.186319290 -s 3 -d 3 -p ack -e 60 -c 2 -a 0 -i 80 -k MAC
+ -t 2.186329290 -s 3 -d -1 -p MAC -e 38 -c 2 -a 0 -i 0 -k MAC 
- -t 2.186329290 -s 3 -d -1 -p MAC -e 38 -c 2 -a 0 -i 0 -k MAC
h -t 2.186329290 -s 3 -d -1 -p MAC -e 38 -c 2 -a 0 -i 0 -k MAC
r -t 2.186344290 -s 3 -d 3 -p ack -e 60 -c 2 -a 0 -i 80 -k AGT
r -t 2.186633705 -s 37 -d -1 -p MAC -e 38 -c 2 -a 0 -i 0 -k MAC
+ -t 2.186903705 -s 37 -d -1 -p MAC -e 44 -c 2 -a 0 -i 0 -k MAC 
- -t 2.186903705 -s 37 -d -1 -p MAC -e 44 -c 2 -a 0 -i 0 -k MAC
h -t 2.186903705 -s 37 -d -1 -p MAC -e 44 -c 2 -a 0 -i 0 -k MAC
r -t 2.187256119 -s 3 -d -1 -p MAC -e 44 -c 2 -a 0 -i 0 -k MAC
+ -t 2.187266119 -s 3 -d -1 -p MAC -e 38 -c 2 -a 0 -i 0 -k MAC 
- -t 2.187266119 -s 3 -d -1 -p MAC -e 38 -c 2 -a 0 -i 0 -k MAC
h -t 2.187266119 -s 3 -d -1 -p MAC -e 38 -c 2 -a 0 -i 0 -k MAC
r -t 2.187570534 -s 37 -d -1 -p MAC -e 38 -c 2 -a 0 -i 0 -k MAC
+ -t 2.187580534 -s 37 -d 3 -p ack -e 112 -c 2 -a 0 -i 81 -k MAC 
- -t 2.187580534 -s 37 -d 3 -p ack -e 112 -c 2 -a 0 -i 81 -k MAC
h -t 2.187580534 -s 37 -d 3 -p ack -e 112 -c 2 -a 0 -i 81 -k MAC
r -t 2.188476948 -s 3 -d 3 -p ack -e 60 -c 2 -a 0 -i 81 -k MAC
+ -t 2.188486948 -s 3 -d -1 -p MAC -e 38 -c 2 -a 0 -i 0 -k MAC 
- -t 2.188486948 -s 3 -d -1 -p MAC -e 38 -c 2 -a 0 -i 0 -k MAC
h -t 2.188486948 -s 3 -d -1 -p MAC -e 38 -c 2 -a 0 -i 0 -k MAC
r -t 2.188501948 -s 3 -d 3 -p ack -e 60 -c 2 -a 0 -i 81 -k AGT
r -t 2.188791362 -s 37 -d -1 -p MAC -e 38 -c 2 -a 0 -i 0 -k MAC
+ -t 2.200000000 -s 37 -d -1 -p tcp -e 40 -c 2 -a 0 -i 82 -k AGT 
- -t 2.200000000 -s 37 -d -1 -p tcp -e 40 -c 2 -a 0 -i 82 -k AGT
h -t 2.200000000 -s 37 -d -1 -p tcp -e 40 -c 2 -a 0 -i 82 -k AGT
+ -t 2.200000000 -s 37 -d 19 -p tcp -e 60 -c 2 -a 0 -i 82 -k RTR 
- -t 2.200000000 -s 37 -d 19 -p tcp -e 60 -c 2 -a 0 -i 82 -k RTR
h -t 2.200000000 -s 37 -d 19 -p tcp -e 60 -c 2 -a 0 -i 82 -k RTR
+ -t 2.200055000 -s 37 -d -1 -p ARP -e 80 -c 2 -a 0 -i 0 -k MAC 
- -t 2.200055000 -s 37 -d -1 -p ARP -e 80 -c 2 -a 0 -i 0 -k MAC
h -t 2.200055000 -s 37 -d -1 -p ARP -e 80 -c 2 -a 0 -i 0 -k MAC
r -t 2.200695377 -s 19 -d -1 -p ARP -e 28 -c 2 -a 0 -i 0 -k MAC
r -t 2.200695400 -s 29 -d -1 -p ARP -e 28 -c 2 -a 0 -i 0 -k MAC
r -t 2.200695414 -s 3 -d -1 -p ARP -e 28 -c 2 -a 0 -i 0 -k MAC
r -t 2.200695479 -s 14 -d -1 -p ARP -e 28 -c 2 -a 0 -i 0 -k MAC
r -t 2.200695481 -s 17 -d -1 -p ARP -e 28 -c 2 -a 0 -i 0 -k MAC
r -t 2.200695661 -s 20 -d -1 -p ARP -e 28 -c 2 -a 0 -i 0 -k MAC
r -t 2.200695689 -s 12 -d -1 -p ARP -e 28 -c 2 -a 0 -i 0 -k MAC
r -t 2.200695734 -s 48 -d -1 -p ARP -e 28 -c 2 -a 0 -i 0 -k MAC
r -t 2.200695763 -s 11 -d -1 -p ARP -e 28 -c 2 -a 0 -i 0 -k MAC
r -t 2.200695796 -s 26 -d -1 -p ARP -e 28 -c 2 -a 0 -i 0 -k MAC
r -t 2.200695812 -s 27 -d -1 -p ARP -e 28 -c 2 -a 0 -i 0 -k MAC
r -t 2.200695820 -s 15 -d -1 -p ARP -e 28 -c 2 -a 0 -i 0 -k MAC
r -t 2.200695821 -s 0 -d -1 -p ARP -e 28 -c 2 -a 0 -i 0 -k MAC
+ -t 2.200750377 -s 19 -d -1 -p MAC -e 44 -c 2 -a 0 -i 0 -k MAC 
- -t 2.200750377 -s 19 -d -1 -p MAC -e 44 -c 2 -a 0 -i 0 -k MAC
h -t 2.200750377 -s 19 -d -1 -p MAC -e 44 -c 2 -a 0 -i 0 -k MAC
r -t 2.201102755 -s 37 -d -1 -p MAC -e 44 -c 2 -a 0 -i 0 -k MAC
+ -t 2.201112755 -s 37 -d -1 -p MAC -e 38 -c 2 -a 0 -i 0 -k MAC 
- -t 2.201112755 -s 37 -d -1 -p MAC -e 38 -c 2 -a 0 -i 0 -k MAC
h -t 2.201112755 -s 37 -d -1 -p MAC -e 38 -c 2 -a 0 -i 0 -k MAC
r -t 2.201417132 -s 19 -d -1 -p MAC -e 38 -c 2 -a 0 -i 0 -k MAC
+ -t 2.201427132 -s 19 -d -1 -p ARP -e 80 -c 2 -a 0 -i 0 -k MAC 
- -t 2.201427132 -s 19 -d -1 -p ARP -e 80 -c 2 -a 0 -i 0 -k MAC
h -t 2.201427132 -s 19 -d -1 -p ARP -e 80 -c 2 -a 0 -i 0 -k MAC
r -t 2.202067510 -s 37 -d -1 -p ARP -e 28 -c 2 -a 0 -i 0 -k MAC
+ -t 2.202077510 -s 37 -d -1 -p MAC -e 38 -c 2 -a 0 -i 0 -k MAC 
- -t 2.202077510 -s 37 -d -1 -p MAC -e 38 -c 2 -a 0 -i 0 -k MAC
h -t 2.202077510 -s 37 -d -1 -p MAC -e 38 -c 2 -a 0 -i 0 -k MAC
r -t 2.202381887 -s 19 -d -1 -p MAC -e 38 -c 2 -a 0 -i 0 -k MAC
+ -t 2.202831510 -s 37 -d -1 -p MAC -e 44 -c 2 -a 0 -i 0 -k MAC 
- -t 2.202831510 -s 37 -d -1 -p MAC -e 44 -c 2 -a 0 -i 0 -k MAC
h -t 2.202831510 -s 37 -d -1 -p MAC -e 44 -c 2 -a 0 -i 0 -k MAC
r -t 2.203183887 -s 19 -d -1 -p MAC -e 44 -c 2 -a 0 -i 0 -k MAC
+ -t 2.203193887 -s 19 -d -1 -p MAC -e 38 -c 2 -a 0 -i 0 -k MAC 
- -t 2.203193887 -s 19 -d -1 -p MAC -e 38 -c 2 -a 0 -i 0 -k MAC
h -t 2.203193887 -s 19 -d -1 -p MAC -e 38 -c 2 -a 0 -i 0 -k MAC
r -t 2.203498265 -s 37 -d -1 -p MAC -e 38 -c 2 -a 0 -i 0 -k MAC
+ -t 2.203508265 -s 37 -d 19 -p tcp -e 112 -c 2 -a 0 -i 82 -k MAC 
- -t 2.203508265 -s 37 -d 19 -p tcp -e 112 -c 2 -a 0 -i 82 -k MAC
h -t 2.203508265 -s 37 -d 19 -p tcp -e 112 -c 2 -a 0 -i 82 -k MAC
r -t 2.204404642 -s 19 -d 19 -p tcp -e 60 -c 2 -a 0 -i 82 -k MAC
+ -t 2.204414642 -s 19 -d -1 -p MAC -e 38 -c 2 -a 0 -i 0 -k MAC 
- -t 2.204414642 -s 19 -d -1 -p MAC -e 38 -c 2 -a 0 -i 0 -k MAC
h -t 2.204414642 -s 19 -d -1 -p MAC -e 38 -c 2 -a 0 -i 0 -k MAC
r -t 2.204429642 -s 19 -d 19 -p tcp -e 60 -c 2 -a 0 -i 82 -k AGT
+ -t 2.204429642 -s 19 -d -1 -p ack -e 40 -c 2 -a 0 -i 83 -k AGT 
- -t 2.204429642 -s 19 -d -1 -p ack -e 40 -c 2 -a 0 -i 83 -k AGT
h -t 2.204429642 -s 19 -d -1 -p ack -e 40 -c 2 -a 0 -i 83 -k AGT
+ -t 2.204429642 -s 19 -d 37 -p ack -e 60 -c 2 -a 0 -i 83 -k RTR 
- -t 2.204429642 -s 19 -d 37 -p ack -e 60 -c 2 -a 0 -i 83 -k RTR
h -t 2.204429642 -s 19 -d 37 -p ack -e 60 -c 2 -a 0 -i 83 -k RTR
r -t 2.204719019 -s 37 -d -1 -p MAC -e 38 -c 2 -a 0 -i 0 -k MAC
+ -t 2.204768642 -s 19 -d -1 -p MAC -e 44 -c 2 -a 0 -i 0 -k MAC 
- -t 2.204768642 -s 19 -d -1 -p MAC -e 44 -c 2 -a 0 -i 0 -k MAC
h -t 2.204768642 -s 19 -d -1 -p MAC -e 44 -c 2 -a 0 -i 0 -k MAC
r -t 2.205121019 -s 37 -d -1 -p MAC -e 44 -c 2 -a 0 -i 0 -k MAC
+ -t 2.205131019 -s 37 -d -1 -p MAC -e 38 -c 2 -a 0 -i 0 -k MAC 
- -t 2.205131019 -s 37 -d -1 -p MAC -e 38 -c 2 -a 0 -i 0 -k MAC
h -t 2.205131019 -s 37 -d -1 -p MAC -e 38 -c 2 -a 0 -i 0 -k MAC
r -t 2.205435397 -s 19 -d -1 -p MAC -e 38 -c 2 -a 0 -i 0 -k MAC
+ -t 2.205445397 -s 19 -d 37 -p ack -e 112 -c 2 -a 0 -i 83 -k MAC 
- -t 2.205445397 -s 19 -d 37 -p ack -e 112 -c 2 -a 0 -i 83 -k MAC
h -t 2.205445397 -s 19 -d 37 -p ack -e 112 -c 2 -a 0 -i 83 -k MAC
r -t 2.206341774 -s 37 -d 37 -p ack -e 60 -c 2 -a 0 -i 83 -k MAC
+ -t 2.206351774 -s 37 -d -1 -p MAC -e 38 -c 2 -a 0 -i 0 -k MAC 
- -t 2.206351774 -s 37 -d -1 -p MAC -e 38 -c 2 -a 0 -i 0 -k MAC
h -t 2.206351774 -s 37 -d -1 -p MAC -e 38 -c 2 -a 0 -i 0 -k MAC
r -t 2.206366774 -s 37 -d 37 -p ack -e 60 -c 2 -a 0 -i 83 -k AGT
+ -t 2.206366774 -s 37 -d -1 -p tcp -e 1040 -c 2 -a 0 -i 84 -k AGT 
- -t 2.206366774 -s 37 -d -1 -p tcp -e 1040 -c 2 -a 0 -i 84 -k AGT
h -t 2.206366774 -s 37 -d -1 -p tcp -e 1040 -c 2 -a 0 -i 84 -k AGT
+ -t 2.206366774 -s 37 -d 19 -p tcp -e 1060 -c 2 -a 0 -i 84 -k RTR 
- -t 2.206366774 -s 37 -d 19 -p tcp -e 1060 -c 2 -a 0 -i 84 -k RTR
h -t 2.206366774 -s 37 -d 19 -p tcp -e 1060 -c 2 -a 0 -i 84 -k RTR
+ -t 2.206366774 -s 37 -d -1 -p tcp -e 1040 -c 2 -a 0 -i 85 -k AGT 
- -t 2.206366774 -s 37 -d -1 -p tcp -e 1040 -c 2 -a 0 -i 85 -k AGT
h -t 2.206366774 -s 37 -d -1 -p tcp -e 1040 -c 2 -a 0 -i 85 -k AGT
+ -t 2.206366774 -s 37 -d 19 -p tcp -e 1060 -c 2 -a 0 -i 85 -k RTR 
- -t 2.206366774 -s 37 -d 19 -p tcp -e 1060 -c 2 -a 0 -i 85 -k RTR
h -t 2.206366774 -s 37 -d 19 -p tcp -e 1060 -c 2 -a 0 -i 85 -k RTR
r -t 2.206656152 -s 19 -d -1 -p MAC -e 38 -c 2 -a 0 -i 0 -k MAC
+ -t 2.207185774 -s 37 -d -1 -p MAC -e 44 -c 2 -a 0 -i 0 -k MAC 
- -t 2.207185774 -s 37 -d -1 -p MAC -e 44 -c 2 -a 0 -i 0 -k MAC
h -t 2.207185774 -s 37 -d -1 -p MAC -e 44 -c 2 -a 0 -i 0 -k MAC
r -t 2.207538152 -s 19 -d -1 -p MAC -e 44 -c 2 -a 0 -i 0 -k MAC
+ -t 2.207548152 -s 19 -d -1 -p MAC -e 38 -c 2 -a 0 -i 0 -k MAC 
- -t 2.207548152 -s 19 -d -1 -p MAC -e 38 -c 2 -a 0 -i 0 -k MAC
h -t 2.207548152 -s 19 -d -1 -p MAC -e 38 -c 2 -a 0 -i 0 -k MAC
r -t 2.207852529 -s 37 -d -1 -p MAC -e 38 -c 2 -a 0 -i 0 -k MAC
+ -t 2.207862529 -s 37 -d 19 -p tcp -e 1112 -c 2 -a 0 -i 84 -k MAC 
- -t 2.207862529 -s 37 -d 19 -p tcp -e 1112 -c 2 -a 0 -i 84 -k MAC
h -t 2.207862529 -s 37 -d 19 -p tcp -e 1112 -c 2 -a 0 -i 84 -k MAC
r -t 2.216758906 -s 19 -d 19 -p tcp -e 1060 -c 2 -a 0 -i 84 -k MAC
+ -t 2.216768906 -s 19 -d -1 -p MAC -e 38 -c 2 -a 0 -i 0 -k MAC 
- -t 2.216768906 -s 19 -d -1 -p MAC -e 38 -c 2 -a 0 -i 0 -k MAC
h -t 2.216768906 -s 19 -d -1 -p MAC -e 38 -c 2 -a 0 -i 0 -k MAC
r -t 2.216783906 -s 19 -d 19 -p tcp -e 1060 -c 2 -a 0 -i 84 -k AGT
+ -t 2.216783906 -s 19 -d -1 -p ack -e 40 -c 2 -a 0 -i 86 -k AGT 
- -t 2.216783906 -s 19 -d -1 -p ack -e 40 -c 2 -a 0 -i 86 -k AGT
h -t 2.216783906 -s 19 -d -1 -p ack -e 40 -c 2 -a 0 -i 86 -k AGT
+ -t 2.216783906 -s 19 -d 37 -p ack -e 60 -c 2 -a 0 -i 86 -k RTR 
- -t 2.216783906 -s 19 -d 37 -p ack -e 60 -c 2 -a 0 -i 86 -k RTR
h -t 2.216783906 -s 19 -d 37 -p ack -e 60 -c 2 -a 0 -i 86 -k RTR
r -t 2.217073284 -s 37 -d -1 -p MAC -e 38 -c 2 -a 0 -i 0 -k MAC
+ -t 2.217143284 -s 37 -d -1 -p MAC -e 44 -c 2 -a 0 -i 0 -k MAC 
- -t 2.217143284 -s 37 -d -1 -p MAC -e 44 -c 2 -a 0 -i 0 -k MAC
h -t 2.217143284 -s 37 -d -1 -p MAC -e 44 -c 2 -a 0 -i 0 -k MAC
r -t 2.217495661 -s 19 -d -1 -p MAC -e 44 -c 2 -a 0 -i 0 -k MAC
+ -t 2.217505661 -s 19 -d -1 -p MAC -e 38 -c 2 -a 0 -i 0 -k MAC 
- -t 2.217505661 -s 19 -d -1 -p MAC -e 38 -c 2 -a 0 -i 0 -k MAC
h -t 2.217505661 -s 19 -d -1 -p MAC -e 38 -c 2 -a 0 -i 0 -k MAC
r -t 2.217810039 -s 37 -d -1 -p MAC -e 38 -c 2 -a 0 -i 0 -k MAC
+ -t 2.217820039 -s 37 -d 19 -p tcp -e 1112 -c 2 -a 0 -i 85 -k MAC 
- -t 2.217820039 -s 37 -d 19 -p tcp -e 1112 -c 2 -a 0 -i 85 -k MAC
h -t 2.217820039 -s 37 -d 19 -p tcp -e 1112 -c 2 -a 0 -i 85 -k MAC
r -t 2.226716416 -s 19 -d 19 -p tcp -e 1060 -c 2 -a 0 -i 85 -k MAC
+ -t 2.226726416 -s 19 -d -1 -p MAC -e 38 -c 2 -a 0 -i 0 -k MAC 
- -t 2.226726416 -s 19 -d -1 -p MAC -e 38 -c 2 -a 0 -i 0 -k MAC
h -t 2.226726416 -s 19 -d -1 -p MAC -e 38 -c 2 -a 0 -i 0 -k MAC
r -t 2.226741416 -s 19 -d 19 -p tcp -e 1060 -c 2 -a 0 -i 85 -k AGT
+ -t 2.226741416 -s 19 -d -1 -p ack -e 40 -c 2 -a 0 -i 87 -k AGT 
- -t 2.226741416 -s 19 -d -1 -p ack -e 40 -c 2 -a 0 -i 87 -k AGT
h -t 2.226741416 -s 19 -d -1 -p ack -e 40 -c 2 -a 0 -i 87 -k AGT
+ -t 2.226741416 -s 19 -d 37 -p ack -e 60 -c 2 -a 0 -i 87 -k RTR 
- -t 2.226741416 -s 19 -d 37 -p ack -e 60 -c 2 -a 0 -i 87 -k RTR
h -t 2.226741416 -s 19 -d 37 -p ack -e 60 -c 2 -a 0 -i 87 -k RTR
r -t 2.227030794 -s 37 -d -1 -p MAC -e 38 -c 2 -a 0 -i 0 -k MAC
+ -t 2.227180416 -s 19 -d -1 -p MAC -e 44 -c 2 -a 0 -i 0 -k MAC 
- -t 2.227180416 -s 19 -d -1 -p MAC -e 44 -c 2 -a 0 -i 0 -k MAC
h -t 2.227180416 -s 19 -d -1 -p MAC -e 44 -c 2 -a 0 -i 0 -k MAC
r -t 2.227532794 -s 37 -d -1 -p MAC -e 44 -c 2 -a 0 -i 0 -k MAC
+ -t 2.227542794 -s 37 -d -1 -p MAC -e 38 -c 2 -a 0 -i 0 -k MAC 
- -t 2.227542794 -s 37 -d -1 -p MAC -e 38 -c 2 -a 0 -i 0 -k MAC
h -t 2.227542794 -s 37 -d -1 -p MAC -e 38 -c 2 -a 0 -i 0 -k MAC
r -t 2.227847171 -s 19 -d -1 -p MAC -e 38 -c 2 -a 0 -i 0 -k MAC
+ -t 2.227857171 -s 19 -d 37 -p ack -e 112 -c 2 -a 0 -i 86 -k MAC 
- -t 2.227857171 -s 19 -d 37 -p ack -e 112 -c 2 -a 0 -i 86 -k MAC
h -t 2.227857171 -s 19 -d 37 -p ack -e 112 -c 2 -a 0 -i 86 -k MAC
r -t 2.228753548 -s 37 -d 37 -p ack -e 60 -c 2 -a 0 -i 86 -k MAC
+ -t 2.228763548 -s 37 -d -1 -p MAC -e 38 -c 2 -a 0 -i 0 -k MAC 
- -t 2.228763548 -s 37 -d -1 -p MAC -e 38 -c 2 -a 0 -i 0 -k MAC
h -t 2.228763548 -s 37 -d -1 -p MAC -e 38 -c 2 -a 0 -i 0 -k MAC
r -t 2.228778548 -s 37 -d 37 -p ack -e 60 -c 2 -a 0 -i 86 -k AGT
+ -t 2.228778548 -s 37 -d -1 -p tcp -e 1040 -c 2 -a 0 -i 88 -k AGT 
- -t 2.228778548 -s 37 -d -1 -p tcp -e 1040 -c 2 -a 0 -i 88 -k AGT
h -t 2.228778548 -s 37 -d -1 -p tcp -e 1040 -c 2 -a 0 -i 88 -k AGT
+ -t 2.228778548 -s 37 -d 19 -p tcp -e 1060 -c 2 -a 0 -i 88 -k RTR 
- -t 2.228778548 -s 37 -d 19 -p tcp -e 1060 -c 2 -a 0 -i 88 -k RTR
h -t 2.228778548 -s 37 -d 19 -p tcp -e 1060 -c 2 -a 0 -i 88 -k RTR
+ -t 2.228778548 -s 37 -d -1 -p tcp -e 1040 -c 2 -a 0 -i 89 -k AGT 
- -t 2.228778548 -s 37 -d -1 -p tcp -e 1040 -c 2 -a 0 -i 89 -k AGT
h -t 2.228778548 -s 37 -d -1 -p tcp -e 1040 -c 2 -a 0 -i 89 -k AGT
+ -t 2.228778548 -s 37 -d 19 -p tcp -e 1060 -c 2 -a 0 -i 89 -k RTR 
- -t 2.228778548 -s 37 -d 19 -p tcp -e 1060 -c 2 -a 0 -i 89 -k RTR
h -t 2.228778548 -s 37 -d 19 -p tcp -e 1060 -c 2 -a 0 -i 89 -k RTR
r -t 2.229067926 -s 19 -d -1 -p MAC -e 38 -c 2 -a 0 -i 0 -k MAC
+ -t 2.229157548 -s 37 -d -1 -p MAC -e 44 -c 2 -a 0 -i 0 -k MAC 
- -t 2.229157548 -s 37 -d -1 -p MAC -e 44 -c 2 -a 0 -i 0 -k MAC
h -t 2.229157548 -s 37 -d -1 -p MAC -e 44 -c 2 -a 0 -i 0 -k MAC
r -t 2.229509926 -s 19 -d -1 -p MAC -e 44 -c 2 -a 0 -i 0 -k MAC
+ -t 2.229519926 -s 19 -d -1 -p MAC -e 38 -c 2 -a 0 -i 0 -k MAC 
- -t 2.229519926 -s 19 -d -1 -p MAC -e 38 -c 2 -a 0 -i 0 -k MAC
h -t 2.229519926 -s 19 -d -1 -p MAC -e 38 -c 2 -a 0 -i 0 -k MAC
r -t 2.229824303 -s 37 -d -1 -p MAC -e 38 -c 2 -a 0 -i 0 -k MAC
+ -t 2.229834303 -s 37 -d 19 -p tcp -e 1112 -c 2 -a 0 -i 88 -k MAC 
- -t 2.229834303 -s 37 -d 19 -p tcp -e 1112 -c 2 -a 0 -i 88 -k MAC
h -t 2.229834303 -s 37 -d 19 -p tcp -e 1112 -c 2 -a 0 -i 88 -k MAC
r -t 2.238730681 -s 19 -d 19 -p tcp -e 1060 -c 2 -a 0 -i 88 -k MAC
+ -t 2.238740681 -s 19 -d -1 -p MAC -e 38 -c 2 -a 0 -i 0 -k MAC 
- -t 2.238740681 -s 19 -d -1 -p MAC -e 38 -c 2 -a 0 -i 0 -k MAC
h -t 2.238740681 -s 19 -d -1 -p MAC -e 38 -c 2 -a 0 -i 0 -k MAC
r -t 2.238755681 -s 19 -d 19 -p tcp -e 1060 -c 2 -a 0 -i 88 -k AGT
+ -t 2.238755681 -s 19 -d -1 -p ack -e 40 -c 2 -a 0 -i 90 -k AGT 
- -t 2.238755681 -s 19 -d -1 -p ack -e 40 -c 2 -a 0 -i 90 -k AGT
h -t 2.238755681 -s 19 -d -1 -p ack -e 40 -c 2 -a 0 -i 90 -k AGT
+ -t 2.238755681 -s 19 -d 37 -p ack -e 60 -c 2 -a 0 -i 90 -k RTR 
- -t 2.238755681 -s 19 -d 37 -p ack -e 60 -c 2 -a 0 -i 90 -k RTR
h -t 2.238755681 -s 19 -d 37 -p ack -e 60 -c 2 -a 0 -i 90 -k RTR
r -t 2.239045058 -s 37 -d -1 -p MAC -e 38 -c 2 -a 0 -i 0 -k MAC
+ -t 2.239174681 -s 19 -d -1 -p MAC -e 44 -c 2 -a 0 -i 0 -k MAC 
- -t 2.239174681 -s 19 -d -1 -p MAC -e 44 -c 2 -a 0 -i 0 -k MAC
h -t 2.239174681 -s 19 -d -1 -p MAC -e 44 -c 2 -a 0 -i 0 -k MAC
r -t 2.239527058 -s 37 -d -1 -p MAC -e 44 -c 2 -a 0 -i 0 -k MAC
+ -t 2.239537058 -s 37 -d -1 -p MAC -e 38 -c 2 -a 0 -i 0 -k MAC 
- -t 2.239537058 -s 37 -d -1 -p MAC -e 38 -c 2 -a 0 -i 0 -k MAC
h -t 2.239537058 -s 37 -d -1 -p MAC -e 38 -c 2 -a 0 -i 0 -k MAC
r -t 2.239841435 -s 19 -d -1 -p MAC -e 38 -c 2 -a 0 -i 0 -k MAC
+ -t 2.239851435 -s 19 -d 37 -p ack -e 112 -c 2 -a 0 -i 87 -k MAC 
- -t 2.239851435 -s 19 -d 37 -p ack -e 112 -c 2 -a 0 -i 87 -k MAC
h -t 2.239851435 -s 19 -d 37 -p ack -e 112 -c 2 -a 0 -i 87 -k MAC
r -t 2.240747813 -s 37 -d 37 -p ack -e 60 -c 2 -a 0 -i 87 -k MAC
+ -t 2.240757813 -s 37 -d -1 -p MAC -e 38 -c 2 -a 0 -i 0 -k MAC 
- -t 2.240757813 -s 37 -d -1 -p MAC -e 38 -c 2 -a 0 -i 0 -k MAC
h -t 2.240757813 -s 37 -d -1 -p MAC -e 38 -c 2 -a 0 -i 0 -k MAC
r -t 2.240772813 -s 37 -d 37 -p ack -e 60 -c 2 -a 0 -i 87 -k AGT
+ -t 2.240772813 -s 37 -d -1 -p tcp -e 1040 -c 2 -a 0 -i 91 -k AGT 
- -t 2.240772813 -s 37 -d -1 -p tcp -e 1040 -c 2 -a 0 -i 91 -k AGT
h -t 2.240772813 -s 37 -d -1 -p tcp -e 1040 -c 2 -a 0 -i 91 -k AGT
+ -t 2.240772813 -s 37 -d 19 -p tcp -e 1060 -c 2 -a 0 -i 91 -k RTR 
- -t 2.240772813 -s 37 -d 19 -p tcp -e 1060 -c 2 -a 0 -i 91 -k RTR
h -t 2.240772813 -s 37 -d 19 -p tcp -e 1060 -c 2 -a 0 -i 91 -k RTR
+ -t 2.240772813 -s 37 -d -1 -p tcp -e 1040 -c 2 -a 0 -i 92 -k AGT 
- -t 2.240772813 -s 37 -d -1 -p tcp -e 1040 -c 2 -a 0 -i 92 -k AGT
h -t 2.240772813 -s 37 -d -1 -p tcp -e 1040 -c 2 -a 0 -i 92 -k AGT
+ -t 2.240772813 -s 37 -d 19 -p tcp -e 1060 -c 2 -a 0 -i 92 -k RTR 
- -t 2.240772813 -s 37 -d 19 -p tcp -e 1060 -c 2 -a 0 -i 92 -k RTR
h -t 2.240772813 -s 37 -d 19 -p tcp -e 1060 -c 2 -a 0 -i 92 -k RTR
r -t 2.241062190 -s 19 -d -1 -p MAC -e 38 -c 2 -a 0 -i 0 -k MAC
+ -t 2.241252190 -s 19 -d -1 -p MAC -e 44 -c 2 -a 0 -i 0 -k MAC 
- -t 2.241252190 -s 19 -d -1 -p MAC -e 44 -c 2 -a 0 -i 0 -k MAC
h -t 2.241252190 -s 19 -d -1 -p MAC -e 44 -c 2 -a 0 -i 0 -k MAC
r -t 2.241604568 -s 37 -d -1 -p MAC -e 44 -c 2 -a 0 -i 0 -k MAC
+ -t 2.241614568 -s 37 -d -1 -p MAC -e 38 -c 2 -a 0 -i 0 -k MAC 
- -t 2.241614568 -s 37 -d -1 -p MAC -e 38 -c 2 -a 0 -i 0 -k MAC
h -t 2.241614568 -s 37 -d -1 -p MAC -e 38 -c 2 -a 0 -i 0 -k MAC
r -t 2.241918945 -s 19 -d -1 -p MAC -e 38 -c 2 -a 0 -i 0 -k MAC
+ -t 2.241928945 -s 19 -d 37 -p ack -e 112 -c 2 -a 0 -i 90 -k MAC 
- -t 2.241928945 -s 19 -d 37 -p ack -e 112 -c 2 -a 0 -i 90 -k MAC
h -t 2.241928945 -s 19 -d 37 -p ack -e 112 -c 2 -a 0 -i 90 -k MAC
r -t 2.242825323 -s 37 -d 37 -p ack -e 60 -c 2 -a 0 -i 90 -k MAC
+ -t 2.242835323 -s 37 -d -1 -p MAC -e 38 -c 2 -a 0 -i 0 -k MAC 
- -t 2.242835323 -s 37 -d -1 -p MAC -e 38 -c 2 -a 0 -i 0 -k MAC
h -t 2.242835323 -s 37 -d -1 -p MAC -e 38 -c 2 -a 0 -i 0 -k MAC
r -t 2.242850323 -s 37 -d 37 -p ack -e 60 -c 2 -a 0 -i 90 -k AGT
+ -t 2.242850323 -s 37 -d -1 -p tcp -e 1040 -c 2 -a 0 -i 93 -k AGT 
- -t 2.242850323 -s 37 -d -1 -p tcp -e 1040 -c 2 -a 0 -i 93 -k AGT
h -t 2.242850323 -s 37 -d -1 -p tcp -e 1040 -c 2 -a 0 -i 93 -k AGT
+ -t 2.242850323 -s 37 -d 19 -p tcp -e 1060 -c 2 -a 0 -i 93 -k RTR 
- -t 2.242850323 -s 37 -d 19 -p tcp -e 1060 -c 2 -a 0 -i 93 -k RTR
h -t 2.242850323 -s 37 -d 19 -p tcp -e 1060 -c 2 -a 0 -i 93 -k RTR
+ -t 2.242850323 -s 37 -d -1 -p tcp -e 1040 -c 2 -a 0 -i 94 -k AGT 
- -t 2.242850323 -s 37 -d -1 -p tcp -e 1040 -c 2 -a 0 -i 94 -k AGT
h -t 2.242850323 -s 37 -d -1 -p tcp -e 1040 -c 2 -a 0 -i 94 -k AGT
+ -t 2.242850323 -s 37 -d 19 -p tcp -e 1060 -c 2 -a 0 -i 94 -k RTR 
- -t 2.242850323 -s 37 -d 19 -p tcp -e 1060 -c 2 -a 0 -i 94 -k RTR
h -t 2.242850323 -s 37 -d 19 -p tcp -e 1060 -c 2 -a 0 -i 94 -k RTR
r -t 2.243139700 -s 19 -d -1 -p MAC -e 38 -c 2 -a 0 -i 0 -k MAC
+ -t 2.243309323 -s 37 -d -1 -p MAC -e 44 -c 2 -a 0 -i 0 -k MAC 
- -t 2.243309323 -s 37 -d -1 -p MAC -e 44 -c 2 -a 0 -i 0 -k MAC
h -t 2.243309323 -s 37 -d -1 -p MAC -e 44 -c 2 -a 0 -i 0 -k MAC
r -t 2.243661700 -s 19 -d -1 -p MAC -e 44 -c 2 -a 0 -i 0 -k MAC
+ -t 2.243671700 -s 19 -d -1 -p MAC -e 38 -c 2 -a 0 -i 0 -k MAC 
- -t 2.243671700 -s 19 -d -1 -p MAC -e 38 -c 2 -a 0 -i 0 -k MAC
h -t 2.243671700 -s 19 -d -1 -p MAC -e 38 -c 2 -a 0 -i 0 -k MAC
r -t 2.243976077 -s 37 -d -1 -p MAC -e 38 -c 2 -a 0 -i 0 -k MAC
+ -t 2.243986077 -s 37 -d 19 -p tcp -e 1112 -c 2 -a 0 -i 89 -k MAC 
- -t 2.243986077 -s 37 -d 19 -p tcp -e 1112 -c 2 -a 0 -i 89 -k MAC
h -t 2.243986077 -s 37 -d 19 -p tcp -e 1112 -c 2 -a 0 -i 89 -k MAC
n -t 2.25 -s 19 -S COLOR -c blue -o magenta -i blue -I magenta
r -t 2.252882455 -s 19 -d 19 -p tcp -e 1060 -c 2 -a 0 -i 89 -k MAC
+ -t 2.252892455 -s 19 -d -1 -p MAC -e 38 -c 2 -a 0 -i 0 -k MAC 
- -t 2.252892455 -s 19 -d -1 -p MAC -e 38 -c 2 -a 0 -i 0 -k MAC
h -t 2.252892455 -s 19 -d -1 -p MAC -e 38 -c 2 -a 0 -i 0 -k MAC
r -t 2.252907455 -s 19 -d 19 -p tcp -e 1060 -c 2 -a 0 -i 89 -k AGT
+ -t 2.252907455 -s 19 -d -1 -p ack -e 40 -c 2 -a 0 -i 95 -k AGT 
- -t 2.252907455 -s 19 -d -1 -p ack -e 40 -c 2 -a 0 -i 95 -k AGT
h -t 2.252907455 -s 19 -d -1 -p ack -e 40 -c 2 -a 0 -i 95 -k AGT
+ -t 2.252907455 -s 19 -d 37 -p ack -e 60 -c 2 -a 0 -i 95 -k RTR 
- -t 2.252907455 -s 19 -d 37 -p ack -e 60 -c 2 -a 0 -i 95 -k RTR
h -t 2.252907455 -s 19 -d 37 -p ack -e 60 -c 2 -a 0 -i 95 -k RTR
r -t 2.253196832 -s 37 -d -1 -p MAC -e 38 -c 2 -a 0 -i 0 -k MAC
+ -t 2.253426455 -s 19 -d -1 -p MAC -e 44 -c 2 -a 0 -i 0 -k MAC 
- -t 2.253426455 -s 19 -d -1 -p MAC -e 44 -c 2 -a 0 -i 0 -k MAC
h -t 2.253426455 -s 19 -d -1 -p MAC -e 44 -c 2 -a 0 -i 0 -k MAC
r -t 2.253778832 -s 37 -d -1 -p MAC -e 44 -c 2 -a 0 -i 0 -k MAC
+ -t 2.253788832 -s 37 -d -1 -p MAC -e 38 -c 2 -a 0 -i 0 -k MAC 
- -t 2.253788832 -s 37 -d -1 -p MAC -e 38 -c 2 -a 0 -i 0 -k MAC
h -t 2.253788832 -s 37 -d -1 -p MAC -e 38 -c 2 -a 0 -i 0 -k MAC
r -t 2.254093210 -s 19 -d -1 -p MAC -e 38 -c 2 -a 0 -i 0 -k MAC
+ -t 2.254103210 -s 19 -d 37 -p ack -e 112 -c 2 -a 0 -i 95 -k MAC 
- -t 2.254103210 -s 19 -d 37 -p ack -e 112 -c 2 -a 0 -i 95 -k MAC
h -t 2.254103210 -s 19 -d 37 -p ack -e 112 -c 2 -a 0 -i 95 -k MAC
r -t 2.254999587 -s 37 -d 37 -p ack -e 60 -c 2 -a 0 -i 95 -k MAC
+ -t 2.255009587 -s 37 -d -1 -p MAC -e 38 -c 2 -a 0 -i 0 -k MAC 
- -t 2.255009587 -s 37 -d -1 -p MAC -e 38 -c 2 -a 0 -i 0 -k MAC
h -t 2.255009587 -s 37 -d -1 -p MAC -e 38 -c 2 -a 0 -i 0 -k MAC
r -t 2.255024587 -s 37 -d 37 -p ack -e 60 -c 2 -a 0 -i 95 -k AGT
r -t 2.255313964 -s 19 -d -1 -p MAC -e 38 -c 2 -a 0 -i 0 -k MAC
+ -t 2.255383587 -s 37 -d -1 -p MAC -e 44 -c 2 -a 0 -i 0 -k MAC 
- -t 2.255383587 -s 37 -d -1 -p MAC -e 44 -c 2 -a 0 -i 0 -k MAC
h -t 2.255383587 -s 37 -d -1 -p MAC -e 44 -c 2 -a 0 -i 0 -k MAC
r -t 2.255735964 -s 19 -d -1 -p MAC -e 44 -c 2 -a 0 -i 0 -k MAC
+ -t 2.255745964 -s 19 -d -1 -p MAC -e 38 -c 2 -a 0 -i 0 -k MAC 
- -t 2.255745964 -s 19 -d -1 -p MAC -e 38 -c 2 -a 0 -i 0 -k MAC
h -t 2.255745964 -s 19 -d -1 -p MAC -e 38 -c 2 -a 0 -i 0 -k MAC
r -t 2.256050342 -s 37 -d -1 -p MAC -e 38 -c 2 -a 0 -i 0 -k MAC
+ -t 2.256060342 -s 37 -d 19 -p tcp -e 1112 -c 2 -a 0 -i 91 -k MAC 
- -t 2.256060342 -s 37 -d 19 -p tcp -e 1112 -c 2 -a 0 -i 91 -k MAC
h -t 2.256060342 -s 37 -d 19 -p tcp -e 1112 -c 2 -a 0 -i 91 -k MAC
r -t 2.264956719 -s 19 -d 19 -p tcp -e 1060 -c 2 -a 0 -i 91 -k MAC
+ -t 2.264966719 -s 19 -d -1 -p MAC -e 38 -c 2 -a 0 -i 0 -k MAC 
- -t 2.264966719 -s 19 -d -1 -p MAC -e 38 -c 2 -a 0 -i 0 -k MAC
h -t 2.264966719 -s 19 -d -1 -p MAC -e 38 -c 2 -a 0 -i 0 -k MAC
r -t 2.264981719 -s 19 -d 19 -p tcp -e 1060 -c 2 -a 0 -i 91 -k AGT
+ -t 2.264981719 -s 19 -d -1 -p ack -e 40 -c 2 -a 0 -i 96 -k AGT 
- -t 2.264981719 -s 19 -d -1 -p ack -e 40 -c 2 -a 0 -i 96 -k AGT
h -t 2.264981719 -s 19 -d -1 -p ack -e 40 -c 2 -a 0 -i 96 -k AGT
+ -t 2.264981719 -s 19 -d 37 -p ack -e 60 -c 2 -a 0 -i 96 -k RTR 
- -t 2.264981719 -s 19 -d 37 -p ack -e 60 -c 2 -a 0 -i 96 -k RTR
h -t 2.264981719 -s 19 -d 37 -p ack -e 60 -c 2 -a 0 -i 96 -k RTR
r -t 2.265271097 -s 37 -d -1 -p MAC -e 38 -c 2 -a 0 -i 0 -k MAC
+ -t 2.265380719 -s 19 -d -1 -p MAC -e 44 -c 2 -a 0 -i 0 -k MAC 
- -t 2.265380719 -s 19 -d -1 -p MAC -e 44 -c 2 -a 0 -i 0 -k MAC
h -t 2.265380719 -s 19 -d -1 -p MAC -e 44 -c 2 -a 0 -i 0 -k MAC
r -t 2.265733097 -s 37 -d -1 -p MAC -e 44 -c 2 -a 0 -i 0 -k MAC
+ -t 2.265743097 -s 37 -d -1 -p MAC -e 38 -c 2 -a 0 -i 0 -k MAC 
- -t 2.265743097 -s 37 -d -1 -p MAC -e 38 -c 2 -a 0 -i 0 -k MAC
h -t 2.265743097 -s 37 -d -1 -p MAC -e 38 -c 2 -a 0 -i 0 -k MAC
r -t 2.266047474 -s 19 -d -1 -p MAC -e 38 -c 2 -a 0 -i 0 -k MAC
+ -t 2.266057474 -s 19 -d 37 -p ack -e 112 -c 2 -a 0 -i 96 -k MAC 
- -t 2.266057474 -s 19 -d 37 -p ack -e 112 -c 2 -a 0 -i 96 -k MAC
h -t 2.266057474 -s 19 -d 37 -p ack -e 112 -c 2 -a 0 -i 96 -k MAC
r -t 2.266953852 -s 37 -d 37 -p ack -e 60 -c 2 -a 0 -i 96 -k MAC
+ -t 2.266963852 -s 37 -d -1 -p MAC -e 38 -c 2 -a 0 -i 0 -k MAC 
- -t 2.266963852 -s 37 -d -1 -p MAC -e 38 -c 2 -a 0 -i 0 -k MAC
h -t 2.266963852 -s 37 -d -1 -p MAC -e 38 -c 2 -a 0 -i 0 -k MAC
r -t 2.266978852 -s 37 -d 37 -p ack -e 60 -c 2 -a 0 -i 96 -k AGT
r -t 2.267268229 -s 19 -d -1 -p MAC -e 38 -c 2 -a 0 -i 0 -k MAC
+ -t 2.267417852 -s 37 -d -1 -p MAC -e 44 -c 2 -a 0 -i 0 -k MAC 
- -t 2.267417852 -s 37 -d -1 -p MAC -e 44 -c 2 -a 0 -i 0 -k MAC
h -t 2.267417852 -s 37 -d -1 -p MAC -e 44 -c 2 -a 0 -i 0 -k MAC
r -t 2.267770229 -s 19 -d -1 -p MAC -e 44 -c 2 -a 0 -i 0 -k MAC
+ -t 2.267780229 -s 19 -d -1 -p MAC -e 38 -c 2 -a 0 -i 0 -k MAC 
- -t 2.267780229 -s 19 -d -1 -p MAC -e 38 -c 2 -a 0 -i 0 -k MAC
h -t 2.267780229 -s 19 -d -1 -p MAC -e 38 -c 2 -a 0 -i 0 -k MAC
r -t 2.268084606 -s 37 -d -1 -p MAC -e 38 -c 2 -a 0 -i 0 -k MAC
+ -t 2.268094606 -s 37 -d 19 -p tcp -e 1112 -c 2 -a 0 -i 92 -k MAC 
- -t 2.268094606 -s 37 -d 19 -p tcp -e 1112 -c 2 -a 0 -i 92 -k MAC
h -t 2.268094606 -s 37 -d 19 -p tcp -e 1112 -c 2 -a 0 -i 92 -k MAC
r -t 2.276990984 -s 19 -d 19 -p tcp -e 1060 -c 2 -a 0 -i 92 -k MAC
+ -t 2.277000984 -s 19 -d -1 -p MAC -e 38 -c 2 -a 0 -i 0 -k MAC 
- -t 2.277000984 -s 19 -d -1 -p MAC -e 38 -c 2 -a 0 -i 0 -k MAC
h -t 2.277000984 -s 19 -d -1 -p MAC -e 38 -c 2 -a 0 -i 0 -k MAC
r -t 2.277015984 -s 19 -d 19 -p tcp -e 1060 -c 2 -a 0 -i 92 -k AGT
+ -t 2.277015984 -s 19 -d -1 -p ack -e 40 -c 2 -a 0 -i 97 -k AGT 
- -t 2.277015984 -s 19 -d -1 -p ack -e 40 -c 2 -a 0 -i 97 -k AGT
h -t 2.277015984 -s 19 -d -1 -p ack -e 40 -c 2 -a 0 -i 97 -k AGT
+ -t 2.277015984 -s 19 -d 37 -p ack -e 60 -c 2 -a 0 -i 97 -k RTR 
- -t 2.277015984 -s 19 -d 37 -p ack -e 60 -c 2 -a 0 -i 97 -k RTR
h -t 2.277015984 -s 19 -d 37 -p ack -e 60 -c 2 -a 0 -i 97 -k RTR
r -t 2.277305361 -s 37 -d -1 -p MAC -e 38 -c 2 -a 0 -i 0 -k MAC
+ -t 2.277474984 -s 19 -d -1 -p MAC -e 44 -c 2 -a 0 -i 0 -k MAC 
- -t 2.277474984 -s 19 -d -1 -p MAC -e 44 -c 2 -a 0 -i 0 -k MAC
h -t 2.277474984 -s 19 -d -1 -p MAC -e 44 -c 2 -a 0 -i 0 -k MAC
r -t 2.277827361 -s 37 -d -1 -p MAC -e 44 -c 2 -a 0 -i 0 -k MAC
+ -t 2.277837361 -s 37 -d -1 -p MAC -e 38 -c 2 -a 0 -i 0 -k MAC 
- -t 2.277837361 -s 37 -d -1 -p MAC -e 38 -c 2 -a 0 -i 0 -k MAC
h -t 2.277837361 -s 37 -d -1 -p MAC -e 38 -c 2 -a 0 -i 0 -k MAC
r -t 2.278141739 -s 19 -d -1 -p MAC -e 38 -c 2 -a 0 -i 0 -k MAC
+ -t 2.278151739 -s 19 -d 37 -p ack -e 112 -c 2 -a 0 -i 97 -k MAC 
- -t 2.278151739 -s 19 -d 37 -p ack -e 112 -c 2 -a 0 -i 97 -k MAC
h -t 2.278151739 -s 19 -d 37 -p ack -e 112 -c 2 -a 0 -i 97 -k MAC
r -t 2.279048116 -s 37 -d 37 -p ack -e 60 -c 2 -a 0 -i 97 -k MAC
+ -t 2.279058116 -s 37 -d -1 -p MAC -e 38 -c 2 -a 0 -i 0 -k MAC 
- -t 2.279058116 -s 37 -d -1 -p MAC -e 38 -c 2 -a 0 -i 0 -k MAC
h -t 2.279058116 -s 37 -d -1 -p MAC -e 38 -c 2 -a 0 -i 0 -k MAC
r -t 2.279073116 -s 37 -d 37 -p ack -e 60 -c 2 -a 0 -i 97 -k AGT
r -t 2.279362493 -s 19 -d -1 -p MAC -e 38 -c 2 -a 0 -i 0 -k MAC
+ -t 2.279872116 -s 37 -d -1 -p MAC -e 44 -c 2 -a 0 -i 0 -k MAC 
- -t 2.279872116 -s 37 -d -1 -p MAC -e 44 -c 2 -a 0 -i 0 -k MAC
h -t 2.279872116 -s 37 -d -1 -p MAC -e 44 -c 2 -a 0 -i 0 -k MAC
r -t 2.280224493 -s 19 -d -1 -p MAC -e 44 -c 2 -a 0 -i 0 -k MAC
+ -t 2.280234493 -s 19 -d -1 -p MAC -e 38 -c 2 -a 0 -i 0 -k MAC 
- -t 2.280234493 -s 19 -d -1 -p MAC -e 38 -c 2 -a 0 -i 0 -k MAC
h -t 2.280234493 -s 19 -d -1 -p MAC -e 38 -c 2 -a 0 -i 0 -k MAC
r -t 2.280538871 -s 37 -d -1 -p MAC -e 38 -c 2 -a 0 -i 0 -k MAC
+ -t 2.280548871 -s 37 -d 19 -p tcp -e 1112 -c 2 -a 0 -i 93 -k MAC 
- -t 2.280548871 -s 37 -d 19 -p tcp -e 1112 -c 2 -a 0 -i 93 -k MAC
h -t 2.280548871 -s 37 -d 19 -p tcp -e 1112 -c 2 -a 0 -i 93 -k MAC
r -t 2.289445248 -s 19 -d 19 -p tcp -e 1060 -c 2 -a 0 -i 93 -k MAC
+ -t 2.289455248 -s 19 -d -1 -p MAC -e 38 -c 2 -a 0 -i 0 -k MAC 
- -t 2.289455248 -s 19 -d -1 -p MAC -e 38 -c 2 -a 0 -i 0 -k MAC
h -t 2.289455248 -s 19 -d -1 -p MAC -e 38 -c 2 -a 0 -i 0 -k MAC
r -t 2.289470248 -s 19 -d 19 -p tcp -e 1060 -c 2 -a 0 -i 93 -k AGT
+ -t 2.289470248 -s 19 -d -1 -p ack -e 40 -c 2 -a 0 -i 98 -k AGT 
- -t 2.289470248 -s 19 -d -1 -p ack -e 40 -c 2 -a 0 -i 98 -k AGT
h -t 2.289470248 -s 19 -d -1 -p ack -e 40 -c 2 -a 0 -i 98 -k AGT
+ -t 2.289470248 -s 19 -d 37 -p ack -e 60 -c 2 -a 0 -i 98 -k RTR 
- -t 2.289470248 -s 19 -d 37 -p ack -e 60 -c 2 -a 0 -i 98 -k RTR
h -t 2.289470248 -s 19 -d 37 -p ack -e 60 -c 2 -a 0 -i 98 -k RTR
r -t 2.289759626 -s 37 -d -1 -p MAC -e 38 -c 2 -a 0 -i 0 -k MAC
+ -t 2.290109626 -s 37 -d -1 -p MAC -e 44 -c 2 -a 0 -i 0 -k MAC 
- -t 2.290109626 -s 37 -d -1 -p MAC -e 44 -c 2 -a 0 -i 0 -k MAC
h -t 2.290109626 -s 37 -d -1 -p MAC -e 44 -c 2 -a 0 -i 0 -k MAC
r -t 2.290462003 -s 19 -d -1 -p MAC -e 44 -c 2 -a 0 -i 0 -k MAC
+ -t 2.290472003 -s 19 -d -1 -p MAC -e 38 -c 2 -a 0 -i 0 -k MAC 
- -t 2.290472003 -s 19 -d -1 -p MAC -e 38 -c 2 -a 0 -i 0 -k MAC
h -t 2.290472003 -s 19 -d -1 -p MAC -e 38 -c 2 -a 0 -i 0 -k MAC
r -t 2.290776381 -s 37 -d -1 -p MAC -e 38 -c 2 -a 0 -i 0 -k MAC
+ -t 2.290786381 -s 37 -d 19 -p tcp -e 1112 -c 2 -a 0 -i 94 -k MAC 
- -t 2.290786381 -s 37 -d 19 -p tcp -e 1112 -c 2 -a 0 -i 94 -k MAC
h -t 2.290786381 -s 37 -d 19 -p tcp -e 1112 -c 2 -a 0 -i 94 -k MAC
r -t 2.299682758 -s 19 -d 19 -p tcp -e 1060 -c 2 -a 0 -i 94 -k MAC
+ -t 2.299692758 -s 19 -d -1 -p MAC -e 38 -c 2 -a 0 -i 0 -k MAC 
- -t 2.299692758 -s 19 -d -1 -p MAC -e 38 -c 2 -a 0 -i 0 -k MAC
h -t 2.299692758 -s 19 -d -1 -p MAC -e 38 -c 2 -a 0 -i 0 -k MAC
r -t 2.299707758 -s 19 -d 19 -p tcp -e 1060 -c 2 -a 0 -i 94 -k AGT
+ -t 2.299707758 -s 19 -d -1 -p ack -e 40 -c 2 -a 0 -i 99 -k AGT 
- -t 2.299707758 -s 19 -d -1 -p ack -e 40 -c 2 -a 0 -i 99 -k AGT
h -t 2.299707758 -s 19 -d -1 -p ack -e 40 -c 2 -a 0 -i 99 -k AGT
+ -t 2.299707758 -s 19 -d 37 -p ack -e 60 -c 2 -a 0 -i 99 -k RTR 
- -t 2.299707758 -s 19 -d 37 -p ack -e 60 -c 2 -a 0 -i 99 -k RTR
h -t 2.299707758 -s 19 -d 37 -p ack -e 60 -c 2 -a 0 -i 99 -k RTR
r -t 2.299997135 -s 37 -d -1 -p MAC -e 38 -c 2 -a 0 -i 0 -k MAC
+ -t 2.300000000 -s 19 -d -1 -p tcp -e 40 -c 2 -a 0 -i 100 -k AGT 
- -t 2.300000000 -s 19 -d -1 -p tcp -e 40 -c 2 -a 0 -i 100 -k AGT
h -t 2.300000000 -s 19 -d -1 -p tcp -e 40 -c 2 -a 0 -i 100 -k AGT
+ -t 2.300000000 -s 19 -d 20 -p tcp -e 60 -c 2 -a 0 -i 100 -k RTR 
- -t 2.300000000 -s 19 -d 20 -p tcp -e 60 -c 2 -a 0 -i 100 -k RTR
h -t 2.300000000 -s 19 -d 20 -p tcp -e 60 -c 2 -a 0 -i 100 -k RTR
+ -t 2.300126758 -s 19 -d -1 -p MAC -e 44 -c 2 -a 0 -i 0 -k MAC 
- -t 2.300126758 -s 19 -d -1 -p MAC -e 44 -c 2 -a 0 -i 0 -k MAC
h -t 2.300126758 -s 19 -d -1 -p MAC -e 44 -c 2 -a 0 -i 0 -k MAC
r -t 2.300479135 -s 37 -d -1 -p MAC -e 44 -c 2 -a 0 -i 0 -k MAC
+ -t 2.300489135 -s 37 -d -1 -p MAC -e 38 -c 2 -a 0 -i 0 -k MAC 
- -t 2.300489135 -s 37 -d -1 -p MAC -e 38 -c 2 -a 0 -i 0 -k MAC
h -t 2.300489135 -s 37 -d -1 -p MAC -e 38 -c 2 -a 0 -i 0 -k MAC
r -t 2.300793513 -s 19 -d -1 -p MAC -e 38 -c 2 -a 0 -i 0 -k MAC
+ -t 2.300803513 -s 19 -d 37 -p ack -e 112 -c 2 -a 0 -i 98 -k MAC 
- -t 2.300803513 -s 19 -d 37 -p ack -e 112 -c 2 -a 0 -i 98 -k MAC
h -t 2.300803513 -s 19 -d 37 -p ack -e 112 -c 2 -a 0 -i 98 -k MAC
r -t 2.301699890 -s 37 -d 37 -p ack -e 60 -c 2 -a 0 -i 98 -k MAC
+ -t 2.301709890 -s 37 -d -1 -p MAC -e 38 -c 2 -a 0 -i 0 -k MAC 
- -t 2.301709890 -s 37 -d -1 -p MAC -e 38 -c 2 -a 0 -i 0 -k MAC
h -t 2.301709890 -s 37 -d -1 -p MAC -e 38 -c 2 -a 0 -i 0 -k MAC
r -t 2.301724890 -s 37 -d 37 -p ack -e 60 -c 2 -a 0 -i 98 -k AGT
r -t 2.302014268 -s 19 -d -1 -p MAC -e 38 -c 2 -a 0 -i 0 -k MAC
+ -t 2.302444268 -s 19 -d -1 -p MAC -e 44 -c 2 -a 0 -i 0 -k MAC 
- -t 2.302444268 -s 19 -d -1 -p MAC -e 44 -c 2 -a 0 -i 0 -k MAC
h -t 2.302444268 -s 19 -d -1 -p MAC -e 44 -c 2 -a 0 -i 0 -k MAC
r -t 2.302796645 -s 37 -d -1 -p MAC -e 44 -c 2 -a 0 -i 0 -k MAC
+ -t 2.302806645 -s 37 -d -1 -p MAC -e 38 -c 2 -a 0 -i 0 -k MAC 
- -t 2.302806645 -s 37 -d -1 -p MAC -e 38 -c 2 -a 0 -i 0 -k MAC
h -t 2.302806645 -s 37 -d -1 -p MAC -e 38 -c 2 -a 0 -i 0 -k MAC
r -t 2.303111023 -s 19 -d -1 -p MAC -e 38 -c 2 -a 0 -i 0 -k MAC
+ -t 2.303121023 -s 19 -d 37 -p ack -e 112 -c 2 -a 0 -i 99 -k MAC 
- -t 2.303121023 -s 19 -d 37 -p ack -e 112 -c 2 -a 0 -i 99 -k MAC
h -t 2.303121023 -s 19 -d 37 -p ack -e 112 -c 2 -a 0 -i 99 -k MAC
r -t 2.304017400 -s 37 -d 37 -p ack -e 60 -c 2 -a 0 -i 99 -k MAC
+ -t 2.304027400 -s 37 -d -1 -p MAC -e 38 -c 2 -a 0 -i 0 -k MAC 
- -t 2.304027400 -s 37 -d -1 -p MAC -e 38 -c 2 -a 0 -i 0 -k MAC
h -t 2.304027400 -s 37 -d -1 -p MAC -e 38 -c 2 -a 0 -i 0 -k MAC
r -t 2.304042400 -s 37 -d 37 -p ack -e 60 -c 2 -a 0 -i 99 -k AGT
r -t 2.304331777 -s 19 -d -1 -p MAC -e 38 -c 2 -a 0 -i 0 -k MAC
+ -t 2.304641777 -s 19 -d -1 -p ARP -e 80 -c 2 -a 0 -i 0 -k MAC 
- -t 2.304641777 -s 19 -d -1 -p ARP -e 80 -c 2 -a 0 -i 0 -k MAC
h -t 2.304641777 -s 19 -d -1 -p ARP -e 80 -c 2 -a 0 -i 0 -k MAC
r -t 2.305282121 -s 20 -d -1 -p ARP -e 28 -c 2 -a 0 -i 0 -k MAC
r -t 2.305282155 -s 37 -d -1 -p ARP -e 28 -c 2 -a 0 -i 0 -k MAC
r -t 2.305282162 -s 17 -d -1 -p ARP -e 28 -c 2 -a 0 -i 0 -k MAC
r -t 2.305282345 -s 7 -d -1 -p ARP -e 28 -c 2 -a 0 -i 0 -k MAC
r -t 2.305282363 -s 29 -d -1 -p ARP -e 28 -c 2 -a 0 -i 0 -k MAC
r -t 2.305282370 -s 0 -d -1 -p ARP -e 28 -c 2 -a 0 -i 0 -k MAC
r -t 2.305282401 -s 12 -d -1 -p ARP -e 28 -c 2 -a 0 -i 0 -k MAC
r -t 2.305282451 -s 14 -d -1 -p ARP -e 28 -c 2 -a 0 -i 0 -k MAC
r -t 2.305282482 -s 42 -d -1 -p ARP -e 28 -c 2 -a 0 -i 0 -k MAC
r -t 2.305282501 -s 43 -d -1 -p ARP -e 28 -c 2 -a 0 -i 0 -k MAC
r -t 2.305282553 -s 26 -d -1 -p ARP -e 28 -c 2 -a 0 -i 0 -k MAC
r -t 2.305282569 -s 3 -d -1 -p ARP -e 28 -c 2 -a 0 -i 0 -k MAC
+ -t 2.305337121 -s 20 -d -1 -p MAC -e 44 -c 2 -a 0 -i 0 -k MAC 
- -t 2.305337121 -s 20 -d -1 -p MAC -e 44 -c 2 -a 0 -i 0 -k MAC
h -t 2.305337121 -s 20 -d -1 -p MAC -e 44 -c 2 -a 0 -i 0 -k MAC
r -t 2.305689464 -s 19 -d -1 -p MAC -e 44 -c 2 -a 0 -i 0 -k MAC
+ -t 2.305699464 -s 19 -d -1 -p MAC -e 38 -c 2 -a 0 -i 0 -k MAC 
- -t 2.305699464 -s 19 -d -1 -p MAC -e 38 -c 2 -a 0 -i 0 -k MAC
h -t 2.305699464 -s 19 -d -1 -p MAC -e 38 -c 2 -a 0 -i 0 -k MAC
r -t 2.306003807 -s 20 -d -1 -p MAC -e 38 -c 2 -a 0 -i 0 -k MAC
+ -t 2.306013807 -s 20 -d -1 -p ARP -e 80 -c 2 -a 0 -i 0 -k MAC 
- -t 2.306013807 -s 20 -d -1 -p ARP -e 80 -c 2 -a 0 -i 0 -k MAC
h -t 2.306013807 -s 20 -d -1 -p ARP -e 80 -c 2 -a 0 -i 0 -k MAC
r -t 2.306654150 -s 19 -d -1 -p ARP -e 28 -c 2 -a 0 -i 0 -k MAC
+ -t 2.306664150 -s 19 -d -1 -p MAC -e 38 -c 2 -a 0 -i 0 -k MAC 
- -t 2.306664150 -s 19 -d -1 -p MAC -e 38 -c 2 -a 0 -i 0 -k MAC
h -t 2.306664150 -s 19 -d -1 -p MAC -e 38 -c 2 -a 0 -i 0 -k MAC
r -t 2.306968493 -s 20 -d -1 -p MAC -e 38 -c 2 -a 0 -i 0 -k MAC
+ -t 2.307558150 -s 19 -d -1 -p MAC -e 44 -c 2 -a 0 -i 0 -k MAC 
- -t 2.307558150 -s 19 -d -1 -p MAC -e 44 -c 2 -a 0 -i 0 -k MAC
h -t 2.307558150 -s 19 -d -1 -p MAC -e 44 -c 2 -a 0 -i 0 -k MAC
r -t 2.307910493 -s 20 -d -1 -p MAC -e 44 -c 2 -a 0 -i 0 -k MAC
+ -t 2.307920493 -s 20 -d -1 -p MAC -e 38 -c 2 -a 0 -i 0 -k MAC 
- -t 2.307920493 -s 20 -d -1 -p MAC -e 38 -c 2 -a 0 -i 0 -k MAC
h -t 2.307920493 -s 20 -d -1 -p MAC -e 38 -c 2 -a 0 -i 0 -k MAC
r -t 2.308224837 -s 19 -d -1 -p MAC -e 38 -c 2 -a 0 -i 0 -k MAC
+ -t 2.308234837 -s 19 -d 20 -p tcp -e 112 -c 2 -a 0 -i 100 -k MAC 
- -t 2.308234837 -s 19 -d 20 -p tcp -e 112 -c 2 -a 0 -i 100 -k MAC
h -t 2.308234837 -s 19 -d 20 -p tcp -e 112 -c 2 -a 0 -i 100 -k MAC
r -t 2.309131180 -s 20 -d 20 -p tcp -e 60 -c 2 -a 0 -i 100 -k MAC
+ -t 2.309141180 -s 20 -d -1 -p MAC -e 38 -c 2 -a 0 -i 0 -k MAC 
- -t 2.309141180 -s 20 -d -1 -p MAC -e 38 -c 2 -a 0 -i 0 -k MAC
h -t 2.309141180 -s 20 -d -1 -p MAC -e 38 -c 2 -a 0 -i 0 -k MAC
r -t 2.309156180 -s 20 -d 20 -p tcp -e 60 -c 2 -a 0 -i 100 -k AGT
+ -t 2.309156180 -s 20 -d -1 -p ack -e 40 -c 2 -a 0 -i 101 -k AGT 
- -t 2.309156180 -s 20 -d -1 -p ack -e 40 -c 2 -a 0 -i 101 -k AGT
h -t 2.309156180 -s 20 -d -1 -p ack -e 40 -c 2 -a 0 -i 101 -k AGT
+ -t 2.309156180 -s 20 -d 19 -p ack -e 60 -c 2 -a 0 -i 101 -k RTR 
- -t 2.309156180 -s 20 -d 19 -p ack -e 60 -c 2 -a 0 -i 101 -k RTR
h -t 2.309156180 -s 20 -d 19 -p ack -e 60 -c 2 -a 0 -i 101 -k RTR
r -t 2.309445523 -s 19 -d -1 -p MAC -e 38 -c 2 -a 0 -i 0 -k MAC
+ -t 2.310015180 -s 20 -d -1 -p MAC -e 44 -c 2 -a 0 -i 0 -k MAC 
- -t 2.310015180 -s 20 -d -1 -p MAC -e 44 -c 2 -a 0 -i 0 -k MAC
h -t 2.310015180 -s 20 -d -1 -p MAC -e 44 -c 2 -a 0 -i 0 -k MAC
r -t 2.310367523 -s 19 -d -1 -p MAC -e 44 -c 2 -a 0 -i 0 -k MAC
+ -t 2.310377523 -s 19 -d -1 -p MAC -e 38 -c 2 -a 0 -i 0 -k MAC 
- -t 2.310377523 -s 19 -d -1 -p MAC -e 38 -c 2 -a 0 -i 0 -k MAC
h -t 2.310377523 -s 19 -d -1 -p MAC -e 38 -c 2 -a 0 -i 0 -k MAC
r -t 2.310681866 -s 20 -d -1 -p MAC -e 38 -c 2 -a 0 -i 0 -k MAC
+ -t 2.310691866 -s 20 -d 19 -p ack -e 112 -c 2 -a 0 -i 101 -k MAC 
- -t 2.310691866 -s 20 -d 19 -p ack -e 112 -c 2 -a 0 -i 101 -k MAC
h -t 2.310691866 -s 20 -d 19 -p ack -e 112 -c 2 -a 0 -i 101 -k MAC
r -t 2.311588209 -s 19 -d 19 -p ack -e 60 -c 2 -a 0 -i 101 -k MAC
+ -t 2.311598209 -s 19 -d -1 -p MAC -e 38 -c 2 -a 0 -i 0 -k MAC 
- -t 2.311598209 -s 19 -d -1 -p MAC -e 38 -c 2 -a 0 -i 0 -k MAC
h -t 2.311598209 -s 19 -d -1 -p MAC -e 38 -c 2 -a 0 -i 0 -k MAC
r -t 2.311613209 -s 19 -d 19 -p ack -e 60 -c 2 -a 0 -i 101 -k AGT
+ -t 2.311613209 -s 19 -d -1 -p tcp -e 1040 -c 2 -a 0 -i 102 -k AGT 
- -t 2.311613209 -s 19 -d -1 -p tcp -e 1040 -c 2 -a 0 -i 102 -k AGT
h -t 2.311613209 -s 19 -d -1 -p tcp -e 1040 -c 2 -a 0 -i 102 -k AGT
+ -t 2.311613209 -s 19 -d 20 -p tcp -e 1060 -c 2 -a 0 -i 102 -k RTR 
- -t 2.311613209 -s 19 -d 20 -p tcp -e 1060 -c 2 -a 0 -i 102 -k RTR
h -t 2.311613209 -s 19 -d 20 -p tcp -e 1060 -c 2 -a 0 -i 102 -k RTR
+ -t 2.311613209 -s 19 -d -1 -p tcp -e 1040 -c 2 -a 0 -i 103 -k AGT 
- -t 2.311613209 -s 19 -d -1 -p tcp -e 1040 -c 2 -a 0 -i 103 -k AGT
h -t 2.311613209 -s 19 -d -1 -p tcp -e 1040 -c 2 -a 0 -i 103 -k AGT
+ -t 2.311613209 -s 19 -d 20 -p tcp -e 1060 -c 2 -a 0 -i 103 -k RTR 
- -t 2.311613209 -s 19 -d 20 -p tcp -e 1060 -c 2 -a 0 -i 103 -k RTR
h -t 2.311613209 -s 19 -d 20 -p tcp -e 1060 -c 2 -a 0 -i 103 -k RTR
r -t 2.311902553 -s 20 -d -1 -p MAC -e 38 -c 2 -a 0 -i 0 -k MAC
+ -t 2.312012209 -s 19 -d -1 -p MAC -e 44 -c 2 -a 0 -i 0 -k MAC 
- -t 2.312012209 -s 19 -d -1 -p MAC -e 44 -c 2 -a 0 -i 0 -k MAC
h -t 2.312012209 -s 19 -d -1 -p MAC -e 44 -c 2 -a 0 -i 0 -k MAC
r -t 2.312364553 -s 20 -d -1 -p MAC -e 44 -c 2 -a 0 -i 0 -k MAC
+ -t 2.312374553 -s 20 -d -1 -p MAC -e 38 -c 2 -a 0 -i 0 -k MAC 
- -t 2.312374553 -s 20 -d -1 -p MAC -e 38 -c 2 -a 0 -i 0 -k MAC
h -t 2.312374553 -s 20 -d -1 -p MAC -e 38 -c 2 -a 0 -i 0 -k MAC
r -t 2.312678896 -s 19 -d -1 -p MAC -e 38 -c 2 -a 0 -i 0 -k MAC
+ -t 2.312688896 -s 19 -d 20 -p tcp -e 1112 -c 2 -a 0 -i 102 -k MAC 
- -t 2.312688896 -s 19 -d 20 -p tcp -e 1112 -c 2 -a 0 -i 102 -k MAC
h -t 2.312688896 -s 19 -d 20 -p tcp -e 1112 -c 2 -a 0 -i 102 -k MAC
r -t 2.321585239 -s 20 -d 20 -p tcp -e 1060 -c 2 -a 0 -i 102 -k MAC
+ -t 2.321595239 -s 20 -d -1 -p MAC -e 38 -c 2 -a 0 -i 0 -k MAC 
- -t 2.321595239 -s 20 -d -1 -p MAC -e 38 -c 2 -a 0 -i 0 -k MAC
h -t 2.321595239 -s 20 -d -1 -p MAC -e 38 -c 2 -a 0 -i 0 -k MAC
r -t 2.321610239 -s 20 -d 20 -p tcp -e 1060 -c 2 -a 0 -i 102 -k AGT
+ -t 2.321610239 -s 20 -d -1 -p ack -e 40 -c 2 -a 0 -i 104 -k AGT 
- -t 2.321610239 -s 20 -d -1 -p ack -e 40 -c 2 -a 0 -i 104 -k AGT
h -t 2.321610239 -s 20 -d -1 -p ack -e 40 -c 2 -a 0 -i 104 -k AGT
+ -t 2.321610239 -s 20 -d 19 -p ack -e 60 -c 2 -a 0 -i 104 -k RTR 
- -t 2.321610239 -s 20 -d 19 -p ack -e 60 -c 2 -a 0 -i 104 -k RTR
h -t 2.321610239 -s 20 -d 19 -p ack -e 60 -c 2 -a 0 -i 104 -k RTR
r -t 2.321899582 -s 19 -d -1 -p MAC -e 38 -c 2 -a 0 -i 0 -k MAC
+ -t 2.322189239 -s 20 -d -1 -p MAC -e 44 -c 2 -a 0 -i 0 -k MAC 
- -t 2.322189239 -s 20 -d -1 -p MAC -e 44 -c 2 -a 0 -i 0 -k MAC
h -t 2.322189239 -s 20 -d -1 -p MAC -e 44 -c 2 -a 0 -i 0 -k MAC
r -t 2.322541582 -s 19 -d -1 -p MAC -e 44 -c 2 -a 0 -i 0 -k MAC
+ -t 2.322551582 -s 19 -d -1 -p MAC -e 38 -c 2 -a 0 -i 0 -k MAC 
- -t 2.322551582 -s 19 -d -1 -p MAC -e 38 -c 2 -a 0 -i 0 -k MAC
h -t 2.322551582 -s 19 -d -1 -p MAC -e 38 -c 2 -a 0 -i 0 -k MAC
r -t 2.322855925 -s 20 -d -1 -p MAC -e 38 -c 2 -a 0 -i 0 -k MAC
+ -t 2.322865925 -s 20 -d 19 -p ack -e 112 -c 2 -a 0 -i 104 -k MAC 
- -t 2.322865925 -s 20 -d 19 -p ack -e 112 -c 2 -a 0 -i 104 -k MAC
h -t 2.322865925 -s 20 -d 19 -p ack -e 112 -c 2 -a 0 -i 104 -k MAC
r -t 2.323762269 -s 19 -d 19 -p ack -e 60 -c 2 -a 0 -i 104 -k MAC
+ -t 2.323772269 -s 19 -d -1 -p MAC -e 38 -c 2 -a 0 -i 0 -k MAC 
- -t 2.323772269 -s 19 -d -1 -p MAC -e 38 -c 2 -a 0 -i 0 -k MAC
h -t 2.323772269 -s 19 -d -1 -p MAC -e 38 -c 2 -a 0 -i 0 -k MAC
r -t 2.323787269 -s 19 -d 19 -p ack -e 60 -c 2 -a 0 -i 104 -k AGT
+ -t 2.323787269 -s 19 -d -1 -p tcp -e 1040 -c 2 -a 0 -i 105 -k AGT 
- -t 2.323787269 -s 19 -d -1 -p tcp -e 1040 -c 2 -a 0 -i 105 -k AGT
h -t 2.323787269 -s 19 -d -1 -p tcp -e 1040 -c 2 -a 0 -i 105 -k AGT
+ -t 2.323787269 -s 19 -d 20 -p tcp -e 1060 -c 2 -a 0 -i 105 -k RTR 
- -t 2.323787269 -s 19 -d 20 -p tcp -e 1060 -c 2 -a 0 -i 105 -k RTR
h -t 2.323787269 -s 19 -d 20 -p tcp -e 1060 -c 2 -a 0 -i 105 -k RTR
+ -t 2.323787269 -s 19 -d -1 -p tcp -e 1040 -c 2 -a 0 -i 106 -k AGT 
- -t 2.323787269 -s 19 -d -1 -p tcp -e 1040 -c 2 -a 0 -i 106 -k AGT
h -t 2.323787269 -s 19 -d -1 -p tcp -e 1040 -c 2 -a 0 -i 106 -k AGT
+ -t 2.323787269 -s 19 -d 20 -p tcp -e 1060 -c 2 -a 0 -i 106 -k RTR 
- -t 2.323787269 -s 19 -d 20 -p tcp -e 1060 -c 2 -a 0 -i 106 -k RTR
h -t 2.323787269 -s 19 -d 20 -p tcp -e 1060 -c 2 -a 0 -i 106 -k RTR
r -t 2.324076612 -s 20 -d -1 -p MAC -e 38 -c 2 -a 0 -i 0 -k MAC
+ -t 2.324246269 -s 19 -d -1 -p MAC -e 44 -c 2 -a 0 -i 0 -k MAC 
- -t 2.324246269 -s 19 -d -1 -p MAC -e 44 -c 2 -a 0 -i 0 -k MAC
h -t 2.324246269 -s 19 -d -1 -p MAC -e 44 -c 2 -a 0 -i 0 -k MAC
r -t 2.324598612 -s 20 -d -1 -p MAC -e 44 -c 2 -a 0 -i 0 -k MAC
+ -t 2.324608612 -s 20 -d -1 -p MAC -e 38 -c 2 -a 0 -i 0 -k MAC 
- -t 2.324608612 -s 20 -d -1 -p MAC -e 38 -c 2 -a 0 -i 0 -k MAC
h -t 2.324608612 -s 20 -d -1 -p MAC -e 38 -c 2 -a 0 -i 0 -k MAC
r -t 2.324912955 -s 19 -d -1 -p MAC -e 38 -c 2 -a 0 -i 0 -k MAC
+ -t 2.324922955 -s 19 -d 20 -p tcp -e 1112 -c 2 -a 0 -i 103 -k MAC 
- -t 2.324922955 -s 19 -d 20 -p tcp -e 1112 -c 2 -a 0 -i 103 -k MAC
h -t 2.324922955 -s 19 -d 20 -p tcp -e 1112 -c 2 -a 0 -i 103 -k MAC
r -t 2.333819298 -s 20 -d 20 -p tcp -e 1060 -c 2 -a 0 -i 103 -k MAC
+ -t 2.333829298 -s 20 -d -1 -p MAC -e 38 -c 2 -a 0 -i 0 -k MAC 
- -t 2.333829298 -s 20 -d -1 -p MAC -e 38 -c 2 -a 0 -i 0 -k MAC
h -t 2.333829298 -s 20 -d -1 -p MAC -e 38 -c 2 -a 0 -i 0 -k MAC
r -t 2.333844298 -s 20 -d 20 -p tcp -e 1060 -c 2 -a 0 -i 103 -k AGT
+ -t 2.333844298 -s 20 -d -1 -p ack -e 40 -c 2 -a 0 -i 107 -k AGT 
- -t 2.333844298 -s 20 -d -1 -p ack -e 40 -c 2 -a 0 -i 107 -k AGT
h -t 2.333844298 -s 20 -d -1 -p ack -e 40 -c 2 -a 0 -i 107 -k AGT
+ -t 2.333844298 -s 20 -d 19 -p ack -e 60 -c 2 -a 0 -i 107 -k RTR 
- -t 2.333844298 -s 20 -d 19 -p ack -e 60 -c 2 -a 0 -i 107 -k RTR
h -t 2.333844298 -s 20 -d 19 -p ack -e 60 -c 2 -a 0 -i 107 -k RTR
r -t 2.334133641 -s 19 -d -1 -p MAC -e 38 -c 2 -a 0 -i 0 -k MAC
+ -t 2.334603298 -s 20 -d -1 -p MAC -e 44 -c 2 -a 0 -i 0 -k MAC 
- -t 2.334603298 -s 20 -d -1 -p MAC -e 44 -c 2 -a 0 -i 0 -k MAC
h -t 2.334603298 -s 20 -d -1 -p MAC -e 44 -c 2 -a 0 -i 0 -k MAC
r -t 2.334955641 -s 19 -d -1 -p MAC -e 44 -c 2 -a 0 -i 0 -k MAC
+ -t 2.334965641 -s 19 -d -1 -p MAC -e 38 -c 2 -a 0 -i 0 -k MAC 
- -t 2.334965641 -s 19 -d -1 -p MAC -e 38 -c 2 -a 0 -i 0 -k MAC
h -t 2.334965641 -s 19 -d -1 -p MAC -e 38 -c 2 -a 0 -i 0 -k MAC
r -t 2.335269985 -s 20 -d -1 -p MAC -e 38 -c 2 -a 0 -i 0 -k MAC
+ -t 2.335279985 -s 20 -d 19 -p ack -e 112 -c 2 -a 0 -i 107 -k MAC 
- -t 2.335279985 -s 20 -d 19 -p ack -e 112 -c 2 -a 0 -i 107 -k MAC
h -t 2.335279985 -s 20 -d 19 -p ack -e 112 -c 2 -a 0 -i 107 -k MAC
r -t 2.336176328 -s 19 -d 19 -p ack -e 60 -c 2 -a 0 -i 107 -k MAC
+ -t 2.336186328 -s 19 -d -1 -p MAC -e 38 -c 2 -a 0 -i 0 -k MAC 
- -t 2.336186328 -s 19 -d -1 -p MAC -e 38 -c 2 -a 0 -i 0 -k MAC
h -t 2.336186328 -s 19 -d -1 -p MAC -e 38 -c 2 -a 0 -i 0 -k MAC
r -t 2.336201328 -s 19 -d 19 -p ack -e 60 -c 2 -a 0 -i 107 -k AGT
+ -t 2.336201328 -s 19 -d -1 -p tcp -e 1040 -c 2 -a 0 -i 108 -k AGT 
- -t 2.336201328 -s 19 -d -1 -p tcp -e 1040 -c 2 -a 0 -i 108 -k AGT
h -t 2.336201328 -s 19 -d -1 -p tcp -e 1040 -c 2 -a 0 -i 108 -k AGT
+ -t 2.336201328 -s 19 -d 20 -p tcp -e 1060 -c 2 -a 0 -i 108 -k RTR 
- -t 2.336201328 -s 19 -d 20 -p tcp -e 1060 -c 2 -a 0 -i 108 -k RTR
h -t 2.336201328 -s 19 -d 20 -p tcp -e 1060 -c 2 -a 0 -i 108 -k RTR
+ -t 2.336201328 -s 19 -d -1 -p tcp -e 1040 -c 2 -a 0 -i 109 -k AGT 
- -t 2.336201328 -s 19 -d -1 -p tcp -e 1040 -c 2 -a 0 -i 109 -k AGT
h -t 2.336201328 -s 19 -d -1 -p tcp -e 1040 -c 2 -a 0 -i 109 -k AGT
+ -t 2.336201328 -s 19 -d 20 -p tcp -e 1060 -c 2 -a 0 -i 109 -k RTR 
- -t 2.336201328 -s 19 -d 20 -p tcp -e 1060 -c 2 -a 0 -i 109 -k RTR
h -t 2.336201328 -s 19 -d 20 -p tcp -e 1060 -c 2 -a 0 -i 109 -k RTR
r -t 2.336490671 -s 20 -d -1 -p MAC -e 38 -c 2 -a 0 -i 0 -k MAC
+ -t 2.336620328 -s 19 -d -1 -p MAC -e 44 -c 2 -a 0 -i 0 -k MAC 
- -t 2.336620328 -s 19 -d -1 -p MAC -e 44 -c 2 -a 0 -i 0 -k MAC
h -t 2.336620328 -s 19 -d -1 -p MAC -e 44 -c 2 -a 0 -i 0 -k MAC
r -t 2.336972671 -s 20 -d -1 -p MAC -e 44 -c 2 -a 0 -i 0 -k MAC
+ -t 2.336982671 -s 20 -d -1 -p MAC -e 38 -c 2 -a 0 -i 0 -k MAC 
- -t 2.336982671 -s 20 -d -1 -p MAC -e 38 -c 2 -a 0 -i 0 -k MAC
h -t 2.336982671 -s 20 -d -1 -p MAC -e 38 -c 2 -a 0 -i 0 -k MAC
r -t 2.337287014 -s 19 -d -1 -p MAC -e 38 -c 2 -a 0 -i 0 -k MAC
+ -t 2.337297014 -s 19 -d 20 -p tcp -e 1112 -c 2 -a 0 -i 105 -k MAC 
- -t 2.337297014 -s 19 -d 20 -p tcp -e 1112 -c 2 -a 0 -i 105 -k MAC
h -t 2.337297014 -s 19 -d 20 -p tcp -e 1112 -c 2 -a 0 -i 105 -k MAC
r -t 2.346193357 -s 20 -d 20 -p tcp -e 1060 -c 2 -a 0 -i 105 -k MAC
+ -t 2.346203357 -s 20 -d -1 -p MAC -e 38 -c 2 -a 0 -i 0 -k MAC 
- -t 2.346203357 -s 20 -d -1 -p MAC -e 38 -c 2 -a 0 -i 0 -k MAC
h -t 2.346203357 -s 20 -d -1 -p MAC -e 38 -c 2 -a 0 -i 0 -k MAC
r -t 2.346218357 -s 20 -d 20 -p tcp -e 1060 -c 2 -a 0 -i 105 -k AGT
+ -t 2.346218357 -s 20 -d -1 -p ack -e 40 -c 2 -a 0 -i 110 -k AGT 
- -t 2.346218357 -s 20 -d -1 -p ack -e 40 -c 2 -a 0 -i 110 -k AGT
h -t 2.346218357 -s 20 -d -1 -p ack -e 40 -c 2 -a 0 -i 110 -k AGT
+ -t 2.346218357 -s 20 -d 19 -p ack -e 60 -c 2 -a 0 -i 110 -k RTR 
- -t 2.346218357 -s 20 -d 19 -p ack -e 60 -c 2 -a 0 -i 110 -k RTR
h -t 2.346218357 -s 20 -d 19 -p ack -e 60 -c 2 -a 0 -i 110 -k RTR
r -t 2.346507701 -s 19 -d -1 -p MAC -e 38 -c 2 -a 0 -i 0 -k MAC
+ -t 2.346857701 -s 19 -d -1 -p MAC -e 44 -c 2 -a 0 -i 0 -k MAC 
- -t 2.346857701 -s 19 -d -1 -p MAC -e 44 -c 2 -a 0 -i 0 -k MAC
h -t 2.346857701 -s 19 -d -1 -p MAC -e 44 -c 2 -a 0 -i 0 -k MAC
r -t 2.347210044 -s 20 -d -1 -p MAC -e 44 -c 2 -a 0 -i 0 -k MAC
+ -t 2.347220044 -s 20 -d -1 -p MAC -e 38 -c 2 -a 0 -i 0 -k MAC 
- -t 2.347220044 -s 20 -d -1 -p MAC -e 38 -c 2 -a 0 -i 0 -k MAC
h -t 2.347220044 -s 20 -d -1 -p MAC -e 38 -c 2 -a 0 -i 0 -k MAC
r -t 2.347524387 -s 19 -d -1 -p MAC -e 38 -c 2 -a 0 -i 0 -k MAC
+ -t 2.347534387 -s 19 -d 20 -p tcp -e 1112 -c 2 -a 0 -i 106 -k MAC 
- -t 2.347534387 -s 19 -d 20 -p tcp -e 1112 -c 2 -a 0 -i 106 -k MAC
h -t 2.347534387 -s 19 -d 20 -p tcp -e 1112 -c 2 -a 0 -i 106 -k MAC
n -t 2.3500000000000001 -s 20 -S COLOR -c blue -o blue -i blue -I blue
r -t 2.356430730 -s 20 -d 20 -p tcp -e 1060 -c 2 -a 0 -i 106 -k MAC
+ -t 2.356440730 -s 20 -d -1 -p MAC -e 38 -c 2 -a 0 -i 0 -k MAC 
- -t 2.356440730 -s 20 -d -1 -p MAC -e 38 -c 2 -a 0 -i 0 -k MAC
h -t 2.356440730 -s 20 -d -1 -p MAC -e 38 -c 2 -a 0 -i 0 -k MAC
r -t 2.356455730 -s 20 -d 20 -p tcp -e 1060 -c 2 -a 0 -i 106 -k AGT
+ -t 2.356455730 -s 20 -d -1 -p ack -e 40 -c 2 -a 0 -i 111 -k AGT 
- -t 2.356455730 -s 20 -d -1 -p ack -e 40 -c 2 -a 0 -i 111 -k AGT
h -t 2.356455730 -s 20 -d -1 -p ack -e 40 -c 2 -a 0 -i 111 -k AGT
+ -t 2.356455730 -s 20 -d 19 -p ack -e 60 -c 2 -a 0 -i 111 -k RTR 
- -t 2.356455730 -s 20 -d 19 -p ack -e 60 -c 2 -a 0 -i 111 -k RTR
h -t 2.356455730 -s 20 -d 19 -p ack -e 60 -c 2 -a 0 -i 111 -k RTR
r -t 2.356745073 -s 19 -d -1 -p MAC -e 38 -c 2 -a 0 -i 0 -k MAC
+ -t 2.356895073 -s 19 -d -1 -p MAC -e 44 -c 2 -a 0 -i 0 -k MAC 
- -t 2.356895073 -s 19 -d -1 -p MAC -e 44 -c 2 -a 0 -i 0 -k MAC
h -t 2.356895073 -s 19 -d -1 -p MAC -e 44 -c 2 -a 0 -i 0 -k MAC
r -t 2.357247417 -s 20 -d -1 -p MAC -e 44 -c 2 -a 0 -i 0 -k MAC
+ -t 2.357257417 -s 20 -d -1 -p MAC -e 38 -c 2 -a 0 -i 0 -k MAC 
- -t 2.357257417 -s 20 -d -1 -p MAC -e 38 -c 2 -a 0 -i 0 -k MAC
h -t 2.357257417 -s 20 -d -1 -p MAC -e 38 -c 2 -a 0 -i 0 -k MAC
r -t 2.357561760 -s 19 -d -1 -p MAC -e 38 -c 2 -a 0 -i 0 -k MAC
+ -t 2.357571760 -s 19 -d 20 -p tcp -e 1112 -c 2 -a 0 -i 108 -k MAC 
- -t 2.357571760 -s 19 -d 20 -p tcp -e 1112 -c 2 -a 0 -i 108 -k MAC
h -t 2.357571760 -s 19 -d 20 -p tcp -e 1112 -c 2 -a 0 -i 108 -k MAC
r -t 2.366468103 -s 20 -d 20 -p tcp -e 1060 -c 2 -a 0 -i 108 -k MAC
+ -t 2.366478103 -s 20 -d -1 -p MAC -e 38 -c 2 -a 0 -i 0 -k MAC 
- -t 2.366478103 -s 20 -d -1 -p MAC -e 38 -c 2 -a 0 -i 0 -k MAC
h -t 2.366478103 -s 20 -d -1 -p MAC -e 38 -c 2 -a 0 -i 0 -k MAC
r -t 2.366493103 -s 20 -d 20 -p tcp -e 1060 -c 2 -a 0 -i 108 -k AGT
+ -t 2.366493103 -s 20 -d -1 -p ack -e 40 -c 2 -a 0 -i 112 -k AGT 
- -t 2.366493103 -s 20 -d -1 -p ack -e 40 -c 2 -a 0 -i 112 -k AGT
h -t 2.366493103 -s 20 -d -1 -p ack -e 40 -c 2 -a 0 -i 112 -k AGT
+ -t 2.366493103 -s 20 -d 19 -p ack -e 60 -c 2 -a 0 -i 112 -k RTR 
- -t 2.366493103 -s 20 -d 19 -p ack -e 60 -c 2 -a 0 -i 112 -k RTR
h -t 2.366493103 -s 20 -d 19 -p ack -e 60 -c 2 -a 0 -i 112 -k RTR
r -t 2.366782446 -s 19 -d -1 -p MAC -e 38 -c 2 -a 0 -i 0 -k MAC
+ -t 2.366912103 -s 20 -d -1 -p MAC -e 44 -c 2 -a 0 -i 0 -k MAC 
- -t 2.366912103 -s 20 -d -1 -p MAC -e 44 -c 2 -a 0 -i 0 -k MAC
h -t 2.366912103 -s 20 -d -1 -p MAC -e 44 -c 2 -a 0 -i 0 -k MAC
r -t 2.367264446 -s 19 -d -1 -p MAC -e 44 -c 2 -a 0 -i 0 -k MAC
+ -t 2.367274446 -s 19 -d -1 -p MAC -e 38 -c 2 -a 0 -i 0 -k MAC 
- -t 2.367274446 -s 19 -d -1 -p MAC -e 38 -c 2 -a 0 -i 0 -k MAC
h -t 2.367274446 -s 19 -d -1 -p MAC -e 38 -c 2 -a 0 -i 0 -k MAC
r -t 2.367578789 -s 20 -d -1 -p MAC -e 38 -c 2 -a 0 -i 0 -k MAC
+ -t 2.367588789 -s 20 -d 19 -p ack -e 112 -c 2 -a 0 -i 110 -k MAC 
- -t 2.367588789 -s 20 -d 19 -p ack -e 112 -c 2 -a 0 -i 110 -k MAC
h -t 2.367588789 -s 20 -d 19 -p ack -e 112 -c 2 -a 0 -i 110 -k MAC
r -t 2.368485133 -s 19 -d 19 -p ack -e 60 -c 2 -a 0 -i 110 -k MAC
+ -t 2.368495133 -s 19 -d -1 -p MAC -e 38 -c 2 -a 0 -i 0 -k MAC 
- -t 2.368495133 -s 19 -d -1 -p MAC -e 38 -c 2 -a 0 -i 0 -k MAC
h -t 2.368495133 -s 19 -d -1 -p MAC -e 38 -c 2 -a 0 -i 0 -k MAC
r -t 2.368510133 -s 19 -d 19 -p ack -e 60 -c 2 -a 0 -i 110 -k AGT
r -t 2.368799476 -s 20 -d -1 -p MAC -e 38 -c 2 -a 0 -i 0 -k MAC
+ -t 2.368989476 -s 20 -d -1 -p MAC -e 44 -c 2 -a 0 -i 0 -k MAC 
- -t 2.368989476 -s 20 -d -1 -p MAC -e 44 -c 2 -a 0 -i 0 -k MAC
h -t 2.368989476 -s 20 -d -1 -p MAC -e 44 -c 2 -a 0 -i 0 -k MAC
r -t 2.369341819 -s 19 -d -1 -p MAC -e 44 -c 2 -a 0 -i 0 -k MAC
+ -t 2.369351819 -s 19 -d -1 -p MAC -e 38 -c 2 -a 0 -i 0 -k MAC 
- -t 2.369351819 -s 19 -d -1 -p MAC -e 38 -c 2 -a 0 -i 0 -k MAC
h -t 2.369351819 -s 19 -d -1 -p MAC -e 38 -c 2 -a 0 -i 0 -k MAC
r -t 2.369656162 -s 20 -d -1 -p MAC -e 38 -c 2 -a 0 -i 0 -k MAC
+ -t 2.369666162 -s 20 -d 19 -p ack -e 112 -c 2 -a 0 -i 111 -k MAC 
- -t 2.369666162 -s 20 -d 19 -p ack -e 112 -c 2 -a 0 -i 111 -k MAC
h -t 2.369666162 -s 20 -d 19 -p ack -e 112 -c 2 -a 0 -i 111 -k MAC
r -t 2.370562505 -s 19 -d 19 -p ack -e 60 -c 2 -a 0 -i 111 -k MAC
+ -t 2.370572505 -s 19 -d -1 -p MAC -e 38 -c 2 -a 0 -i 0 -k MAC 
- -t 2.370572505 -s 19 -d -1 -p MAC -e 38 -c 2 -a 0 -i 0 -k MAC
h -t 2.370572505 -s 19 -d -1 -p MAC -e 38 -c 2 -a 0 -i 0 -k MAC
r -t 2.370587505 -s 19 -d 19 -p ack -e 60 -c 2 -a 0 -i 111 -k AGT
r -t 2.370876849 -s 20 -d -1 -p MAC -e 38 -c 2 -a 0 -i 0 -k MAC
+ -t 2.371306505 -s 19 -d -1 -p MAC -e 44 -c 2 -a 0 -i 0 -k MAC 
- -t 2.371306505 -s 19 -d -1 -p MAC -e 44 -c 2 -a 0 -i 0 -k MAC
h -t 2.371306505 -s 19 -d -1 -p MAC -e 44 -c 2 -a 0 -i 0 -k MAC
r -t 2.371658849 -s 20 -d -1 -p MAC -e 44 -c 2 -a 0 -i 0 -k MAC
+ -t 2.371668849 -s 20 -d -1 -p MAC -e 38 -c 2 -a 0 -i 0 -k MAC 
- -t 2.371668849 -s 20 -d -1 -p MAC -e 38 -c 2 -a 0 -i 0 -k MAC
h -t 2.371668849 -s 20 -d -1 -p MAC -e 38 -c 2 -a 0 -i 0 -k MAC
r -t 2.371973192 -s 19 -d -1 -p MAC -e 38 -c 2 -a 0 -i 0 -k MAC
+ -t 2.371983192 -s 19 -d 20 -p tcp -e 1112 -c 2 -a 0 -i 109 -k MAC 
- -t 2.371983192 -s 19 -d 20 -p tcp -e 1112 -c 2 -a 0 -i 109 -k MAC
h -t 2.371983192 -s 19 -d 20 -p tcp -e 1112 -c 2 -a 0 -i 109 -k MAC
r -t 2.380879535 -s 20 -d 20 -p tcp -e 1060 -c 2 -a 0 -i 109 -k MAC
+ -t 2.380889535 -s 20 -d -1 -p MAC -e 38 -c 2 -a 0 -i 0 -k MAC 
- -t 2.380889535 -s 20 -d -1 -p MAC -e 38 -c 2 -a 0 -i 0 -k MAC
h -t 2.380889535 -s 20 -d -1 -p MAC -e 38 -c 2 -a 0 -i 0 -k MAC
r -t 2.380904535 -s 20 -d 20 -p tcp -e 1060 -c 2 -a 0 -i 109 -k AGT
+ -t 2.380904535 -s 20 -d -1 -p ack -e 40 -c 2 -a 0 -i 113 -k AGT 
- -t 2.380904535 -s 20 -d -1 -p ack -e 40 -c 2 -a 0 -i 113 -k AGT
h -t 2.380904535 -s 20 -d -1 -p ack -e 40 -c 2 -a 0 -i 113 -k AGT
+ -t 2.380904535 -s 20 -d 19 -p ack -e 60 -c 2 -a 0 -i 113 -k RTR 
- -t 2.380904535 -s 20 -d 19 -p ack -e 60 -c 2 -a 0 -i 113 -k RTR
h -t 2.380904535 -s 20 -d 19 -p ack -e 60 -c 2 -a 0 -i 113 -k RTR
r -t 2.381193878 -s 19 -d -1 -p MAC -e 38 -c 2 -a 0 -i 0 -k MAC
+ -t 2.381343535 -s 20 -d -1 -p MAC -e 44 -c 2 -a 0 -i 0 -k MAC 
- -t 2.381343535 -s 20 -d -1 -p MAC -e 44 -c 2 -a 0 -i 0 -k MAC
h -t 2.381343535 -s 20 -d -1 -p MAC -e 44 -c 2 -a 0 -i 0 -k MAC
r -t 2.381695878 -s 19 -d -1 -p MAC -e 44 -c 2 -a 0 -i 0 -k MAC
+ -t 2.381705878 -s 19 -d -1 -p MAC -e 38 -c 2 -a 0 -i 0 -k MAC 
- -t 2.381705878 -s 19 -d -1 -p MAC -e 38 -c 2 -a 0 -i 0 -k MAC
h -t 2.381705878 -s 19 -d -1 -p MAC -e 38 -c 2 -a 0 -i 0 -k MAC
r -t 2.382010222 -s 20 -d -1 -p MAC -e 38 -c 2 -a 0 -i 0 -k MAC
+ -t 2.382020222 -s 20 -d 19 -p ack -e 112 -c 2 -a 0 -i 112 -k MAC 
- -t 2.382020222 -s 20 -d 19 -p ack -e 112 -c 2 -a 0 -i 112 -k MAC
h -t 2.382020222 -s 20 -d 19 -p ack -e 112 -c 2 -a 0 -i 112 -k MAC
r -t 2.382916565 -s 19 -d 19 -p ack -e 60 -c 2 -a 0 -i 112 -k MAC
+ -t 2.382926565 -s 19 -d -1 -p MAC -e 38 -c 2 -a 0 -i 0 -k MAC 
- -t 2.382926565 -s 19 -d -1 -p MAC -e 38 -c 2 -a 0 -i 0 -k MAC
h -t 2.382926565 -s 19 -d -1 -p MAC -e 38 -c 2 -a 0 -i 0 -k MAC
r -t 2.382941565 -s 19 -d 19 -p ack -e 60 -c 2 -a 0 -i 112 -k AGT
r -t 2.383230908 -s 20 -d -1 -p MAC -e 38 -c 2 -a 0 -i 0 -k MAC
+ -t 2.383780908 -s 20 -d -1 -p MAC -e 44 -c 2 -a 0 -i 0 -k MAC 
- -t 2.383780908 -s 20 -d -1 -p MAC -e 44 -c 2 -a 0 -i 0 -k MAC
h -t 2.383780908 -s 20 -d -1 -p MAC -e 44 -c 2 -a 0 -i 0 -k MAC
r -t 2.384133251 -s 19 -d -1 -p MAC -e 44 -c 2 -a 0 -i 0 -k MAC
+ -t 2.384143251 -s 19 -d -1 -p MAC -e 38 -c 2 -a 0 -i 0 -k MAC 
- -t 2.384143251 -s 19 -d -1 -p MAC -e 38 -c 2 -a 0 -i 0 -k MAC
h -t 2.384143251 -s 19 -d -1 -p MAC -e 38 -c 2 -a 0 -i 0 -k MAC
r -t 2.384447594 -s 20 -d -1 -p MAC -e 38 -c 2 -a 0 -i 0 -k MAC
+ -t 2.384457594 -s 20 -d 19 -p ack -e 112 -c 2 -a 0 -i 113 -k MAC 
- -t 2.384457594 -s 20 -d 19 -p ack -e 112 -c 2 -a 0 -i 113 -k MAC
h -t 2.384457594 -s 20 -d 19 -p ack -e 112 -c 2 -a 0 -i 113 -k MAC
r -t 2.385353938 -s 19 -d 19 -p ack -e 60 -c 2 -a 0 -i 113 -k MAC
+ -t 2.385363938 -s 19 -d -1 -p MAC -e 38 -c 2 -a 0 -i 0 -k MAC 
- -t 2.385363938 -s 19 -d -1 -p MAC -e 38 -c 2 -a 0 -i 0 -k MAC
h -t 2.385363938 -s 19 -d -1 -p MAC -e 38 -c 2 -a 0 -i 0 -k MAC
r -t 2.385378938 -s 19 -d 19 -p ack -e 60 -c 2 -a 0 -i 113 -k AGT
r -t 2.385668281 -s 20 -d -1 -p MAC -e 38 -c 2 -a 0 -i 0 -k MAC
+ -t 2.400000000 -s 20 -d -1 -p tcp -e 40 -c 2 -a 0 -i 114 -k AGT 
- -t 2.400000000 -s 20 -d -1 -p tcp -e 40 -c 2 -a 0 -i 114 -k AGT
h -t 2.400000000 -s 20 -d -1 -p tcp -e 40 -c 2 -a 0 -i 114 -k AGT
+ -t 2.400000000 -s 20 -d 19 -p tcp -e 60 -c 2 -a 0 -i 114 -k RTR 
- -t 2.400000000 -s 20 -d 19 -p tcp -e 60 -c 2 -a 0 -i 114 -k RTR
h -t 2.400000000 -s 20 -d 19 -p tcp -e 60 -c 2 -a 0 -i 114 -k RTR
+ -t 2.400075000 -s 20 -d -1 -p MAC -e 44 -c 2 -a 0 -i 0 -k MAC 
- -t 2.400075000 -s 20 -d -1 -p MAC -e 44 -c 2 -a 0 -i 0 -k MAC
h -t 2.400075000 -s 20 -d -1 -p MAC -e 44 -c 2 -a 0 -i 0 -k MAC
r -t 2.400427343 -s 19 -d -1 -p MAC -e 44 -c 2 -a 0 -i 0 -k MAC
+ -t 2.400437343 -s 19 -d -1 -p MAC -e 38 -c 2 -a 0 -i 0 -k MAC 
- -t 2.400437343 -s 19 -d -1 -p MAC -e 38 -c 2 -a 0 -i 0 -k MAC
h -t 2.400437343 -s 19 -d -1 -p MAC -e 38 -c 2 -a 0 -i 0 -k MAC
r -t 2.400741686 -s 20 -d -1 -p MAC -e 38 -c 2 -a 0 -i 0 -k MAC
+ -t 2.400751686 -s 20 -d 19 -p tcp -e 112 -c 2 -a 0 -i 114 -k MAC 
- -t 2.400751686 -s 20 -d 19 -p tcp -e 112 -c 2 -a 0 -i 114 -k MAC
h -t 2.400751686 -s 20 -d 19 -p tcp -e 112 -c 2 -a 0 -i 114 -k MAC
r -t 2.401648030 -s 19 -d 19 -p tcp -e 60 -c 2 -a 0 -i 114 -k MAC
+ -t 2.401658030 -s 19 -d -1 -p MAC -e 38 -c 2 -a 0 -i 0 -k MAC 
- -t 2.401658030 -s 19 -d -1 -p MAC -e 38 -c 2 -a 0 -i 0 -k MAC
h -t 2.401658030 -s 19 -d -1 -p MAC -e 38 -c 2 -a 0 -i 0 -k MAC
r -t 2.401673030 -s 19 -d 19 -p tcp -e 60 -c 2 -a 0 -i 114 -k AGT
+ -t 2.401673030 -s 19 -d -1 -p ack -e 40 -c 2 -a 0 -i 115 -k AGT 
- -t 2.401673030 -s 19 -d -1 -p ack -e 40 -c 2 -a 0 -i 115 -k AGT
h -t 2.401673030 -s 19 -d -1 -p ack -e 40 -c 2 -a 0 -i 115 -k AGT
+ -t 2.401673030 -s 19 -d 20 -p ack -e 60 -c 2 -a 0 -i 115 -k RTR 
- -t 2.401673030 -s 19 -d 20 -p ack -e 60 -c 2 -a 0 -i 115 -k RTR
h -t 2.401673030 -s 19 -d 20 -p ack -e 60 -c 2 -a 0 -i 115 -k RTR
r -t 2.401962373 -s 20 -d -1 -p MAC -e 38 -c 2 -a 0 -i 0 -k MAC
+ -t 2.402612030 -s 19 -d -1 -p MAC -e 44 -c 2 -a 0 -i 0 -k MAC 
- -t 2.402612030 -s 19 -d -1 -p MAC -e 44 -c 2 -a 0 -i 0 -k MAC
h -t 2.402612030 -s 19 -d -1 -p MAC -e 44 -c 2 -a 0 -i 0 -k MAC
r -t 2.402964373 -s 20 -d -1 -p MAC -e 44 -c 2 -a 0 -i 0 -k MAC
+ -t 2.402974373 -s 20 -d -1 -p MAC -e 38 -c 2 -a 0 -i 0 -k MAC 
- -t 2.402974373 -s 20 -d -1 -p MAC -e 38 -c 2 -a 0 -i 0 -k MAC
h -t 2.402974373 -s 20 -d -1 -p MAC -e 38 -c 2 -a 0 -i 0 -k MAC
r -t 2.403278716 -s 19 -d -1 -p MAC -e 38 -c 2 -a 0 -i 0 -k MAC
+ -t 2.403288716 -s 19 -d 20 -p ack -e 112 -c 2 -a 0 -i 115 -k MAC 
- -t 2.403288716 -s 19 -d 20 -p ack -e 112 -c 2 -a 0 -i 115 -k MAC
h -t 2.403288716 -s 19 -d 20 -p ack -e 112 -c 2 -a 0 -i 115 -k MAC
r -t 2.404185059 -s 20 -d 20 -p ack -e 60 -c 2 -a 0 -i 115 -k MAC
+ -t 2.404195059 -s 20 -d -1 -p MAC -e 38 -c 2 -a 0 -i 0 -k MAC 
- -t 2.404195059 -s 20 -d -1 -p MAC -e 38 -c 2 -a 0 -i 0 -k MAC
h -t 2.404195059 -s 20 -d -1 -p MAC -e 38 -c 2 -a 0 -i 0 -k MAC
r -t 2.404210059 -s 20 -d 20 -p ack -e 60 -c 2 -a 0 -i 115 -k AGT
+ -t 2.404210059 -s 20 -d -1 -p tcp -e 1040 -c 2 -a 0 -i 116 -k AGT 
- -t 2.404210059 -s 20 -d -1 -p tcp -e 1040 -c 2 -a 0 -i 116 -k AGT
h -t 2.404210059 -s 20 -d -1 -p tcp -e 1040 -c 2 -a 0 -i 116 -k AGT
+ -t 2.404210059 -s 20 -d 19 -p tcp -e 1060 -c 2 -a 0 -i 116 -k RTR 
- -t 2.404210059 -s 20 -d 19 -p tcp -e 1060 -c 2 -a 0 -i 116 -k RTR
h -t 2.404210059 -s 20 -d 19 -p tcp -e 1060 -c 2 -a 0 -i 116 -k RTR
+ -t 2.404210059 -s 20 -d -1 -p tcp -e 1040 -c 2 -a 0 -i 117 -k AGT 
- -t 2.404210059 -s 20 -d -1 -p tcp -e 1040 -c 2 -a 0 -i 117 -k AGT
h -t 2.404210059 -s 20 -d -1 -p tcp -e 1040 -c 2 -a 0 -i 117 -k AGT
+ -t 2.404210059 -s 20 -d 19 -p tcp -e 1060 -c 2 -a 0 -i 117 -k RTR 
- -t 2.404210059 -s 20 -d 19 -p tcp -e 1060 -c 2 -a 0 -i 117 -k RTR
h -t 2.404210059 -s 20 -d 19 -p tcp -e 1060 -c 2 -a 0 -i 117 -k RTR
r -t 2.404499402 -s 19 -d -1 -p MAC -e 38 -c 2 -a 0 -i 0 -k MAC
+ -t 2.405149059 -s 20 -d -1 -p MAC -e 44 -c 2 -a 0 -i 0 -k MAC 
- -t 2.405149059 -s 20 -d -1 -p MAC -e 44 -c 2 -a 0 -i 0 -k MAC
h -t 2.405149059 -s 20 -d -1 -p MAC -e 44 -c 2 -a 0 -i 0 -k MAC
r -t 2.405501402 -s 19 -d -1 -p MAC -e 44 -c 2 -a 0 -i 0 -k MAC
+ -t 2.405511402 -s 19 -d -1 -p MAC -e 38 -c 2 -a 0 -i 0 -k MAC 
- -t 2.405511402 -s 19 -d -1 -p MAC -e 38 -c 2 -a 0 -i 0 -k MAC
h -t 2.405511402 -s 19 -d -1 -p MAC -e 38 -c 2 -a 0 -i 0 -k MAC
r -t 2.405815746 -s 20 -d -1 -p MAC -e 38 -c 2 -a 0 -i 0 -k MAC
+ -t 2.405825746 -s 20 -d 19 -p tcp -e 1112 -c 2 -a 0 -i 116 -k MAC 
- -t 2.405825746 -s 20 -d 19 -p tcp -e 1112 -c 2 -a 0 -i 116 -k MAC
h -t 2.405825746 -s 20 -d 19 -p tcp -e 1112 -c 2 -a 0 -i 116 -k MAC
r -t 2.414722089 -s 19 -d 19 -p tcp -e 1060 -c 2 -a 0 -i 116 -k MAC
+ -t 2.414732089 -s 19 -d -1 -p MAC -e 38 -c 2 -a 0 -i 0 -k MAC 
- -t 2.414732089 -s 19 -d -1 -p MAC -e 38 -c 2 -a 0 -i 0 -k MAC
h -t 2.414732089 -s 19 -d -1 -p MAC -e 38 -c 2 -a 0 -i 0 -k MAC
r -t 2.414747089 -s 19 -d 19 -p tcp -e 1060 -c 2 -a 0 -i 116 -k AGT
+ -t 2.414747089 -s 19 -d -1 -p ack -e 40 -c 2 -a 0 -i 118 -k AGT 
- -t 2.414747089 -s 19 -d -1 -p ack -e 40 -c 2 -a 0 -i 118 -k AGT
h -t 2.414747089 -s 19 -d -1 -p ack -e 40 -c 2 -a 0 -i 118 -k AGT
+ -t 2.414747089 -s 19 -d 20 -p ack -e 60 -c 2 -a 0 -i 118 -k RTR 
- -t 2.414747089 -s 19 -d 20 -p ack -e 60 -c 2 -a 0 -i 118 -k RTR
h -t 2.414747089 -s 19 -d 20 -p ack -e 60 -c 2 -a 0 -i 118 -k RTR
r -t 2.415036432 -s 20 -d -1 -p MAC -e 38 -c 2 -a 0 -i 0 -k MAC
+ -t 2.415086089 -s 19 -d -1 -p MAC -e 44 -c 2 -a 0 -i 0 -k MAC 
- -t 2.415086089 -s 19 -d -1 -p MAC -e 44 -c 2 -a 0 -i 0 -k MAC
h -t 2.415086089 -s 19 -d -1 -p MAC -e 44 -c 2 -a 0 -i 0 -k MAC
r -t 2.415438432 -s 20 -d -1 -p MAC -e 44 -c 2 -a 0 -i 0 -k MAC
+ -t 2.415448432 -s 20 -d -1 -p MAC -e 38 -c 2 -a 0 -i 0 -k MAC 
- -t 2.415448432 -s 20 -d -1 -p MAC -e 38 -c 2 -a 0 -i 0 -k MAC
h -t 2.415448432 -s 20 -d -1 -p MAC -e 38 -c 2 -a 0 -i 0 -k MAC
r -t 2.415752775 -s 19 -d -1 -p MAC -e 38 -c 2 -a 0 -i 0 -k MAC
+ -t 2.415762775 -s 19 -d 20 -p ack -e 112 -c 2 -a 0 -i 118 -k MAC 
- -t 2.415762775 -s 19 -d 20 -p ack -e 112 -c 2 -a 0 -i 118 -k MAC
h -t 2.415762775 -s 19 -d 20 -p ack -e 112 -c 2 -a 0 -i 118 -k MAC
r -t 2.416659118 -s 20 -d 20 -p ack -e 60 -c 2 -a 0 -i 118 -k MAC
+ -t 2.416669118 -s 20 -d -1 -p MAC -e 38 -c 2 -a 0 -i 0 -k MAC 
- -t 2.416669118 -s 20 -d -1 -p MAC -e 38 -c 2 -a 0 -i 0 -k MAC
h -t 2.416669118 -s 20 -d -1 -p MAC -e 38 -c 2 -a 0 -i 0 -k MAC
r -t 2.416684118 -s 20 -d 20 -p ack -e 60 -c 2 -a 0 -i 118 -k AGT
+ -t 2.416684118 -s 20 -d -1 -p tcp -e 1040 -c 2 -a 0 -i 119 -k AGT 
- -t 2.416684118 -s 20 -d -1 -p tcp -e 1040 -c 2 -a 0 -i 119 -k AGT
h -t 2.416684118 -s 20 -d -1 -p tcp -e 1040 -c 2 -a 0 -i 119 -k AGT
+ -t 2.416684118 -s 20 -d 19 -p tcp -e 1060 -c 2 -a 0 -i 119 -k RTR 
- -t 2.416684118 -s 20 -d 19 -p tcp -e 1060 -c 2 -a 0 -i 119 -k RTR
h -t 2.416684118 -s 20 -d 19 -p tcp -e 1060 -c 2 -a 0 -i 119 -k RTR
+ -t 2.416684118 -s 20 -d -1 -p tcp -e 1040 -c 2 -a 0 -i 120 -k AGT 
- -t 2.416684118 -s 20 -d -1 -p tcp -e 1040 -c 2 -a 0 -i 120 -k AGT
h -t 2.416684118 -s 20 -d -1 -p tcp -e 1040 -c 2 -a 0 -i 120 -k AGT
+ -t 2.416684118 -s 20 -d 19 -p tcp -e 1060 -c 2 -a 0 -i 120 -k RTR 
- -t 2.416684118 -s 20 -d 19 -p tcp -e 1060 -c 2 -a 0 -i 120 -k RTR
h -t 2.416684118 -s 20 -d 19 -p tcp -e 1060 -c 2 -a 0 -i 120 -k RTR
r -t 2.416973462 -s 19 -d -1 -p MAC -e 38 -c 2 -a 0 -i 0 -k MAC
+ -t 2.417063118 -s 20 -d -1 -p MAC -e 44 -c 2 -a 0 -i 0 -k MAC 
- -t 2.417063118 -s 20 -d -1 -p MAC -e 44 -c 2 -a 0 -i 0 -k MAC
h -t 2.417063118 -s 20 -d -1 -p MAC -e 44 -c 2 -a 0 -i 0 -k MAC
r -t 2.417415462 -s 19 -d -1 -p MAC -e 44 -c 2 -a 0 -i 0 -k MAC
+ -t 2.417425462 -s 19 -d -1 -p MAC -e 38 -c 2 -a 0 -i 0 -k MAC 
- -t 2.417425462 -s 19 -d -1 -p MAC -e 38 -c 2 -a 0 -i 0 -k MAC
h -t 2.417425462 -s 19 -d -1 -p MAC -e 38 -c 2 -a 0 -i 0 -k MAC
r -t 2.417729805 -s 20 -d -1 -p MAC -e 38 -c 2 -a 0 -i 0 -k MAC
+ -t 2.417739805 -s 20 -d 19 -p tcp -e 1112 -c 2 -a 0 -i 117 -k MAC 
- -t 2.417739805 -s 20 -d 19 -p tcp -e 1112 -c 2 -a 0 -i 117 -k MAC
h -t 2.417739805 -s 20 -d 19 -p tcp -e 1112 -c 2 -a 0 -i 117 -k MAC
r -t 2.426636148 -s 19 -d 19 -p tcp -e 1060 -c 2 -a 0 -i 117 -k MAC
+ -t 2.426646148 -s 19 -d -1 -p MAC -e 38 -c 2 -a 0 -i 0 -k MAC 
- -t 2.426646148 -s 19 -d -1 -p MAC -e 38 -c 2 -a 0 -i 0 -k MAC
h -t 2.426646148 -s 19 -d -1 -p MAC -e 38 -c 2 -a 0 -i 0 -k MAC
r -t 2.426661148 -s 19 -d 19 -p tcp -e 1060 -c 2 -a 0 -i 117 -k AGT
+ -t 2.426661148 -s 19 -d -1 -p ack -e 40 -c 2 -a 0 -i 121 -k AGT 
- -t 2.426661148 -s 19 -d -1 -p ack -e 40 -c 2 -a 0 -i 121 -k AGT
h -t 2.426661148 -s 19 -d -1 -p ack -e 40 -c 2 -a 0 -i 121 -k AGT
+ -t 2.426661148 -s 19 -d 20 -p ack -e 60 -c 2 -a 0 -i 121 -k RTR 
- -t 2.426661148 -s 19 -d 20 -p ack -e 60 -c 2 -a 0 -i 121 -k RTR
h -t 2.426661148 -s 19 -d 20 -p ack -e 60 -c 2 -a 0 -i 121 -k RTR
r -t 2.426950491 -s 20 -d -1 -p MAC -e 38 -c 2 -a 0 -i 0 -k MAC
+ -t 2.427000491 -s 20 -d -1 -p MAC -e 44 -c 2 -a 0 -i 0 -k MAC 
- -t 2.427000491 -s 20 -d -1 -p MAC -e 44 -c 2 -a 0 -i 0 -k MAC
h -t 2.427000491 -s 20 -d -1 -p MAC -e 44 -c 2 -a 0 -i 0 -k MAC
r -t 2.427352834 -s 19 -d -1 -p MAC -e 44 -c 2 -a 0 -i 0 -k MAC
+ -t 2.427362834 -s 19 -d -1 -p MAC -e 38 -c 2 -a 0 -i 0 -k MAC 
- -t 2.427362834 -s 19 -d -1 -p MAC -e 38 -c 2 -a 0 -i 0 -k MAC
h -t 2.427362834 -s 19 -d -1 -p MAC -e 38 -c 2 -a 0 -i 0 -k MAC
r -t 2.427667178 -s 20 -d -1 -p MAC -e 38 -c 2 -a 0 -i 0 -k MAC
+ -t 2.427677178 -s 20 -d 19 -p tcp -e 1112 -c 2 -a 0 -i 119 -k MAC 
- -t 2.427677178 -s 20 -d 19 -p tcp -e 1112 -c 2 -a 0 -i 119 -k MAC
h -t 2.427677178 -s 20 -d 19 -p tcp -e 1112 -c 2 -a 0 -i 119 -k MAC
r -t 2.436573521 -s 19 -d 19 -p tcp -e 1060 -c 2 -a 0 -i 119 -k MAC
+ -t 2.436583521 -s 19 -d -1 -p MAC -e 38 -c 2 -a 0 -i 0 -k MAC 
- -t 2.436583521 -s 19 -d -1 -p MAC -e 38 -c 2 -a 0 -i 0 -k MAC
h -t 2.436583521 -s 19 -d -1 -p MAC -e 38 -c 2 -a 0 -i 0 -k MAC
r -t 2.436598521 -s 19 -d 19 -p tcp -e 1060 -c 2 -a 0 -i 119 -k AGT
+ -t 2.436598521 -s 19 -d -1 -p ack -e 40 -c 2 -a 0 -i 122 -k AGT 
- -t 2.436598521 -s 19 -d -1 -p ack -e 40 -c 2 -a 0 -i 122 -k AGT
h -t 2.436598521 -s 19 -d -1 -p ack -e 40 -c 2 -a 0 -i 122 -k AGT
+ -t 2.436598521 -s 19 -d 20 -p ack -e 60 -c 2 -a 0 -i 122 -k RTR 
- -t 2.436598521 -s 19 -d 20 -p ack -e 60 -c 2 -a 0 -i 122 -k RTR
h -t 2.436598521 -s 19 -d 20 -p ack -e 60 -c 2 -a 0 -i 122 -k RTR
r -t 2.436887864 -s 20 -d -1 -p MAC -e 38 -c 2 -a 0 -i 0 -k MAC
+ -t 2.437177521 -s 19 -d -1 -p MAC -e 44 -c 2 -a 0 -i 0 -k MAC 
- -t 2.437177521 -s 19 -d -1 -p MAC -e 44 -c 2 -a 0 -i 0 -k MAC
h -t 2.437177521 -s 19 -d -1 -p MAC -e 44 -c 2 -a 0 -i 0 -k MAC
r -t 2.437529864 -s 20 -d -1 -p MAC -e 44 -c 2 -a 0 -i 0 -k MAC
+ -t 2.437539864 -s 20 -d -1 -p MAC -e 38 -c 2 -a 0 -i 0 -k MAC 
- -t 2.437539864 -s 20 -d -1 -p MAC -e 38 -c 2 -a 0 -i 0 -k MAC
h -t 2.437539864 -s 20 -d -1 -p MAC -e 38 -c 2 -a 0 -i 0 -k MAC
r -t 2.437844207 -s 19 -d -1 -p MAC -e 38 -c 2 -a 0 -i 0 -k MAC
+ -t 2.437854207 -s 19 -d 20 -p ack -e 112 -c 2 -a 0 -i 121 -k MAC 
- -t 2.437854207 -s 19 -d 20 -p ack -e 112 -c 2 -a 0 -i 121 -k MAC
h -t 2.437854207 -s 19 -d 20 -p ack -e 112 -c 2 -a 0 -i 121 -k MAC
r -t 2.438750550 -s 20 -d 20 -p ack -e 60 -c 2 -a 0 -i 121 -k MAC
+ -t 2.438760550 -s 20 -d -1 -p MAC -e 38 -c 2 -a 0 -i 0 -k MAC 
- -t 2.438760550 -s 20 -d -1 -p MAC -e 38 -c 2 -a 0 -i 0 -k MAC
h -t 2.438760550 -s 20 -d -1 -p MAC -e 38 -c 2 -a 0 -i 0 -k MAC
r -t 2.438775550 -s 20 -d 20 -p ack -e 60 -c 2 -a 0 -i 121 -k AGT
+ -t 2.438775550 -s 20 -d -1 -p tcp -e 1040 -c 2 -a 0 -i 123 -k AGT 
- -t 2.438775550 -s 20 -d -1 -p tcp -e 1040 -c 2 -a 0 -i 123 -k AGT
h -t 2.438775550 -s 20 -d -1 -p tcp -e 1040 -c 2 -a 0 -i 123 -k AGT
+ -t 2.438775550 -s 20 -d 19 -p tcp -e 1060 -c 2 -a 0 -i 123 -k RTR 
- -t 2.438775550 -s 20 -d 19 -p tcp -e 1060 -c 2 -a 0 -i 123 -k RTR
h -t 2.438775550 -s 20 -d 19 -p tcp -e 1060 -c 2 -a 0 -i 123 -k RTR
+ -t 2.438775550 -s 20 -d -1 -p tcp -e 1040 -c 2 -a 0 -i 124 -k AGT 
- -t 2.438775550 -s 20 -d -1 -p tcp -e 1040 -c 2 -a 0 -i 124 -k AGT
h -t 2.438775550 -s 20 -d -1 -p tcp -e 1040 -c 2 -a 0 -i 124 -k AGT
+ -t 2.438775550 -s 20 -d 19 -p tcp -e 1060 -c 2 -a 0 -i 124 -k RTR 
- -t 2.438775550 -s 20 -d 19 -p tcp -e 1060 -c 2 -a 0 -i 124 -k RTR
h -t 2.438775550 -s 20 -d 19 -p tcp -e 1060 -c 2 -a 0 -i 124 -k RTR
r -t 2.439064894 -s 19 -d -1 -p MAC -e 38 -c 2 -a 0 -i 0 -k MAC
+ -t 2.439434550 -s 20 -d -1 -p MAC -e 44 -c 2 -a 0 -i 0 -k MAC 
- -t 2.439434550 -s 20 -d -1 -p MAC -e 44 -c 2 -a 0 -i 0 -k MAC
h -t 2.439434550 -s 20 -d -1 -p MAC -e 44 -c 2 -a 0 -i 0 -k MAC
r -t 2.439786894 -s 19 -d -1 -p MAC -e 44 -c 2 -a 0 -i 0 -k MAC
+ -t 2.439796894 -s 19 -d -1 -p MAC -e 38 -c 2 -a 0 -i 0 -k MAC 
- -t 2.439796894 -s 19 -d -1 -p MAC -e 38 -c 2 -a 0 -i 0 -k MAC
h -t 2.439796894 -s 19 -d -1 -p MAC -e 38 -c 2 -a 0 -i 0 -k MAC
r -t 2.440101237 -s 20 -d -1 -p MAC -e 38 -c 2 -a 0 -i 0 -k MAC
+ -t 2.440111237 -s 20 -d 19 -p tcp -e 1112 -c 2 -a 0 -i 120 -k MAC 
- -t 2.440111237 -s 20 -d 19 -p tcp -e 1112 -c 2 -a 0 -i 120 -k MAC
h -t 2.440111237 -s 20 -d 19 -p tcp -e 1112 -c 2 -a 0 -i 120 -k MAC
r -t 2.449007580 -s 19 -d 19 -p tcp -e 1060 -c 2 -a 0 -i 120 -k MAC
+ -t 2.449017580 -s 19 -d -1 -p MAC -e 38 -c 2 -a 0 -i 0 -k MAC 
- -t 2.449017580 -s 19 -d -1 -p MAC -e 38 -c 2 -a 0 -i 0 -k MAC
h -t 2.449017580 -s 19 -d -1 -p MAC -e 38 -c 2 -a 0 -i 0 -k MAC
r -t 2.449032580 -s 19 -d 19 -p tcp -e 1060 -c 2 -a 0 -i 120 -k AGT
+ -t 2.449032580 -s 19 -d -1 -p ack -e 40 -c 2 -a 0 -i 125 -k AGT 
- -t 2.449032580 -s 19 -d -1 -p ack -e 40 -c 2 -a 0 -i 125 -k AGT
h -t 2.449032580 -s 19 -d -1 -p ack -e 40 -c 2 -a 0 -i 125 -k AGT
+ -t 2.449032580 -s 19 -d 20 -p ack -e 60 -c 2 -a 0 -i 125 -k RTR 
- -t 2.449032580 -s 19 -d 20 -p ack -e 60 -c 2 -a 0 -i 125 -k RTR
h -t 2.449032580 -s 19 -d 20 -p ack -e 60 -c 2 -a 0 -i 125 -k RTR
r -t 2.449321923 -s 20 -d -1 -p MAC -e 38 -c 2 -a 0 -i 0 -k MAC
+ -t 2.449491923 -s 20 -d -1 -p MAC -e 44 -c 2 -a 0 -i 0 -k MAC 
- -t 2.449491923 -s 20 -d -1 -p MAC -e 44 -c 2 -a 0 -i 0 -k MAC
h -t 2.449491923 -s 20 -d -1 -p MAC -e 44 -c 2 -a 0 -i 0 -k MAC
r -t 2.449844267 -s 19 -d -1 -p MAC -e 44 -c 2 -a 0 -i 0 -k MAC
+ -t 2.449854267 -s 19 -d -1 -p MAC -e 38 -c 2 -a 0 -i 0 -k MAC 
- -t 2.449854267 -s 19 -d -1 -p MAC -e 38 -c 2 -a 0 -i 0 -k MAC
h -t 2.449854267 -s 19 -d -1 -p MAC -e 38 -c 2 -a 0 -i 0 -k MAC
n -t 2.4500000000000002 -s 19 -S COLOR -c blue -o blue -i blue -I blue
r -t 2.450158610 -s 20 -d -1 -p MAC -e 38 -c 2 -a 0 -i 0 -k MAC
+ -t 2.450168610 -s 20 -d 19 -p tcp -e 1112 -c 2 -a 0 -i 123 -k MAC 
- -t 2.450168610 -s 20 -d 19 -p tcp -e 1112 -c 2 -a 0 -i 123 -k MAC
h -t 2.450168610 -s 20 -d 19 -p tcp -e 1112 -c 2 -a 0 -i 123 -k MAC
r -t 2.459064953 -s 19 -d 19 -p tcp -e 1060 -c 2 -a 0 -i 123 -k MAC
+ -t 2.459074953 -s 19 -d -1 -p MAC -e 38 -c 2 -a 0 -i 0 -k MAC 
- -t 2.459074953 -s 19 -d -1 -p MAC -e 38 -c 2 -a 0 -i 0 -k MAC
h -t 2.459074953 -s 19 -d -1 -p MAC -e 38 -c 2 -a 0 -i 0 -k MAC
r -t 2.459089953 -s 19 -d 19 -p tcp -e 1060 -c 2 -a 0 -i 123 -k AGT
+ -t 2.459089953 -s 19 -d -1 -p ack -e 40 -c 2 -a 0 -i 126 -k AGT 
- -t 2.459089953 -s 19 -d -1 -p ack -e 40 -c 2 -a 0 -i 126 -k AGT
h -t 2.459089953 -s 19 -d -1 -p ack -e 40 -c 2 -a 0 -i 126 -k AGT
+ -t 2.459089953 -s 19 -d 20 -p ack -e 60 -c 2 -a 0 -i 126 -k RTR 
- -t 2.459089953 -s 19 -d 20 -p ack -e 60 -c 2 -a 0 -i 126 -k RTR
h -t 2.459089953 -s 19 -d 20 -p ack -e 60 -c 2 -a 0 -i 126 -k RTR
r -t 2.459379296 -s 20 -d -1 -p MAC -e 38 -c 2 -a 0 -i 0 -k MAC
+ -t 2.459508953 -s 19 -d -1 -p MAC -e 44 -c 2 -a 0 -i 0 -k MAC 
- -t 2.459508953 -s 19 -d -1 -p MAC -e 44 -c 2 -a 0 -i 0 -k MAC
h -t 2.459508953 -s 19 -d -1 -p MAC -e 44 -c 2 -a 0 -i 0 -k MAC
r -t 2.459861296 -s 20 -d -1 -p MAC -e 44 -c 2 -a 0 -i 0 -k MAC
+ -t 2.459871296 -s 20 -d -1 -p MAC -e 38 -c 2 -a 0 -i 0 -k MAC 
- -t 2.459871296 -s 20 -d -1 -p MAC -e 38 -c 2 -a 0 -i 0 -k MAC
h -t 2.459871296 -s 20 -d -1 -p MAC -e 38 -c 2 -a 0 -i 0 -k MAC
r -t 2.460175639 -s 19 -d -1 -p MAC -e 38 -c 2 -a 0 -i 0 -k MAC
+ -t 2.460185639 -s 19 -d 20 -p ack -e 112 -c 2 -a 0 -i 122 -k MAC 
- -t 2.460185639 -s 19 -d 20 -p ack -e 112 -c 2 -a 0 -i 122 -k MAC
h -t 2.460185639 -s 19 -d 20 -p ack -e 112 -c 2 -a 0 -i 122 -k MAC
r -t 2.461081983 -s 20 -d 20 -p ack -e 60 -c 2 -a 0 -i 122 -k MAC
+ -t 2.461091983 -s 20 -d -1 -p MAC -e 38 -c 2 -a 0 -i 0 -k MAC 
- -t 2.461091983 -s 20 -d -1 -p MAC -e 38 -c 2 -a 0 -i 0 -k MAC
h -t 2.461091983 -s 20 -d -1 -p MAC -e 38 -c 2 -a 0 -i 0 -k MAC
r -t 2.461106983 -s 20 -d 20 -p ack -e 60 -c 2 -a 0 -i 122 -k AGT
r -t 2.461396326 -s 19 -d -1 -p MAC -e 38 -c 2 -a 0 -i 0 -k MAC
+ -t 2.461705983 -s 20 -d -1 -p MAC -e 44 -c 2 -a 0 -i 0 -k MAC 
- -t 2.461705983 -s 20 -d -1 -p MAC -e 44 -c 2 -a 0 -i 0 -k MAC
h -t 2.461705983 -s 20 -d -1 -p MAC -e 44 -c 2 -a 0 -i 0 -k MAC
r -t 2.462058326 -s 19 -d -1 -p MAC -e 44 -c 2 -a 0 -i 0 -k MAC
+ -t 2.462068326 -s 19 -d -1 -p MAC -e 38 -c 2 -a 0 -i 0 -k MAC 
- -t 2.462068326 -s 19 -d -1 -p MAC -e 38 -c 2 -a 0 -i 0 -k MAC
h -t 2.462068326 -s 19 -d -1 -p MAC -e 38 -c 2 -a 0 -i 0 -k MAC
r -t 2.462372669 -s 20 -d -1 -p MAC -e 38 -c 2 -a 0 -i 0 -k MAC
+ -t 2.462382669 -s 20 -d 19 -p tcp -e 1112 -c 2 -a 0 -i 124 -k MAC 
- -t 2.462382669 -s 20 -d 19 -p tcp -e 1112 -c 2 -a 0 -i 124 -k MAC
h -t 2.462382669 -s 20 -d 19 -p tcp -e 1112 -c 2 -a 0 -i 124 -k MAC
r -t 2.471279012 -s 19 -d 19 -p tcp -e 1060 -c 2 -a 0 -i 124 -k MAC
+ -t 2.471289012 -s 19 -d -1 -p MAC -e 38 -c 2 -a 0 -i 0 -k MAC 
- -t 2.471289012 -s 19 -d -1 -p MAC -e 38 -c 2 -a 0 -i 0 -k MAC
h -t 2.471289012 -s 19 -d -1 -p MAC -e 38 -c 2 -a 0 -i 0 -k MAC
r -t 2.471304012 -s 19 -d 19 -p tcp -e 1060 -c 2 -a 0 -i 124 -k AGT
+ -t 2.471304012 -s 19 -d -1 -p ack -e 40 -c 2 -a 0 -i 127 -k AGT 
- -t 2.471304012 -s 19 -d -1 -p ack -e 40 -c 2 -a 0 -i 127 -k AGT
h -t 2.471304012 -s 19 -d -1 -p ack -e 40 -c 2 -a 0 -i 127 -k AGT
+ -t 2.471304012 -s 19 -d 20 -p ack -e 60 -c 2 -a 0 -i 127 -k RTR 
- -t 2.471304012 -s 19 -d 20 -p ack -e 60 -c 2 -a 0 -i 127 -k RTR
h -t 2.471304012 -s 19 -d 20 -p ack -e 60 -c 2 -a 0 -i 127 -k RTR
r -t 2.471593355 -s 20 -d -1 -p MAC -e 38 -c 2 -a 0 -i 0 -k MAC
+ -t 2.471883012 -s 19 -d -1 -p MAC -e 44 -c 2 -a 0 -i 0 -k MAC 
- -t 2.471883012 -s 19 -d -1 -p MAC -e 44 -c 2 -a 0 -i 0 -k MAC
h -t 2.471883012 -s 19 -d -1 -p MAC -e 44 -c 2 -a 0 -i 0 -k MAC
r -t 2.472235355 -s 20 -d -1 -p MAC -e 44 -c 2 -a 0 -i 0 -k MAC
+ -t 2.472245355 -s 20 -d -1 -p MAC -e 38 -c 2 -a 0 -i 0 -k MAC 
- -t 2.472245355 -s 20 -d -1 -p MAC -e 38 -c 2 -a 0 -i 0 -k MAC
h -t 2.472245355 -s 20 -d -1 -p MAC -e 38 -c 2 -a 0 -i 0 -k MAC
r -t 2.472549699 -s 19 -d -1 -p MAC -e 38 -c 2 -a 0 -i 0 -k MAC
+ -t 2.472559699 -s 19 -d 20 -p ack -e 112 -c 2 -a 0 -i 125 -k MAC 
- -t 2.472559699 -s 19 -d 20 -p ack -e 112 -c 2 -a 0 -i 125 -k MAC
h -t 2.472559699 -s 19 -d 20 -p ack -e 112 -c 2 -a 0 -i 125 -k MAC
r -t 2.473456042 -s 20 -d 20 -p ack -e 60 -c 2 -a 0 -i 125 -k MAC
+ -t 2.473466042 -s 20 -d -1 -p MAC -e 38 -c 2 -a 0 -i 0 -k MAC 
- -t 2.473466042 -s 20 -d -1 -p MAC -e 38 -c 2 -a 0 -i 0 -k MAC
h -t 2.473466042 -s 20 -d -1 -p MAC -e 38 -c 2 -a 0 -i 0 -k MAC
r -t 2.473481042 -s 20 -d 20 -p ack -e 60 -c 2 -a 0 -i 125 -k AGT
r -t 2.473770385 -s 19 -d -1 -p MAC -e 38 -c 2 -a 0 -i 0 -k MAC
+ -t 2.474220385 -s 19 -d -1 -p MAC -e 44 -c 2 -a 0 -i 0 -k MAC 
- -t 2.474220385 -s 19 -d -1 -p MAC -e 44 -c 2 -a 0 -i 0 -k MAC
h -t 2.474220385 -s 19 -d -1 -p MAC -e 44 -c 2 -a 0 -i 0 -k MAC
r -t 2.474572728 -s 20 -d -1 -p MAC -e 44 -c 2 -a 0 -i 0 -k MAC
+ -t 2.474582728 -s 20 -d -1 -p MAC -e 38 -c 2 -a 0 -i 0 -k MAC 
- -t 2.474582728 -s 20 -d -1 -p MAC -e 38 -c 2 -a 0 -i 0 -k MAC
h -t 2.474582728 -s 20 -d -1 -p MAC -e 38 -c 2 -a 0 -i 0 -k MAC
r -t 2.474887071 -s 19 -d -1 -p MAC -e 38 -c 2 -a 0 -i 0 -k MAC
+ -t 2.474897071 -s 19 -d 20 -p ack -e 112 -c 2 -a 0 -i 126 -k MAC 
- -t 2.474897071 -s 19 -d 20 -p ack -e 112 -c 2 -a 0 -i 126 -k MAC
h -t 2.474897071 -s 19 -d 20 -p ack -e 112 -c 2 -a 0 -i 126 -k MAC
r -t 2.475793415 -s 20 -d 20 -p ack -e 60 -c 2 -a 0 -i 126 -k MAC
+ -t 2.475803415 -s 20 -d -1 -p MAC -e 38 -c 2 -a 0 -i 0 -k MAC 
- -t 2.475803415 -s 20 -d -1 -p MAC -e 38 -c 2 -a 0 -i 0 -k MAC
h -t 2.475803415 -s 20 -d -1 -p MAC -e 38 -c 2 -a 0 -i 0 -k MAC
r -t 2.475818415 -s 20 -d 20 -p ack -e 60 -c 2 -a 0 -i 126 -k AGT
r -t 2.476107758 -s 19 -d -1 -p MAC -e 38 -c 2 -a 0 -i 0 -k MAC
+ -t 2.476477758 -s 19 -d -1 -p MAC -e 44 -c 2 -a 0 -i 0 -k MAC 
- -t 2.476477758 -s 19 -d -1 -p MAC -e 44 -c 2 -a 0 -i 0 -k MAC
h -t 2.476477758 -s 19 -d -1 -p MAC -e 44 -c 2 -a 0 -i 0 -k MAC
r -t 2.476830101 -s 20 -d -1 -p MAC -e 44 -c 2 -a 0 -i 0 -k MAC
+ -t 2.476840101 -s 20 -d -1 -p MAC -e 38 -c 2 -a 0 -i 0 -k MAC 
- -t 2.476840101 -s 20 -d -1 -p MAC -e 38 -c 2 -a 0 -i 0 -k MAC
h -t 2.476840101 -s 20 -d -1 -p MAC -e 38 -c 2 -a 0 -i 0 -k MAC
r -t 2.477144444 -s 19 -d -1 -p MAC -e 38 -c 2 -a 0 -i 0 -k MAC
+ -t 2.477154444 -s 19 -d 20 -p ack -e 112 -c 2 -a 0 -i 127 -k MAC 
- -t 2.477154444 -s 19 -d 20 -p ack -e 112 -c 2 -a 0 -i 127 -k MAC
h -t 2.477154444 -s 19 -d 20 -p ack -e 112 -c 2 -a 0 -i 127 -k MAC
r -t 2.478050787 -s 20 -d 20 -p ack -e 60 -c 2 -a 0 -i 127 -k MAC
+ -t 2.478060787 -s 20 -d -1 -p MAC -e 38 -c 2 -a 0 -i 0 -k MAC 
- -t 2.478060787 -s 20 -d -1 -p MAC -e 38 -c 2 -a 0 -i 0 -k MAC
h -t 2.478060787 -s 20 -d -1 -p MAC -e 38 -c 2 -a 0 -i 0 -k MAC
r -t 2.478075787 -s 20 -d 20 -p ack -e 60 -c 2 -a 0 -i 127 -k AGT
r -t 2.478365131 -s 19 -d -1 -p MAC -e 38 -c 2 -a 0 -i 0 -k MAC
+ -t 2.500000000 -s 19 -d -1 -p tcp -e 40 -c 2 -a 0 -i 128 -k AGT 
- -t 2.500000000 -s 19 -d -1 -p tcp -e 40 -c 2 -a 0 -i 128 -k AGT
h -t 2.500000000 -s 19 -d -1 -p tcp -e 40 -c 2 -a 0 -i 128 -k AGT
+ -t 2.500000000 -s 19 -d 17 -p tcp -e 60 -c 2 -a 0 -i 128 -k RTR 
- -t 2.500000000 -s 19 -d 17 -p tcp -e 60 -c 2 -a 0 -i 128 -k RTR
h -t 2.500000000 -s 19 -d 17 -p tcp -e 60 -c 2 -a 0 -i 128 -k RTR
+ -t 2.500055000 -s 19 -d -1 -p ARP -e 80 -c 2 -a 0 -i 0 -k MAC 
- -t 2.500055000 -s 19 -d -1 -p ARP -e 80 -c 2 -a 0 -i 0 -k MAC
h -t 2.500055000 -s 19 -d -1 -p ARP -e 80 -c 2 -a 0 -i 0 -k MAC
r -t 2.500695343 -s 20 -d -1 -p ARP -e 28 -c 2 -a 0 -i 0 -k MAC
r -t 2.500695377 -s 37 -d -1 -p ARP -e 28 -c 2 -a 0 -i 0 -k MAC
r -t 2.500695385 -s 17 -d -1 -p ARP -e 28 -c 2 -a 0 -i 0 -k MAC
r -t 2.500695568 -s 7 -d -1 -p ARP -e 28 -c 2 -a 0 -i 0 -k MAC
r -t 2.500695585 -s 29 -d -1 -p ARP -e 28 -c 2 -a 0 -i 0 -k MAC
r -t 2.500695593 -s 0 -d -1 -p ARP -e 28 -c 2 -a 0 -i 0 -k MAC
r -t 2.500695624 -s 12 -d -1 -p ARP -e 28 -c 2 -a 0 -i 0 -k MAC
r -t 2.500695674 -s 14 -d -1 -p ARP -e 28 -c 2 -a 0 -i 0 -k MAC
r -t 2.500695705 -s 42 -d -1 -p ARP -e 28 -c 2 -a 0 -i 0 -k MAC
r -t 2.500695723 -s 43 -d -1 -p ARP -e 28 -c 2 -a 0 -i 0 -k MAC
r -t 2.500695776 -s 26 -d -1 -p ARP -e 28 -c 2 -a 0 -i 0 -k MAC
r -t 2.500695791 -s 3 -d -1 -p ARP -e 28 -c 2 -a 0 -i 0 -k MAC
+ -t 2.500750385 -s 17 -d -1 -p MAC -e 44 -c 2 -a 0 -i 0 -k MAC 
- -t 2.500750385 -s 17 -d -1 -p MAC -e 44 -c 2 -a 0 -i 0 -k MAC
h -t 2.500750385 -s 17 -d -1 -p MAC -e 44 -c 2 -a 0 -i 0 -k MAC
r -t 2.501102769 -s 19 -d -1 -p MAC -e 44 -c 2 -a 0 -i 0 -k MAC
+ -t 2.501112769 -s 19 -d -1 -p MAC -e 38 -c 2 -a 0 -i 0 -k MAC 
- -t 2.501112769 -s 19 -d -1 -p MAC -e 38 -c 2 -a 0 -i 0 -k MAC
h -t 2.501112769 -s 19 -d -1 -p MAC -e 38 -c 2 -a 0 -i 0 -k MAC
r -t 2.501417154 -s 17 -d -1 -p MAC -e 38 -c 2 -a 0 -i 0 -k MAC
+ -t 2.501427154 -s 17 -d -1 -p ARP -e 80 -c 2 -a 0 -i 0 -k MAC 
- -t 2.501427154 -s 17 -d -1 -p ARP -e 80 -c 2 -a 0 -i 0 -k MAC
h -t 2.501427154 -s 17 -d -1 -p ARP -e 80 -c 2 -a 0 -i 0 -k MAC
r -t 2.502067538 -s 19 -d -1 -p ARP -e 28 -c 2 -a 0 -i 0 -k MAC
+ -t 2.502077538 -s 19 -d -1 -p MAC -e 38 -c 2 -a 0 -i 0 -k MAC 
- -t 2.502077538 -s 19 -d -1 -p MAC -e 38 -c 2 -a 0 -i 0 -k MAC
h -t 2.502077538 -s 19 -d -1 -p MAC -e 38 -c 2 -a 0 -i 0 -k MAC
r -t 2.502381923 -s 17 -d -1 -p MAC -e 38 -c 2 -a 0 -i 0 -k MAC
+ -t 2.503011538 -s 19 -d -1 -p MAC -e 44 -c 2 -a 0 -i 0 -k MAC 
- -t 2.503011538 -s 19 -d -1 -p MAC -e 44 -c 2 -a 0 -i 0 -k MAC
h -t 2.503011538 -s 19 -d -1 -p MAC -e 44 -c 2 -a 0 -i 0 -k MAC
r -t 2.503363923 -s 17 -d -1 -p MAC -e 44 -c 2 -a 0 -i 0 -k MAC
+ -t 2.503373923 -s 17 -d -1 -p MAC -e 38 -c 2 -a 0 -i 0 -k MAC 
- -t 2.503373923 -s 17 -d -1 -p MAC -e 38 -c 2 -a 0 -i 0 -k MAC
h -t 2.503373923 -s 17 -d -1 -p MAC -e 38 -c 2 -a 0 -i 0 -k MAC
r -t 2.503678307 -s 19 -d -1 -p MAC -e 38 -c 2 -a 0 -i 0 -k MAC
+ -t 2.503688307 -s 19 -d 17 -p tcp -e 112 -c 2 -a 0 -i 128 -k MAC 
- -t 2.503688307 -s 19 -d 17 -p tcp -e 112 -c 2 -a 0 -i 128 -k MAC
h -t 2.503688307 -s 19 -d 17 -p tcp -e 112 -c 2 -a 0 -i 128 -k MAC
r -t 2.504584692 -s 17 -d 17 -p tcp -e 60 -c 2 -a 0 -i 128 -k MAC
+ -t 2.504594692 -s 17 -d -1 -p MAC -e 38 -c 2 -a 0 -i 0 -k MAC 
- -t 2.504594692 -s 17 -d -1 -p MAC -e 38 -c 2 -a 0 -i 0 -k MAC
h -t 2.504594692 -s 17 -d -1 -p MAC -e 38 -c 2 -a 0 -i 0 -k MAC
r -t 2.504609692 -s 17 -d 17 -p tcp -e 60 -c 2 -a 0 -i 128 -k AGT
+ -t 2.504609692 -s 17 -d -1 -p ack -e 40 -c 2 -a 0 -i 129 -k AGT 
- -t 2.504609692 -s 17 -d -1 -p ack -e 40 -c 2 -a 0 -i 129 -k AGT
h -t 2.504609692 -s 17 -d -1 -p ack -e 40 -c 2 -a 0 -i 129 -k AGT
+ -t 2.504609692 -s 17 -d 19 -p ack -e 60 -c 2 -a 0 -i 129 -k RTR 
- -t 2.504609692 -s 17 -d 19 -p ack -e 60 -c 2 -a 0 -i 129 -k RTR
h -t 2.504609692 -s 17 -d 19 -p ack -e 60 -c 2 -a 0 -i 129 -k RTR
r -t 2.504899076 -s 19 -d -1 -p MAC -e 38 -c 2 -a 0 -i 0 -k MAC
+ -t 2.504968692 -s 17 -d -1 -p MAC -e 44 -c 2 -a 0 -i 0 -k MAC 
- -t 2.504968692 -s 17 -d -1 -p MAC -e 44 -c 2 -a 0 -i 0 -k MAC
h -t 2.504968692 -s 17 -d -1 -p MAC -e 44 -c 2 -a 0 -i 0 -k MAC
r -t 2.505321076 -s 19 -d -1 -p MAC -e 44 -c 2 -a 0 -i 0 -k MAC
+ -t 2.505331076 -s 19 -d -1 -p MAC -e 38 -c 2 -a 0 -i 0 -k MAC 
- -t 2.505331076 -s 19 -d -1 -p MAC -e 38 -c 2 -a 0 -i 0 -k MAC
h -t 2.505331076 -s 19 -d -1 -p MAC -e 38 -c 2 -a 0 -i 0 -k MAC
r -t 2.505635461 -s 17 -d -1 -p MAC -e 38 -c 2 -a 0 -i 0 -k MAC
+ -t 2.505645461 -s 17 -d 19 -p ack -e 112 -c 2 -a 0 -i 129 -k MAC 
- -t 2.505645461 -s 17 -d 19 -p ack -e 112 -c 2 -a 0 -i 129 -k MAC
h -t 2.505645461 -s 17 -d 19 -p ack -e 112 -c 2 -a 0 -i 129 -k MAC
r -t 2.506541845 -s 19 -d 19 -p ack -e 60 -c 2 -a 0 -i 129 -k MAC
+ -t 2.506551845 -s 19 -d -1 -p MAC -e 38 -c 2 -a 0 -i 0 -k MAC 
- -t 2.506551845 -s 19 -d -1 -p MAC -e 38 -c 2 -a 0 -i 0 -k MAC
h -t 2.506551845 -s 19 -d -1 -p MAC -e 38 -c 2 -a 0 -i 0 -k MAC
r -t 2.506566845 -s 19 -d 19 -p ack -e 60 -c 2 -a 0 -i 129 -k AGT
+ -t 2.506566845 -s 19 -d -1 -p tcp -e 1040 -c 2 -a 0 -i 130 -k AGT 
- -t 2.506566845 -s 19 -d -1 -p tcp -e 1040 -c 2 -a 0 -i 130 -k AGT
h -t 2.506566845 -s 19 -d -1 -p tcp -e 1040 -c 2 -a 0 -i 130 -k AGT
+ -t 2.506566845 -s 19 -d 17 -p tcp -e 1060 -c 2 -a 0 -i 130 -k RTR 
- -t 2.506566845 -s 19 -d 17 -p tcp -e 1060 -c 2 -a 0 -i 130 -k RTR
h -t 2.506566845 -s 19 -d 17 -p tcp -e 1060 -c 2 -a 0 -i 130 -k RTR
+ -t 2.506566845 -s 19 -d -1 -p tcp -e 1040 -c 2 -a 0 -i 131 -k AGT 
- -t 2.506566845 -s 19 -d -1 -p tcp -e 1040 -c 2 -a 0 -i 131 -k AGT
h -t 2.506566845 -s 19 -d -1 -p tcp -e 1040 -c 2 -a 0 -i 131 -k AGT
+ -t 2.506566845 -s 19 -d 17 -p tcp -e 1060 -c 2 -a 0 -i 131 -k RTR 
- -t 2.506566845 -s 19 -d 17 -p tcp -e 1060 -c 2 -a 0 -i 131 -k RTR
h -t 2.506566845 -s 19 -d 17 -p tcp -e 1060 -c 2 -a 0 -i 131 -k RTR
r -t 2.506856230 -s 17 -d -1 -p MAC -e 38 -c 2 -a 0 -i 0 -k MAC
+ -t 2.507245845 -s 19 -d -1 -p MAC -e 44 -c 2 -a 0 -i 0 -k MAC 
- -t 2.507245845 -s 19 -d -1 -p MAC -e 44 -c 2 -a 0 -i 0 -k MAC
h -t 2.507245845 -s 19 -d -1 -p MAC -e 44 -c 2 -a 0 -i 0 -k MAC
r -t 2.507598230 -s 17 -d -1 -p MAC -e 44 -c 2 -a 0 -i 0 -k MAC
+ -t 2.507608230 -s 17 -d -1 -p MAC -e 38 -c 2 -a 0 -i 0 -k MAC 
- -t 2.507608230 -s 17 -d -1 -p MAC -e 38 -c 2 -a 0 -i 0 -k MAC
h -t 2.507608230 -s 17 -d -1 -p MAC -e 38 -c 2 -a 0 -i 0 -k MAC
r -t 2.507912615 -s 19 -d -1 -p MAC -e 38 -c 2 -a 0 -i 0 -k MAC
+ -t 2.507922615 -s 19 -d 17 -p tcp -e 1112 -c 2 -a 0 -i 130 -k MAC 
- -t 2.507922615 -s 19 -d 17 -p tcp -e 1112 -c 2 -a 0 -i 130 -k MAC
h -t 2.507922615 -s 19 -d 17 -p tcp -e 1112 -c 2 -a 0 -i 130 -k MAC
r -t 2.516818999 -s 17 -d 17 -p tcp -e 1060 -c 2 -a 0 -i 130 -k MAC
+ -t 2.516828999 -s 17 -d -1 -p MAC -e 38 -c 2 -a 0 -i 0 -k MAC 
- -t 2.516828999 -s 17 -d -1 -p MAC -e 38 -c 2 -a 0 -i 0 -k MAC
h -t 2.516828999 -s 17 -d -1 -p MAC -e 38 -c 2 -a 0 -i 0 -k MAC
r -t 2.516843999 -s 17 -d 17 -p tcp -e 1060 -c 2 -a 0 -i 130 -k AGT
+ -t 2.516843999 -s 17 -d -1 -p ack -e 40 -c 2 -a 0 -i 132 -k AGT 
- -t 2.516843999 -s 17 -d -1 -p ack -e 40 -c 2 -a 0 -i 132 -k AGT
h -t 2.516843999 -s 17 -d -1 -p ack -e 40 -c 2 -a 0 -i 132 -k AGT
+ -t 2.516843999 -s 17 -d 19 -p ack -e 60 -c 2 -a 0 -i 132 -k RTR 
- -t 2.516843999 -s 17 -d 19 -p ack -e 60 -c 2 -a 0 -i 132 -k RTR
h -t 2.516843999 -s 17 -d 19 -p ack -e 60 -c 2 -a 0 -i 132 -k RTR
r -t 2.517133384 -s 19 -d -1 -p MAC -e 38 -c 2 -a 0 -i 0 -k MAC
+ -t 2.517222999 -s 17 -d -1 -p MAC -e 44 -c 2 -a 0 -i 0 -k MAC 
- -t 2.517222999 -s 17 -d -1 -p MAC -e 44 -c 2 -a 0 -i 0 -k MAC
h -t 2.517222999 -s 17 -d -1 -p MAC -e 44 -c 2 -a 0 -i 0 -k MAC
r -t 2.517575384 -s 19 -d -1 -p MAC -e 44 -c 2 -a 0 -i 0 -k MAC
+ -t 2.517585384 -s 19 -d -1 -p MAC -e 38 -c 2 -a 0 -i 0 -k MAC 
- -t 2.517585384 -s 19 -d -1 -p MAC -e 38 -c 2 -a 0 -i 0 -k MAC
h -t 2.517585384 -s 19 -d -1 -p MAC -e 38 -c 2 -a 0 -i 0 -k MAC
r -t 2.517889768 -s 17 -d -1 -p MAC -e 38 -c 2 -a 0 -i 0 -k MAC
+ -t 2.517899768 -s 17 -d 19 -p ack -e 112 -c 2 -a 0 -i 132 -k MAC 
- -t 2.517899768 -s 17 -d 19 -p ack -e 112 -c 2 -a 0 -i 132 -k MAC
h -t 2.517899768 -s 17 -d 19 -p ack -e 112 -c 2 -a 0 -i 132 -k MAC
r -t 2.518796153 -s 19 -d 19 -p ack -e 60 -c 2 -a 0 -i 132 -k MAC
+ -t 2.518806153 -s 19 -d -1 -p MAC -e 38 -c 2 -a 0 -i 0 -k MAC 
- -t 2.518806153 -s 19 -d -1 -p MAC -e 38 -c 2 -a 0 -i 0 -k MAC
h -t 2.518806153 -s 19 -d -1 -p MAC -e 38 -c 2 -a 0 -i 0 -k MAC
r -t 2.518821153 -s 19 -d 19 -p ack -e 60 -c 2 -a 0 -i 132 -k AGT
+ -t 2.518821153 -s 19 -d -1 -p tcp -e 1040 -c 2 -a 0 -i 133 -k AGT 
- -t 2.518821153 -s 19 -d -1 -p tcp -e 1040 -c 2 -a 0 -i 133 -k AGT
h -t 2.518821153 -s 19 -d -1 -p tcp -e 1040 -c 2 -a 0 -i 133 -k AGT
+ -t 2.518821153 -s 19 -d 17 -p tcp -e 1060 -c 2 -a 0 -i 133 -k RTR 
- -t 2.518821153 -s 19 -d 17 -p tcp -e 1060 -c 2 -a 0 -i 133 -k RTR
h -t 2.518821153 -s 19 -d 17 -p tcp -e 1060 -c 2 -a 0 -i 133 -k RTR
+ -t 2.518821153 -s 19 -d -1 -p tcp -e 1040 -c 2 -a 0 -i 134 -k AGT 
- -t 2.518821153 -s 19 -d -1 -p tcp -e 1040 -c 2 -a 0 -i 134 -k AGT
h -t 2.518821153 -s 19 -d -1 -p tcp -e 1040 -c 2 -a 0 -i 134 -k AGT
+ -t 2.518821153 -s 19 -d 17 -p tcp -e 1060 -c 2 -a 0 -i 134 -k RTR 
- -t 2.518821153 -s 19 -d 17 -p tcp -e 1060 -c 2 -a 0 -i 134 -k RTR
h -t 2.518821153 -s 19 -d 17 -p tcp -e 1060 -c 2 -a 0 -i 134 -k RTR
r -t 2.519110537 -s 17 -d -1 -p MAC -e 38 -c 2 -a 0 -i 0 -k MAC
+ -t 2.519620153 -s 19 -d -1 -p MAC -e 44 -c 2 -a 0 -i 0 -k MAC 
- -t 2.519620153 -s 19 -d -1 -p MAC -e 44 -c 2 -a 0 -i 0 -k MAC
h -t 2.519620153 -s 19 -d -1 -p MAC -e 44 -c 2 -a 0 -i 0 -k MAC
r -t 2.519972537 -s 17 -d -1 -p MAC -e 44 -c 2 -a 0 -i 0 -k MAC
+ -t 2.519982537 -s 17 -d -1 -p MAC -e 38 -c 2 -a 0 -i 0 -k MAC 
- -t 2.519982537 -s 17 -d -1 -p MAC -e 38 -c 2 -a 0 -i 0 -k MAC
h -t 2.519982537 -s 17 -d -1 -p MAC -e 38 -c 2 -a 0 -i 0 -k MAC
r -t 2.520286922 -s 19 -d -1 -p MAC -e 38 -c 2 -a 0 -i 0 -k MAC
+ -t 2.520296922 -s 19 -d 17 -p tcp -e 1112 -c 2 -a 0 -i 131 -k MAC 
- -t 2.520296922 -s 19 -d 17 -p tcp -e 1112 -c 2 -a 0 -i 131 -k MAC
h -t 2.520296922 -s 19 -d 17 -p tcp -e 1112 -c 2 -a 0 -i 131 -k MAC
r -t 2.529193306 -s 17 -d 17 -p tcp -e 1060 -c 2 -a 0 -i 131 -k MAC
+ -t 2.529203306 -s 17 -d -1 -p MAC -e 38 -c 2 -a 0 -i 0 -k MAC 
- -t 2.529203306 -s 17 -d -1 -p MAC -e 38 -c 2 -a 0 -i 0 -k MAC
h -t 2.529203306 -s 17 -d -1 -p MAC -e 38 -c 2 -a 0 -i 0 -k MAC
r -t 2.529218306 -s 17 -d 17 -p tcp -e 1060 -c 2 -a 0 -i 131 -k AGT
+ -t 2.529218306 -s 17 -d -1 -p ack -e 40 -c 2 -a 0 -i 135 -k AGT 
- -t 2.529218306 -s 17 -d -1 -p ack -e 40 -c 2 -a 0 -i 135 -k AGT
h -t 2.529218306 -s 17 -d -1 -p ack -e 40 -c 2 -a 0 -i 135 -k AGT
+ -t 2.529218306 -s 17 -d 19 -p ack -e 60 -c 2 -a 0 -i 135 -k RTR 
- -t 2.529218306 -s 17 -d 19 -p ack -e 60 -c 2 -a 0 -i 135 -k RTR
h -t 2.529218306 -s 17 -d 19 -p ack -e 60 -c 2 -a 0 -i 135 -k RTR
r -t 2.529507691 -s 19 -d -1 -p MAC -e 38 -c 2 -a 0 -i 0 -k MAC
+ -t 2.529697306 -s 17 -d -1 -p MAC -e 44 -c 2 -a 0 -i 0 -k MAC 
- -t 2.529697306 -s 17 -d -1 -p MAC -e 44 -c 2 -a 0 -i 0 -k MAC
h -t 2.529697306 -s 17 -d -1 -p MAC -e 44 -c 2 -a 0 -i 0 -k MAC
r -t 2.530049691 -s 19 -d -1 -p MAC -e 44 -c 2 -a 0 -i 0 -k MAC
+ -t 2.530059691 -s 19 -d -1 -p MAC -e 38 -c 2 -a 0 -i 0 -k MAC 
- -t 2.530059691 -s 19 -d -1 -p MAC -e 38 -c 2 -a 0 -i 0 -k MAC
h -t 2.530059691 -s 19 -d -1 -p MAC -e 38 -c 2 -a 0 -i 0 -k MAC
r -t 2.530364076 -s 17 -d -1 -p MAC -e 38 -c 2 -a 0 -i 0 -k MAC
+ -t 2.530374076 -s 17 -d 19 -p ack -e 112 -c 2 -a 0 -i 135 -k MAC 
- -t 2.530374076 -s 17 -d 19 -p ack -e 112 -c 2 -a 0 -i 135 -k MAC
h -t 2.530374076 -s 17 -d 19 -p ack -e 112 -c 2 -a 0 -i 135 -k MAC
r -t 2.531270460 -s 19 -d 19 -p ack -e 60 -c 2 -a 0 -i 135 -k MAC
+ -t 2.531280460 -s 19 -d -1 -p MAC -e 38 -c 2 -a 0 -i 0 -k MAC 
- -t 2.531280460 -s 19 -d -1 -p MAC -e 38 -c 2 -a 0 -i 0 -k MAC
h -t 2.531280460 -s 19 -d -1 -p MAC -e 38 -c 2 -a 0 -i 0 -k MAC
r -t 2.531295460 -s 19 -d 19 -p ack -e 60 -c 2 -a 0 -i 135 -k AGT
+ -t 2.531295460 -s 19 -d -1 -p tcp -e 1040 -c 2 -a 0 -i 136 -k AGT 
- -t 2.531295460 -s 19 -d -1 -p tcp -e 1040 -c 2 -a 0 -i 136 -k AGT
h -t 2.531295460 -s 19 -d -1 -p tcp -e 1040 -c 2 -a 0 -i 136 -k AGT
+ -t 2.531295460 -s 19 -d 17 -p tcp -e 1060 -c 2 -a 0 -i 136 -k RTR 
- -t 2.531295460 -s 19 -d 17 -p tcp -e 1060 -c 2 -a 0 -i 136 -k RTR
h -t 2.531295460 -s 19 -d 17 -p tcp -e 1060 -c 2 -a 0 -i 136 -k RTR
+ -t 2.531295460 -s 19 -d -1 -p tcp -e 1040 -c 2 -a 0 -i 137 -k AGT 
- -t 2.531295460 -s 19 -d -1 -p tcp -e 1040 -c 2 -a 0 -i 137 -k AGT
h -t 2.531295460 -s 19 -d -1 -p tcp -e 1040 -c 2 -a 0 -i 137 -k AGT
+ -t 2.531295460 -s 19 -d 17 -p tcp -e 1060 -c 2 -a 0 -i 137 -k RTR 
- -t 2.531295460 -s 19 -d 17 -p tcp -e 1060 -c 2 -a 0 -i 137 -k RTR
h -t 2.531295460 -s 19 -d 17 -p tcp -e 1060 -c 2 -a 0 -i 137 -k RTR
r -t 2.531584845 -s 17 -d -1 -p MAC -e 38 -c 2 -a 0 -i 0 -k MAC
+ -t 2.531754460 -s 19 -d -1 -p MAC -e 44 -c 2 -a 0 -i 0 -k MAC 
- -t 2.531754460 -s 19 -d -1 -p MAC -e 44 -c 2 -a 0 -i 0 -k MAC
h -t 2.531754460 -s 19 -d -1 -p MAC -e 44 -c 2 -a 0 -i 0 -k MAC
r -t 2.532106845 -s 17 -d -1 -p MAC -e 44 -c 2 -a 0 -i 0 -k MAC
+ -t 2.532116845 -s 17 -d -1 -p MAC -e 38 -c 2 -a 0 -i 0 -k MAC 
- -t 2.532116845 -s 17 -d -1 -p MAC -e 38 -c 2 -a 0 -i 0 -k MAC
h -t 2.532116845 -s 17 -d -1 -p MAC -e 38 -c 2 -a 0 -i 0 -k MAC
r -t 2.532421229 -s 19 -d -1 -p MAC -e 38 -c 2 -a 0 -i 0 -k MAC
+ -t 2.532431229 -s 19 -d 17 -p tcp -e 1112 -c 2 -a 0 -i 133 -k MAC 
- -t 2.532431229 -s 19 -d 17 -p tcp -e 1112 -c 2 -a 0 -i 133 -k MAC
h -t 2.532431229 -s 19 -d 17 -p tcp -e 1112 -c 2 -a 0 -i 133 -k MAC
r -t 2.541327614 -s 17 -d 17 -p tcp -e 1060 -c 2 -a 0 -i 133 -k MAC
+ -t 2.541337614 -s 17 -d -1 -p MAC -e 38 -c 2 -a 0 -i 0 -k MAC 
- -t 2.541337614 -s 17 -d -1 -p MAC -e 38 -c 2 -a 0 -i 0 -k MAC
h -t 2.541337614 -s 17 -d -1 -p MAC -e 38 -c 2 -a 0 -i 0 -k MAC
r -t 2.541352614 -s 17 -d 17 -p tcp -e 1060 -c 2 -a 0 -i 133 -k AGT
+ -t 2.541352614 -s 17 -d -1 -p ack -e 40 -c 2 -a 0 -i 138 -k AGT 
- -t 2.541352614 -s 17 -d -1 -p ack -e 40 -c 2 -a 0 -i 138 -k AGT
h -t 2.541352614 -s 17 -d -1 -p ack -e 40 -c 2 -a 0 -i 138 -k AGT
+ -t 2.541352614 -s 17 -d 19 -p ack -e 60 -c 2 -a 0 -i 138 -k RTR 
- -t 2.541352614 -s 17 -d 19 -p ack -e 60 -c 2 -a 0 -i 138 -k RTR
h -t 2.541352614 -s 17 -d 19 -p ack -e 60 -c 2 -a 0 -i 138 -k RTR
r -t 2.541641998 -s 19 -d -1 -p MAC -e 38 -c 2 -a 0 -i 0 -k MAC
+ -t 2.541731998 -s 19 -d -1 -p MAC -e 44 -c 2 -a 0 -i 0 -k MAC 
- -t 2.541731998 -s 19 -d -1 -p MAC -e 44 -c 2 -a 0 -i 0 -k MAC
h -t 2.541731998 -s 19 -d -1 -p MAC -e 44 -c 2 -a 0 -i 0 -k MAC
r -t 2.542084383 -s 17 -d -1 -p MAC -e 44 -c 2 -a 0 -i 0 -k MAC
+ -t 2.542094383 -s 17 -d -1 -p MAC -e 38 -c 2 -a 0 -i 0 -k MAC 
- -t 2.542094383 -s 17 -d -1 -p MAC -e 38 -c 2 -a 0 -i 0 -k MAC
h -t 2.542094383 -s 17 -d -1 -p MAC -e 38 -c 2 -a 0 -i 0 -k MAC
r -t 2.542398767 -s 19 -d -1 -p MAC -e 38 -c 2 -a 0 -i 0 -k MAC
+ -t 2.542408767 -s 19 -d 17 -p tcp -e 1112 -c 2 -a 0 -i 134 -k MAC 
- -t 2.542408767 -s 19 -d 17 -p tcp -e 1112 -c 2 -a 0 -i 134 -k MAC
h -t 2.542408767 -s 19 -d 17 -p tcp -e 1112 -c 2 -a 0 -i 134 -k MAC
n -t 2.5499999999999998 -s 17 -S COLOR -c blue -o magenta -i blue -I magenta
r -t 2.551305152 -s 17 -d 17 -p tcp -e 1060 -c 2 -a 0 -i 134 -k MAC
+ -t 2.551315152 -s 17 -d -1 -p MAC -e 38 -c 2 -a 0 -i 0 -k MAC 
- -t 2.551315152 -s 17 -d -1 -p MAC -e 38 -c 2 -a 0 -i 0 -k MAC
h -t 2.551315152 -s 17 -d -1 -p MAC -e 38 -c 2 -a 0 -i 0 -k MAC
r -t 2.551330152 -s 17 -d 17 -p tcp -e 1060 -c 2 -a 0 -i 134 -k AGT
+ -t 2.551330152 -s 17 -d -1 -p ack -e 40 -c 2 -a 0 -i 139 -k AGT 
- -t 2.551330152 -s 17 -d -1 -p ack -e 40 -c 2 -a 0 -i 139 -k AGT
h -t 2.551330152 -s 17 -d -1 -p ack -e 40 -c 2 -a 0 -i 139 -k AGT
+ -t 2.551330152 -s 17 -d 19 -p ack -e 60 -c 2 -a 0 -i 139 -k RTR 
- -t 2.551330152 -s 17 -d 19 -p ack -e 60 -c 2 -a 0 -i 139 -k RTR
h -t 2.551330152 -s 17 -d 19 -p ack -e 60 -c 2 -a 0 -i 139 -k RTR
r -t 2.551619536 -s 19 -d -1 -p MAC -e 38 -c 2 -a 0 -i 0 -k MAC
+ -t 2.551769152 -s 17 -d -1 -p MAC -e 44 -c 2 -a 0 -i 0 -k MAC 
- -t 2.551769152 -s 17 -d -1 -p MAC -e 44 -c 2 -a 0 -i 0 -k MAC
h -t 2.551769152 -s 17 -d -1 -p MAC -e 44 -c 2 -a 0 -i 0 -k MAC
r -t 2.552121536 -s 19 -d -1 -p MAC -e 44 -c 2 -a 0 -i 0 -k MAC
+ -t 2.552131536 -s 19 -d -1 -p MAC -e 38 -c 2 -a 0 -i 0 -k MAC 
- -t 2.552131536 -s 19 -d -1 -p MAC -e 38 -c 2 -a 0 -i 0 -k MAC
h -t 2.552131536 -s 19 -d -1 -p MAC -e 38 -c 2 -a 0 -i 0 -k MAC
r -t 2.552435921 -s 17 -d -1 -p MAC -e 38 -c 2 -a 0 -i 0 -k MAC
+ -t 2.552445921 -s 17 -d 19 -p ack -e 112 -c 2 -a 0 -i 138 -k MAC 
- -t 2.552445921 -s 17 -d 19 -p ack -e 112 -c 2 -a 0 -i 138 -k MAC
h -t 2.552445921 -s 17 -d 19 -p ack -e 112 -c 2 -a 0 -i 138 -k MAC
r -t 2.553342306 -s 19 -d 19 -p ack -e 60 -c 2 -a 0 -i 138 -k MAC
+ -t 2.553352306 -s 19 -d -1 -p MAC -e 38 -c 2 -a 0 -i 0 -k MAC 
- -t 2.553352306 -s 19 -d -1 -p MAC -e 38 -c 2 -a 0 -i 0 -k MAC
h -t 2.553352306 -s 19 -d -1 -p MAC -e 38 -c 2 -a 0 -i 0 -k MAC
r -t 2.553367306 -s 19 -d 19 -p ack -e 60 -c 2 -a 0 -i 138 -k AGT
r -t 2.553656690 -s 17 -d -1 -p MAC -e 38 -c 2 -a 0 -i 0 -k MAC
+ -t 2.553746690 -s 17 -d -1 -p MAC -e 44 -c 2 -a 0 -i 0 -k MAC 
- -t 2.553746690 -s 17 -d -1 -p MAC -e 44 -c 2 -a 0 -i 0 -k MAC
h -t 2.553746690 -s 17 -d -1 -p MAC -e 44 -c 2 -a 0 -i 0 -k MAC
r -t 2.554099075 -s 19 -d -1 -p MAC -e 44 -c 2 -a 0 -i 0 -k MAC
+ -t 2.554109075 -s 19 -d -1 -p MAC -e 38 -c 2 -a 0 -i 0 -k MAC 
- -t 2.554109075 -s 19 -d -1 -p MAC -e 38 -c 2 -a 0 -i 0 -k MAC
h -t 2.554109075 -s 19 -d -1 -p MAC -e 38 -c 2 -a 0 -i 0 -k MAC
r -t 2.554413459 -s 17 -d -1 -p MAC -e 38 -c 2 -a 0 -i 0 -k MAC
+ -t 2.554423459 -s 17 -d 19 -p ack -e 112 -c 2 -a 0 -i 139 -k MAC 
- -t 2.554423459 -s 17 -d 19 -p ack -e 112 -c 2 -a 0 -i 139 -k MAC
h -t 2.554423459 -s 17 -d 19 -p ack -e 112 -c 2 -a 0 -i 139 -k MAC
r -t 2.555319844 -s 19 -d 19 -p ack -e 60 -c 2 -a 0 -i 139 -k MAC
+ -t 2.555329844 -s 19 -d -1 -p MAC -e 38 -c 2 -a 0 -i 0 -k MAC 
- -t 2.555329844 -s 19 -d -1 -p MAC -e 38 -c 2 -a 0 -i 0 -k MAC
h -t 2.555329844 -s 19 -d -1 -p MAC -e 38 -c 2 -a 0 -i 0 -k MAC
r -t 2.555344844 -s 19 -d 19 -p ack -e 60 -c 2 -a 0 -i 139 -k AGT
r -t 2.555634228 -s 17 -d -1 -p MAC -e 38 -c 2 -a 0 -i 0 -k MAC
+ -t 2.555983844 -s 19 -d -1 -p MAC -e 44 -c 2 -a 0 -i 0 -k MAC 
- -t 2.555983844 -s 19 -d -1 -p MAC -e 44 -c 2 -a 0 -i 0 -k MAC
h -t 2.555983844 -s 19 -d -1 -p MAC -e 44 -c 2 -a 0 -i 0 -k MAC
r -t 2.556336228 -s 17 -d -1 -p MAC -e 44 -c 2 -a 0 -i 0 -k MAC
+ -t 2.556346228 -s 17 -d -1 -p MAC -e 38 -c 2 -a 0 -i 0 -k MAC 
- -t 2.556346228 -s 17 -d -1 -p MAC -e 38 -c 2 -a 0 -i 0 -k MAC
h -t 2.556346228 -s 17 -d -1 -p MAC -e 38 -c 2 -a 0 -i 0 -k MAC
r -t 2.556650613 -s 19 -d -1 -p MAC -e 38 -c 2 -a 0 -i 0 -k MAC
+ -t 2.556660613 -s 19 -d 17 -p tcp -e 1112 -c 2 -a 0 -i 136 -k MAC 
- -t 2.556660613 -s 19 -d 17 -p tcp -e 1112 -c 2 -a 0 -i 136 -k MAC
h -t 2.556660613 -s 19 -d 17 -p tcp -e 1112 -c 2 -a 0 -i 136 -k MAC
r -t 2.565556997 -s 17 -d 17 -p tcp -e 1060 -c 2 -a 0 -i 136 -k MAC
+ -t 2.565566997 -s 17 -d -1 -p MAC -e 38 -c 2 -a 0 -i 0 -k MAC 
- -t 2.565566997 -s 17 -d -1 -p MAC -e 38 -c 2 -a 0 -i 0 -k MAC
h -t 2.565566997 -s 17 -d -1 -p MAC -e 38 -c 2 -a 0 -i 0 -k MAC
r -t 2.565581997 -s 17 -d 17 -p tcp -e 1060 -c 2 -a 0 -i 136 -k AGT
+ -t 2.565581997 -s 17 -d -1 -p ack -e 40 -c 2 -a 0 -i 140 -k AGT 
- -t 2.565581997 -s 17 -d -1 -p ack -e 40 -c 2 -a 0 -i 140 -k AGT
h -t 2.565581997 -s 17 -d -1 -p ack -e 40 -c 2 -a 0 -i 140 -k AGT
+ -t 2.565581997 -s 17 -d 19 -p ack -e 60 -c 2 -a 0 -i 140 -k RTR 
- -t 2.565581997 -s 17 -d 19 -p ack -e 60 -c 2 -a 0 -i 140 -k RTR
h -t 2.565581997 -s 17 -d 19 -p ack -e 60 -c 2 -a 0 -i 140 -k RTR
r -t 2.565871382 -s 19 -d -1 -p MAC -e 38 -c 2 -a 0 -i 0 -k MAC
+ -t 2.566000997 -s 17 -d -1 -p MAC -e 44 -c 2 -a 0 -i 0 -k MAC 
- -t 2.566000997 -s 17 -d -1 -p MAC -e 44 -c 2 -a 0 -i 0 -k MAC
h -t 2.566000997 -s 17 -d -1 -p MAC -e 44 -c 2 -a 0 -i 0 -k MAC
r -t 2.566353382 -s 19 -d -1 -p MAC -e 44 -c 2 -a 0 -i 0 -k MAC
+ -t 2.566363382 -s 19 -d -1 -p MAC -e 38 -c 2 -a 0 -i 0 -k MAC 
- -t 2.566363382 -s 19 -d -1 -p MAC -e 38 -c 2 -a 0 -i 0 -k MAC
h -t 2.566363382 -s 19 -d -1 -p MAC -e 38 -c 2 -a 0 -i 0 -k MAC
r -t 2.566667767 -s 17 -d -1 -p MAC -e 38 -c 2 -a 0 -i 0 -k MAC
+ -t 2.566677767 -s 17 -d 19 -p ack -e 112 -c 2 -a 0 -i 140 -k MAC 
- -t 2.566677767 -s 17 -d 19 -p ack -e 112 -c 2 -a 0 -i 140 -k MAC
h -t 2.566677767 -s 17 -d 19 -p ack -e 112 -c 2 -a 0 -i 140 -k MAC
r -t 2.567574151 -s 19 -d 19 -p ack -e 60 -c 2 -a 0 -i 140 -k MAC
+ -t 2.567584151 -s 19 -d -1 -p MAC -e 38 -c 2 -a 0 -i 0 -k MAC 
- -t 2.567584151 -s 19 -d -1 -p MAC -e 38 -c 2 -a 0 -i 0 -k MAC
h -t 2.567584151 -s 19 -d -1 -p MAC -e 38 -c 2 -a 0 -i 0 -k MAC
r -t 2.567599151 -s 19 -d 19 -p ack -e 60 -c 2 -a 0 -i 140 -k AGT
r -t 2.567888536 -s 17 -d -1 -p MAC -e 38 -c 2 -a 0 -i 0 -k MAC
+ -t 2.568018151 -s 19 -d -1 -p MAC -e 44 -c 2 -a 0 -i 0 -k MAC 
- -t 2.568018151 -s 19 -d -1 -p MAC -e 44 -c 2 -a 0 -i 0 -k MAC
h -t 2.568018151 -s 19 -d -1 -p MAC -e 44 -c 2 -a 0 -i 0 -k MAC
r -t 2.568370536 -s 17 -d -1 -p MAC -e 44 -c 2 -a 0 -i 0 -k MAC
+ -t 2.568380536 -s 17 -d -1 -p MAC -e 38 -c 2 -a 0 -i 0 -k MAC 
- -t 2.568380536 -s 17 -d -1 -p MAC -e 38 -c 2 -a 0 -i 0 -k MAC
h -t 2.568380536 -s 17 -d -1 -p MAC -e 38 -c 2 -a 0 -i 0 -k MAC
r -t 2.568684920 -s 19 -d -1 -p MAC -e 38 -c 2 -a 0 -i 0 -k MAC
+ -t 2.568694920 -s 19 -d 17 -p tcp -e 1112 -c 2 -a 0 -i 137 -k MAC 
- -t 2.568694920 -s 19 -d 17 -p tcp -e 1112 -c 2 -a 0 -i 137 -k MAC
h -t 2.568694920 -s 19 -d 17 -p tcp -e 1112 -c 2 -a 0 -i 137 -k MAC
r -t 2.577591305 -s 17 -d 17 -p tcp -e 1060 -c 2 -a 0 -i 137 -k MAC
+ -t 2.577601305 -s 17 -d -1 -p MAC -e 38 -c 2 -a 0 -i 0 -k MAC 
- -t 2.577601305 -s 17 -d -1 -p MAC -e 38 -c 2 -a 0 -i 0 -k MAC
h -t 2.577601305 -s 17 -d -1 -p MAC -e 38 -c 2 -a 0 -i 0 -k MAC
r -t 2.577616305 -s 17 -d 17 -p tcp -e 1060 -c 2 -a 0 -i 137 -k AGT
+ -t 2.577616305 -s 17 -d -1 -p ack -e 40 -c 2 -a 0 -i 141 -k AGT 
- -t 2.577616305 -s 17 -d -1 -p ack -e 40 -c 2 -a 0 -i 141 -k AGT
h -t 2.577616305 -s 17 -d -1 -p ack -e 40 -c 2 -a 0 -i 141 -k AGT
+ -t 2.577616305 -s 17 -d 19 -p ack -e 60 -c 2 -a 0 -i 141 -k RTR 
- -t 2.577616305 -s 17 -d 19 -p ack -e 60 -c 2 -a 0 -i 141 -k RTR
h -t 2.577616305 -s 17 -d 19 -p ack -e 60 -c 2 -a 0 -i 141 -k RTR
r -t 2.577905689 -s 19 -d -1 -p MAC -e 38 -c 2 -a 0 -i 0 -k MAC
+ -t 2.578015305 -s 17 -d -1 -p MAC -e 44 -c 2 -a 0 -i 0 -k MAC 
- -t 2.578015305 -s 17 -d -1 -p MAC -e 44 -c 2 -a 0 -i 0 -k MAC
h -t 2.578015305 -s 17 -d -1 -p MAC -e 44 -c 2 -a 0 -i 0 -k MAC
r -t 2.578367689 -s 19 -d -1 -p MAC -e 44 -c 2 -a 0 -i 0 -k MAC
+ -t 2.578377689 -s 19 -d -1 -p MAC -e 38 -c 2 -a 0 -i 0 -k MAC 
- -t 2.578377689 -s 19 -d -1 -p MAC -e 38 -c 2 -a 0 -i 0 -k MAC
h -t 2.578377689 -s 19 -d -1 -p MAC -e 38 -c 2 -a 0 -i 0 -k MAC
r -t 2.578682074 -s 17 -d -1 -p MAC -e 38 -c 2 -a 0 -i 0 -k MAC
+ -t 2.578692074 -s 17 -d 19 -p ack -e 112 -c 2 -a 0 -i 141 -k MAC 
- -t 2.578692074 -s 17 -d 19 -p ack -e 112 -c 2 -a 0 -i 141 -k MAC
h -t 2.578692074 -s 17 -d 19 -p ack -e 112 -c 2 -a 0 -i 141 -k MAC
r -t 2.579588458 -s 19 -d 19 -p ack -e 60 -c 2 -a 0 -i 141 -k MAC
+ -t 2.579598458 -s 19 -d -1 -p MAC -e 38 -c 2 -a 0 -i 0 -k MAC 
- -t 2.579598458 -s 19 -d -1 -p MAC -e 38 -c 2 -a 0 -i 0 -k MAC
h -t 2.579598458 -s 19 -d -1 -p MAC -e 38 -c 2 -a 0 -i 0 -k MAC
r -t 2.579613458 -s 19 -d 19 -p ack -e 60 -c 2 -a 0 -i 141 -k AGT
r -t 2.579902843 -s 17 -d -1 -p MAC -e 38 -c 2 -a 0 -i 0 -k MAC
+ -t 2.600000000 -s 17 -d -1 -p tcp -e 40 -c 2 -a 0 -i 142 -k AGT 
- -t 2.600000000 -s 17 -d -1 -p tcp -e 40 -c 2 -a 0 -i 142 -k AGT
h -t 2.600000000 -s 17 -d -1 -p tcp -e 40 -c 2 -a 0 -i 142 -k AGT
+ -t 2.600000000 -s 17 -d 26 -p tcp -e 60 -c 2 -a 0 -i 142 -k RTR 
- -t 2.600000000 -s 17 -d 26 -p tcp -e 60 -c 2 -a 0 -i 142 -k RTR
h -t 2.600000000 -s 17 -d 26 -p tcp -e 60 -c 2 -a 0 -i 142 -k RTR
+ -t 2.600055000 -s 17 -d -1 -p ARP -e 80 -c 2 -a 0 -i 0 -k MAC 
- -t 2.600055000 -s 17 -d -1 -p ARP -e 80 -c 2 -a 0 -i 0 -k MAC
h -t 2.600055000 -s 17 -d -1 -p ARP -e 80 -c 2 -a 0 -i 0 -k MAC
r -t 2.600695358 -s 0 -d -1 -p ARP -e 28 -c 2 -a 0 -i 0 -k MAC
r -t 2.600695385 -s 19 -d -1 -p ARP -e 28 -c 2 -a 0 -i 0 -k MAC
r -t 2.600695391 -s 26 -d -1 -p ARP -e 28 -c 2 -a 0 -i 0 -k MAC
r -t 2.600695417 -s 14 -d -1 -p ARP -e 28 -c 2 -a 0 -i 0 -k MAC
r -t 2.600695481 -s 37 -d -1 -p ARP -e 28 -c 2 -a 0 -i 0 -k MAC
r -t 2.600695627 -s 7 -d -1 -p ARP -e 28 -c 2 -a 0 -i 0 -k MAC
r -t 2.600695701 -s 20 -d -1 -p ARP -e 28 -c 2 -a 0 -i 0 -k MAC
r -t 2.600695717 -s 47 -d -1 -p ARP -e 28 -c 2 -a 0 -i 0 -k MAC
r -t 2.600695775 -s 48 -d -1 -p ARP -e 28 -c 2 -a 0 -i 0 -k MAC
r -t 2.600695784 -s 2 -d -1 -p ARP -e 28 -c 2 -a 0 -i 0 -k MAC
r -t 2.600695795 -s 13 -d -1 -p ARP -e 28 -c 2 -a 0 -i 0 -k MAC
r -t 2.600695819 -s 3 -d -1 -p ARP -e 28 -c 2 -a 0 -i 0 -k MAC
+ -t 2.600750391 -s 26 -d -1 -p MAC -e 44 -c 2 -a 0 -i 0 -k MAC 
- -t 2.600750391 -s 26 -d -1 -p MAC -e 44 -c 2 -a 0 -i 0 -k MAC
h -t 2.600750391 -s 26 -d -1 -p MAC -e 44 -c 2 -a 0 -i 0 -k MAC
r -t 2.601102783 -s 17 -d -1 -p MAC -e 44 -c 2 -a 0 -i 0 -k MAC
+ -t 2.601112783 -s 17 -d -1 -p MAC -e 38 -c 2 -a 0 -i 0 -k MAC 
- -t 2.601112783 -s 17 -d -1 -p MAC -e 38 -c 2 -a 0 -i 0 -k MAC
h -t 2.601112783 -s 17 -d -1 -p MAC -e 38 -c 2 -a 0 -i 0 -k MAC
r -t 2.601417174 -s 26 -d -1 -p MAC -e 38 -c 2 -a 0 -i 0 -k MAC
+ -t 2.601427174 -s 26 -d -1 -p ARP -e 80 -c 2 -a 0 -i 0 -k MAC 
- -t 2.601427174 -s 26 -d -1 -p ARP -e 80 -c 2 -a 0 -i 0 -k MAC
h -t 2.601427174 -s 26 -d -1 -p ARP -e 80 -c 2 -a 0 -i 0 -k MAC
r -t 2.602067565 -s 17 -d -1 -p ARP -e 28 -c 2 -a 0 -i 0 -k MAC
+ -t 2.602077565 -s 17 -d -1 -p MAC -e 38 -c 2 -a 0 -i 0 -k MAC 
- -t 2.602077565 -s 17 -d -1 -p MAC -e 38 -c 2 -a 0 -i 0 -k MAC
h -t 2.602077565 -s 17 -d -1 -p MAC -e 38 -c 2 -a 0 -i 0 -k MAC
r -t 2.602381956 -s 26 -d -1 -p MAC -e 38 -c 2 -a 0 -i 0 -k MAC
+ -t 2.602471565 -s 17 -d -1 -p MAC -e 44 -c 2 -a 0 -i 0 -k MAC 
- -t 2.602471565 -s 17 -d -1 -p MAC -e 44 -c 2 -a 0 -i 0 -k MAC
h -t 2.602471565 -s 17 -d -1 -p MAC -e 44 -c 2 -a 0 -i 0 -k MAC
r -t 2.602823956 -s 26 -d -1 -p MAC -e 44 -c 2 -a 0 -i 0 -k MAC
+ -t 2.602833956 -s 26 -d -1 -p MAC -e 38 -c 2 -a 0 -i 0 -k MAC 
- -t 2.602833956 -s 26 -d -1 -p MAC -e 38 -c 2 -a 0 -i 0 -k MAC
h -t 2.602833956 -s 26 -d -1 -p MAC -e 38 -c 2 -a 0 -i 0 -k MAC
r -t 2.603138348 -s 17 -d -1 -p MAC -e 38 -c 2 -a 0 -i 0 -k MAC
+ -t 2.603148348 -s 17 -d 26 -p tcp -e 112 -c 2 -a 0 -i 142 -k MAC 
- -t 2.603148348 -s 17 -d 26 -p tcp -e 112 -c 2 -a 0 -i 142 -k MAC
h -t 2.603148348 -s 17 -d 26 -p tcp -e 112 -c 2 -a 0 -i 142 -k MAC
r -t 2.604044739 -s 26 -d 26 -p tcp -e 60 -c 2 -a 0 -i 142 -k MAC
+ -t 2.604054739 -s 26 -d -1 -p MAC -e 38 -c 2 -a 0 -i 0 -k MAC 
- -t 2.604054739 -s 26 -d -1 -p MAC -e 38 -c 2 -a 0 -i 0 -k MAC
h -t 2.604054739 -s 26 -d -1 -p MAC -e 38 -c 2 -a 0 -i 0 -k MAC
r -t 2.604069739 -s 26 -d 26 -p tcp -e 60 -c 2 -a 0 -i 142 -k AGT
+ -t 2.604069739 -s 26 -d -1 -p ack -e 40 -c 2 -a 0 -i 143 -k AGT 
- -t 2.604069739 -s 26 -d -1 -p ack -e 40 -c 2 -a 0 -i 143 -k AGT
h -t 2.604069739 -s 26 -d -1 -p ack -e 40 -c 2 -a 0 -i 143 -k AGT
+ -t 2.604069739 -s 26 -d 17 -p ack -e 60 -c 2 -a 0 -i 143 -k RTR 
- -t 2.604069739 -s 26 -d 17 -p ack -e 60 -c 2 -a 0 -i 143 -k RTR
h -t 2.604069739 -s 26 -d 17 -p ack -e 60 -c 2 -a 0 -i 143 -k RTR
r -t 2.604359130 -s 17 -d -1 -p MAC -e 38 -c 2 -a 0 -i 0 -k MAC
+ -t 2.604808739 -s 26 -d -1 -p MAC -e 44 -c 2 -a 0 -i 0 -k MAC 
- -t 2.604808739 -s 26 -d -1 -p MAC -e 44 -c 2 -a 0 -i 0 -k MAC
h -t 2.604808739 -s 26 -d -1 -p MAC -e 44 -c 2 -a 0 -i 0 -k MAC
r -t 2.605161130 -s 17 -d -1 -p MAC -e 44 -c 2 -a 0 -i 0 -k MAC
+ -t 2.605171130 -s 17 -d -1 -p MAC -e 38 -c 2 -a 0 -i 0 -k MAC 
- -t 2.605171130 -s 17 -d -1 -p MAC -e 38 -c 2 -a 0 -i 0 -k MAC
h -t 2.605171130 -s 17 -d -1 -p MAC -e 38 -c 2 -a 0 -i 0 -k MAC
r -t 2.605475522 -s 26 -d -1 -p MAC -e 38 -c 2 -a 0 -i 0 -k MAC
+ -t 2.605485522 -s 26 -d 17 -p ack -e 112 -c 2 -a 0 -i 143 -k MAC 
- -t 2.605485522 -s 26 -d 17 -p ack -e 112 -c 2 -a 0 -i 143 -k MAC
h -t 2.605485522 -s 26 -d 17 -p ack -e 112 -c 2 -a 0 -i 143 -k MAC
r -t 2.606381913 -s 17 -d 17 -p ack -e 60 -c 2 -a 0 -i 143 -k MAC
+ -t 2.606391913 -s 17 -d -1 -p MAC -e 38 -c 2 -a 0 -i 0 -k MAC 
- -t 2.606391913 -s 17 -d -1 -p MAC -e 38 -c 2 -a 0 -i 0 -k MAC
h -t 2.606391913 -s 17 -d -1 -p MAC -e 38 -c 2 -a 0 -i 0 -k MAC
r -t 2.606406913 -s 17 -d 17 -p ack -e 60 -c 2 -a 0 -i 143 -k AGT
+ -t 2.606406913 -s 17 -d -1 -p tcp -e 1040 -c 2 -a 0 -i 144 -k AGT 
- -t 2.606406913 -s 17 -d -1 -p tcp -e 1040 -c 2 -a 0 -i 144 -k AGT
h -t 2.606406913 -s 17 -d -1 -p tcp -e 1040 -c 2 -a 0 -i 144 -k AGT
+ -t 2.606406913 -s 17 -d 26 -p tcp -e 1060 -c 2 -a 0 -i 144 -k RTR 
- -t 2.606406913 -s 17 -d 26 -p tcp -e 1060 -c 2 -a 0 -i 144 -k RTR
h -t 2.606406913 -s 17 -d 26 -p tcp -e 1060 -c 2 -a 0 -i 144 -k RTR
+ -t 2.606406913 -s 17 -d -1 -p tcp -e 1040 -c 2 -a 0 -i 145 -k AGT 
- -t 2.606406913 -s 17 -d -1 -p tcp -e 1040 -c 2 -a 0 -i 145 -k AGT
h -t 2.606406913 -s 17 -d -1 -p tcp -e 1040 -c 2 -a 0 -i 145 -k AGT
+ -t 2.606406913 -s 17 -d 26 -p tcp -e 1060 -c 2 -a 0 -i 145 -k RTR 
- -t 2.606406913 -s 17 -d 26 -p tcp -e 1060 -c 2 -a 0 -i 145 -k RTR
h -t 2.606406913 -s 17 -d 26 -p tcp -e 1060 -c 2 -a 0 -i 145 -k RTR
r -t 2.606696304 -s 26 -d -1 -p MAC -e 38 -c 2 -a 0 -i 0 -k MAC
+ -t 2.606965913 -s 17 -d -1 -p MAC -e 44 -c 2 -a 0 -i 0 -k MAC 
- -t 2.606965913 -s 17 -d -1 -p MAC -e 44 -c 2 -a 0 -i 0 -k MAC
h -t 2.606965913 -s 17 -d -1 -p MAC -e 44 -c 2 -a 0 -i 0 -k MAC
r -t 2.607318304 -s 26 -d -1 -p MAC -e 44 -c 2 -a 0 -i 0 -k MAC
+ -t 2.607328304 -s 26 -d -1 -p MAC -e 38 -c 2 -a 0 -i 0 -k MAC 
- -t 2.607328304 -s 26 -d -1 -p MAC -e 38 -c 2 -a 0 -i 0 -k MAC
h -t 2.607328304 -s 26 -d -1 -p MAC -e 38 -c 2 -a 0 -i 0 -k MAC
r -t 2.607632696 -s 17 -d -1 -p MAC -e 38 -c 2 -a 0 -i 0 -k MAC
+ -t 2.607642696 -s 17 -d 26 -p tcp -e 1112 -c 2 -a 0 -i 144 -k MAC 
- -t 2.607642696 -s 17 -d 26 -p tcp -e 1112 -c 2 -a 0 -i 144 -k MAC
h -t 2.607642696 -s 17 -d 26 -p tcp -e 1112 -c 2 -a 0 -i 144 -k MAC
r -t 2.616539087 -s 26 -d 26 -p tcp -e 1060 -c 2 -a 0 -i 144 -k MAC
+ -t 2.616549087 -s 26 -d -1 -p MAC -e 38 -c 2 -a 0 -i 0 -k MAC 
- -t 2.616549087 -s 26 -d -1 -p MAC -e 38 -c 2 -a 0 -i 0 -k MAC
h -t 2.616549087 -s 26 -d -1 -p MAC -e 38 -c 2 -a 0 -i 0 -k MAC
r -t 2.616564087 -s 26 -d 26 -p tcp -e 1060 -c 2 -a 0 -i 144 -k AGT
+ -t 2.616564087 -s 26 -d -1 -p ack -e 40 -c 2 -a 0 -i 146 -k AGT 
- -t 2.616564087 -s 26 -d -1 -p ack -e 40 -c 2 -a 0 -i 146 -k AGT
h -t 2.616564087 -s 26 -d -1 -p ack -e 40 -c 2 -a 0 -i 146 -k AGT
+ -t 2.616564087 -s 26 -d 17 -p ack -e 60 -c 2 -a 0 -i 146 -k RTR 
- -t 2.616564087 -s 26 -d 17 -p ack -e 60 -c 2 -a 0 -i 146 -k RTR
h -t 2.616564087 -s 26 -d 17 -p ack -e 60 -c 2 -a 0 -i 146 -k RTR
r -t 2.616853478 -s 17 -d -1 -p MAC -e 38 -c 2 -a 0 -i 0 -k MAC
+ -t 2.617283478 -s 17 -d -1 -p MAC -e 44 -c 2 -a 0 -i 0 -k MAC 
- -t 2.617283478 -s 17 -d -1 -p MAC -e 44 -c 2 -a 0 -i 0 -k MAC
h -t 2.617283478 -s 17 -d -1 -p MAC -e 44 -c 2 -a 0 -i 0 -k MAC
r -t 2.617635869 -s 26 -d -1 -p MAC -e 44 -c 2 -a 0 -i 0 -k MAC
+ -t 2.617645869 -s 26 -d -1 -p MAC -e 38 -c 2 -a 0 -i 0 -k MAC 
- -t 2.617645869 -s 26 -d -1 -p MAC -e 38 -c 2 -a 0 -i 0 -k MAC
h -t 2.617645869 -s 26 -d -1 -p MAC -e 38 -c 2 -a 0 -i 0 -k MAC
r -t 2.617950261 -s 17 -d -1 -p MAC -e 38 -c 2 -a 0 -i 0 -k MAC
+ -t 2.617960261 -s 17 -d 26 -p tcp -e 1112 -c 2 -a 0 -i 145 -k MAC 
- -t 2.617960261 -s 17 -d 26 -p tcp -e 1112 -c 2 -a 0 -i 145 -k MAC
h -t 2.617960261 -s 17 -d 26 -p tcp -e 1112 -c 2 -a 0 -i 145 -k MAC
r -t 2.626856652 -s 26 -d 26 -p tcp -e 1060 -c 2 -a 0 -i 145 -k MAC
+ -t 2.626866652 -s 26 -d -1 -p MAC -e 38 -c 2 -a 0 -i 0 -k MAC 
- -t 2.626866652 -s 26 -d -1 -p MAC -e 38 -c 2 -a 0 -i 0 -k MAC
h -t 2.626866652 -s 26 -d -1 -p MAC -e 38 -c 2 -a 0 -i 0 -k MAC
r -t 2.626881652 -s 26 -d 26 -p tcp -e 1060 -c 2 -a 0 -i 145 -k AGT
+ -t 2.626881652 -s 26 -d -1 -p ack -e 40 -c 2 -a 0 -i 147 -k AGT 
- -t 2.626881652 -s 26 -d -1 -p ack -e 40 -c 2 -a 0 -i 147 -k AGT
h -t 2.626881652 -s 26 -d -1 -p ack -e 40 -c 2 -a 0 -i 147 -k AGT
+ -t 2.626881652 -s 26 -d 17 -p ack -e 60 -c 2 -a 0 -i 147 -k RTR 
- -t 2.626881652 -s 26 -d 17 -p ack -e 60 -c 2 -a 0 -i 147 -k RTR
h -t 2.626881652 -s 26 -d 17 -p ack -e 60 -c 2 -a 0 -i 147 -k RTR
r -t 2.627171043 -s 17 -d -1 -p MAC -e 38 -c 2 -a 0 -i 0 -k MAC
+ -t 2.627380652 -s 26 -d -1 -p MAC -e 44 -c 2 -a 0 -i 0 -k MAC 
- -t 2.627380652 -s 26 -d -1 -p MAC -e 44 -c 2 -a 0 -i 0 -k MAC
h -t 2.627380652 -s 26 -d -1 -p MAC -e 44 -c 2 -a 0 -i 0 -k MAC
r -t 2.627733043 -s 17 -d -1 -p MAC -e 44 -c 2 -a 0 -i 0 -k MAC
+ -t 2.627743043 -s 17 -d -1 -p MAC -e 38 -c 2 -a 0 -i 0 -k MAC 
- -t 2.627743043 -s 17 -d -1 -p MAC -e 38 -c 2 -a 0 -i 0 -k MAC
h -t 2.627743043 -s 17 -d -1 -p MAC -e 38 -c 2 -a 0 -i 0 -k MAC
r -t 2.628047435 -s 26 -d -1 -p MAC -e 38 -c 2 -a 0 -i 0 -k MAC
+ -t 2.628057435 -s 26 -d 17 -p ack -e 112 -c 2 -a 0 -i 146 -k MAC 
- -t 2.628057435 -s 26 -d 17 -p ack -e 112 -c 2 -a 0 -i 146 -k MAC
h -t 2.628057435 -s 26 -d 17 -p ack -e 112 -c 2 -a 0 -i 146 -k MAC
r -t 2.628953826 -s 17 -d 17 -p ack -e 60 -c 2 -a 0 -i 146 -k MAC
+ -t 2.628963826 -s 17 -d -1 -p MAC -e 38 -c 2 -a 0 -i 0 -k MAC 
- -t 2.628963826 -s 17 -d -1 -p MAC -e 38 -c 2 -a 0 -i 0 -k MAC
h -t 2.628963826 -s 17 -d -1 -p MAC -e 38 -c 2 -a 0 -i 0 -k MAC
r -t 2.628978826 -s 17 -d 17 -p ack -e 60 -c 2 -a 0 -i 146 -k AGT
+ -t 2.628978826 -s 17 -d -1 -p tcp -e 1040 -c 2 -a 0 -i 148 -k AGT 
- -t 2.628978826 -s 17 -d -1 -p tcp -e 1040 -c 2 -a 0 -i 148 -k AGT
h -t 2.628978826 -s 17 -d -1 -p tcp -e 1040 -c 2 -a 0 -i 148 -k AGT
+ -t 2.628978826 -s 17 -d 26 -p tcp -e 1060 -c 2 -a 0 -i 148 -k RTR 
- -t 2.628978826 -s 17 -d 26 -p tcp -e 1060 -c 2 -a 0 -i 148 -k RTR
h -t 2.628978826 -s 17 -d 26 -p tcp -e 1060 -c 2 -a 0 -i 148 -k RTR
+ -t 2.628978826 -s 17 -d -1 -p tcp -e 1040 -c 2 -a 0 -i 149 -k AGT 
- -t 2.628978826 -s 17 -d -1 -p tcp -e 1040 -c 2 -a 0 -i 149 -k AGT
h -t 2.628978826 -s 17 -d -1 -p tcp -e 1040 -c 2 -a 0 -i 149 -k AGT
+ -t 2.628978826 -s 17 -d 26 -p tcp -e 1060 -c 2 -a 0 -i 149 -k RTR 
- -t 2.628978826 -s 17 -d 26 -p tcp -e 1060 -c 2 -a 0 -i 149 -k RTR
h -t 2.628978826 -s 17 -d 26 -p tcp -e 1060 -c 2 -a 0 -i 149 -k RTR
r -t 2.629268217 -s 26 -d -1 -p MAC -e 38 -c 2 -a 0 -i 0 -k MAC
+ -t 2.629318217 -s 26 -d -1 -p MAC -e 44 -c 2 -a 0 -i 0 -k MAC 
- -t 2.629318217 -s 26 -d -1 -p MAC -e 44 -c 2 -a 0 -i 0 -k MAC
h -t 2.629318217 -s 26 -d -1 -p MAC -e 44 -c 2 -a 0 -i 0 -k MAC
r -t 2.629670608 -s 17 -d -1 -p MAC -e 44 -c 2 -a 0 -i 0 -k MAC
+ -t 2.629680608 -s 17 -d -1 -p MAC -e 38 -c 2 -a 0 -i 0 -k MAC 
- -t 2.629680608 -s 17 -d -1 -p MAC -e 38 -c 2 -a 0 -i 0 -k MAC
h -t 2.629680608 -s 17 -d -1 -p MAC -e 38 -c 2 -a 0 -i 0 -k MAC
r -t 2.629985000 -s 26 -d -1 -p MAC -e 38 -c 2 -a 0 -i 0 -k MAC
+ -t 2.629995000 -s 26 -d 17 -p ack -e 112 -c 2 -a 0 -i 147 -k MAC 
- -t 2.629995000 -s 26 -d 17 -p ack -e 112 -c 2 -a 0 -i 147 -k MAC
h -t 2.629995000 -s 26 -d 17 -p ack -e 112 -c 2 -a 0 -i 147 -k MAC
r -t 2.630891391 -s 17 -d 17 -p ack -e 60 -c 2 -a 0 -i 147 -k MAC
+ -t 2.630901391 -s 17 -d -1 -p MAC -e 38 -c 2 -a 0 -i 0 -k MAC 
- -t 2.630901391 -s 17 -d -1 -p MAC -e 38 -c 2 -a 0 -i 0 -k MAC
h -t 2.630901391 -s 17 -d -1 -p MAC -e 38 -c 2 -a 0 -i 0 -k MAC
r -t 2.630916391 -s 17 -d 17 -p ack -e 60 -c 2 -a 0 -i 147 -k AGT
+ -t 2.630916391 -s 17 -d -1 -p tcp -e 1040 -c 2 -a 0 -i 150 -k AGT 
- -t 2.630916391 -s 17 -d -1 -p tcp -e 1040 -c 2 -a 0 -i 150 -k AGT
h -t 2.630916391 -s 17 -d -1 -p tcp -e 1040 -c 2 -a 0 -i 150 -k AGT
+ -t 2.630916391 -s 17 -d 26 -p tcp -e 1060 -c 2 -a 0 -i 150 -k RTR 
- -t 2.630916391 -s 17 -d 26 -p tcp -e 1060 -c 2 -a 0 -i 150 -k RTR
h -t 2.630916391 -s 17 -d 26 -p tcp -e 1060 -c 2 -a 0 -i 150 -k RTR
+ -t 2.630916391 -s 17 -d -1 -p tcp -e 1040 -c 2 -a 0 -i 151 -k AGT 
- -t 2.630916391 -s 17 -d -1 -p tcp -e 1040 -c 2 -a 0 -i 151 -k AGT
h -t 2.630916391 -s 17 -d -1 -p tcp -e 1040 -c 2 -a 0 -i 151 -k AGT
+ -t 2.630916391 -s 17 -d 26 -p tcp -e 1060 -c 2 -a 0 -i 151 -k RTR 
- -t 2.630916391 -s 17 -d 26 -p tcp -e 1060 -c 2 -a 0 -i 151 -k RTR
h -t 2.630916391 -s 17 -d 26 -p tcp -e 1060 -c 2 -a 0 -i 151 -k RTR
r -t 2.631205782 -s 26 -d -1 -p MAC -e 38 -c 2 -a 0 -i 0 -k MAC
+ -t 2.631515391 -s 17 -d -1 -p MAC -e 44 -c 2 -a 0 -i 0 -k MAC 
- -t 2.631515391 -s 17 -d -1 -p MAC -e 44 -c 2 -a 0 -i 0 -k MAC
h -t 2.631515391 -s 17 -d -1 -p MAC -e 44 -c 2 -a 0 -i 0 -k MAC
r -t 2.631867782 -s 26 -d -1 -p MAC -e 44 -c 2 -a 0 -i 0 -k MAC
+ -t 2.631877782 -s 26 -d -1 -p MAC -e 38 -c 2 -a 0 -i 0 -k MAC 
- -t 2.631877782 -s 26 -d -1 -p MAC -e 38 -c 2 -a 0 -i 0 -k MAC
h -t 2.631877782 -s 26 -d -1 -p MAC -e 38 -c 2 -a 0 -i 0 -k MAC
r -t 2.632182174 -s 17 -d -1 -p MAC -e 38 -c 2 -a 0 -i 0 -k MAC
+ -t 2.632192174 -s 17 -d 26 -p tcp -e 1112 -c 2 -a 0 -i 148 -k MAC 
- -t 2.632192174 -s 17 -d 26 -p tcp -e 1112 -c 2 -a 0 -i 148 -k MAC
h -t 2.632192174 -s 17 -d 26 -p tcp -e 1112 -c 2 -a 0 -i 148 -k MAC
r -t 2.641088565 -s 26 -d 26 -p tcp -e 1060 -c 2 -a 0 -i 148 -k MAC
+ -t 2.641098565 -s 26 -d -1 -p MAC -e 38 -c 2 -a 0 -i 0 -k MAC 
- -t 2.641098565 -s 26 -d -1 -p MAC -e 38 -c 2 -a 0 -i 0 -k MAC
h -t 2.641098565 -s 26 -d -1 -p MAC -e 38 -c 2 -a 0 -i 0 -k MAC
r -t 2.641113565 -s 26 -d 26 -p tcp -e 1060 -c 2 -a 0 -i 148 -k AGT
+ -t 2.641113565 -s 26 -d -1 -p ack -e 40 -c 2 -a 0 -i 152 -k AGT 
- -t 2.641113565 -s 26 -d -1 -p ack -e 40 -c 2 -a 0 -i 152 -k AGT
h -t 2.641113565 -s 26 -d -1 -p ack -e 40 -c 2 -a 0 -i 152 -k AGT
+ -t 2.641113565 -s 26 -d 17 -p ack -e 60 -c 2 -a 0 -i 152 -k RTR 
- -t 2.641113565 -s 26 -d 17 -p ack -e 60 -c 2 -a 0 -i 152 -k RTR
h -t 2.641113565 -s 26 -d 17 -p ack -e 60 -c 2 -a 0 -i 152 -k RTR
r -t 2.641402956 -s 17 -d -1 -p MAC -e 38 -c 2 -a 0 -i 0 -k MAC
+ -t 2.641452565 -s 26 -d -1 -p MAC -e 44 -c 2 -a 0 -i 0 -k MAC 
- -t 2.641452565 -s 26 -d -1 -p MAC -e 44 -c 2 -a 0 -i 0 -k MAC
h -t 2.641452565 -s 26 -d -1 -p MAC -e 44 -c 2 -a 0 -i 0 -k MAC
r -t 2.641804956 -s 17 -d -1 -p MAC -e 44 -c 2 -a 0 -i 0 -k MAC
+ -t 2.641814956 -s 17 -d -1 -p MAC -e 38 -c 2 -a 0 -i 0 -k MAC 
- -t 2.641814956 -s 17 -d -1 -p MAC -e 38 -c 2 -a 0 -i 0 -k MAC
h -t 2.641814956 -s 17 -d -1 -p MAC -e 38 -c 2 -a 0 -i 0 -k MAC
r -t 2.642119348 -s 26 -d -1 -p MAC -e 38 -c 2 -a 0 -i 0 -k MAC
+ -t 2.642129348 -s 26 -d 17 -p ack -e 112 -c 2 -a 0 -i 152 -k MAC 
- -t 2.642129348 -s 26 -d 17 -p ack -e 112 -c 2 -a 0 -i 152 -k MAC
h -t 2.642129348 -s 26 -d 17 -p ack -e 112 -c 2 -a 0 -i 152 -k MAC
r -t 2.643025739 -s 17 -d 17 -p ack -e 60 -c 2 -a 0 -i 152 -k MAC
+ -t 2.643035739 -s 17 -d -1 -p MAC -e 38 -c 2 -a 0 -i 0 -k MAC 
- -t 2.643035739 -s 17 -d -1 -p MAC -e 38 -c 2 -a 0 -i 0 -k MAC
h -t 2.643035739 -s 17 -d -1 -p MAC -e 38 -c 2 -a 0 -i 0 -k MAC
r -t 2.643050739 -s 17 -d 17 -p ack -e 60 -c 2 -a 0 -i 152 -k AGT
+ -t 2.643050739 -s 17 -d -1 -p tcp -e 1040 -c 2 -a 0 -i 153 -k AGT 
- -t 2.643050739 -s 17 -d -1 -p tcp -e 1040 -c 2 -a 0 -i 153 -k AGT
h -t 2.643050739 -s 17 -d -1 -p tcp -e 1040 -c 2 -a 0 -i 153 -k AGT
+ -t 2.643050739 -s 17 -d 26 -p tcp -e 1060 -c 2 -a 0 -i 153 -k RTR 
- -t 2.643050739 -s 17 -d 26 -p tcp -e 1060 -c 2 -a 0 -i 153 -k RTR
h -t 2.643050739 -s 17 -d 26 -p tcp -e 1060 -c 2 -a 0 -i 153 -k RTR
+ -t 2.643050739 -s 17 -d -1 -p tcp -e 1040 -c 2 -a 0 -i 154 -k AGT 
- -t 2.643050739 -s 17 -d -1 -p tcp -e 1040 -c 2 -a 0 -i 154 -k AGT
h -t 2.643050739 -s 17 -d -1 -p tcp -e 1040 -c 2 -a 0 -i 154 -k AGT
+ -t 2.643050739 -s 17 -d 26 -p tcp -e 1060 -c 2 -a 0 -i 154 -k RTR 
- -t 2.643050739 -s 17 -d 26 -p tcp -e 1060 -c 2 -a 0 -i 154 -k RTR
h -t 2.643050739 -s 17 -d 26 -p tcp -e 1060 -c 2 -a 0 -i 154 -k RTR
r -t 2.643340130 -s 26 -d -1 -p MAC -e 38 -c 2 -a 0 -i 0 -k MAC
+ -t 2.643429739 -s 17 -d -1 -p MAC -e 44 -c 2 -a 0 -i 0 -k MAC 
- -t 2.643429739 -s 17 -d -1 -p MAC -e 44 -c 2 -a 0 -i 0 -k MAC
h -t 2.643429739 -s 17 -d -1 -p MAC -e 44 -c 2 -a 0 -i 0 -k MAC
r -t 2.643782130 -s 26 -d -1 -p MAC -e 44 -c 2 -a 0 -i 0 -k MAC
+ -t 2.643792130 -s 26 -d -1 -p MAC -e 38 -c 2 -a 0 -i 0 -k MAC 
- -t 2.643792130 -s 26 -d -1 -p MAC -e 38 -c 2 -a 0 -i 0 -k MAC
h -t 2.643792130 -s 26 -d -1 -p MAC -e 38 -c 2 -a 0 -i 0 -k MAC
r -t 2.644096521 -s 17 -d -1 -p MAC -e 38 -c 2 -a 0 -i 0 -k MAC
+ -t 2.644106521 -s 17 -d 26 -p tcp -e 1112 -c 2 -a 0 -i 149 -k MAC 
- -t 2.644106521 -s 17 -d 26 -p tcp -e 1112 -c 2 -a 0 -i 149 -k MAC
h -t 2.644106521 -s 17 -d 26 -p tcp -e 1112 -c 2 -a 0 -i 149 -k MAC
n -t 2.6499999999999999 -s 26 -S COLOR -c blue -o green -i blue -I green
r -t 2.653002913 -s 26 -d 26 -p tcp -e 1060 -c 2 -a 0 -i 149 -k MAC
+ -t 2.653012913 -s 26 -d -1 -p MAC -e 38 -c 2 -a 0 -i 0 -k MAC 
- -t 2.653012913 -s 26 -d -1 -p MAC -e 38 -c 2 -a 0 -i 0 -k MAC
h -t 2.653012913 -s 26 -d -1 -p MAC -e 38 -c 2 -a 0 -i 0 -k MAC
r -t 2.653027913 -s 26 -d 26 -p tcp -e 1060 -c 2 -a 0 -i 149 -k AGT
+ -t 2.653027913 -s 26 -d -1 -p ack -e 40 -c 2 -a 0 -i 155 -k AGT 
- -t 2.653027913 -s 26 -d -1 -p ack -e 40 -c 2 -a 0 -i 155 -k AGT
h -t 2.653027913 -s 26 -d -1 -p ack -e 40 -c 2 -a 0 -i 155 -k AGT
+ -t 2.653027913 -s 26 -d 17 -p ack -e 60 -c 2 -a 0 -i 155 -k RTR 
- -t 2.653027913 -s 26 -d 17 -p ack -e 60 -c 2 -a 0 -i 155 -k RTR
h -t 2.653027913 -s 26 -d 17 -p ack -e 60 -c 2 -a 0 -i 155 -k RTR
r -t 2.653317304 -s 17 -d -1 -p MAC -e 38 -c 2 -a 0 -i 0 -k MAC
+ -t 2.653407304 -s 17 -d -1 -p MAC -e 44 -c 2 -a 0 -i 0 -k MAC 
- -t 2.653407304 -s 17 -d -1 -p MAC -e 44 -c 2 -a 0 -i 0 -k MAC
h -t 2.653407304 -s 17 -d -1 -p MAC -e 44 -c 2 -a 0 -i 0 -k MAC
r -t 2.653759695 -s 26 -d -1 -p MAC -e 44 -c 2 -a 0 -i 0 -k MAC
+ -t 2.653769695 -s 26 -d -1 -p MAC -e 38 -c 2 -a 0 -i 0 -k MAC 
- -t 2.653769695 -s 26 -d -1 -p MAC -e 38 -c 2 -a 0 -i 0 -k MAC
h -t 2.653769695 -s 26 -d -1 -p MAC -e 38 -c 2 -a 0 -i 0 -k MAC
r -t 2.654074087 -s 17 -d -1 -p MAC -e 38 -c 2 -a 0 -i 0 -k MAC
+ -t 2.654084087 -s 17 -d 26 -p tcp -e 1112 -c 2 -a 0 -i 150 -k MAC 
- -t 2.654084087 -s 17 -d 26 -p tcp -e 1112 -c 2 -a 0 -i 150 -k MAC
h -t 2.654084087 -s 17 -d 26 -p tcp -e 1112 -c 2 -a 0 -i 150 -k MAC
r -t 2.662980478 -s 26 -d 26 -p tcp -e 1060 -c 2 -a 0 -i 150 -k MAC
+ -t 2.662990478 -s 26 -d -1 -p MAC -e 38 -c 2 -a 0 -i 0 -k MAC 
- -t 2.662990478 -s 26 -d -1 -p MAC -e 38 -c 2 -a 0 -i 0 -k MAC
h -t 2.662990478 -s 26 -d -1 -p MAC -e 38 -c 2 -a 0 -i 0 -k MAC
r -t 2.663005478 -s 26 -d 26 -p tcp -e 1060 -c 2 -a 0 -i 150 -k AGT
+ -t 2.663005478 -s 26 -d -1 -p ack -e 40 -c 2 -a 0 -i 156 -k AGT 
- -t 2.663005478 -s 26 -d -1 -p ack -e 40 -c 2 -a 0 -i 156 -k AGT
h -t 2.663005478 -s 26 -d -1 -p ack -e 40 -c 2 -a 0 -i 156 -k AGT
+ -t 2.663005478 -s 26 -d 17 -p ack -e 60 -c 2 -a 0 -i 156 -k RTR 
- -t 2.663005478 -s 26 -d 17 -p ack -e 60 -c 2 -a 0 -i 156 -k RTR
h -t 2.663005478 -s 26 -d 17 -p ack -e 60 -c 2 -a 0 -i 156 -k RTR
r -t 2.663294869 -s 17 -d -1 -p MAC -e 38 -c 2 -a 0 -i 0 -k MAC
+ -t 2.663564869 -s 17 -d -1 -p MAC -e 44 -c 2 -a 0 -i 0 -k MAC 
- -t 2.663564869 -s 17 -d -1 -p MAC -e 44 -c 2 -a 0 -i 0 -k MAC
h -t 2.663564869 -s 17 -d -1 -p MAC -e 44 -c 2 -a 0 -i 0 -k MAC
r -t 2.663917260 -s 26 -d -1 -p MAC -e 44 -c 2 -a 0 -i 0 -k MAC
+ -t 2.663927260 -s 26 -d -1 -p MAC -e 38 -c 2 -a 0 -i 0 -k MAC 
- -t 2.663927260 -s 26 -d -1 -p MAC -e 38 -c 2 -a 0 -i 0 -k MAC
h -t 2.663927260 -s 26 -d -1 -p MAC -e 38 -c 2 -a 0 -i 0 -k MAC
r -t 2.664231652 -s 17 -d -1 -p MAC -e 38 -c 2 -a 0 -i 0 -k MAC
+ -t 2.664241652 -s 17 -d 26 -p tcp -e 1112 -c 2 -a 0 -i 151 -k MAC 
- -t 2.664241652 -s 17 -d 26 -p tcp -e 1112 -c 2 -a 0 -i 151 -k MAC
h -t 2.664241652 -s 17 -d 26 -p tcp -e 1112 -c 2 -a 0 -i 151 -k MAC
r -t 2.673138043 -s 26 -d 26 -p tcp -e 1060 -c 2 -a 0 -i 151 -k MAC
+ -t 2.673148043 -s 26 -d -1 -p MAC -e 38 -c 2 -a 0 -i 0 -k MAC 
- -t 2.673148043 -s 26 -d -1 -p MAC -e 38 -c 2 -a 0 -i 0 -k MAC
h -t 2.673148043 -s 26 -d -1 -p MAC -e 38 -c 2 -a 0 -i 0 -k MAC
r -t 2.673163043 -s 26 -d 26 -p tcp -e 1060 -c 2 -a 0 -i 151 -k AGT
+ -t 2.673163043 -s 26 -d -1 -p ack -e 40 -c 2 -a 0 -i 157 -k AGT 
- -t 2.673163043 -s 26 -d -1 -p ack -e 40 -c 2 -a 0 -i 157 -k AGT
h -t 2.673163043 -s 26 -d -1 -p ack -e 40 -c 2 -a 0 -i 157 -k AGT
+ -t 2.673163043 -s 26 -d 17 -p ack -e 60 -c 2 -a 0 -i 157 -k RTR 
- -t 2.673163043 -s 26 -d 17 -p ack -e 60 -c 2 -a 0 -i 157 -k RTR
h -t 2.673163043 -s 26 -d 17 -p ack -e 60 -c 2 -a 0 -i 157 -k RTR
r -t 2.673452434 -s 17 -d -1 -p MAC -e 38 -c 2 -a 0 -i 0 -k MAC
+ -t 2.673602043 -s 26 -d -1 -p MAC -e 44 -c 2 -a 0 -i 0 -k MAC 
- -t 2.673602043 -s 26 -d -1 -p MAC -e 44 -c 2 -a 0 -i 0 -k MAC
h -t 2.673602043 -s 26 -d -1 -p MAC -e 44 -c 2 -a 0 -i 0 -k MAC
r -t 2.673954434 -s 17 -d -1 -p MAC -e 44 -c 2 -a 0 -i 0 -k MAC
+ -t 2.673964434 -s 17 -d -1 -p MAC -e 38 -c 2 -a 0 -i 0 -k MAC 
- -t 2.673964434 -s 17 -d -1 -p MAC -e 38 -c 2 -a 0 -i 0 -k MAC
h -t 2.673964434 -s 17 -d -1 -p MAC -e 38 -c 2 -a 0 -i 0 -k MAC
r -t 2.674268826 -s 26 -d -1 -p MAC -e 38 -c 2 -a 0 -i 0 -k MAC
+ -t 2.674278826 -s 26 -d 17 -p ack -e 112 -c 2 -a 0 -i 155 -k MAC 
- -t 2.674278826 -s 26 -d 17 -p ack -e 112 -c 2 -a 0 -i 155 -k MAC
h -t 2.674278826 -s 26 -d 17 -p ack -e 112 -c 2 -a 0 -i 155 -k MAC
r -t 2.675175217 -s 17 -d 17 -p ack -e 60 -c 2 -a 0 -i 155 -k MAC
+ -t 2.675185217 -s 17 -d -1 -p MAC -e 38 -c 2 -a 0 -i 0 -k MAC 
- -t 2.675185217 -s 17 -d -1 -p MAC -e 38 -c 2 -a 0 -i 0 -k MAC
h -t 2.675185217 -s 17 -d -1 -p MAC -e 38 -c 2 -a 0 -i 0 -k MAC
r -t 2.675200217 -s 17 -d 17 -p ack -e 60 -c 2 -a 0 -i 155 -k AGT
r -t 2.675489608 -s 26 -d -1 -p MAC -e 38 -c 2 -a 0 -i 0 -k MAC
+ -t 2.675739608 -s 26 -d -1 -p MAC -e 44 -c 2 -a 0 -i 0 -k MAC 
- -t 2.675739608 -s 26 -d -1 -p MAC -e 44 -c 2 -a 0 -i 0 -k MAC
h -t 2.675739608 -s 26 -d -1 -p MAC -e 44 -c 2 -a 0 -i 0 -k MAC
r -t 2.676092000 -s 17 -d -1 -p MAC -e 44 -c 2 -a 0 -i 0 -k MAC
+ -t 2.676102000 -s 17 -d -1 -p MAC -e 38 -c 2 -a 0 -i 0 -k MAC 
- -t 2.676102000 -s 17 -d -1 -p MAC -e 38 -c 2 -a 0 -i 0 -k MAC
h -t 2.676102000 -s 17 -d -1 -p MAC -e 38 -c 2 -a 0 -i 0 -k MAC
r -t 2.676406391 -s 26 -d -1 -p MAC -e 38 -c 2 -a 0 -i 0 -k MAC
+ -t 2.676416391 -s 26 -d 17 -p ack -e 112 -c 2 -a 0 -i 156 -k MAC 
- -t 2.676416391 -s 26 -d 17 -p ack -e 112 -c 2 -a 0 -i 156 -k MAC
h -t 2.676416391 -s 26 -d 17 -p ack -e 112 -c 2 -a 0 -i 156 -k MAC
r -t 2.677312782 -s 17 -d 17 -p ack -e 60 -c 2 -a 0 -i 156 -k MAC
+ -t 2.677322782 -s 17 -d -1 -p MAC -e 38 -c 2 -a 0 -i 0 -k MAC 
- -t 2.677322782 -s 17 -d -1 -p MAC -e 38 -c 2 -a 0 -i 0 -k MAC
h -t 2.677322782 -s 17 -d -1 -p MAC -e 38 -c 2 -a 0 -i 0 -k MAC
r -t 2.677337782 -s 17 -d 17 -p ack -e 60 -c 2 -a 0 -i 156 -k AGT
r -t 2.677627173 -s 26 -d -1 -p MAC -e 38 -c 2 -a 0 -i 0 -k MAC
+ -t 2.677756782 -s 17 -d -1 -p MAC -e 44 -c 2 -a 0 -i 0 -k MAC 
- -t 2.677756782 -s 17 -d -1 -p MAC -e 44 -c 2 -a 0 -i 0 -k MAC
h -t 2.677756782 -s 17 -d -1 -p MAC -e 44 -c 2 -a 0 -i 0 -k MAC
r -t 2.678109173 -s 26 -d -1 -p MAC -e 44 -c 2 -a 0 -i 0 -k MAC
+ -t 2.678119173 -s 26 -d -1 -p MAC -e 38 -c 2 -a 0 -i 0 -k MAC 
- -t 2.678119173 -s 26 -d -1 -p MAC -e 38 -c 2 -a 0 -i 0 -k MAC
h -t 2.678119173 -s 26 -d -1 -p MAC -e 38 -c 2 -a 0 -i 0 -k MAC
r -t 2.678423565 -s 17 -d -1 -p MAC -e 38 -c 2 -a 0 -i 0 -k MAC
+ -t 2.678433565 -s 17 -d 26 -p tcp -e 1112 -c 2 -a 0 -i 153 -k MAC 
- -t 2.678433565 -s 17 -d 26 -p tcp -e 1112 -c 2 -a 0 -i 153 -k MAC
h -t 2.678433565 -s 17 -d 26 -p tcp -e 1112 -c 2 -a 0 -i 153 -k MAC
r -t 2.687329956 -s 26 -d 26 -p tcp -e 1060 -c 2 -a 0 -i 153 -k MAC
+ -t 2.687339956 -s 26 -d -1 -p MAC -e 38 -c 2 -a 0 -i 0 -k MAC 
- -t 2.687339956 -s 26 -d -1 -p MAC -e 38 -c 2 -a 0 -i 0 -k MAC
h -t 2.687339956 -s 26 -d -1 -p MAC -e 38 -c 2 -a 0 -i 0 -k MAC
r -t 2.687354956 -s 26 -d 26 -p tcp -e 1060 -c 2 -a 0 -i 153 -k AGT
+ -t 2.687354956 -s 26 -d -1 -p ack -e 40 -c 2 -a 0 -i 158 -k AGT 
- -t 2.687354956 -s 26 -d -1 -p ack -e 40 -c 2 -a 0 -i 158 -k AGT
h -t 2.687354956 -s 26 -d -1 -p ack -e 40 -c 2 -a 0 -i 158 -k AGT
+ -t 2.687354956 -s 26 -d 17 -p ack -e 60 -c 2 -a 0 -i 158 -k RTR 
- -t 2.687354956 -s 26 -d 17 -p ack -e 60 -c 2 -a 0 -i 158 -k RTR
h -t 2.687354956 -s 26 -d 17 -p ack -e 60 -c 2 -a 0 -i 158 -k RTR
r -t 2.687644347 -s 17 -d -1 -p MAC -e 38 -c 2 -a 0 -i 0 -k MAC
+ -t 2.687874347 -s 17 -d -1 -p MAC -e 44 -c 2 -a 0 -i 0 -k MAC 
- -t 2.687874347 -s 17 -d -1 -p MAC -e 44 -c 2 -a 0 -i 0 -k MAC
h -t 2.687874347 -s 17 -d -1 -p MAC -e 44 -c 2 -a 0 -i 0 -k MAC
r -t 2.688226739 -s 26 -d -1 -p MAC -e 44 -c 2 -a 0 -i 0 -k MAC
+ -t 2.688236739 -s 26 -d -1 -p MAC -e 38 -c 2 -a 0 -i 0 -k MAC 
- -t 2.688236739 -s 26 -d -1 -p MAC -e 38 -c 2 -a 0 -i 0 -k MAC
h -t 2.688236739 -s 26 -d -1 -p MAC -e 38 -c 2 -a 0 -i 0 -k MAC
r -t 2.688541130 -s 17 -d -1 -p MAC -e 38 -c 2 -a 0 -i 0 -k MAC
+ -t 2.688551130 -s 17 -d 26 -p tcp -e 1112 -c 2 -a 0 -i 154 -k MAC 
- -t 2.688551130 -s 17 -d 26 -p tcp -e 1112 -c 2 -a 0 -i 154 -k MAC
h -t 2.688551130 -s 17 -d 26 -p tcp -e 1112 -c 2 -a 0 -i 154 -k MAC
r -t 2.697447521 -s 26 -d 26 -p tcp -e 1060 -c 2 -a 0 -i 154 -k MAC
+ -t 2.697457521 -s 26 -d -1 -p MAC -e 38 -c 2 -a 0 -i 0 -k MAC 
- -t 2.697457521 -s 26 -d -1 -p MAC -e 38 -c 2 -a 0 -i 0 -k MAC
h -t 2.697457521 -s 26 -d -1 -p MAC -e 38 -c 2 -a 0 -i 0 -k MAC
r -t 2.697472521 -s 26 -d 26 -p tcp -e 1060 -c 2 -a 0 -i 154 -k AGT
+ -t 2.697472521 -s 26 -d -1 -p ack -e 40 -c 2 -a 0 -i 159 -k AGT 
- -t 2.697472521 -s 26 -d -1 -p ack -e 40 -c 2 -a 0 -i 159 -k AGT
h -t 2.697472521 -s 26 -d -1 -p ack -e 40 -c 2 -a 0 -i 159 -k AGT
+ -t 2.697472521 -s 26 -d 17 -p ack -e 60 -c 2 -a 0 -i 159 -k RTR 
- -t 2.697472521 -s 26 -d 17 -p ack -e 60 -c 2 -a 0 -i 159 -k RTR
h -t 2.697472521 -s 26 -d 17 -p ack -e 60 -c 2 -a 0 -i 159 -k RTR
r -t 2.697761912 -s 17 -d -1 -p MAC -e 38 -c 2 -a 0 -i 0 -k MAC
+ -t 2.697891521 -s 26 -d -1 -p MAC -e 44 -c 2 -a 0 -i 0 -k MAC 
- -t 2.697891521 -s 26 -d -1 -p MAC -e 44 -c 2 -a 0 -i 0 -k MAC
h -t 2.697891521 -s 26 -d -1 -p MAC -e 44 -c 2 -a 0 -i 0 -k MAC
r -t 2.698243912 -s 17 -d -1 -p MAC -e 44 -c 2 -a 0 -i 0 -k MAC
+ -t 2.698253912 -s 17 -d -1 -p MAC -e 38 -c 2 -a 0 -i 0 -k MAC 
- -t 2.698253912 -s 17 -d -1 -p MAC -e 38 -c 2 -a 0 -i 0 -k MAC
h -t 2.698253912 -s 17 -d -1 -p MAC -e 38 -c 2 -a 0 -i 0 -k MAC
r -t 2.698558304 -s 26 -d -1 -p MAC -e 38 -c 2 -a 0 -i 0 -k MAC
+ -t 2.698568304 -s 26 -d 17 -p ack -e 112 -c 2 -a 0 -i 157 -k MAC 
- -t 2.698568304 -s 26 -d 17 -p ack -e 112 -c 2 -a 0 -i 157 -k MAC
h -t 2.698568304 -s 26 -d 17 -p ack -e 112 -c 2 -a 0 -i 157 -k MAC
r -t 2.699464695 -s 17 -d 17 -p ack -e 60 -c 2 -a 0 -i 157 -k MAC
+ -t 2.699474695 -s 17 -d -1 -p MAC -e 38 -c 2 -a 0 -i 0 -k MAC 
- -t 2.699474695 -s 17 -d -1 -p MAC -e 38 -c 2 -a 0 -i 0 -k MAC
h -t 2.699474695 -s 17 -d -1 -p MAC -e 38 -c 2 -a 0 -i 0 -k MAC
r -t 2.699489695 -s 17 -d 17 -p ack -e 60 -c 2 -a 0 -i 157 -k AGT
r -t 2.699779086 -s 26 -d -1 -p MAC -e 38 -c 2 -a 0 -i 0 -k MAC
+ -t 2.699909086 -s 26 -d -1 -p MAC -e 44 -c 2 -a 0 -i 0 -k MAC 
- -t 2.699909086 -s 26 -d -1 -p MAC -e 44 -c 2 -a 0 -i 0 -k MAC
h -t 2.699909086 -s 26 -d -1 -p MAC -e 44 -c 2 -a 0 -i 0 -k MAC
+ -t 2.700000000 -s 26 -d -1 -p tcp -e 40 -c 2 -a 0 -i 160 -k AGT 
- -t 2.700000000 -s 26 -d -1 -p tcp -e 40 -c 2 -a 0 -i 160 -k AGT
h -t 2.700000000 -s 26 -d -1 -p tcp -e 40 -c 2 -a 0 -i 160 -k AGT
+ -t 2.700000000 -s 26 -d 2 -p tcp -e 60 -c 2 -a 0 -i 160 -k RTR 
- -t 2.700000000 -s 26 -d 2 -p tcp -e 60 -c 2 -a 0 -i 160 -k RTR
h -t 2.700000000 -s 26 -d 2 -p tcp -e 60 -c 2 -a 0 -i 160 -k RTR
r -t 2.700261478 -s 17 -d -1 -p MAC -e 44 -c 2 -a 0 -i 0 -k MAC
+ -t 2.700271478 -s 17 -d -1 -p MAC -e 38 -c 2 -a 0 -i 0 -k MAC 
- -t 2.700271478 -s 17 -d -1 -p MAC -e 38 -c 2 -a 0 -i 0 -k MAC
h -t 2.700271478 -s 17 -d -1 -p MAC -e 38 -c 2 -a 0 -i 0 -k MAC
r -t 2.700575869 -s 26 -d -1 -p MAC -e 38 -c 2 -a 0 -i 0 -k MAC
+ -t 2.700585869 -s 26 -d 17 -p ack -e 112 -c 2 -a 0 -i 158 -k MAC 
- -t 2.700585869 -s 26 -d 17 -p ack -e 112 -c 2 -a 0 -i 158 -k MAC
h -t 2.700585869 -s 26 -d 17 -p ack -e 112 -c 2 -a 0 -i 158 -k MAC
r -t 2.701482260 -s 17 -d 17 -p ack -e 60 -c 2 -a 0 -i 158 -k MAC
+ -t 2.701492260 -s 17 -d -1 -p MAC -e 38 -c 2 -a 0 -i 0 -k MAC 
- -t 2.701492260 -s 17 -d -1 -p MAC -e 38 -c 2 -a 0 -i 0 -k MAC
h -t 2.701492260 -s 17 -d -1 -p MAC -e 38 -c 2 -a 0 -i 0 -k MAC
r -t 2.701507260 -s 17 -d 17 -p ack -e 60 -c 2 -a 0 -i 158 -k AGT
r -t 2.701796652 -s 26 -d -1 -p MAC -e 38 -c 2 -a 0 -i 0 -k MAC
+ -t 2.702246652 -s 26 -d -1 -p MAC -e 44 -c 2 -a 0 -i 0 -k MAC 
- -t 2.702246652 -s 26 -d -1 -p MAC -e 44 -c 2 -a 0 -i 0 -k MAC
h -t 2.702246652 -s 26 -d -1 -p MAC -e 44 -c 2 -a 0 -i 0 -k MAC
r -t 2.702599043 -s 17 -d -1 -p MAC -e 44 -c 2 -a 0 -i 0 -k MAC
+ -t 2.702609043 -s 17 -d -1 -p MAC -e 38 -c 2 -a 0 -i 0 -k MAC 
- -t 2.702609043 -s 17 -d -1 -p MAC -e 38 -c 2 -a 0 -i 0 -k MAC
h -t 2.702609043 -s 17 -d -1 -p MAC -e 38 -c 2 -a 0 -i 0 -k MAC
r -t 2.702913434 -s 26 -d -1 -p MAC -e 38 -c 2 -a 0 -i 0 -k MAC
+ -t 2.702923434 -s 26 -d 17 -p ack -e 112 -c 2 -a 0 -i 159 -k MAC 
- -t 2.702923434 -s 26 -d 17 -p ack -e 112 -c 2 -a 0 -i 159 -k MAC
h -t 2.702923434 -s 26 -d 17 -p ack -e 112 -c 2 -a 0 -i 159 -k MAC
r -t 2.703819825 -s 17 -d 17 -p ack -e 60 -c 2 -a 0 -i 159 -k MAC
+ -t 2.703829825 -s 17 -d -1 -p MAC -e 38 -c 2 -a 0 -i 0 -k MAC 
- -t 2.703829825 -s 17 -d -1 -p MAC -e 38 -c 2 -a 0 -i 0 -k MAC
h -t 2.703829825 -s 17 -d -1 -p MAC -e 38 -c 2 -a 0 -i 0 -k MAC
r -t 2.703844825 -s 17 -d 17 -p ack -e 60 -c 2 -a 0 -i 159 -k AGT
r -t 2.704134217 -s 26 -d -1 -p MAC -e 38 -c 2 -a 0 -i 0 -k MAC
+ -t 2.704184217 -s 26 -d -1 -p ARP -e 80 -c 2 -a 0 -i 0 -k MAC 
- -t 2.704184217 -s 26 -d -1 -p ARP -e 80 -c 2 -a 0 -i 0 -k MAC
h -t 2.704184217 -s 26 -d -1 -p ARP -e 80 -c 2 -a 0 -i 0 -k MAC
r -t 2.704824608 -s 17 -d -1 -p ARP -e 28 -c 2 -a 0 -i 0 -k MAC
r -t 2.704824659 -s 0 -d -1 -p ARP -e 28 -c 2 -a 0 -i 0 -k MAC
r -t 2.704824665 -s 14 -d -1 -p ARP -e 28 -c 2 -a 0 -i 0 -k MAC
r -t 2.704824673 -s 2 -d -1 -p ARP -e 28 -c 2 -a 0 -i 0 -k MAC
r -t 2.704824703 -s 13 -d -1 -p ARP -e 28 -c 2 -a 0 -i 0 -k MAC
r -t 2.704824798 -s 47 -d -1 -p ARP -e 28 -c 2 -a 0 -i 0 -k MAC
r -t 2.704824819 -s 44 -d -1 -p ARP -e 28 -c 2 -a 0 -i 0 -k MAC
r -t 2.704824920 -s 48 -d -1 -p ARP -e 28 -c 2 -a 0 -i 0 -k MAC
r -t 2.704824992 -s 19 -d -1 -p ARP -e 28 -c 2 -a 0 -i 0 -k MAC
r -t 2.704825013 -s 37 -d -1 -p ARP -e 28 -c 2 -a 0 -i 0 -k MAC
+ -t 2.704879673 -s 2 -d -1 -p MAC -e 44 -c 2 -a 0 -i 0 -k MAC 
- -t 2.704879673 -s 2 -d -1 -p MAC -e 44 -c 2 -a 0 -i 0 -k MAC
h -t 2.704879673 -s 2 -d -1 -p MAC -e 44 -c 2 -a 0 -i 0 -k MAC
r -t 2.705232130 -s 26 -d -1 -p MAC -e 44 -c 2 -a 0 -i 0 -k MAC
+ -t 2.705242130 -s 26 -d -1 -p MAC -e 38 -c 2 -a 0 -i 0 -k MAC 
- -t 2.705242130 -s 26 -d -1 -p MAC -e 38 -c 2 -a 0 -i 0 -k MAC
h -t 2.705242130 -s 26 -d -1 -p MAC -e 38 -c 2 -a 0 -i 0 -k MAC
r -t 2.705546587 -s 2 -d -1 -p MAC -e 38 -c 2 -a 0 -i 0 -k MAC
+ -t 2.705556587 -s 2 -d -1 -p ARP -e 80 -c 2 -a 0 -i 0 -k MAC 
- -t 2.705556587 -s 2 -d -1 -p ARP -e 80 -c 2 -a 0 -i 0 -k MAC
h -t 2.705556587 -s 2 -d -1 -p ARP -e 80 -c 2 -a 0 -i 0 -k MAC
r -t 2.706197044 -s 26 -d -1 -p ARP -e 28 -c 2 -a 0 -i 0 -k MAC
+ -t 2.706207044 -s 26 -d -1 -p MAC -e 38 -c 2 -a 0 -i 0 -k MAC 
- -t 2.706207044 -s 26 -d -1 -p MAC -e 38 -c 2 -a 0 -i 0 -k MAC
h -t 2.706207044 -s 26 -d -1 -p MAC -e 38 -c 2 -a 0 -i 0 -k MAC
r -t 2.706511500 -s 2 -d -1 -p MAC -e 38 -c 2 -a 0 -i 0 -k MAC
+ -t 2.707001044 -s 26 -d -1 -p MAC -e 44 -c 2 -a 0 -i 0 -k MAC 
- -t 2.707001044 -s 26 -d -1 -p MAC -e 44 -c 2 -a 0 -i 0 -k MAC
h -t 2.707001044 -s 26 -d -1 -p MAC -e 44 -c 2 -a 0 -i 0 -k MAC
r -t 2.707353500 -s 2 -d -1 -p MAC -e 44 -c 2 -a 0 -i 0 -k MAC
+ -t 2.707363500 -s 2 -d -1 -p MAC -e 38 -c 2 -a 0 -i 0 -k MAC 
- -t 2.707363500 -s 2 -d -1 -p MAC -e 38 -c 2 -a 0 -i 0 -k MAC
h -t 2.707363500 -s 2 -d -1 -p MAC -e 38 -c 2 -a 0 -i 0 -k MAC
r -t 2.707667957 -s 26 -d -1 -p MAC -e 38 -c 2 -a 0 -i 0 -k MAC
+ -t 2.707677957 -s 26 -d 2 -p tcp -e 112 -c 2 -a 0 -i 160 -k MAC 
- -t 2.707677957 -s 26 -d 2 -p tcp -e 112 -c 2 -a 0 -i 160 -k MAC
h -t 2.707677957 -s 26 -d 2 -p tcp -e 112 -c 2 -a 0 -i 160 -k MAC
r -t 2.708574414 -s 2 -d 2 -p tcp -e 60 -c 2 -a 0 -i 160 -k MAC
+ -t 2.708584414 -s 2 -d -1 -p MAC -e 38 -c 2 -a 0 -i 0 -k MAC 
- -t 2.708584414 -s 2 -d -1 -p MAC -e 38 -c 2 -a 0 -i 0 -k MAC
h -t 2.708584414 -s 2 -d -1 -p MAC -e 38 -c 2 -a 0 -i 0 -k MAC
r -t 2.708599414 -s 2 -d 2 -p tcp -e 60 -c 2 -a 0 -i 160 -k AGT
+ -t 2.708599414 -s 2 -d -1 -p ack -e 40 -c 2 -a 0 -i 161 -k AGT 
- -t 2.708599414 -s 2 -d -1 -p ack -e 40 -c 2 -a 0 -i 161 -k AGT
h -t 2.708599414 -s 2 -d -1 -p ack -e 40 -c 2 -a 0 -i 161 -k AGT
+ -t 2.708599414 -s 2 -d 26 -p ack -e 60 -c 2 -a 0 -i 161 -k RTR 
- -t 2.708599414 -s 2 -d 26 -p ack -e 60 -c 2 -a 0 -i 161 -k RTR
h -t 2.708599414 -s 2 -d 26 -p ack -e 60 -c 2 -a 0 -i 161 -k RTR
r -t 2.708888870 -s 26 -d -1 -p MAC -e 38 -c 2 -a 0 -i 0 -k MAC
+ -t 2.709518414 -s 2 -d -1 -p MAC -e 44 -c 2 -a 0 -i 0 -k MAC 
- -t 2.709518414 -s 2 -d -1 -p MAC -e 44 -c 2 -a 0 -i 0 -k MAC
h -t 2.709518414 -s 2 -d -1 -p MAC -e 44 -c 2 -a 0 -i 0 -k MAC
r -t 2.709870870 -s 26 -d -1 -p MAC -e 44 -c 2 -a 0 -i 0 -k MAC
+ -t 2.709880870 -s 26 -d -1 -p MAC -e 38 -c 2 -a 0 -i 0 -k MAC 
- -t 2.709880870 -s 26 -d -1 -p MAC -e 38 -c 2 -a 0 -i 0 -k MAC
h -t 2.709880870 -s 26 -d -1 -p MAC -e 38 -c 2 -a 0 -i 0 -k MAC
r -t 2.710185327 -s 2 -d -1 -p MAC -e 38 -c 2 -a 0 -i 0 -k MAC
+ -t 2.710195327 -s 2 -d 26 -p ack -e 112 -c 2 -a 0 -i 161 -k MAC 
- -t 2.710195327 -s 2 -d 26 -p ack -e 112 -c 2 -a 0 -i 161 -k MAC
h -t 2.710195327 -s 2 -d 26 -p ack -e 112 -c 2 -a 0 -i 161 -k MAC
r -t 2.711091784 -s 26 -d 26 -p ack -e 60 -c 2 -a 0 -i 161 -k MAC
+ -t 2.711101784 -s 26 -d -1 -p MAC -e 38 -c 2 -a 0 -i 0 -k MAC 
- -t 2.711101784 -s 26 -d -1 -p MAC -e 38 -c 2 -a 0 -i 0 -k MAC
h -t 2.711101784 -s 26 -d -1 -p MAC -e 38 -c 2 -a 0 -i 0 -k MAC
r -t 2.711116784 -s 26 -d 26 -p ack -e 60 -c 2 -a 0 -i 161 -k AGT
+ -t 2.711116784 -s 26 -d -1 -p tcp -e 1040 -c 2 -a 0 -i 162 -k AGT 
- -t 2.711116784 -s 26 -d -1 -p tcp -e 1040 -c 2 -a 0 -i 162 -k AGT
h -t 2.711116784 -s 26 -d -1 -p tcp -e 1040 -c 2 -a 0 -i 162 -k AGT
+ -t 2.711116784 -s 26 -d 2 -p tcp -e 1060 -c 2 -a 0 -i 162 -k RTR 
- -t 2.711116784 -s 26 -d 2 -p tcp -e 1060 -c 2 -a 0 -i 162 -k RTR
h -t 2.711116784 -s 26 -d 2 -p tcp -e 1060 -c 2 -a 0 -i 162 -k RTR
+ -t 2.711116784 -s 26 -d -1 -p tcp -e 1040 -c 2 -a 0 -i 163 -k AGT 
- -t 2.711116784 -s 26 -d -1 -p tcp -e 1040 -c 2 -a 0 -i 163 -k AGT
h -t 2.711116784 -s 26 -d -1 -p tcp -e 1040 -c 2 -a 0 -i 163 -k AGT
+ -t 2.711116784 -s 26 -d 2 -p tcp -e 1060 -c 2 -a 0 -i 163 -k RTR 
- -t 2.711116784 -s 26 -d 2 -p tcp -e 1060 -c 2 -a 0 -i 163 -k RTR
h -t 2.711116784 -s 26 -d 2 -p tcp -e 1060 -c 2 -a 0 -i 163 -k RTR
r -t 2.711406241 -s 2 -d -1 -p MAC -e 38 -c 2 -a 0 -i 0 -k MAC
+ -t 2.711535784 -s 26 -d -1 -p MAC -e 44 -c 2 -a 0 -i 0 -k MAC 
- -t 2.711535784 -s 26 -d -1 -p MAC -e 44 -c 2 -a 0 -i 0 -k MAC
h -t 2.711535784 -s 26 -d -1 -p MAC -e 44 -c 2 -a 0 -i 0 -k MAC
r -t 2.711888241 -s 2 -d -1 -p MAC -e 44 -c 2 -a 0 -i 0 -k MAC
+ -t 2.711898241 -s 2 -d -1 -p MAC -e 38 -c 2 -a 0 -i 0 -k MAC 
- -t 2.711898241 -s 2 -d -1 -p MAC -e 38 -c 2 -a 0 -i 0 -k MAC
h -t 2.711898241 -s 2 -d -1 -p MAC -e 38 -c 2 -a 0 -i 0 -k MAC
r -t 2.712202697 -s 26 -d -1 -p MAC -e 38 -c 2 -a 0 -i 0 -k MAC
+ -t 2.712212697 -s 26 -d 2 -p tcp -e 1112 -c 2 -a 0 -i 162 -k MAC 
- -t 2.712212697 -s 26 -d 2 -p tcp -e 1112 -c 2 -a 0 -i 162 -k MAC
h -t 2.712212697 -s 26 -d 2 -p tcp -e 1112 -c 2 -a 0 -i 162 -k MAC
r -t 2.721109154 -s 2 -d 2 -p tcp -e 1060 -c 2 -a 0 -i 162 -k MAC
+ -t 2.721119154 -s 2 -d -1 -p MAC -e 38 -c 2 -a 0 -i 0 -k MAC 
- -t 2.721119154 -s 2 -d -1 -p MAC -e 38 -c 2 -a 0 -i 0 -k MAC
h -t 2.721119154 -s 2 -d -1 -p MAC -e 38 -c 2 -a 0 -i 0 -k MAC
r -t 2.721134154 -s 2 -d 2 -p tcp -e 1060 -c 2 -a 0 -i 162 -k AGT
+ -t 2.721134154 -s 2 -d -1 -p ack -e 40 -c 2 -a 0 -i 164 -k AGT 
- -t 2.721134154 -s 2 -d -1 -p ack -e 40 -c 2 -a 0 -i 164 -k AGT
h -t 2.721134154 -s 2 -d -1 -p ack -e 40 -c 2 -a 0 -i 164 -k AGT
+ -t 2.721134154 -s 2 -d 26 -p ack -e 60 -c 2 -a 0 -i 164 -k RTR 
- -t 2.721134154 -s 2 -d 26 -p ack -e 60 -c 2 -a 0 -i 164 -k RTR
h -t 2.721134154 -s 2 -d 26 -p ack -e 60 -c 2 -a 0 -i 164 -k RTR
r -t 2.721423611 -s 26 -d -1 -p MAC -e 38 -c 2 -a 0 -i 0 -k MAC
+ -t 2.721673154 -s 2 -d -1 -p MAC -e 44 -c 2 -a 0 -i 0 -k MAC 
- -t 2.721673154 -s 2 -d -1 -p MAC -e 44 -c 2 -a 0 -i 0 -k MAC
h -t 2.721673154 -s 2 -d -1 -p MAC -e 44 -c 2 -a 0 -i 0 -k MAC
r -t 2.722025611 -s 26 -d -1 -p MAC -e 44 -c 2 -a 0 -i 0 -k MAC
+ -t 2.722035611 -s 26 -d -1 -p MAC -e 38 -c 2 -a 0 -i 0 -k MAC 
- -t 2.722035611 -s 26 -d -1 -p MAC -e 38 -c 2 -a 0 -i 0 -k MAC
h -t 2.722035611 -s 26 -d -1 -p MAC -e 38 -c 2 -a 0 -i 0 -k MAC
r -t 2.722340067 -s 2 -d -1 -p MAC -e 38 -c 2 -a 0 -i 0 -k MAC
+ -t 2.722350067 -s 2 -d 26 -p ack -e 112 -c 2 -a 0 -i 164 -k MAC 
- -t 2.722350067 -s 2 -d 26 -p ack -e 112 -c 2 -a 0 -i 164 -k MAC
h -t 2.722350067 -s 2 -d 26 -p ack -e 112 -c 2 -a 0 -i 164 -k MAC
r -t 2.723246524 -s 26 -d 26 -p ack -e 60 -c 2 -a 0 -i 164 -k MAC
+ -t 2.723256524 -s 26 -d -1 -p MAC -e 38 -c 2 -a 0 -i 0 -k MAC 
- -t 2.723256524 -s 26 -d -1 -p MAC -e 38 -c 2 -a 0 -i 0 -k MAC
h -t 2.723256524 -s 26 -d -1 -p MAC -e 38 -c 2 -a 0 -i 0 -k MAC
r -t 2.723271524 -s 26 -d 26 -p ack -e 60 -c 2 -a 0 -i 164 -k AGT
+ -t 2.723271524 -s 26 -d -1 -p tcp -e 1040 -c 2 -a 0 -i 165 -k AGT 
- -t 2.723271524 -s 26 -d -1 -p tcp -e 1040 -c 2 -a 0 -i 165 -k AGT
h -t 2.723271524 -s 26 -d -1 -p tcp -e 1040 -c 2 -a 0 -i 165 -k AGT
+ -t 2.723271524 -s 26 -d 2 -p tcp -e 1060 -c 2 -a 0 -i 165 -k RTR 
- -t 2.723271524 -s 26 -d 2 -p tcp -e 1060 -c 2 -a 0 -i 165 -k RTR
h -t 2.723271524 -s 26 -d 2 -p tcp -e 1060 -c 2 -a 0 -i 165 -k RTR
+ -t 2.723271524 -s 26 -d -1 -p tcp -e 1040 -c 2 -a 0 -i 166 -k AGT 
- -t 2.723271524 -s 26 -d -1 -p tcp -e 1040 -c 2 -a 0 -i 166 -k AGT
h -t 2.723271524 -s 26 -d -1 -p tcp -e 1040 -c 2 -a 0 -i 166 -k AGT
+ -t 2.723271524 -s 26 -d 2 -p tcp -e 1060 -c 2 -a 0 -i 166 -k RTR 
- -t 2.723271524 -s 26 -d 2 -p tcp -e 1060 -c 2 -a 0 -i 166 -k RTR
h -t 2.723271524 -s 26 -d 2 -p tcp -e 1060 -c 2 -a 0 -i 166 -k RTR
r -t 2.723560981 -s 2 -d -1 -p MAC -e 38 -c 2 -a 0 -i 0 -k MAC
+ -t 2.723670524 -s 26 -d -1 -p MAC -e 44 -c 2 -a 0 -i 0 -k MAC 
- -t 2.723670524 -s 26 -d -1 -p MAC -e 44 -c 2 -a 0 -i 0 -k MAC
h -t 2.723670524 -s 26 -d -1 -p MAC -e 44 -c 2 -a 0 -i 0 -k MAC
r -t 2.724022981 -s 2 -d -1 -p MAC -e 44 -c 2 -a 0 -i 0 -k MAC
+ -t 2.724032981 -s 2 -d -1 -p MAC -e 38 -c 2 -a 0 -i 0 -k MAC 
- -t 2.724032981 -s 2 -d -1 -p MAC -e 38 -c 2 -a 0 -i 0 -k MAC
h -t 2.724032981 -s 2 -d -1 -p MAC -e 38 -c 2 -a 0 -i 0 -k MAC
r -t 2.724337438 -s 26 -d -1 -p MAC -e 38 -c 2 -a 0 -i 0 -k MAC
+ -t 2.724347438 -s 26 -d 2 -p tcp -e 1112 -c 2 -a 0 -i 163 -k MAC 
- -t 2.724347438 -s 26 -d 2 -p tcp -e 1112 -c 2 -a 0 -i 163 -k MAC
h -t 2.724347438 -s 26 -d 2 -p tcp -e 1112 -c 2 -a 0 -i 163 -k MAC
r -t 2.733243894 -s 2 -d 2 -p tcp -e 1060 -c 2 -a 0 -i 163 -k MAC
+ -t 2.733253894 -s 2 -d -1 -p MAC -e 38 -c 2 -a 0 -i 0 -k MAC 
- -t 2.733253894 -s 2 -d -1 -p MAC -e 38 -c 2 -a 0 -i 0 -k MAC
h -t 2.733253894 -s 2 -d -1 -p MAC -e 38 -c 2 -a 0 -i 0 -k MAC
r -t 2.733268894 -s 2 -d 2 -p tcp -e 1060 -c 2 -a 0 -i 163 -k AGT
+ -t 2.733268894 -s 2 -d -1 -p ack -e 40 -c 2 -a 0 -i 167 -k AGT 
- -t 2.733268894 -s 2 -d -1 -p ack -e 40 -c 2 -a 0 -i 167 -k AGT
h -t 2.733268894 -s 2 -d -1 -p ack -e 40 -c 2 -a 0 -i 167 -k AGT
+ -t 2.733268894 -s 2 -d 26 -p ack -e 60 -c 2 -a 0 -i 167 -k RTR 
- -t 2.733268894 -s 2 -d 26 -p ack -e 60 -c 2 -a 0 -i 167 -k RTR
h -t 2.733268894 -s 2 -d 26 -p ack -e 60 -c 2 -a 0 -i 167 -k RTR
r -t 2.733558351 -s 26 -d -1 -p MAC -e 38 -c 2 -a 0 -i 0 -k MAC
+ -t 2.733908351 -s 26 -d -1 -p MAC -e 44 -c 2 -a 0 -i 0 -k MAC 
- -t 2.733908351 -s 26 -d -1 -p MAC -e 44 -c 2 -a 0 -i 0 -k MAC
h -t 2.733908351 -s 26 -d -1 -p MAC -e 44 -c 2 -a 0 -i 0 -k MAC
r -t 2.734260808 -s 2 -d -1 -p MAC -e 44 -c 2 -a 0 -i 0 -k MAC
+ -t 2.734270808 -s 2 -d -1 -p MAC -e 38 -c 2 -a 0 -i 0 -k MAC 
- -t 2.734270808 -s 2 -d -1 -p MAC -e 38 -c 2 -a 0 -i 0 -k MAC
h -t 2.734270808 -s 2 -d -1 -p MAC -e 38 -c 2 -a 0 -i 0 -k MAC
r -t 2.734575264 -s 26 -d -1 -p MAC -e 38 -c 2 -a 0 -i 0 -k MAC
+ -t 2.734585264 -s 26 -d 2 -p tcp -e 1112 -c 2 -a 0 -i 165 -k MAC 
- -t 2.734585264 -s 26 -d 2 -p tcp -e 1112 -c 2 -a 0 -i 165 -k MAC
h -t 2.734585264 -s 26 -d 2 -p tcp -e 1112 -c 2 -a 0 -i 165 -k MAC
r -t 2.743481721 -s 2 -d 2 -p tcp -e 1060 -c 2 -a 0 -i 165 -k MAC
+ -t 2.743491721 -s 2 -d -1 -p MAC -e 38 -c 2 -a 0 -i 0 -k MAC 
- -t 2.743491721 -s 2 -d -1 -p MAC -e 38 -c 2 -a 0 -i 0 -k MAC
h -t 2.743491721 -s 2 -d -1 -p MAC -e 38 -c 2 -a 0 -i 0 -k MAC
r -t 2.743506721 -s 2 -d 2 -p tcp -e 1060 -c 2 -a 0 -i 165 -k AGT
+ -t 2.743506721 -s 2 -d -1 -p ack -e 40 -c 2 -a 0 -i 168 -k AGT 
- -t 2.743506721 -s 2 -d -1 -p ack -e 40 -c 2 -a 0 -i 168 -k AGT
h -t 2.743506721 -s 2 -d -1 -p ack -e 40 -c 2 -a 0 -i 168 -k AGT
+ -t 2.743506721 -s 2 -d 26 -p ack -e 60 -c 2 -a 0 -i 168 -k RTR 
- -t 2.743506721 -s 2 -d 26 -p ack -e 60 -c 2 -a 0 -i 168 -k RTR
h -t 2.743506721 -s 2 -d 26 -p ack -e 60 -c 2 -a 0 -i 168 -k RTR
r -t 2.743796178 -s 26 -d -1 -p MAC -e 38 -c 2 -a 0 -i 0 -k MAC
+ -t 2.744105721 -s 2 -d -1 -p MAC -e 44 -c 2 -a 0 -i 0 -k MAC 
- -t 2.744105721 -s 2 -d -1 -p MAC -e 44 -c 2 -a 0 -i 0 -k MAC
h -t 2.744105721 -s 2 -d -1 -p MAC -e 44 -c 2 -a 0 -i 0 -k MAC
r -t 2.744458178 -s 26 -d -1 -p MAC -e 44 -c 2 -a 0 -i 0 -k MAC
+ -t 2.744468178 -s 26 -d -1 -p MAC -e 38 -c 2 -a 0 -i 0 -k MAC 
- -t 2.744468178 -s 26 -d -1 -p MAC -e 38 -c 2 -a 0 -i 0 -k MAC
h -t 2.744468178 -s 26 -d -1 -p MAC -e 38 -c 2 -a 0 -i 0 -k MAC
r -t 2.744772635 -s 2 -d -1 -p MAC -e 38 -c 2 -a 0 -i 0 -k MAC
+ -t 2.744782635 -s 2 -d 26 -p ack -e 112 -c 2 -a 0 -i 167 -k MAC 
- -t 2.744782635 -s 2 -d 26 -p ack -e 112 -c 2 -a 0 -i 167 -k MAC
h -t 2.744782635 -s 2 -d 26 -p ack -e 112 -c 2 -a 0 -i 167 -k MAC
r -t 2.745679091 -s 26 -d 26 -p ack -e 60 -c 2 -a 0 -i 167 -k MAC
+ -t 2.745689091 -s 26 -d -1 -p MAC -e 38 -c 2 -a 0 -i 0 -k MAC 
- -t 2.745689091 -s 26 -d -1 -p MAC -e 38 -c 2 -a 0 -i 0 -k MAC
h -t 2.745689091 -s 26 -d -1 -p MAC -e 38 -c 2 -a 0 -i 0 -k MAC
r -t 2.745704091 -s 26 -d 26 -p ack -e 60 -c 2 -a 0 -i 167 -k AGT
+ -t 2.745704091 -s 26 -d -1 -p tcp -e 1040 -c 2 -a 0 -i 169 -k AGT 
- -t 2.745704091 -s 26 -d -1 -p tcp -e 1040 -c 2 -a 0 -i 169 -k AGT
h -t 2.745704091 -s 26 -d -1 -p tcp -e 1040 -c 2 -a 0 -i 169 -k AGT
+ -t 2.745704091 -s 26 -d 2 -p tcp -e 1060 -c 2 -a 0 -i 169 -k RTR 
- -t 2.745704091 -s 26 -d 2 -p tcp -e 1060 -c 2 -a 0 -i 169 -k RTR
h -t 2.745704091 -s 26 -d 2 -p tcp -e 1060 -c 2 -a 0 -i 169 -k RTR
+ -t 2.745704091 -s 26 -d -1 -p tcp -e 1040 -c 2 -a 0 -i 170 -k AGT 
- -t 2.745704091 -s 26 -d -1 -p tcp -e 1040 -c 2 -a 0 -i 170 -k AGT
h -t 2.745704091 -s 26 -d -1 -p tcp -e 1040 -c 2 -a 0 -i 170 -k AGT
+ -t 2.745704091 -s 26 -d 2 -p tcp -e 1060 -c 2 -a 0 -i 170 -k RTR 
- -t 2.745704091 -s 26 -d 2 -p tcp -e 1060 -c 2 -a 0 -i 170 -k RTR
h -t 2.745704091 -s 26 -d 2 -p tcp -e 1060 -c 2 -a 0 -i 170 -k RTR
r -t 2.745993548 -s 2 -d -1 -p MAC -e 38 -c 2 -a 0 -i 0 -k MAC
+ -t 2.746083091 -s 26 -d -1 -p MAC -e 44 -c 2 -a 0 -i 0 -k MAC 
- -t 2.746083091 -s 26 -d -1 -p MAC -e 44 -c 2 -a 0 -i 0 -k MAC
h -t 2.746083091 -s 26 -d -1 -p MAC -e 44 -c 2 -a 0 -i 0 -k MAC
r -t 2.746435548 -s 2 -d -1 -p MAC -e 44 -c 2 -a 0 -i 0 -k MAC
+ -t 2.746445548 -s 2 -d -1 -p MAC -e 38 -c 2 -a 0 -i 0 -k MAC 
- -t 2.746445548 -s 2 -d -1 -p MAC -e 38 -c 2 -a 0 -i 0 -k MAC
h -t 2.746445548 -s 2 -d -1 -p MAC -e 38 -c 2 -a 0 -i 0 -k MAC
r -t 2.746750005 -s 26 -d -1 -p MAC -e 38 -c 2 -a 0 -i 0 -k MAC
+ -t 2.746760005 -s 26 -d 2 -p tcp -e 1112 -c 2 -a 0 -i 166 -k MAC 
- -t 2.746760005 -s 26 -d 2 -p tcp -e 1112 -c 2 -a 0 -i 166 -k MAC
h -t 2.746760005 -s 26 -d 2 -p tcp -e 1112 -c 2 -a 0 -i 166 -k MAC
n -t 2.75 -s 2 -S DLABEL -l "data_decrypt" -L "Sj"
n -t 2.75 -s 2 -S COLOR -c blue -o magenta -i blue -I magenta
r -t 2.755656461 -s 2 -d 2 -p tcp -e 1060 -c 2 -a 0 -i 166 -k MAC
+ -t 2.755666461 -s 2 -d -1 -p MAC -e 38 -c 2 -a 0 -i 0 -k MAC 
- -t 2.755666461 -s 2 -d -1 -p MAC -e 38 -c 2 -a 0 -i 0 -k MAC
h -t 2.755666461 -s 2 -d -1 -p MAC -e 38 -c 2 -a 0 -i 0 -k MAC
r -t 2.755681461 -s 2 -d 2 -p tcp -e 1060 -c 2 -a 0 -i 166 -k AGT
+ -t 2.755681461 -s 2 -d -1 -p ack -e 40 -c 2 -a 0 -i 171 -k AGT 
- -t 2.755681461 -s 2 -d -1 -p ack -e 40 -c 2 -a 0 -i 171 -k AGT
h -t 2.755681461 -s 2 -d -1 -p ack -e 40 -c 2 -a 0 -i 171 -k AGT
+ -t 2.755681461 -s 2 -d 26 -p ack -e 60 -c 2 -a 0 -i 171 -k RTR 
- -t 2.755681461 -s 2 -d 26 -p ack -e 60 -c 2 -a 0 -i 171 -k RTR
h -t 2.755681461 -s 2 -d 26 -p ack -e 60 -c 2 -a 0 -i 171 -k RTR
r -t 2.755970918 -s 26 -d -1 -p MAC -e 38 -c 2 -a 0 -i 0 -k MAC
+ -t 2.756080918 -s 26 -d -1 -p MAC -e 44 -c 2 -a 0 -i 0 -k MAC 
- -t 2.756080918 -s 26 -d -1 -p MAC -e 44 -c 2 -a 0 -i 0 -k MAC
h -t 2.756080918 -s 26 -d -1 -p MAC -e 44 -c 2 -a 0 -i 0 -k MAC
r -t 2.756433375 -s 2 -d -1 -p MAC -e 44 -c 2 -a 0 -i 0 -k MAC
+ -t 2.756443375 -s 2 -d -1 -p MAC -e 38 -c 2 -a 0 -i 0 -k MAC 
- -t 2.756443375 -s 2 -d -1 -p MAC -e 38 -c 2 -a 0 -i 0 -k MAC
h -t 2.756443375 -s 2 -d -1 -p MAC -e 38 -c 2 -a 0 -i 0 -k MAC
r -t 2.756747832 -s 26 -d -1 -p MAC -e 38 -c 2 -a 0 -i 0 -k MAC
+ -t 2.756757832 -s 26 -d 2 -p tcp -e 1112 -c 2 -a 0 -i 169 -k MAC 
- -t 2.756757832 -s 26 -d 2 -p tcp -e 1112 -c 2 -a 0 -i 169 -k MAC
h -t 2.756757832 -s 26 -d 2 -p tcp -e 1112 -c 2 -a 0 -i 169 -k MAC
r -t 2.765654288 -s 2 -d 2 -p tcp -e 1060 -c 2 -a 0 -i 169 -k MAC
+ -t 2.765664288 -s 2 -d -1 -p MAC -e 38 -c 2 -a 0 -i 0 -k MAC 
- -t 2.765664288 -s 2 -d -1 -p MAC -e 38 -c 2 -a 0 -i 0 -k MAC
h -t 2.765664288 -s 2 -d -1 -p MAC -e 38 -c 2 -a 0 -i 0 -k MAC
r -t 2.765679288 -s 2 -d 2 -p tcp -e 1060 -c 2 -a 0 -i 169 -k AGT
+ -t 2.765679288 -s 2 -d -1 -p ack -e 40 -c 2 -a 0 -i 172 -k AGT 
- -t 2.765679288 -s 2 -d -1 -p ack -e 40 -c 2 -a 0 -i 172 -k AGT
h -t 2.765679288 -s 2 -d -1 -p ack -e 40 -c 2 -a 0 -i 172 -k AGT
+ -t 2.765679288 -s 2 -d 26 -p ack -e 60 -c 2 -a 0 -i 172 -k RTR 
- -t 2.765679288 -s 2 -d 26 -p ack -e 60 -c 2 -a 0 -i 172 -k RTR
h -t 2.765679288 -s 2 -d 26 -p ack -e 60 -c 2 -a 0 -i 172 -k RTR
r -t 2.765968745 -s 26 -d -1 -p MAC -e 38 -c 2 -a 0 -i 0 -k MAC
+ -t 2.766478745 -s 26 -d -1 -p MAC -e 44 -c 2 -a 0 -i 0 -k MAC 
- -t 2.766478745 -s 26 -d -1 -p MAC -e 44 -c 2 -a 0 -i 0 -k MAC
h -t 2.766478745 -s 26 -d -1 -p MAC -e 44 -c 2 -a 0 -i 0 -k MAC
r -t 2.766831202 -s 2 -d -1 -p MAC -e 44 -c 2 -a 0 -i 0 -k MAC
+ -t 2.766841202 -s 2 -d -1 -p MAC -e 38 -c 2 -a 0 -i 0 -k MAC 
- -t 2.766841202 -s 2 -d -1 -p MAC -e 38 -c 2 -a 0 -i 0 -k MAC
h -t 2.766841202 -s 2 -d -1 -p MAC -e 38 -c 2 -a 0 -i 0 -k MAC
r -t 2.767145658 -s 26 -d -1 -p MAC -e 38 -c 2 -a 0 -i 0 -k MAC
+ -t 2.767155658 -s 26 -d 2 -p tcp -e 1112 -c 2 -a 0 -i 170 -k MAC 
- -t 2.767155658 -s 26 -d 2 -p tcp -e 1112 -c 2 -a 0 -i 170 -k MAC
h -t 2.767155658 -s 26 -d 2 -p tcp -e 1112 -c 2 -a 0 -i 170 -k MAC
r -t 2.776052115 -s 2 -d 2 -p tcp -e 1060 -c 2 -a 0 -i 170 -k MAC
+ -t 2.776062115 -s 2 -d -1 -p MAC -e 38 -c 2 -a 0 -i 0 -k MAC 
- -t 2.776062115 -s 2 -d -1 -p MAC -e 38 -c 2 -a 0 -i 0 -k MAC
h -t 2.776062115 -s 2 -d -1 -p MAC -e 38 -c 2 -a 0 -i 0 -k MAC
r -t 2.776077115 -s 2 -d 2 -p tcp -e 1060 -c 2 -a 0 -i 170 -k AGT
+ -t 2.776077115 -s 2 -d -1 -p ack -e 40 -c 2 -a 0 -i 173 -k AGT 
- -t 2.776077115 -s 2 -d -1 -p ack -e 40 -c 2 -a 0 -i 173 -k AGT
h -t 2.776077115 -s 2 -d -1 -p ack -e 40 -c 2 -a 0 -i 173 -k AGT
+ -t 2.776077115 -s 2 -d 26 -p ack -e 60 -c 2 -a 0 -i 173 -k RTR 
- -t 2.776077115 -s 2 -d 26 -p ack -e 60 -c 2 -a 0 -i 173 -k RTR
h -t 2.776077115 -s 2 -d 26 -p ack -e 60 -c 2 -a 0 -i 173 -k RTR
r -t 2.776366572 -s 26 -d -1 -p MAC -e 38 -c 2 -a 0 -i 0 -k MAC
+ -t 2.776436115 -s 2 -d -1 -p MAC -e 44 -c 2 -a 0 -i 0 -k MAC 
- -t 2.776436115 -s 2 -d -1 -p MAC -e 44 -c 2 -a 0 -i 0 -k MAC
h -t 2.776436115 -s 2 -d -1 -p MAC -e 44 -c 2 -a 0 -i 0 -k MAC
r -t 2.776788572 -s 26 -d -1 -p MAC -e 44 -c 2 -a 0 -i 0 -k MAC
+ -t 2.776798572 -s 26 -d -1 -p MAC -e 38 -c 2 -a 0 -i 0 -k MAC 
- -t 2.776798572 -s 26 -d -1 -p MAC -e 38 -c 2 -a 0 -i 0 -k MAC
h -t 2.776798572 -s 26 -d -1 -p MAC -e 38 -c 2 -a 0 -i 0 -k MAC
r -t 2.777103029 -s 2 -d -1 -p MAC -e 38 -c 2 -a 0 -i 0 -k MAC
+ -t 2.777113029 -s 2 -d 26 -p ack -e 112 -c 2 -a 0 -i 168 -k MAC 
- -t 2.777113029 -s 2 -d 26 -p ack -e 112 -c 2 -a 0 -i 168 -k MAC
h -t 2.777113029 -s 2 -d 26 -p ack -e 112 -c 2 -a 0 -i 168 -k MAC
r -t 2.778009485 -s 26 -d 26 -p ack -e 60 -c 2 -a 0 -i 168 -k MAC
+ -t 2.778019485 -s 26 -d -1 -p MAC -e 38 -c 2 -a 0 -i 0 -k MAC 
- -t 2.778019485 -s 26 -d -1 -p MAC -e 38 -c 2 -a 0 -i 0 -k MAC
h -t 2.778019485 -s 26 -d -1 -p MAC -e 38 -c 2 -a 0 -i 0 -k MAC
r -t 2.778034485 -s 26 -d 26 -p ack -e 60 -c 2 -a 0 -i 168 -k AGT
r -t 2.778323942 -s 2 -d -1 -p MAC -e 38 -c 2 -a 0 -i 0 -k MAC
+ -t 2.778533942 -s 2 -d -1 -p MAC -e 44 -c 2 -a 0 -i 0 -k MAC 
- -t 2.778533942 -s 2 -d -1 -p MAC -e 44 -c 2 -a 0 -i 0 -k MAC
h -t 2.778533942 -s 2 -d -1 -p MAC -e 44 -c 2 -a 0 -i 0 -k MAC
r -t 2.778886399 -s 26 -d -1 -p MAC -e 44 -c 2 -a 0 -i 0 -k MAC
+ -t 2.778896399 -s 26 -d -1 -p MAC -e 38 -c 2 -a 0 -i 0 -k MAC 
- -t 2.778896399 -s 26 -d -1 -p MAC -e 38 -c 2 -a 0 -i 0 -k MAC
h -t 2.778896399 -s 26 -d -1 -p MAC -e 38 -c 2 -a 0 -i 0 -k MAC
r -t 2.779200855 -s 2 -d -1 -p MAC -e 38 -c 2 -a 0 -i 0 -k MAC
+ -t 2.779210855 -s 2 -d 26 -p ack -e 112 -c 2 -a 0 -i 171 -k MAC 
- -t 2.779210855 -s 2 -d 26 -p ack -e 112 -c 2 -a 0 -i 171 -k MAC
h -t 2.779210855 -s 2 -d 26 -p ack -e 112 -c 2 -a 0 -i 171 -k MAC
r -t 2.780107312 -s 26 -d 26 -p ack -e 60 -c 2 -a 0 -i 171 -k MAC
+ -t 2.780117312 -s 26 -d -1 -p MAC -e 38 -c 2 -a 0 -i 0 -k MAC 
- -t 2.780117312 -s 26 -d -1 -p MAC -e 38 -c 2 -a 0 -i 0 -k MAC
h -t 2.780117312 -s 26 -d -1 -p MAC -e 38 -c 2 -a 0 -i 0 -k MAC
r -t 2.780132312 -s 26 -d 26 -p ack -e 60 -c 2 -a 0 -i 171 -k AGT
r -t 2.780421769 -s 2 -d -1 -p MAC -e 38 -c 2 -a 0 -i 0 -k MAC
+ -t 2.780591769 -s 2 -d -1 -p MAC -e 44 -c 2 -a 0 -i 0 -k MAC 
- -t 2.780591769 -s 2 -d -1 -p MAC -e 44 -c 2 -a 0 -i 0 -k MAC
h -t 2.780591769 -s 2 -d -1 -p MAC -e 44 -c 2 -a 0 -i 0 -k MAC
r -t 2.780944226 -s 26 -d -1 -p MAC -e 44 -c 2 -a 0 -i 0 -k MAC
+ -t 2.780954226 -s 26 -d -1 -p MAC -e 38 -c 2 -a 0 -i 0 -k MAC 
- -t 2.780954226 -s 26 -d -1 -p MAC -e 38 -c 2 -a 0 -i 0 -k MAC
h -t 2.780954226 -s 26 -d -1 -p MAC -e 38 -c 2 -a 0 -i 0 -k MAC
r -t 2.781258682 -s 2 -d -1 -p MAC -e 38 -c 2 -a 0 -i 0 -k MAC
+ -t 2.781268682 -s 2 -d 26 -p ack -e 112 -c 2 -a 0 -i 172 -k MAC 
- -t 2.781268682 -s 2 -d 26 -p ack -e 112 -c 2 -a 0 -i 172 -k MAC
h -t 2.781268682 -s 2 -d 26 -p ack -e 112 -c 2 -a 0 -i 172 -k MAC
r -t 2.782165139 -s 26 -d 26 -p ack -e 60 -c 2 -a 0 -i 172 -k MAC
+ -t 2.782175139 -s 26 -d -1 -p MAC -e 38 -c 2 -a 0 -i 0 -k MAC 
- -t 2.782175139 -s 26 -d -1 -p MAC -e 38 -c 2 -a 0 -i 0 -k MAC
h -t 2.782175139 -s 26 -d -1 -p MAC -e 38 -c 2 -a 0 -i 0 -k MAC
r -t 2.782190139 -s 26 -d 26 -p ack -e 60 -c 2 -a 0 -i 172 -k AGT
r -t 2.782479596 -s 2 -d -1 -p MAC -e 38 -c 2 -a 0 -i 0 -k MAC
+ -t 2.783069596 -s 2 -d -1 -p MAC -e 44 -c 2 -a 0 -i 0 -k MAC 
- -t 2.783069596 -s 2 -d -1 -p MAC -e 44 -c 2 -a 0 -i 0 -k MAC
h -t 2.783069596 -s 2 -d -1 -p MAC -e 44 -c 2 -a 0 -i 0 -k MAC
r -t 2.783422052 -s 26 -d -1 -p MAC -e 44 -c 2 -a 0 -i 0 -k MAC
+ -t 2.783432052 -s 26 -d -1 -p MAC -e 38 -c 2 -a 0 -i 0 -k MAC 
- -t 2.783432052 -s 26 -d -1 -p MAC -e 38 -c 2 -a 0 -i 0 -k MAC
h -t 2.783432052 -s 26 -d -1 -p MAC -e 38 -c 2 -a 0 -i 0 -k MAC
r -t 2.783736509 -s 2 -d -1 -p MAC -e 38 -c 2 -a 0 -i 0 -k MAC
+ -t 2.783746509 -s 2 -d 26 -p ack -e 112 -c 2 -a 0 -i 173 -k MAC 
- -t 2.783746509 -s 2 -d 26 -p ack -e 112 -c 2 -a 0 -i 173 -k MAC
h -t 2.783746509 -s 2 -d 26 -p ack -e 112 -c 2 -a 0 -i 173 -k MAC
r -t 2.784642966 -s 26 -d 26 -p ack -e 60 -c 2 -a 0 -i 173 -k MAC
+ -t 2.784652966 -s 26 -d -1 -p MAC -e 38 -c 2 -a 0 -i 0 -k MAC 
- -t 2.784652966 -s 26 -d -1 -p MAC -e 38 -c 2 -a 0 -i 0 -k MAC
h -t 2.784652966 -s 26 -d -1 -p MAC -e 38 -c 2 -a 0 -i 0 -k MAC
r -t 2.784667966 -s 26 -d 26 -p ack -e 60 -c 2 -a 0 -i 173 -k AGT
r -t 2.784957423 -s 2 -d -1 -p MAC -e 38 -c 2 -a 0 -i 0 -k MAC
