# Supplementary material for: Quantum readout and gradient deep learning model for secure and sustainable data access in IWSN
Source: PeerJ Comput Sci. 2022 Jun 6;8:e983. doi: 10.7717/peerj-cs.983 (PMC9202624; doi:10.7717/peerj-cs.983)
Supplement: Supplemental Information 3 [file peerj-cs-08-983-s003.zip › Mod 3/out.tr]

M 0.00000 0 (186.81	439.39	0.00)	(634.00	613.00)	11500.00
M 0.00000 1 (346.31	108.39	0.00)	(553.00	205.00)	11500.00
M 0.00000 2 (65.14	352.79	0.00)	(757.00	479.00)	11500.00
M 0.00000 3 (159.37	79.18	0.00)	(315.00	462.00)	11500.00
M 0.00000 4 (534.77	503.81	0.00)	(900.00	361.00)	11500.00
M 0.00000 5 (331.12	473.26	0.00)	(48.00	712.00)	11500.00
M 0.00000 6 (765.96	833.14	0.00)	(364.00	99.00)	11500.00
M 0.00000 7 (322.54	193.20	0.00)	(604.00	741.00)	11500.00
M 0.00000 8 (817.55	219.15	0.00)	(700.00	840.00)	11500.00
M 0.00000 9 (464.92	79.61	0.00)	(866.00	618.00)	11500.00
M 0.00000 10 (576.80	359.77	0.00)	(88.00	810.00)	11500.00
M 0.00000 11 (442.03	518.65	0.00)	(166.00	578.00)	11500.00
M 0.00000 12 (496.57	225.94	0.00)	(296.00	740.00)	11500.00
M 0.00000 13 (337.16	297.94	0.00)	(605.00	336.00)	11500.00
M 0.00000 14 (779.98	552.46	0.00)	(489.00	450.00)	11500.00
M 0.00000 15 (850.10	63.21	0.00)	(167.00	463.00)	11500.00
M 0.00000 16 (291.08	705.89	0.00)	(150.50	692.30)	11500.00
M 0.00000 17 (160.32	800.51	0.00)	(538.00	565.00)	11500.00
M 0.00000 18 (119.96	140.94	0.00)	(884.00	495.00)	11500.00
M 0.00000 19 (848.50	280.11	0.00)	(460.00	650.00)	11500.00
M 0.00000 20 (815.63	316.45	0.00)	(440.00	751.00)	11500.00
M 0.00000 21 (412.07	191.84	0.00)	(879.00	104.00)	11500.00
M 0.00000 22 (453.81	594.77	0.00)	(517.00	89.00)	11500.00
M 0.00000 23 (58.05	880.55	0.00)	(193.00	328.00)	11500.00
M 0.00000 24 (633.63	601.79	0.00)	(844.70	734.10)	11500.00
M 0.00000 25 (112.76	675.12	0.00)	(40.00	236.00)	11500.00
M 0.00000 26 (428.93	77.67	0.00)	(620.00	481.00)	11500.00
M 0.00000 27 (467.69	800.30	0.00)	(338.00	321.00)	11500.00
M 0.00000 28 (101.78	553.33	0.00)	(150.00	204.00)	11500.00
M 0.00000 29 (121.06	597.03	0.00)	(288.03	614.60)	11500.00
M 0.00000 30 (205.51	639.48	0.00)	(815.00	817.40)	11500.00
M 0.00000 31 (775.50	52.72	0.00)	(215.00	814.00)	11500.00
M 0.00000 32 (542.04	200.01	0.00)	(801.00	214.00)	11500.00
M 0.00000 33 (16.51	263.59	0.00)	(668.00	231.00)	11500.00
M 0.00000 34 (369.75	786.92	0.00)	(712.00	98.00)	11500.00
M 0.00000 35 (246.03	479.72	0.00)	(420.00	212.00)	11500.00
M 0.00000 36 (439.09	655.38	0.00)	(34.00	594.89)	11500.00
M 0.00000 37 (781.80	692.73	0.00)	(394.00	558.00)	11500.00
M 0.00000 38 (380.38	295.71	0.00)	(75.00	111.00)	11500.00
M 0.00000 39 (131.82	564.64	0.00)	(290.00	197.00)	11500.00
M 0.00000 40 (267.32	87.87	0.00)	(37.00	452.00)	11500.00
M 0.00000 41 (799.54	800.59	0.00)	(900.00	220.00)	11500.00
M 0.00000 42 (493.77	760.34	0.00)	(367.00	840.00)	11500.00
M 0.00000 43 (788.46	879.34	0.00)	(570.00	837.00)	11500.00
M 0.00000 44 (118.59	528.97	0.00)	(756.00	362.00)	11500.00
M 0.00000 45 (132.65	130.63	0.00)	(190.00	81.00)	11500.00
M 0.00000 46 (453.74	295.42	0.00)	(44.00	345.00)	11500.00
M 0.00000 47 (657.63	714.02	0.00)	(751.00	596.00)	11500.00
M 0.00000 48 (873.11	713.56	0.00)	(457.00	347.00)	11500.00
M 0.00000 49 (258.98	289.98	0.00)	(751.00	730.00)	11500.00
s 0.023478819 _36_ RTR --- 0 message 32 [0 0 0 0] ------- [36:255 -1:255 32 0]
s 0.023553819 _36_ MAC --- 0 message 84 [0 ffffffff 24 800] ------- [36:255 -1:255 32 0]
r 0.024225953 _11_ MAC --- 0 message 32 [0 ffffffff 24 800] ------- [36:255 -1:255 32 0]
r 0.024225982 _23_ MAC --- 0 message 32 [0 ffffffff 24 800] ------- [36:255 -1:255 32 0]
r 0.024226010 _5_ MAC --- 0 message 32 [0 ffffffff 24 800] ------- [36:255 -1:255 32 0]
r 0.024226085 _16_ MAC --- 0 message 32 [0 ffffffff 24 800] ------- [36:255 -1:255 32 0]
r 0.024226208 _29_ MAC --- 0 message 32 [0 ffffffff 24 800] ------- [36:255 -1:255 32 0]
r 0.024226548 _10_ MAC --- 0 message 32 [0 ffffffff 24 800] ------- [36:255 -1:255 32 0]
r 0.024226562 _17_ MAC --- 0 message 32 [0 ffffffff 24 800] ------- [36:255 -1:255 32 0]
r 0.024226591 _25_ MAC --- 0 message 32 [0 ffffffff 24 800] ------- [36:255 -1:255 32 0]
r 0.024226614 _27_ MAC --- 0 message 32 [0 ffffffff 24 800] ------- [36:255 -1:255 32 0]
r 0.024250953 _11_ RTR --- 0 message 32 [0 ffffffff 24 800] ------- [36:255 -1:255 32 0]
r 0.024250982 _23_ RTR --- 0 message 32 [0 ffffffff 24 800] ------- [36:255 -1:255 32 0]
r 0.024251010 _5_ RTR --- 0 message 32 [0 ffffffff 24 800] ------- [36:255 -1:255 32 0]
r 0.024251085 _16_ RTR --- 0 message 32 [0 ffffffff 24 800] ------- [36:255 -1:255 32 0]
r 0.024251208 _29_ RTR --- 0 message 32 [0 ffffffff 24 800] ------- [36:255 -1:255 32 0]
r 0.024251548 _10_ RTR --- 0 message 32 [0 ffffffff 24 800] ------- [36:255 -1:255 32 0]
r 0.024251562 _17_ RTR --- 0 message 32 [0 ffffffff 24 800] ------- [36:255 -1:255 32 0]
r 0.024251591 _25_ RTR --- 0 message 32 [0 ffffffff 24 800] ------- [36:255 -1:255 32 0]
r 0.024251614 _27_ RTR --- 0 message 32 [0 ffffffff 24 800] ------- [36:255 -1:255 32 0]
s 0.062841902 _48_ RTR --- 1 message 32 [0 0 0 0] ------- [48:255 -1:255 32 0]
s 0.062916902 _48_ MAC --- 1 message 84 [0 ffffffff 30 800] ------- [48:255 -1:255 32 0]
r 0.063589262 _14_ MAC --- 1 message 32 [0 ffffffff 30 800] ------- [48:255 -1:255 32 0]
r 0.063589308 _27_ MAC --- 1 message 32 [0 ffffffff 30 800] ------- [48:255 -1:255 32 0]
r 0.063589369 _35_ MAC --- 1 message 32 [0 ffffffff 30 800] ------- [48:255 -1:255 32 0]
r 0.063589397 _13_ MAC --- 1 message 32 [0 ffffffff 30 800] ------- [48:255 -1:255 32 0]
r 0.063589414 _6_ MAC --- 1 message 32 [0 ffffffff 30 800] ------- [48:255 -1:255 32 0]
r 0.063589474 _1_ MAC --- 1 message 32 [0 ffffffff 30 800] ------- [48:255 -1:255 32 0]
r 0.063589511 _3_ MAC --- 1 message 32 [0 ffffffff 30 800] ------- [48:255 -1:255 32 0]
r 0.063589606 _26_ MAC --- 1 message 32 [0 ffffffff 30 800] ------- [48:255 -1:255 32 0]
r 0.063589636 _37_ MAC --- 1 message 32 [0 ffffffff 30 800] ------- [48:255 -1:255 32 0]
r 0.063589650 _39_ MAC --- 1 message 32 [0 ffffffff 30 800] ------- [48:255 -1:255 32 0]
r 0.063589677 _17_ MAC --- 1 message 32 [0 ffffffff 30 800] ------- [48:255 -1:255 32 0]
r 0.063589705 _33_ MAC --- 1 message 32 [0 ffffffff 30 800] ------- [48:255 -1:255 32 0]
r 0.063589720 _15_ MAC --- 1 message 32 [0 ffffffff 30 800] ------- [48:255 -1:255 32 0]
r 0.063614262 _14_ RTR --- 1 message 32 [0 ffffffff 30 800] ------- [48:255 -1:255 32 0]
r 0.063614308 _27_ RTR --- 1 message 32 [0 ffffffff 30 800] ------- [48:255 -1:255 32 0]
r 0.063614369 _35_ RTR --- 1 message 32 [0 ffffffff 30 800] ------- [48:255 -1:255 32 0]
r 0.063614397 _13_ RTR --- 1 message 32 [0 ffffffff 30 800] ------- [48:255 -1:255 32 0]
r 0.063614414 _6_ RTR --- 1 message 32 [0 ffffffff 30 800] ------- [48:255 -1:255 32 0]
r 0.063614474 _1_ RTR --- 1 message 32 [0 ffffffff 30 800] ------- [48:255 -1:255 32 0]
r 0.063614511 _3_ RTR --- 1 message 32 [0 ffffffff 30 800] ------- [48:255 -1:255 32 0]
r 0.063614606 _26_ RTR --- 1 message 32 [0 ffffffff 30 800] ------- [48:255 -1:255 32 0]
r 0.063614636 _37_ RTR --- 1 message 32 [0 ffffffff 30 800] ------- [48:255 -1:255 32 0]
r 0.063614650 _39_ RTR --- 1 message 32 [0 ffffffff 30 800] ------- [48:255 -1:255 32 0]
r 0.063614677 _17_ RTR --- 1 message 32 [0 ffffffff 30 800] ------- [48:255 -1:255 32 0]
r 0.063614705 _33_ RTR --- 1 message 32 [0 ffffffff 30 800] ------- [48:255 -1:255 32 0]
r 0.063614720 _15_ RTR --- 1 message 32 [0 ffffffff 30 800] ------- [48:255 -1:255 32 0]
s 0.087376394 _5_ RTR --- 2 message 32 [0 0 0 0] ------- [5:255 -1:255 32 0]
s 0.087451394 _5_ MAC --- 2 message 84 [0 ffffffff 5 800] ------- [5:255 -1:255 32 0]
r 0.088123742 _16_ MAC --- 2 message 32 [0 ffffffff 5 800] ------- [5:255 -1:255 32 0]
r 0.088123747 _10_ MAC --- 2 message 32 [0 ffffffff 5 800] ------- [5:255 -1:255 32 0]
r 0.088123787 _36_ MAC --- 2 message 32 [0 ffffffff 5 800] ------- [5:255 -1:255 32 0]
r 0.088123989 _11_ MAC --- 2 message 32 [0 ffffffff 5 800] ------- [5:255 -1:255 32 0]
r 0.088124046 _31_ MAC --- 2 message 32 [0 ffffffff 5 800] ------- [5:255 -1:255 32 0]
r 0.088124226 _12_ MAC --- 2 message 32 [0 ffffffff 5 800] ------- [5:255 -1:255 32 0]
r 0.088148742 _16_ RTR --- 2 message 32 [0 ffffffff 5 800] ------- [5:255 -1:255 32 0]
r 0.088148747 _10_ RTR --- 2 message 32 [0 ffffffff 5 800] ------- [5:255 -1:255 32 0]
r 0.088148787 _36_ RTR --- 2 message 32 [0 ffffffff 5 800] ------- [5:255 -1:255 32 0]
r 0.088148989 _11_ RTR --- 2 message 32 [0 ffffffff 5 800] ------- [5:255 -1:255 32 0]
r 0.088149046 _31_ RTR --- 2 message 32 [0 ffffffff 5 800] ------- [5:255 -1:255 32 0]
r 0.088149226 _12_ RTR --- 2 message 32 [0 ffffffff 5 800] ------- [5:255 -1:255 32 0]
s 0.121722472 _35_ RTR --- 3 message 32 [0 0 0 0] ------- [35:255 -1:255 32 0]
s 0.121797472 _35_ MAC --- 3 message 84 [0 ffffffff 23 800] ------- [35:255 -1:255 32 0]
r 0.122469892 _6_ MAC --- 3 message 32 [0 ffffffff 23 800] ------- [35:255 -1:255 32 0]
r 0.122469908 _39_ MAC --- 3 message 32 [0 ffffffff 23 800] ------- [35:255 -1:255 32 0]
r 0.122469916 _1_ MAC --- 3 message 32 [0 ffffffff 23 800] ------- [35:255 -1:255 32 0]
r 0.122469927 _27_ MAC --- 3 message 32 [0 ffffffff 23 800] ------- [35:255 -1:255 32 0]
r 0.122469939 _48_ MAC --- 3 message 32 [0 ffffffff 23 800] ------- [35:255 -1:255 32 0]
r 0.122469994 _22_ MAC --- 3 message 32 [0 ffffffff 23 800] ------- [35:255 -1:255 32 0]
r 0.122470214 _13_ MAC --- 3 message 32 [0 ffffffff 23 800] ------- [35:255 -1:255 32 0]
r 0.122470298 _14_ MAC --- 3 message 32 [0 ffffffff 23 800] ------- [35:255 -1:255 32 0]
r 0.122470301 _33_ MAC --- 3 message 32 [0 ffffffff 23 800] ------- [35:255 -1:255 32 0]
r 0.122494892 _6_ RTR --- 3 message 32 [0 ffffffff 23 800] ------- [35:255 -1:255 32 0]
r 0.122494908 _39_ RTR --- 3 message 32 [0 ffffffff 23 800] ------- [35:255 -1:255 32 0]
r 0.122494916 _1_ RTR --- 3 message 32 [0 ffffffff 23 800] ------- [35:255 -1:255 32 0]
r 0.122494927 _27_ RTR --- 3 message 32 [0 ffffffff 23 800] ------- [35:255 -1:255 32 0]
r 0.122494939 _48_ RTR --- 3 message 32 [0 ffffffff 23 800] ------- [35:255 -1:255 32 0]
r 0.122494994 _22_ RTR --- 3 message 32 [0 ffffffff 23 800] ------- [35:255 -1:255 32 0]
r 0.122495214 _13_ RTR --- 3 message 32 [0 ffffffff 23 800] ------- [35:255 -1:255 32 0]
r 0.122495298 _14_ RTR --- 3 message 32 [0 ffffffff 23 800] ------- [35:255 -1:255 32 0]
r 0.122495301 _33_ RTR --- 3 message 32 [0 ffffffff 23 800] ------- [35:255 -1:255 32 0]
s 0.193606695 _11_ RTR --- 4 message 32 [0 0 0 0] ------- [11:255 -1:255 32 0]
s 0.193681695 _11_ MAC --- 4 message 84 [0 ffffffff b 800] ------- [11:255 -1:255 32 0]
r 0.194354078 _15_ MAC --- 4 message 32 [0 ffffffff b 800] ------- [11:255 -1:255 32 0]
r 0.194354079 _16_ MAC --- 4 message 32 [0 ffffffff b 800] ------- [11:255 -1:255 32 0]
r 0.194354119 _29_ MAC --- 4 message 32 [0 ffffffff b 800] ------- [11:255 -1:255 32 0]
r 0.194354138 _36_ MAC --- 4 message 32 [0 ffffffff b 800] ------- [11:255 -1:255 32 0]
r 0.194354290 _5_ MAC --- 4 message 32 [0 ffffffff b 800] ------- [11:255 -1:255 32 0]
r 0.194354296 _40_ MAC --- 4 message 32 [0 ffffffff b 800] ------- [11:255 -1:255 32 0]
r 0.194354324 _3_ MAC --- 4 message 32 [0 ffffffff b 800] ------- [11:255 -1:255 32 0]
r 0.194354387 _12_ MAC --- 4 message 32 [0 ffffffff b 800] ------- [11:255 -1:255 32 0]
r 0.194354458 _37_ MAC --- 4 message 32 [0 ffffffff b 800] ------- [11:255 -1:255 32 0]
r 0.194354498 _31_ MAC --- 4 message 32 [0 ffffffff b 800] ------- [11:255 -1:255 32 0]
r 0.194354510 _10_ MAC --- 4 message 32 [0 ffffffff b 800] ------- [11:255 -1:255 32 0]
r 0.194379078 _15_ RTR --- 4 message 32 [0 ffffffff b 800] ------- [11:255 -1:255 32 0]
r 0.194379079 _16_ RTR --- 4 message 32 [0 ffffffff b 800] ------- [11:255 -1:255 32 0]
r 0.194379119 _29_ RTR --- 4 message 32 [0 ffffffff b 800] ------- [11:255 -1:255 32 0]
r 0.194379138 _36_ RTR --- 4 message 32 [0 ffffffff b 800] ------- [11:255 -1:255 32 0]
r 0.194379290 _5_ RTR --- 4 message 32 [0 ffffffff b 800] ------- [11:255 -1:255 32 0]
r 0.194379296 _40_ RTR --- 4 message 32 [0 ffffffff b 800] ------- [11:255 -1:255 32 0]
r 0.194379324 _3_ RTR --- 4 message 32 [0 ffffffff b 800] ------- [11:255 -1:255 32 0]
r 0.194379387 _12_ RTR --- 4 message 32 [0 ffffffff b 800] ------- [11:255 -1:255 32 0]
r 0.194379458 _37_ RTR --- 4 message 32 [0 ffffffff b 800] ------- [11:255 -1:255 32 0]
r 0.194379498 _31_ RTR --- 4 message 32 [0 ffffffff b 800] ------- [11:255 -1:255 32 0]
r 0.194379510 _10_ RTR --- 4 message 32 [0 ffffffff b 800] ------- [11:255 -1:255 32 0]
v 0.20000000000000001 eval {set sim_annotation {Secure Communication- Module3}}
s 0.219278945 _28_ RTR --- 5 message 32 [0 0 0 0] ------- [28:255 -1:255 32 0]
s 0.219353945 _28_ MAC --- 5 message 84 [0 ffffffff 1c 800] ------- [28:255 -1:255 32 0]
r 0.220026327 _25_ MAC --- 5 message 32 [0 ffffffff 1c 800] ------- [28:255 -1:255 32 0]
r 0.220026344 _38_ MAC --- 5 message 32 [0 ffffffff 1c 800] ------- [28:255 -1:255 32 0]
r 0.220026376 _45_ MAC --- 5 message 32 [0 ffffffff 1c 800] ------- [28:255 -1:255 32 0]
r 0.220026383 _23_ MAC --- 5 message 32 [0 ffffffff 1c 800] ------- [28:255 -1:255 32 0]
r 0.220026413 _39_ MAC --- 5 message 32 [0 ffffffff 1c 800] ------- [28:255 -1:255 32 0]
r 0.220026533 _46_ MAC --- 5 message 32 [0 ffffffff 1c 800] ------- [28:255 -1:255 32 0]
r 0.220026683 _27_ MAC --- 5 message 32 [0 ffffffff 1c 800] ------- [28:255 -1:255 32 0]
r 0.220026740 _6_ MAC --- 5 message 32 [0 ffffffff 1c 800] ------- [28:255 -1:255 32 0]
r 0.220051327 _25_ RTR --- 5 message 32 [0 ffffffff 1c 800] ------- [28:255 -1:255 32 0]
r 0.220051344 _38_ RTR --- 5 message 32 [0 ffffffff 1c 800] ------- [28:255 -1:255 32 0]
r 0.220051376 _45_ RTR --- 5 message 32 [0 ffffffff 1c 800] ------- [28:255 -1:255 32 0]
r 0.220051383 _23_ RTR --- 5 message 32 [0 ffffffff 1c 800] ------- [28:255 -1:255 32 0]
r 0.220051413 _39_ RTR --- 5 message 32 [0 ffffffff 1c 800] ------- [28:255 -1:255 32 0]
r 0.220051533 _46_ RTR --- 5 message 32 [0 ffffffff 1c 800] ------- [28:255 -1:255 32 0]
r 0.220051683 _27_ RTR --- 5 message 32 [0 ffffffff 1c 800] ------- [28:255 -1:255 32 0]
r 0.220051740 _6_ RTR --- 5 message 32 [0 ffffffff 1c 800] ------- [28:255 -1:255 32 0]
s 0.231343049 _34_ RTR --- 6 message 32 [0 0 0 0] ------- [34:255 -1:255 32 0]
s 0.231418049 _34_ MAC --- 6 message 84 [0 ffffffff 22 800] ------- [34:255 -1:255 32 0]
r 0.232090516 _33_ MAC --- 6 message 32 [0 ffffffff 22 800] ------- [34:255 -1:255 32 0]
r 0.232090537 _32_ MAC --- 6 message 32 [0 ffffffff 22 800] ------- [34:255 -1:255 32 0]
r 0.232090606 _21_ MAC --- 6 message 32 [0 ffffffff 22 800] ------- [34:255 -1:255 32 0]
r 0.232090688 _1_ MAC --- 6 message 32 [0 ffffffff 22 800] ------- [34:255 -1:255 32 0]
r 0.232090700 _22_ MAC --- 6 message 32 [0 ffffffff 22 800] ------- [34:255 -1:255 32 0]
r 0.232090796 _41_ MAC --- 6 message 32 [0 ffffffff 22 800] ------- [34:255 -1:255 32 0]
r 0.232115516 _33_ RTR --- 6 message 32 [0 ffffffff 22 800] ------- [34:255 -1:255 32 0]
r 0.232115537 _32_ RTR --- 6 message 32 [0 ffffffff 22 800] ------- [34:255 -1:255 32 0]
r 0.232115606 _21_ RTR --- 6 message 32 [0 ffffffff 22 800] ------- [34:255 -1:255 32 0]
r 0.232115688 _1_ RTR --- 6 message 32 [0 ffffffff 22 800] ------- [34:255 -1:255 32 0]
r 0.232115700 _22_ RTR --- 6 message 32 [0 ffffffff 22 800] ------- [34:255 -1:255 32 0]
r 0.232115796 _41_ RTR --- 6 message 32 [0 ffffffff 22 800] ------- [34:255 -1:255 32 0]
s 0.233477622 _7_ RTR --- 7 message 32 [0 0 0 0] ------- [7:255 -1:255 32 0]
s 0.233552622 _7_ MAC --- 7 message 84 [0 ffffffff 7 800] ------- [7:255 -1:255 32 0]
r 0.234224961 _43_ MAC --- 7 message 32 [0 ffffffff 7 800] ------- [7:255 -1:255 32 0]
r 0.234225060 _0_ MAC --- 7 message 32 [0 ffffffff 7 800] ------- [7:255 -1:255 32 0]
r 0.234225082 _8_ MAC --- 7 message 32 [0 ffffffff 7 800] ------- [7:255 -1:255 32 0]
r 0.234225113 _49_ MAC --- 7 message 32 [0 ffffffff 7 800] ------- [7:255 -1:255 32 0]
r 0.234225170 _20_ MAC --- 7 message 32 [0 ffffffff 7 800] ------- [7:255 -1:255 32 0]
r 0.234225190 _19_ MAC --- 7 message 32 [0 ffffffff 7 800] ------- [7:255 -1:255 32 0]
r 0.234225249 _17_ MAC --- 7 message 32 [0 ffffffff 7 800] ------- [7:255 -1:255 32 0]
r 0.234225310 _47_ MAC --- 7 message 32 [0 ffffffff 7 800] ------- [7:255 -1:255 32 0]
r 0.234225370 _30_ MAC --- 7 message 32 [0 ffffffff 7 800] ------- [7:255 -1:255 32 0]
r 0.234225425 _24_ MAC --- 7 message 32 [0 ffffffff 7 800] ------- [7:255 -1:255 32 0]
r 0.234249961 _43_ RTR --- 7 message 32 [0 ffffffff 7 800] ------- [7:255 -1:255 32 0]
r 0.234250060 _0_ RTR --- 7 message 32 [0 ffffffff 7 800] ------- [7:255 -1:255 32 0]
r 0.234250082 _8_ RTR --- 7 message 32 [0 ffffffff 7 800] ------- [7:255 -1:255 32 0]
r 0.234250113 _49_ RTR --- 7 message 32 [0 ffffffff 7 800] ------- [7:255 -1:255 32 0]
r 0.234250170 _20_ RTR --- 7 message 32 [0 ffffffff 7 800] ------- [7:255 -1:255 32 0]
r 0.234250190 _19_ RTR --- 7 message 32 [0 ffffffff 7 800] ------- [7:255 -1:255 32 0]
r 0.234250249 _17_ RTR --- 7 message 32 [0 ffffffff 7 800] ------- [7:255 -1:255 32 0]
r 0.234250310 _47_ RTR --- 7 message 32 [0 ffffffff 7 800] ------- [7:255 -1:255 32 0]
r 0.234250370 _30_ RTR --- 7 message 32 [0 ffffffff 7 800] ------- [7:255 -1:255 32 0]
r 0.234250425 _24_ RTR --- 7 message 32 [0 ffffffff 7 800] ------- [7:255 -1:255 32 0]
s 0.251791078 _39_ RTR --- 8 message 32 [0 0 0 0] ------- [39:255 -1:255 32 0]
s 0.251866078 _39_ MAC --- 8 message 84 [0 ffffffff 27 800] ------- [39:255 -1:255 32 0]
r 0.252538487 _6_ MAC --- 8 message 32 [0 ffffffff 27 800] ------- [39:255 -1:255 32 0]
r 0.252538514 _35_ MAC --- 8 message 32 [0 ffffffff 27 800] ------- [39:255 -1:255 32 0]
r 0.252538521 _27_ MAC --- 8 message 32 [0 ffffffff 27 800] ------- [39:255 -1:255 32 0]
r 0.252538545 _28_ MAC --- 8 message 32 [0 ffffffff 27 800] ------- [39:255 -1:255 32 0]
r 0.252538588 _45_ MAC --- 8 message 32 [0 ffffffff 27 800] ------- [39:255 -1:255 32 0]
r 0.252538621 _23_ MAC --- 8 message 32 [0 ffffffff 27 800] ------- [39:255 -1:255 32 0]
r 0.252538826 _48_ MAC --- 8 message 32 [0 ffffffff 27 800] ------- [39:255 -1:255 32 0]
r 0.252538849 _38_ MAC --- 8 message 32 [0 ffffffff 27 800] ------- [39:255 -1:255 32 0]
r 0.252563487 _6_ RTR --- 8 message 32 [0 ffffffff 27 800] ------- [39:255 -1:255 32 0]
r 0.252563514 _35_ RTR --- 8 message 32 [0 ffffffff 27 800] ------- [39:255 -1:255 32 0]
r 0.252563521 _27_ RTR --- 8 message 32 [0 ffffffff 27 800] ------- [39:255 -1:255 32 0]
r 0.252563545 _28_ RTR --- 8 message 32 [0 ffffffff 27 800] ------- [39:255 -1:255 32 0]
r 0.252563588 _45_ RTR --- 8 message 32 [0 ffffffff 27 800] ------- [39:255 -1:255 32 0]
r 0.252563621 _23_ RTR --- 8 message 32 [0 ffffffff 27 800] ------- [39:255 -1:255 32 0]
r 0.252563826 _48_ RTR --- 8 message 32 [0 ffffffff 27 800] ------- [39:255 -1:255 32 0]
r 0.252563849 _38_ RTR --- 8 message 32 [0 ffffffff 27 800] ------- [39:255 -1:255 32 0]
s 0.334926072 _4_ RTR --- 9 message 32 [0 0 0 0] ------- [4:255 -1:255 32 0]
s 0.335001072 _4_ MAC --- 9 message 84 [0 ffffffff 4 800] ------- [4:255 -1:255 32 0]
r 0.335673522 _18_ MAC --- 9 message 32 [0 ffffffff 4 800] ------- [4:255 -1:255 32 0]
r 0.335673542 _41_ MAC --- 9 message 32 [0 ffffffff 4 800] ------- [4:255 -1:255 32 0]
r 0.335673552 _44_ MAC --- 9 message 32 [0 ffffffff 4 800] ------- [4:255 -1:255 32 0]
r 0.335673663 _32_ MAC --- 9 message 32 [0 ffffffff 4 800] ------- [4:255 -1:255 32 0]
r 0.335673690 _2_ MAC --- 9 message 32 [0 ffffffff 4 800] ------- [4:255 -1:255 32 0]
r 0.335698522 _18_ RTR --- 9 message 32 [0 ffffffff 4 800] ------- [4:255 -1:255 32 0]
r 0.335698542 _41_ RTR --- 9 message 32 [0 ffffffff 4 800] ------- [4:255 -1:255 32 0]
r 0.335698552 _44_ RTR --- 9 message 32 [0 ffffffff 4 800] ------- [4:255 -1:255 32 0]
r 0.335698663 _32_ RTR --- 9 message 32 [0 ffffffff 4 800] ------- [4:255 -1:255 32 0]
r 0.335698690 _2_ RTR --- 9 message 32 [0 ffffffff 4 800] ------- [4:255 -1:255 32 0]
s 0.355071738 _10_ RTR --- 10 message 32 [0 0 0 0] ------- [10:255 -1:255 32 0]
s 0.355146738 _10_ MAC --- 10 message 84 [0 ffffffff a 800] ------- [10:255 -1:255 32 0]
r 0.355819091 _5_ MAC --- 10 message 32 [0 ffffffff a 800] ------- [10:255 -1:255 32 0]
r 0.355819161 _31_ MAC --- 10 message 32 [0 ffffffff a 800] ------- [10:255 -1:255 32 0]
r 0.355819182 _16_ MAC --- 10 message 32 [0 ffffffff a 800] ------- [10:255 -1:255 32 0]
r 0.355819469 _12_ MAC --- 10 message 32 [0 ffffffff a 800] ------- [10:255 -1:255 32 0]
r 0.355819477 _36_ MAC --- 10 message 32 [0 ffffffff a 800] ------- [10:255 -1:255 32 0]
r 0.355819554 _11_ MAC --- 10 message 32 [0 ffffffff a 800] ------- [10:255 -1:255 32 0]
r 0.355844091 _5_ RTR --- 10 message 32 [0 ffffffff a 800] ------- [10:255 -1:255 32 0]
r 0.355844161 _31_ RTR --- 10 message 32 [0 ffffffff a 800] ------- [10:255 -1:255 32 0]
r 0.355844182 _16_ RTR --- 10 message 32 [0 ffffffff a 800] ------- [10:255 -1:255 32 0]
r 0.355844469 _12_ RTR --- 10 message 32 [0 ffffffff a 800] ------- [10:255 -1:255 32 0]
r 0.355844477 _36_ RTR --- 10 message 32 [0 ffffffff a 800] ------- [10:255 -1:255 32 0]
r 0.355844554 _11_ RTR --- 10 message 32 [0 ffffffff a 800] ------- [10:255 -1:255 32 0]
s 0.375564783 _30_ RTR --- 11 message 32 [0 0 0 0] ------- [30:255 -1:255 32 0]
s 0.375639783 _30_ MAC --- 11 message 84 [0 ffffffff 1e 800] ------- [30:255 -1:255 32 0]
r 0.376312077 _24_ MAC --- 11 message 32 [0 ffffffff 1e 800] ------- [30:255 -1:255 32 0]
r 0.376312144 _49_ MAC --- 11 message 32 [0 ffffffff 1e 800] ------- [30:255 -1:255 32 0]
r 0.376312173 _8_ MAC --- 11 message 32 [0 ffffffff 1e 800] ------- [30:255 -1:255 32 0]
r 0.376312469 _9_ MAC --- 11 message 32 [0 ffffffff 1e 800] ------- [30:255 -1:255 32 0]
r 0.376312531 _7_ MAC --- 11 message 32 [0 ffffffff 1e 800] ------- [30:255 -1:255 32 0]
r 0.376312551 _47_ MAC --- 11 message 32 [0 ffffffff 1e 800] ------- [30:255 -1:255 32 0]
r 0.376312602 _43_ MAC --- 11 message 32 [0 ffffffff 1e 800] ------- [30:255 -1:255 32 0]
r 0.376337077 _24_ RTR --- 11 message 32 [0 ffffffff 1e 800] ------- [30:255 -1:255 32 0]
r 0.376337144 _49_ RTR --- 11 message 32 [0 ffffffff 1e 800] ------- [30:255 -1:255 32 0]
r 0.376337173 _8_ RTR --- 11 message 32 [0 ffffffff 1e 800] ------- [30:255 -1:255 32 0]
r 0.376337469 _9_ RTR --- 11 message 32 [0 ffffffff 1e 800] ------- [30:255 -1:255 32 0]
r 0.376337531 _7_ RTR --- 11 message 32 [0 ffffffff 1e 800] ------- [30:255 -1:255 32 0]
r 0.376337551 _47_ RTR --- 11 message 32 [0 ffffffff 1e 800] ------- [30:255 -1:255 32 0]
r 0.376337602 _43_ RTR --- 11 message 32 [0 ffffffff 1e 800] ------- [30:255 -1:255 32 0]
v 0.40000000000000002 eval {set sim_annotation {Security and performance analysis shows that the proposed method is secure	and is efficient in ISN.}}
s 0.443438311 _21_ RTR --- 12 message 32 [0 0 0 0] ------- [21:255 -1:255 32 0]
s 0.443513311 _21_ MAC --- 12 message 84 [0 ffffffff 15 800] ------- [21:255 -1:255 32 0]
r 0.444185704 _41_ MAC --- 12 message 32 [0 ffffffff 15 800] ------- [21:255 -1:255 32 0]
r 0.444185760 _32_ MAC --- 12 message 32 [0 ffffffff 15 800] ------- [21:255 -1:255 32 0]
r 0.444185868 _34_ MAC --- 12 message 32 [0 ffffffff 15 800] ------- [21:255 -1:255 32 0]
r 0.444186132 _33_ MAC --- 12 message 32 [0 ffffffff 15 800] ------- [21:255 -1:255 32 0]
r 0.444210704 _41_ RTR --- 12 message 32 [0 ffffffff 15 800] ------- [21:255 -1:255 32 0]
r 0.444210760 _32_ RTR --- 12 message 32 [0 ffffffff 15 800] ------- [21:255 -1:255 32 0]
r 0.444210868 _34_ RTR --- 12 message 32 [0 ffffffff 15 800] ------- [21:255 -1:255 32 0]
r 0.444211132 _33_ RTR --- 12 message 32 [0 ffffffff 15 800] ------- [21:255 -1:255 32 0]
s 0.472253393 _0_ RTR --- 13 message 32 [0 0 0 0] ------- [0:255 -1:255 32 0]
s 0.472328393 _0_ MAC --- 13 message 84 [0 ffffffff 0 800] ------- [0:255 -1:255 32 0]
r 0.473000751 _17_ MAC --- 13 message 32 [0 ffffffff 0 800] ------- [0:255 -1:255 32 0]
r 0.473000788 _47_ MAC --- 13 message 32 [0 ffffffff 0 800] ------- [0:255 -1:255 32 0]
r 0.473000832 _7_ MAC --- 13 message 32 [0 ffffffff 0 800] ------- [0:255 -1:255 32 0]
r 0.473000836 _26_ MAC --- 13 message 32 [0 ffffffff 0 800] ------- [0:255 -1:255 32 0]
r 0.473000945 _49_ MAC --- 13 message 32 [0 ffffffff 0 800] ------- [0:255 -1:255 32 0]
r 0.473000986 _19_ MAC --- 13 message 32 [0 ffffffff 0 800] ------- [0:255 -1:255 32 0]
r 0.473001000 _2_ MAC --- 13 message 32 [0 ffffffff 0 800] ------- [0:255 -1:255 32 0]
r 0.473001121 _14_ MAC --- 13 message 32 [0 ffffffff 0 800] ------- [0:255 -1:255 32 0]
r 0.473001167 _9_ MAC --- 13 message 32 [0 ffffffff 0 800] ------- [0:255 -1:255 32 0]
r 0.473001170 _43_ MAC --- 13 message 32 [0 ffffffff 0 800] ------- [0:255 -1:255 32 0]
r 0.473001181 _8_ MAC --- 13 message 32 [0 ffffffff 0 800] ------- [0:255 -1:255 32 0]
r 0.473001187 _20_ MAC --- 13 message 32 [0 ffffffff 0 800] ------- [0:255 -1:255 32 0]
r 0.473001204 _24_ MAC --- 13 message 32 [0 ffffffff 0 800] ------- [0:255 -1:255 32 0]
r 0.473001214 _37_ MAC --- 13 message 32 [0 ffffffff 0 800] ------- [0:255 -1:255 32 0]
r 0.473025751 _17_ RTR --- 13 message 32 [0 ffffffff 0 800] ------- [0:255 -1:255 32 0]
r 0.473025788 _47_ RTR --- 13 message 32 [0 ffffffff 0 800] ------- [0:255 -1:255 32 0]
r 0.473025832 _7_ RTR --- 13 message 32 [0 ffffffff 0 800] ------- [0:255 -1:255 32 0]
r 0.473025836 _26_ RTR --- 13 message 32 [0 ffffffff 0 800] ------- [0:255 -1:255 32 0]
r 0.473025945 _49_ RTR --- 13 message 32 [0 ffffffff 0 800] ------- [0:255 -1:255 32 0]
r 0.473025986 _19_ RTR --- 13 message 32 [0 ffffffff 0 800] ------- [0:255 -1:255 32 0]
r 0.473026000 _2_ RTR --- 13 message 32 [0 ffffffff 0 800] ------- [0:255 -1:255 32 0]
r 0.473026121 _14_ RTR --- 13 message 32 [0 ffffffff 0 800] ------- [0:255 -1:255 32 0]
r 0.473026167 _9_ RTR --- 13 message 32 [0 ffffffff 0 800] ------- [0:255 -1:255 32 0]
r 0.473026170 _43_ RTR --- 13 message 32 [0 ffffffff 0 800] ------- [0:255 -1:255 32 0]
r 0.473026181 _8_ RTR --- 13 message 32 [0 ffffffff 0 800] ------- [0:255 -1:255 32 0]
r 0.473026187 _20_ RTR --- 13 message 32 [0 ffffffff 0 800] ------- [0:255 -1:255 32 0]
r 0.473026204 _24_ RTR --- 13 message 32 [0 ffffffff 0 800] ------- [0:255 -1:255 32 0]
r 0.473026214 _37_ RTR --- 13 message 32 [0 ffffffff 0 800] ------- [0:255 -1:255 32 0]
s 0.491263831 _22_ RTR --- 14 message 32 [0 0 0 0] ------- [22:255 -1:255 32 0]
s 0.491338831 _22_ MAC --- 14 message 84 [0 ffffffff 16 800] ------- [22:255 -1:255 32 0]
r 0.492011236 _1_ MAC --- 14 message 32 [0 ffffffff 16 800] ------- [22:255 -1:255 32 0]
r 0.492011342 _6_ MAC --- 14 message 32 [0 ffffffff 16 800] ------- [22:255 -1:255 32 0]
r 0.492011353 _35_ MAC --- 14 message 32 [0 ffffffff 16 800] ------- [22:255 -1:255 32 0]
r 0.492011481 _34_ MAC --- 14 message 32 [0 ffffffff 16 800] ------- [22:255 -1:255 32 0]
r 0.492011522 _33_ MAC --- 14 message 32 [0 ffffffff 16 800] ------- [22:255 -1:255 32 0]
r 0.492036236 _1_ RTR --- 14 message 32 [0 ffffffff 16 800] ------- [22:255 -1:255 32 0]
r 0.492036342 _6_ RTR --- 14 message 32 [0 ffffffff 16 800] ------- [22:255 -1:255 32 0]
r 0.492036353 _35_ RTR --- 14 message 32 [0 ffffffff 16 800] ------- [22:255 -1:255 32 0]
r 0.492036481 _34_ RTR --- 14 message 32 [0 ffffffff 16 800] ------- [22:255 -1:255 32 0]
r 0.492036522 _33_ RTR --- 14 message 32 [0 ffffffff 16 800] ------- [22:255 -1:255 32 0]
s 0.515699669 _41_ RTR --- 15 message 32 [0 0 0 0] ------- [41:255 -1:255 32 0]
s 0.515774669 _41_ MAC --- 15 message 84 [0 ffffffff 29 800] ------- [41:255 -1:255 32 0]
r 0.516446999 _32_ MAC --- 15 message 32 [0 ffffffff 29 800] ------- [41:255 -1:255 32 0]
r 0.516447062 _21_ MAC --- 15 message 32 [0 ffffffff 29 800] ------- [41:255 -1:255 32 0]
r 0.516447139 _4_ MAC --- 15 message 32 [0 ffffffff 29 800] ------- [41:255 -1:255 32 0]
r 0.516447343 _44_ MAC --- 15 message 32 [0 ffffffff 29 800] ------- [41:255 -1:255 32 0]
r 0.516447416 _34_ MAC --- 15 message 32 [0 ffffffff 29 800] ------- [41:255 -1:255 32 0]
r 0.516447443 _33_ MAC --- 15 message 32 [0 ffffffff 29 800] ------- [41:255 -1:255 32 0]
r 0.516471999 _32_ RTR --- 15 message 32 [0 ffffffff 29 800] ------- [41:255 -1:255 32 0]
r 0.516472062 _21_ RTR --- 15 message 32 [0 ffffffff 29 800] ------- [41:255 -1:255 32 0]
r 0.516472139 _4_ RTR --- 15 message 32 [0 ffffffff 29 800] ------- [41:255 -1:255 32 0]
r 0.516472343 _44_ RTR --- 15 message 32 [0 ffffffff 29 800] ------- [41:255 -1:255 32 0]
r 0.516472416 _34_ RTR --- 15 message 32 [0 ffffffff 29 800] ------- [41:255 -1:255 32 0]
r 0.516472443 _33_ RTR --- 15 message 32 [0 ffffffff 29 800] ------- [41:255 -1:255 32 0]
s 0.523728252 _14_ RTR --- 16 message 32 [0 0 0 0] ------- [14:255 -1:255 32 0]
s 0.523803252 _14_ MAC --- 16 message 84 [0 ffffffff e 800] ------- [14:255 -1:255 32 0]
r 0.524475612 _48_ MAC --- 16 message 32 [0 ffffffff e 800] ------- [14:255 -1:255 32 0]
r 0.524475669 _17_ MAC --- 16 message 32 [0 ffffffff e 800] ------- [14:255 -1:255 32 0]
r 0.524475701 _26_ MAC --- 16 message 32 [0 ffffffff e 800] ------- [14:255 -1:255 32 0]
r 0.524475732 _37_ MAC --- 16 message 32 [0 ffffffff e 800] ------- [14:255 -1:255 32 0]
r 0.524475794 _13_ MAC --- 16 message 32 [0 ffffffff e 800] ------- [14:255 -1:255 32 0]
r 0.524475834 _3_ MAC --- 16 message 32 [0 ffffffff e 800] ------- [14:255 -1:255 32 0]
r 0.524475914 _27_ MAC --- 16 message 32 [0 ffffffff e 800] ------- [14:255 -1:255 32 0]
r 0.524475926 _19_ MAC --- 16 message 32 [0 ffffffff e 800] ------- [14:255 -1:255 32 0]
r 0.524475980 _0_ MAC --- 16 message 32 [0 ffffffff e 800] ------- [14:255 -1:255 32 0]
r 0.524476078 _35_ MAC --- 16 message 32 [0 ffffffff e 800] ------- [14:255 -1:255 32 0]
r 0.524500612 _48_ RTR --- 16 message 32 [0 ffffffff e 800] ------- [14:255 -1:255 32 0]
r 0.524500669 _17_ RTR --- 16 message 32 [0 ffffffff e 800] ------- [14:255 -1:255 32 0]
r 0.524500701 _26_ RTR --- 16 message 32 [0 ffffffff e 800] ------- [14:255 -1:255 32 0]
r 0.524500732 _37_ RTR --- 16 message 32 [0 ffffffff e 800] ------- [14:255 -1:255 32 0]
r 0.524500794 _13_ RTR --- 16 message 32 [0 ffffffff e 800] ------- [14:255 -1:255 32 0]
r 0.524500834 _3_ RTR --- 16 message 32 [0 ffffffff e 800] ------- [14:255 -1:255 32 0]
r 0.524500914 _27_ RTR --- 16 message 32 [0 ffffffff e 800] ------- [14:255 -1:255 32 0]
r 0.524500926 _19_ RTR --- 16 message 32 [0 ffffffff e 800] ------- [14:255 -1:255 32 0]
r 0.524500980 _0_ RTR --- 16 message 32 [0 ffffffff e 800] ------- [14:255 -1:255 32 0]
r 0.524501078 _35_ RTR --- 16 message 32 [0 ffffffff e 800] ------- [14:255 -1:255 32 0]
s 0.528855763 _45_ RTR --- 17 message 32 [0 0 0 0] ------- [45:255 -1:255 32 0]
s 0.528930763 _45_ MAC --- 17 message 84 [0 ffffffff 2d 800] ------- [45:255 -1:255 32 0]
r 0.529603159 _38_ MAC --- 17 message 32 [0 ffffffff 2d 800] ------- [45:255 -1:255 32 0]
r 0.529603194 _28_ MAC --- 17 message 32 [0 ffffffff 2d 800] ------- [45:255 -1:255 32 0]
r 0.529603274 _39_ MAC --- 17 message 32 [0 ffffffff 2d 800] ------- [45:255 -1:255 32 0]
r 0.529603346 _6_ MAC --- 17 message 32 [0 ffffffff 2d 800] ------- [45:255 -1:255 32 0]
r 0.529603482 _25_ MAC --- 17 message 32 [0 ffffffff 2d 800] ------- [45:255 -1:255 32 0]
r 0.529603587 _23_ MAC --- 17 message 32 [0 ffffffff 2d 800] ------- [45:255 -1:255 32 0]
r 0.529628159 _38_ RTR --- 17 message 32 [0 ffffffff 2d 800] ------- [45:255 -1:255 32 0]
r 0.529628194 _28_ RTR --- 17 message 32 [0 ffffffff 2d 800] ------- [45:255 -1:255 32 0]
r 0.529628274 _39_ RTR --- 17 message 32 [0 ffffffff 2d 800] ------- [45:255 -1:255 32 0]
r 0.529628346 _6_ RTR --- 17 message 32 [0 ffffffff 2d 800] ------- [45:255 -1:255 32 0]
r 0.529628482 _25_ RTR --- 17 message 32 [0 ffffffff 2d 800] ------- [45:255 -1:255 32 0]
r 0.529628587 _23_ RTR --- 17 message 32 [0 ffffffff 2d 800] ------- [45:255 -1:255 32 0]
s 0.622557260 _2_ RTR --- 18 message 32 [0 0 0 0] ------- [2:255 -1:255 32 0]
s 0.622632260 _2_ MAC --- 18 message 84 [0 ffffffff 2 800] ------- [2:255 -1:255 32 0]
r 0.623304650 _44_ MAC --- 18 message 32 [0 ffffffff 2 800] ------- [2:255 -1:255 32 0]
r 0.623304650 _47_ MAC --- 18 message 32 [0 ffffffff 2 800] ------- [2:255 -1:255 32 0]
r 0.623304686 _18_ MAC --- 18 message 32 [0 ffffffff 2 800] ------- [2:255 -1:255 32 0]
r 0.623304716 _26_ MAC --- 18 message 32 [0 ffffffff 2 800] ------- [2:255 -1:255 32 0]
r 0.623304849 _9_ MAC --- 18 message 32 [0 ffffffff 2 800] ------- [2:255 -1:255 32 0]
r 0.623304866 _0_ MAC --- 18 message 32 [0 ffffffff 2 800] ------- [2:255 -1:255 32 0]
r 0.623304878 _4_ MAC --- 18 message 32 [0 ffffffff 2 800] ------- [2:255 -1:255 32 0]
r 0.623304955 _13_ MAC --- 18 message 32 [0 ffffffff 2 800] ------- [2:255 -1:255 32 0]
r 0.623305044 _17_ MAC --- 18 message 32 [0 ffffffff 2 800] ------- [2:255 -1:255 32 0]
r 0.623329650 _44_ RTR --- 18 message 32 [0 ffffffff 2 800] ------- [2:255 -1:255 32 0]
r 0.623329650 _47_ RTR --- 18 message 32 [0 ffffffff 2 800] ------- [2:255 -1:255 32 0]
r 0.623329686 _18_ RTR --- 18 message 32 [0 ffffffff 2 800] ------- [2:255 -1:255 32 0]
r 0.623329716 _26_ RTR --- 18 message 32 [0 ffffffff 2 800] ------- [2:255 -1:255 32 0]
r 0.623329849 _9_ RTR --- 18 message 32 [0 ffffffff 2 800] ------- [2:255 -1:255 32 0]
r 0.623329866 _0_ RTR --- 18 message 32 [0 ffffffff 2 800] ------- [2:255 -1:255 32 0]
r 0.623329878 _4_ RTR --- 18 message 32 [0 ffffffff 2 800] ------- [2:255 -1:255 32 0]
r 0.623329955 _13_ RTR --- 18 message 32 [0 ffffffff 2 800] ------- [2:255 -1:255 32 0]
r 0.623330044 _17_ RTR --- 18 message 32 [0 ffffffff 2 800] ------- [2:255 -1:255 32 0]
s 0.655825770 _49_ RTR --- 19 message 32 [0 0 0 0] ------- [49:255 -1:255 32 0]
s 0.655900770 _49_ MAC --- 19 message 84 [0 ffffffff 31 800] ------- [49:255 -1:255 32 0]
r 0.656573082 _24_ MAC --- 19 message 32 [0 ffffffff 31 800] ------- [49:255 -1:255 32 0]
r 0.656573131 _30_ MAC --- 19 message 32 [0 ffffffff 31 800] ------- [49:255 -1:255 32 0]
r 0.656573174 _8_ MAC --- 19 message 32 [0 ffffffff 31 800] ------- [49:255 -1:255 32 0]
r 0.656573216 _47_ MAC --- 19 message 32 [0 ffffffff 31 800] ------- [49:255 -1:255 32 0]
r 0.656573261 _7_ MAC --- 19 message 32 [0 ffffffff 31 800] ------- [49:255 -1:255 32 0]
r 0.656573305 _9_ MAC --- 19 message 32 [0 ffffffff 31 800] ------- [49:255 -1:255 32 0]
r 0.656573321 _0_ MAC --- 19 message 32 [0 ffffffff 31 800] ------- [49:255 -1:255 32 0]
r 0.656573471 _43_ MAC --- 19 message 32 [0 ffffffff 31 800] ------- [49:255 -1:255 32 0]
r 0.656598082 _24_ RTR --- 19 message 32 [0 ffffffff 31 800] ------- [49:255 -1:255 32 0]
r 0.656598131 _30_ RTR --- 19 message 32 [0 ffffffff 31 800] ------- [49:255 -1:255 32 0]
r 0.656598174 _8_ RTR --- 19 message 32 [0 ffffffff 31 800] ------- [49:255 -1:255 32 0]
r 0.656598216 _47_ RTR --- 19 message 32 [0 ffffffff 31 800] ------- [49:255 -1:255 32 0]
r 0.656598261 _7_ RTR --- 19 message 32 [0 ffffffff 31 800] ------- [49:255 -1:255 32 0]
r 0.656598305 _9_ RTR --- 19 message 32 [0 ffffffff 31 800] ------- [49:255 -1:255 32 0]
r 0.656598321 _0_ RTR --- 19 message 32 [0 ffffffff 31 800] ------- [49:255 -1:255 32 0]
r 0.656598471 _43_ RTR --- 19 message 32 [0 ffffffff 31 800] ------- [49:255 -1:255 32 0]
s 0.675629565 _38_ RTR --- 20 message 32 [0 0 0 0] ------- [38:255 -1:255 32 0]
s 0.675704565 _38_ MAC --- 20 message 84 [0 ffffffff 26 800] ------- [38:255 -1:255 32 0]
r 0.676376961 _45_ MAC --- 20 message 32 [0 ffffffff 26 800] ------- [38:255 -1:255 32 0]
r 0.676376963 _28_ MAC --- 20 message 32 [0 ffffffff 26 800] ------- [38:255 -1:255 32 0]
r 0.676376998 _25_ MAC --- 20 message 32 [0 ffffffff 26 800] ------- [38:255 -1:255 32 0]
r 0.676377337 _39_ MAC --- 20 message 32 [0 ffffffff 26 800] ------- [38:255 -1:255 32 0]
r 0.676377352 _46_ MAC --- 20 message 32 [0 ffffffff 26 800] ------- [38:255 -1:255 32 0]
r 0.676377389 _23_ MAC --- 20 message 32 [0 ffffffff 26 800] ------- [38:255 -1:255 32 0]
r 0.676401961 _45_ RTR --- 20 message 32 [0 ffffffff 26 800] ------- [38:255 -1:255 32 0]
r 0.676401963 _28_ RTR --- 20 message 32 [0 ffffffff 26 800] ------- [38:255 -1:255 32 0]
r 0.676401998 _25_ RTR --- 20 message 32 [0 ffffffff 26 800] ------- [38:255 -1:255 32 0]
r 0.676402337 _39_ RTR --- 20 message 32 [0 ffffffff 26 800] ------- [38:255 -1:255 32 0]
r 0.676402352 _46_ RTR --- 20 message 32 [0 ffffffff 26 800] ------- [38:255 -1:255 32 0]
r 0.676402389 _23_ RTR --- 20 message 32 [0 ffffffff 26 800] ------- [38:255 -1:255 32 0]
s 0.704838586 _13_ RTR --- 21 message 32 [0 0 0 0] ------- [13:255 -1:255 32 0]
s 0.704913586 _13_ MAC --- 21 message 84 [0 ffffffff d 800] ------- [13:255 -1:255 32 0]
r 0.705585995 _33_ MAC --- 21 message 32 [0 ffffffff d 800] ------- [13:255 -1:255 32 0]
r 0.705586056 _1_ MAC --- 21 message 32 [0 ffffffff d 800] ------- [13:255 -1:255 32 0]
r 0.705586072 _26_ MAC --- 21 message 32 [0 ffffffff d 800] ------- [13:255 -1:255 32 0]
r 0.705586081 _48_ MAC --- 21 message 32 [0 ffffffff d 800] ------- [13:255 -1:255 32 0]
r 0.705586097 _44_ MAC --- 21 message 32 [0 ffffffff d 800] ------- [13:255 -1:255 32 0]
r 0.705586128 _14_ MAC --- 21 message 32 [0 ffffffff d 800] ------- [13:255 -1:255 32 0]
r 0.705586282 _2_ MAC --- 21 message 32 [0 ffffffff d 800] ------- [13:255 -1:255 32 0]
r 0.705586329 _35_ MAC --- 21 message 32 [0 ffffffff d 800] ------- [13:255 -1:255 32 0]
r 0.705586356 _32_ MAC --- 21 message 32 [0 ffffffff d 800] ------- [13:255 -1:255 32 0]
r 0.705586382 _17_ MAC --- 21 message 32 [0 ffffffff d 800] ------- [13:255 -1:255 32 0]
r 0.705610995 _33_ RTR --- 21 message 32 [0 ffffffff d 800] ------- [13:255 -1:255 32 0]
r 0.705611056 _1_ RTR --- 21 message 32 [0 ffffffff d 800] ------- [13:255 -1:255 32 0]
r 0.705611072 _26_ RTR --- 21 message 32 [0 ffffffff d 800] ------- [13:255 -1:255 32 0]
r 0.705611081 _48_ RTR --- 21 message 32 [0 ffffffff d 800] ------- [13:255 -1:255 32 0]
r 0.705611097 _44_ RTR --- 21 message 32 [0 ffffffff d 800] ------- [13:255 -1:255 32 0]
r 0.705611128 _14_ RTR --- 21 message 32 [0 ffffffff d 800] ------- [13:255 -1:255 32 0]
r 0.705611282 _2_ RTR --- 21 message 32 [0 ffffffff d 800] ------- [13:255 -1:255 32 0]
r 0.705611329 _35_ RTR --- 21 message 32 [0 ffffffff d 800] ------- [13:255 -1:255 32 0]
r 0.705611356 _32_ RTR --- 21 message 32 [0 ffffffff d 800] ------- [13:255 -1:255 32 0]
r 0.705611382 _17_ RTR --- 21 message 32 [0 ffffffff d 800] ------- [13:255 -1:255 32 0]
v 0.80000000000000004 eval {set sim_annotation {If the verification is successful	the gateway node authorizes the sensor and successful communication.}}
s 0.812623292 _27_ RTR --- 23 message 32 [0 0 0 0] ------- [27:255 -1:255 32 0]
s 0.812698292 _27_ MAC --- 23 message 84 [0 ffffffff 1b 800] ------- [27:255 -1:255 32 0]
r 0.813370698 _48_ MAC --- 23 message 32 [0 ffffffff 1b 800] ------- [27:255 -1:255 32 0]
r 0.813370735 _39_ MAC --- 23 message 32 [0 ffffffff 1b 800] ------- [27:255 -1:255 32 0]
r 0.813370746 _35_ MAC --- 23 message 32 [0 ffffffff 1b 800] ------- [27:255 -1:255 32 0]
r 0.813370768 _3_ MAC --- 23 message 32 [0 ffffffff 1b 800] ------- [27:255 -1:255 32 0]
r 0.813370775 _23_ MAC --- 23 message 32 [0 ffffffff 1b 800] ------- [27:255 -1:255 32 0]
r 0.813370954 _14_ MAC --- 23 message 32 [0 ffffffff 1b 800] ------- [27:255 -1:255 32 0]
r 0.813371030 _28_ MAC --- 23 message 32 [0 ffffffff 1b 800] ------- [27:255 -1:255 32 0]
r 0.813371032 _15_ MAC --- 23 message 32 [0 ffffffff 1b 800] ------- [27:255 -1:255 32 0]
r 0.813371037 _6_ MAC --- 23 message 32 [0 ffffffff 1b 800] ------- [27:255 -1:255 32 0]
r 0.813371103 _37_ MAC --- 23 message 32 [0 ffffffff 1b 800] ------- [27:255 -1:255 32 0]
r 0.813371106 _1_ MAC --- 23 message 32 [0 ffffffff 1b 800] ------- [27:255 -1:255 32 0]
r 0.813395698 _48_ RTR --- 23 message 32 [0 ffffffff 1b 800] ------- [27:255 -1:255 32 0]
r 0.813395735 _39_ RTR --- 23 message 32 [0 ffffffff 1b 800] ------- [27:255 -1:255 32 0]
r 0.813395746 _35_ RTR --- 23 message 32 [0 ffffffff 1b 800] ------- [27:255 -1:255 32 0]
r 0.813395768 _3_ RTR --- 23 message 32 [0 ffffffff 1b 800] ------- [27:255 -1:255 32 0]
r 0.813395775 _23_ RTR --- 23 message 32 [0 ffffffff 1b 800] ------- [27:255 -1:255 32 0]
r 0.813395954 _14_ RTR --- 23 message 32 [0 ffffffff 1b 800] ------- [27:255 -1:255 32 0]
r 0.813396030 _28_ RTR --- 23 message 32 [0 ffffffff 1b 800] ------- [27:255 -1:255 32 0]
r 0.813396032 _15_ RTR --- 23 message 32 [0 ffffffff 1b 800] ------- [27:255 -1:255 32 0]
r 0.813396037 _6_ RTR --- 23 message 32 [0 ffffffff 1b 800] ------- [27:255 -1:255 32 0]
r 0.813396103 _37_ RTR --- 23 message 32 [0 ffffffff 1b 800] ------- [27:255 -1:255 32 0]
r 0.813396106 _1_ RTR --- 23 message 32 [0 ffffffff 1b 800] ------- [27:255 -1:255 32 0]
s 0.814643955 _29_ RTR --- 22 message 32 [0 0 0 0] ------- [29:255 -1:255 32 0]
s 0.814718955 _29_ MAC --- 22 message 84 [0 ffffffff 1d 800] ------- [29:255 -1:255 32 0]
r 0.815391356 _37_ MAC --- 22 message 32 [0 ffffffff 1d 800] ------- [29:255 -1:255 32 0]
r 0.815391374 _12_ MAC --- 22 message 32 [0 ffffffff 1d 800] ------- [29:255 -1:255 32 0]
r 0.815391380 _11_ MAC --- 22 message 32 [0 ffffffff 1d 800] ------- [29:255 -1:255 32 0]
r 0.815391472 _3_ MAC --- 22 message 32 [0 ffffffff 1d 800] ------- [29:255 -1:255 32 0]
r 0.815391482 _16_ MAC --- 22 message 32 [0 ffffffff 1d 800] ------- [29:255 -1:255 32 0]
r 0.815391540 _19_ MAC --- 22 message 32 [0 ffffffff 1d 800] ------- [29:255 -1:255 32 0]
r 0.815391602 _15_ MAC --- 22 message 32 [0 ffffffff 1d 800] ------- [29:255 -1:255 32 0]
r 0.815391636 _20_ MAC --- 22 message 32 [0 ffffffff 1d 800] ------- [29:255 -1:255 32 0]
r 0.815391663 _31_ MAC --- 22 message 32 [0 ffffffff 1d 800] ------- [29:255 -1:255 32 0]
r 0.815391751 _42_ MAC --- 22 message 32 [0 ffffffff 1d 800] ------- [29:255 -1:255 32 0]
r 0.815416356 _37_ RTR --- 22 message 32 [0 ffffffff 1d 800] ------- [29:255 -1:255 32 0]
r 0.815416374 _12_ RTR --- 22 message 32 [0 ffffffff 1d 800] ------- [29:255 -1:255 32 0]
r 0.815416380 _11_ RTR --- 22 message 32 [0 ffffffff 1d 800] ------- [29:255 -1:255 32 0]
r 0.815416472 _3_ RTR --- 22 message 32 [0 ffffffff 1d 800] ------- [29:255 -1:255 32 0]
r 0.815416482 _16_ RTR --- 22 message 32 [0 ffffffff 1d 800] ------- [29:255 -1:255 32 0]
r 0.815416540 _19_ RTR --- 22 message 32 [0 ffffffff 1d 800] ------- [29:255 -1:255 32 0]
r 0.815416602 _15_ RTR --- 22 message 32 [0 ffffffff 1d 800] ------- [29:255 -1:255 32 0]
r 0.815416636 _20_ RTR --- 22 message 32 [0 ffffffff 1d 800] ------- [29:255 -1:255 32 0]
r 0.815416663 _31_ RTR --- 22 message 32 [0 ffffffff 1d 800] ------- [29:255 -1:255 32 0]
r 0.815416751 _42_ RTR --- 22 message 32 [0 ffffffff 1d 800] ------- [29:255 -1:255 32 0]
s 0.826084800 _15_ RTR --- 24 message 32 [0 0 0 0] ------- [15:255 -1:255 32 0]
s 0.826159800 _15_ MAC --- 24 message 84 [0 ffffffff f 800] ------- [15:255 -1:255 32 0]
r 0.826832184 _11_ MAC --- 24 message 32 [0 ffffffff f 800] ------- [15:255 -1:255 32 0]
r 0.826832235 _40_ MAC --- 24 message 32 [0 ffffffff f 800] ------- [15:255 -1:255 32 0]
r 0.826832258 _23_ MAC --- 24 message 32 [0 ffffffff f 800] ------- [15:255 -1:255 32 0]
r 0.826832294 _3_ MAC --- 24 message 32 [0 ffffffff f 800] ------- [15:255 -1:255 32 0]
r 0.826832368 _46_ MAC --- 24 message 32 [0 ffffffff f 800] ------- [15:255 -1:255 32 0]
r 0.826832425 _36_ MAC --- 24 message 32 [0 ffffffff f 800] ------- [15:255 -1:255 32 0]
r 0.826832447 _29_ MAC --- 24 message 32 [0 ffffffff f 800] ------- [15:255 -1:255 32 0]
r 0.826832541 _27_ MAC --- 24 message 32 [0 ffffffff f 800] ------- [15:255 -1:255 32 0]
r 0.826832567 _16_ MAC --- 24 message 32 [0 ffffffff f 800] ------- [15:255 -1:255 32 0]
r 0.826832620 _37_ MAC --- 24 message 32 [0 ffffffff f 800] ------- [15:255 -1:255 32 0]
r 0.826857184 _11_ RTR --- 24 message 32 [0 ffffffff f 800] ------- [15:255 -1:255 32 0]
r 0.826857235 _40_ RTR --- 24 message 32 [0 ffffffff f 800] ------- [15:255 -1:255 32 0]
r 0.826857258 _23_ RTR --- 24 message 32 [0 ffffffff f 800] ------- [15:255 -1:255 32 0]
r 0.826857294 _3_ RTR --- 24 message 32 [0 ffffffff f 800] ------- [15:255 -1:255 32 0]
r 0.826857368 _46_ RTR --- 24 message 32 [0 ffffffff f 800] ------- [15:255 -1:255 32 0]
r 0.826857425 _36_ RTR --- 24 message 32 [0 ffffffff f 800] ------- [15:255 -1:255 32 0]
r 0.826857447 _29_ RTR --- 24 message 32 [0 ffffffff f 800] ------- [15:255 -1:255 32 0]
r 0.826857541 _27_ RTR --- 24 message 32 [0 ffffffff f 800] ------- [15:255 -1:255 32 0]
r 0.826857567 _16_ RTR --- 24 message 32 [0 ffffffff f 800] ------- [15:255 -1:255 32 0]
r 0.826857620 _37_ RTR --- 24 message 32 [0 ffffffff f 800] ------- [15:255 -1:255 32 0]
s 0.854375554 _9_ RTR --- 25 message 32 [0 0 0 0] ------- [9:255 -1:255 32 0]
s 0.854450554 _9_ MAC --- 25 message 84 [0 ffffffff 9 800] ------- [9:255 -1:255 32 0]
r 0.855122945 _47_ MAC --- 25 message 32 [0 ffffffff 9 800] ------- [9:255 -1:255 32 0]
r 0.855122948 _24_ MAC --- 25 message 32 [0 ffffffff 9 800] ------- [9:255 -1:255 32 0]
r 0.855122969 _18_ MAC --- 25 message 32 [0 ffffffff 9 800] ------- [9:255 -1:255 32 0]
r 0.855123089 _49_ MAC --- 25 message 32 [0 ffffffff 9 800] ------- [9:255 -1:255 32 0]
r 0.855123143 _2_ MAC --- 25 message 32 [0 ffffffff 9 800] ------- [9:255 -1:255 32 0]
r 0.855123240 _30_ MAC --- 25 message 32 [0 ffffffff 9 800] ------- [9:255 -1:255 32 0]
r 0.855123328 _0_ MAC --- 25 message 32 [0 ffffffff 9 800] ------- [9:255 -1:255 32 0]
r 0.855147945 _47_ RTR --- 25 message 32 [0 ffffffff 9 800] ------- [9:255 -1:255 32 0]
r 0.855147948 _24_ RTR --- 25 message 32 [0 ffffffff 9 800] ------- [9:255 -1:255 32 0]
r 0.855147969 _18_ RTR --- 25 message 32 [0 ffffffff 9 800] ------- [9:255 -1:255 32 0]
r 0.855148089 _49_ RTR --- 25 message 32 [0 ffffffff 9 800] ------- [9:255 -1:255 32 0]
r 0.855148143 _2_ RTR --- 25 message 32 [0 ffffffff 9 800] ------- [9:255 -1:255 32 0]
r 0.855148240 _30_ RTR --- 25 message 32 [0 ffffffff 9 800] ------- [9:255 -1:255 32 0]
r 0.855148328 _0_ RTR --- 25 message 32 [0 ffffffff 9 800] ------- [9:255 -1:255 32 0]
s 0.859676970 _47_ RTR --- 26 message 32 [0 0 0 0] ------- [47:255 -1:255 32 0]
s 0.859751970 _47_ MAC --- 26 message 84 [0 ffffffff 2f 800] ------- [47:255 -1:255 32 0]
r 0.860424360 _9_ MAC --- 26 message 32 [0 ffffffff 2f 800] ------- [47:255 -1:255 32 0]
r 0.860424360 _2_ MAC --- 26 message 32 [0 ffffffff 2f 800] ------- [47:255 -1:255 32 0]
r 0.860424364 _0_ MAC --- 26 message 32 [0 ffffffff 2f 800] ------- [47:255 -1:255 32 0]
r 0.860424416 _49_ MAC --- 26 message 32 [0 ffffffff 2f 800] ------- [47:255 -1:255 32 0]
r 0.860424526 _24_ MAC --- 26 message 32 [0 ffffffff 2f 800] ------- [47:255 -1:255 32 0]
r 0.860424526 _18_ MAC --- 26 message 32 [0 ffffffff 2f 800] ------- [47:255 -1:255 32 0]
r 0.860424551 _26_ MAC --- 26 message 32 [0 ffffffff 2f 800] ------- [47:255 -1:255 32 0]
r 0.860424658 _7_ MAC --- 26 message 32 [0 ffffffff 2f 800] ------- [47:255 -1:255 32 0]
r 0.860424687 _17_ MAC --- 26 message 32 [0 ffffffff 2f 800] ------- [47:255 -1:255 32 0]
r 0.860424738 _30_ MAC --- 26 message 32 [0 ffffffff 2f 800] ------- [47:255 -1:255 32 0]
r 0.860424750 _44_ MAC --- 26 message 32 [0 ffffffff 2f 800] ------- [47:255 -1:255 32 0]
r 0.860424801 _8_ MAC --- 26 message 32 [0 ffffffff 2f 800] ------- [47:255 -1:255 32 0]
r 0.860449360 _9_ RTR --- 26 message 32 [0 ffffffff 2f 800] ------- [47:255 -1:255 32 0]
r 0.860449360 _2_ RTR --- 26 message 32 [0 ffffffff 2f 800] ------- [47:255 -1:255 32 0]
r 0.860449364 _0_ RTR --- 26 message 32 [0 ffffffff 2f 800] ------- [47:255 -1:255 32 0]
r 0.860449416 _49_ RTR --- 26 message 32 [0 ffffffff 2f 800] ------- [47:255 -1:255 32 0]
r 0.860449526 _24_ RTR --- 26 message 32 [0 ffffffff 2f 800] ------- [47:255 -1:255 32 0]
r 0.860449526 _18_ RTR --- 26 message 32 [0 ffffffff 2f 800] ------- [47:255 -1:255 32 0]
r 0.860449551 _26_ RTR --- 26 message 32 [0 ffffffff 2f 800] ------- [47:255 -1:255 32 0]
r 0.860449658 _7_ RTR --- 26 message 32 [0 ffffffff 2f 800] ------- [47:255 -1:255 32 0]
r 0.860449687 _17_ RTR --- 26 message 32 [0 ffffffff 2f 800] ------- [47:255 -1:255 32 0]
r 0.860449738 _30_ RTR --- 26 message 32 [0 ffffffff 2f 800] ------- [47:255 -1:255 32 0]
r 0.860449750 _44_ RTR --- 26 message 32 [0 ffffffff 2f 800] ------- [47:255 -1:255 32 0]
r 0.860449801 _8_ RTR --- 26 message 32 [0 ffffffff 2f 800] ------- [47:255 -1:255 32 0]
s 0.938602667 _17_ RTR --- 27 message 32 [0 0 0 0] ------- [17:255 -1:255 32 0]
s 0.938677667 _17_ MAC --- 27 message 84 [0 ffffffff 11 800] ------- [17:255 -1:255 32 0]
r 0.939350025 _0_ MAC --- 27 message 32 [0 ffffffff 11 800] ------- [17:255 -1:255 32 0]
r 0.939350052 _19_ MAC --- 27 message 32 [0 ffffffff 11 800] ------- [17:255 -1:255 32 0]
r 0.939350058 _26_ MAC --- 27 message 32 [0 ffffffff 11 800] ------- [17:255 -1:255 32 0]
r 0.939350084 _14_ MAC --- 27 message 32 [0 ffffffff 11 800] ------- [17:255 -1:255 32 0]
r 0.939350148 _37_ MAC --- 27 message 32 [0 ffffffff 11 800] ------- [17:255 -1:255 32 0]
r 0.939350294 _7_ MAC --- 27 message 32 [0 ffffffff 11 800] ------- [17:255 -1:255 32 0]
r 0.939350368 _20_ MAC --- 27 message 32 [0 ffffffff 11 800] ------- [17:255 -1:255 32 0]
r 0.939350385 _47_ MAC --- 27 message 32 [0 ffffffff 11 800] ------- [17:255 -1:255 32 0]
r 0.939350442 _48_ MAC --- 27 message 32 [0 ffffffff 11 800] ------- [17:255 -1:255 32 0]
r 0.939350451 _2_ MAC --- 27 message 32 [0 ffffffff 11 800] ------- [17:255 -1:255 32 0]
r 0.939350462 _13_ MAC --- 27 message 32 [0 ffffffff 11 800] ------- [17:255 -1:255 32 0]
r 0.939350486 _3_ MAC --- 27 message 32 [0 ffffffff 11 800] ------- [17:255 -1:255 32 0]
r 0.939375025 _0_ RTR --- 27 message 32 [0 ffffffff 11 800] ------- [17:255 -1:255 32 0]
r 0.939375052 _19_ RTR --- 27 message 32 [0 ffffffff 11 800] ------- [17:255 -1:255 32 0]
r 0.939375058 _26_ RTR --- 27 message 32 [0 ffffffff 11 800] ------- [17:255 -1:255 32 0]
r 0.939375084 _14_ RTR --- 27 message 32 [0 ffffffff 11 800] ------- [17:255 -1:255 32 0]
r 0.939375148 _37_ RTR --- 27 message 32 [0 ffffffff 11 800] ------- [17:255 -1:255 32 0]
r 0.939375294 _7_ RTR --- 27 message 32 [0 ffffffff 11 800] ------- [17:255 -1:255 32 0]
r 0.939375368 _20_ RTR --- 27 message 32 [0 ffffffff 11 800] ------- [17:255 -1:255 32 0]
r 0.939375385 _47_ RTR --- 27 message 32 [0 ffffffff 11 800] ------- [17:255 -1:255 32 0]
r 0.939375442 _48_ RTR --- 27 message 32 [0 ffffffff 11 800] ------- [17:255 -1:255 32 0]
r 0.939375451 _2_ RTR --- 27 message 32 [0 ffffffff 11 800] ------- [17:255 -1:255 32 0]
r 0.939375462 _13_ RTR --- 27 message 32 [0 ffffffff 11 800] ------- [17:255 -1:255 32 0]
r 0.939375486 _3_ RTR --- 27 message 32 [0 ffffffff 11 800] ------- [17:255 -1:255 32 0]
v 1 eval {set sim_annotation {The location verification made using GSL model	the precision or exactness of sensors disclosed locations are made in an effective manner	therefore ensuring authentication.}}
s 1.041716021 _16_ RTR --- 28 message 32 [0 0 0 0] ------- [16:255 -1:255 32 0]
s 1.041791021 _16_ MAC --- 28 message 84 [0 ffffffff 10 800] ------- [16:255 -1:255 32 0]
r 1.042463368 _5_ MAC --- 28 message 32 [0 ffffffff 10 800] ------- [16:255 -1:255 32 0]
r 1.042463405 _11_ MAC --- 28 message 32 [0 ffffffff 10 800] ------- [16:255 -1:255 32 0]
r 1.042463465 _10_ MAC --- 28 message 32 [0 ffffffff 10 800] ------- [16:255 -1:255 32 0]
r 1.042463480 _31_ MAC --- 28 message 32 [0 ffffffff 10 800] ------- [16:255 -1:255 32 0]
r 1.042463527 _36_ MAC --- 28 message 32 [0 ffffffff 10 800] ------- [16:255 -1:255 32 0]
r 1.042463531 _12_ MAC --- 28 message 32 [0 ffffffff 10 800] ------- [16:255 -1:255 32 0]
r 1.042463547 _29_ MAC --- 28 message 32 [0 ffffffff 10 800] ------- [16:255 -1:255 32 0]
r 1.042463787 _15_ MAC --- 28 message 32 [0 ffffffff 10 800] ------- [16:255 -1:255 32 0]
r 1.042488368 _5_ RTR --- 28 message 32 [0 ffffffff 10 800] ------- [16:255 -1:255 32 0]
r 1.042488405 _11_ RTR --- 28 message 32 [0 ffffffff 10 800] ------- [16:255 -1:255 32 0]
r 1.042488465 _10_ RTR --- 28 message 32 [0 ffffffff 10 800] ------- [16:255 -1:255 32 0]
r 1.042488480 _31_ RTR --- 28 message 32 [0 ffffffff 10 800] ------- [16:255 -1:255 32 0]
r 1.042488527 _36_ RTR --- 28 message 32 [0 ffffffff 10 800] ------- [16:255 -1:255 32 0]
r 1.042488531 _12_ RTR --- 28 message 32 [0 ffffffff 10 800] ------- [16:255 -1:255 32 0]
r 1.042488547 _29_ RTR --- 28 message 32 [0 ffffffff 10 800] ------- [16:255 -1:255 32 0]
r 1.042488787 _15_ RTR --- 28 message 32 [0 ffffffff 10 800] ------- [16:255 -1:255 32 0]
s 1.098658315 _43_ RTR --- 29 message 32 [0 0 0 0] ------- [43:255 -1:255 32 0]
s 1.098733315 _43_ MAC --- 29 message 84 [0 ffffffff 2b 800] ------- [43:255 -1:255 32 0]
r 1.099405655 _7_ MAC --- 29 message 32 [0 ffffffff 2b 800] ------- [43:255 -1:255 32 0]
r 1.099405749 _8_ MAC --- 29 message 32 [0 ffffffff 2b 800] ------- [43:255 -1:255 32 0]
r 1.099405835 _20_ MAC --- 29 message 32 [0 ffffffff 2b 800] ------- [43:255 -1:255 32 0]
r 1.099405992 _42_ MAC --- 29 message 32 [0 ffffffff 2b 800] ------- [43:255 -1:255 32 0]
r 1.099406016 _49_ MAC --- 29 message 32 [0 ffffffff 2b 800] ------- [43:255 -1:255 32 0]
r 1.099406039 _19_ MAC --- 29 message 32 [0 ffffffff 2b 800] ------- [43:255 -1:255 32 0]
r 1.099406092 _0_ MAC --- 29 message 32 [0 ffffffff 2b 800] ------- [43:255 -1:255 32 0]
r 1.099406135 _30_ MAC --- 29 message 32 [0 ffffffff 2b 800] ------- [43:255 -1:255 32 0]
r 1.099430655 _7_ RTR --- 29 message 32 [0 ffffffff 2b 800] ------- [43:255 -1:255 32 0]
r 1.099430749 _8_ RTR --- 29 message 32 [0 ffffffff 2b 800] ------- [43:255 -1:255 32 0]
r 1.099430835 _20_ RTR --- 29 message 32 [0 ffffffff 2b 800] ------- [43:255 -1:255 32 0]
r 1.099430992 _42_ RTR --- 29 message 32 [0 ffffffff 2b 800] ------- [43:255 -1:255 32 0]
r 1.099431016 _49_ RTR --- 29 message 32 [0 ffffffff 2b 800] ------- [43:255 -1:255 32 0]
r 1.099431039 _19_ RTR --- 29 message 32 [0 ffffffff 2b 800] ------- [43:255 -1:255 32 0]
r 1.099431092 _0_ RTR --- 29 message 32 [0 ffffffff 2b 800] ------- [43:255 -1:255 32 0]
r 1.099431135 _30_ RTR --- 29 message 32 [0 ffffffff 2b 800] ------- [43:255 -1:255 32 0]
s 1.111197286 _46_ RTR --- 30 message 32 [0 0 0 0] ------- [46:255 -1:255 32 0]
s 1.111272286 _46_ MAC --- 30 message 84 [0 ffffffff 2e 800] ------- [46:255 -1:255 32 0]
r 1.111944643 _40_ MAC --- 30 message 32 [0 ffffffff 2e 800] ------- [46:255 -1:255 32 0]
r 1.111944650 _25_ MAC --- 30 message 32 [0 ffffffff 2e 800] ------- [46:255 -1:255 32 0]
r 1.111944786 _23_ MAC --- 30 message 32 [0 ffffffff 2e 800] ------- [46:255 -1:255 32 0]
r 1.111944854 _15_ MAC --- 30 message 32 [0 ffffffff 2e 800] ------- [46:255 -1:255 32 0]
r 1.111944874 _28_ MAC --- 30 message 32 [0 ffffffff 2e 800] ------- [46:255 -1:255 32 0]
r 1.111945073 _38_ MAC --- 30 message 32 [0 ffffffff 2e 800] ------- [46:255 -1:255 32 0]
r 1.111969643 _40_ RTR --- 30 message 32 [0 ffffffff 2e 800] ------- [46:255 -1:255 32 0]
r 1.111969650 _25_ RTR --- 30 message 32 [0 ffffffff 2e 800] ------- [46:255 -1:255 32 0]
r 1.111969786 _23_ RTR --- 30 message 32 [0 ffffffff 2e 800] ------- [46:255 -1:255 32 0]
r 1.111969854 _15_ RTR --- 30 message 32 [0 ffffffff 2e 800] ------- [46:255 -1:255 32 0]
r 1.111969874 _28_ RTR --- 30 message 32 [0 ffffffff 2e 800] ------- [46:255 -1:255 32 0]
r 1.111970073 _38_ RTR --- 30 message 32 [0 ffffffff 2e 800] ------- [46:255 -1:255 32 0]
s 1.195408302 _37_ RTR --- 31 message 32 [0 0 0 0] ------- [37:255 -1:255 32 0]
s 1.195483302 _37_ MAC --- 31 message 84 [0 ffffffff 25 800] ------- [37:255 -1:255 32 0]
r 1.196155679 _19_ MAC --- 31 message 32 [0 ffffffff 25 800] ------- [37:255 -1:255 32 0]
r 1.196155702 _29_ MAC --- 31 message 32 [0 ffffffff 25 800] ------- [37:255 -1:255 32 0]
r 1.196155716 _3_ MAC --- 31 message 32 [0 ffffffff 25 800] ------- [37:255 -1:255 32 0]
r 1.196155781 _14_ MAC --- 31 message 32 [0 ffffffff 25 800] ------- [37:255 -1:255 32 0]
r 1.196155782 _17_ MAC --- 31 message 32 [0 ffffffff 25 800] ------- [37:255 -1:255 32 0]
r 1.196155963 _20_ MAC --- 31 message 32 [0 ffffffff 25 800] ------- [37:255 -1:255 32 0]
r 1.196155991 _12_ MAC --- 31 message 32 [0 ffffffff 25 800] ------- [37:255 -1:255 32 0]
r 1.196156036 _48_ MAC --- 31 message 32 [0 ffffffff 25 800] ------- [37:255 -1:255 32 0]
r 1.196156065 _11_ MAC --- 31 message 32 [0 ffffffff 25 800] ------- [37:255 -1:255 32 0]
r 1.196156097 _26_ MAC --- 31 message 32 [0 ffffffff 25 800] ------- [37:255 -1:255 32 0]
r 1.196156113 _27_ MAC --- 31 message 32 [0 ffffffff 25 800] ------- [37:255 -1:255 32 0]
r 1.196156122 _15_ MAC --- 31 message 32 [0 ffffffff 25 800] ------- [37:255 -1:255 32 0]
r 1.196156122 _0_ MAC --- 31 message 32 [0 ffffffff 25 800] ------- [37:255 -1:255 32 0]
r 1.196180679 _19_ RTR --- 31 message 32 [0 ffffffff 25 800] ------- [37:255 -1:255 32 0]
r 1.196180702 _29_ RTR --- 31 message 32 [0 ffffffff 25 800] ------- [37:255 -1:255 32 0]
r 1.196180716 _3_ RTR --- 31 message 32 [0 ffffffff 25 800] ------- [37:255 -1:255 32 0]
r 1.196180781 _14_ RTR --- 31 message 32 [0 ffffffff 25 800] ------- [37:255 -1:255 32 0]
r 1.196180782 _17_ RTR --- 31 message 32 [0 ffffffff 25 800] ------- [37:255 -1:255 32 0]
r 1.196180963 _20_ RTR --- 31 message 32 [0 ffffffff 25 800] ------- [37:255 -1:255 32 0]
r 1.196180991 _12_ RTR --- 31 message 32 [0 ffffffff 25 800] ------- [37:255 -1:255 32 0]
r 1.196181036 _48_ RTR --- 31 message 32 [0 ffffffff 25 800] ------- [37:255 -1:255 32 0]
r 1.196181065 _11_ RTR --- 31 message 32 [0 ffffffff 25 800] ------- [37:255 -1:255 32 0]
r 1.196181097 _26_ RTR --- 31 message 32 [0 ffffffff 25 800] ------- [37:255 -1:255 32 0]
r 1.196181113 _27_ RTR --- 31 message 32 [0 ffffffff 25 800] ------- [37:255 -1:255 32 0]
r 1.196181122 _15_ RTR --- 31 message 32 [0 ffffffff 25 800] ------- [37:255 -1:255 32 0]
r 1.196181122 _0_ RTR --- 31 message 32 [0 ffffffff 25 800] ------- [37:255 -1:255 32 0]
v 1.2 eval {set sim_annotation {The comparison here is made based on the disclosed locations. If they are not equal	the session is terminated.}}
s 1.282910585 _1_ RTR --- 32 message 32 [0 0 0 0] ------- [1:255 -1:255 32 0]
s 1.282985585 _1_ MAC --- 32 message 84 [0 ffffffff 1 800] ------- [1:255 -1:255 32 0]
r 1.283657978 _33_ MAC --- 32 message 32 [0 ffffffff 1 800] ------- [1:255 -1:255 32 0]
r 1.283657990 _22_ MAC --- 32 message 32 [0 ffffffff 1 800] ------- [1:255 -1:255 32 0]
r 1.283658029 _35_ MAC --- 32 message 32 [0 ffffffff 1 800] ------- [1:255 -1:255 32 0]
r 1.283658055 _13_ MAC --- 32 message 32 [0 ffffffff 1 800] ------- [1:255 -1:255 32 0]
r 1.283658156 _48_ MAC --- 32 message 32 [0 ffffffff 1 800] ------- [1:255 -1:255 32 0]
r 1.283658224 _34_ MAC --- 32 message 32 [0 ffffffff 1 800] ------- [1:255 -1:255 32 0]
r 1.283658307 _6_ MAC --- 32 message 32 [0 ffffffff 1 800] ------- [1:255 -1:255 32 0]
r 1.283658399 _27_ MAC --- 32 message 32 [0 ffffffff 1 800] ------- [1:255 -1:255 32 0]
r 1.283658412 _32_ MAC --- 32 message 32 [0 ffffffff 1 800] ------- [1:255 -1:255 32 0]
r 1.283682978 _33_ RTR --- 32 message 32 [0 ffffffff 1 800] ------- [1:255 -1:255 32 0]
r 1.283682990 _22_ RTR --- 32 message 32 [0 ffffffff 1 800] ------- [1:255 -1:255 32 0]
r 1.283683029 _35_ RTR --- 32 message 32 [0 ffffffff 1 800] ------- [1:255 -1:255 32 0]
r 1.283683055 _13_ RTR --- 32 message 32 [0 ffffffff 1 800] ------- [1:255 -1:255 32 0]
r 1.283683156 _48_ RTR --- 32 message 32 [0 ffffffff 1 800] ------- [1:255 -1:255 32 0]
r 1.283683224 _34_ RTR --- 32 message 32 [0 ffffffff 1 800] ------- [1:255 -1:255 32 0]
r 1.283683307 _6_ RTR --- 32 message 32 [0 ffffffff 1 800] ------- [1:255 -1:255 32 0]
r 1.283683399 _27_ RTR --- 32 message 32 [0 ffffffff 1 800] ------- [1:255 -1:255 32 0]
r 1.283683412 _32_ RTR --- 32 message 32 [0 ffffffff 1 800] ------- [1:255 -1:255 32 0]
s 1.287433192 _6_ RTR --- 33 message 32 [0 0 0 0] ------- [6:255 -1:255 32 0]
s 1.287508192 _6_ MAC --- 33 message 84 [0 ffffffff 6 800] ------- [6:255 -1:255 32 0]
r 1.288180602 _39_ MAC --- 33 message 32 [0 ffffffff 6 800] ------- [6:255 -1:255 32 0]
r 1.288180613 _35_ MAC --- 33 message 32 [0 ffffffff 6 800] ------- [6:255 -1:255 32 0]
r 1.288180703 _22_ MAC --- 33 message 32 [0 ffffffff 6 800] ------- [6:255 -1:255 32 0]
r 1.288180775 _45_ MAC --- 33 message 32 [0 ffffffff 6 800] ------- [6:255 -1:255 32 0]
r 1.288180915 _1_ MAC --- 33 message 32 [0 ffffffff 6 800] ------- [6:255 -1:255 32 0]
r 1.288180937 _27_ MAC --- 33 message 32 [0 ffffffff 6 800] ------- [6:255 -1:255 32 0]
r 1.288180987 _28_ MAC --- 33 message 32 [0 ffffffff 6 800] ------- [6:255 -1:255 32 0]
r 1.288205602 _39_ RTR --- 33 message 32 [0 ffffffff 6 800] ------- [6:255 -1:255 32 0]
r 1.288205613 _35_ RTR --- 33 message 32 [0 ffffffff 6 800] ------- [6:255 -1:255 32 0]
r 1.288205703 _22_ RTR --- 33 message 32 [0 ffffffff 6 800] ------- [6:255 -1:255 32 0]
r 1.288205775 _45_ RTR --- 33 message 32 [0 ffffffff 6 800] ------- [6:255 -1:255 32 0]
r 1.288205915 _1_ RTR --- 33 message 32 [0 ffffffff 6 800] ------- [6:255 -1:255 32 0]
r 1.288205937 _27_ RTR --- 33 message 32 [0 ffffffff 6 800] ------- [6:255 -1:255 32 0]
r 1.288205987 _28_ RTR --- 33 message 32 [0 ffffffff 6 800] ------- [6:255 -1:255 32 0]
v 1.3 eval {set sim_annotation {Only authorized sensors communication with each other	encryption and decryption is conducted using QSAE.}}
s 1.339306611 _40_ RTR --- 34 message 32 [0 0 0 0] ------- [40:255 -1:255 32 0]
s 1.339381611 _40_ MAC --- 34 message 84 [0 ffffffff 28 800] ------- [40:255 -1:255 32 0]
r 1.340053968 _46_ MAC --- 34 message 32 [0 ffffffff 28 800] ------- [40:255 -1:255 32 0]
r 1.340054046 _15_ MAC --- 34 message 32 [0 ffffffff 28 800] ------- [40:255 -1:255 32 0]
r 1.340054087 _36_ MAC --- 34 message 32 [0 ffffffff 28 800] ------- [40:255 -1:255 32 0]
r 1.340054212 _11_ MAC --- 34 message 32 [0 ffffffff 28 800] ------- [40:255 -1:255 32 0]
r 1.340054275 _23_ MAC --- 34 message 32 [0 ffffffff 28 800] ------- [40:255 -1:255 32 0]
r 1.340054331 _25_ MAC --- 34 message 32 [0 ffffffff 28 800] ------- [40:255 -1:255 32 0]
r 1.340078968 _46_ RTR --- 34 message 32 [0 ffffffff 28 800] ------- [40:255 -1:255 32 0]
r 1.340079046 _15_ RTR --- 34 message 32 [0 ffffffff 28 800] ------- [40:255 -1:255 32 0]
r 1.340079087 _36_ RTR --- 34 message 32 [0 ffffffff 28 800] ------- [40:255 -1:255 32 0]
r 1.340079212 _11_ RTR --- 34 message 32 [0 ffffffff 28 800] ------- [40:255 -1:255 32 0]
r 1.340079275 _23_ RTR --- 34 message 32 [0 ffffffff 28 800] ------- [40:255 -1:255 32 0]
r 1.340079331 _25_ RTR --- 34 message 32 [0 ffffffff 28 800] ------- [40:255 -1:255 32 0]
s 1.356316446 _24_ RTR --- 35 message 32 [0 0 0 0] ------- [24:255 -1:255 32 0]
s 1.356391446 _24_ MAC --- 35 message 84 [0 ffffffff 18 800] ------- [24:255 -1:255 32 0]
r 1.357063740 _30_ MAC --- 35 message 32 [0 ffffffff 18 800] ------- [24:255 -1:255 32 0]
r 1.357063758 _49_ MAC --- 35 message 32 [0 ffffffff 18 800] ------- [24:255 -1:255 32 0]
r 1.357063839 _9_ MAC --- 35 message 32 [0 ffffffff 18 800] ------- [24:255 -1:255 32 0]
r 1.357064002 _47_ MAC --- 35 message 32 [0 ffffffff 18 800] ------- [24:255 -1:255 32 0]
r 1.357064043 _8_ MAC --- 35 message 32 [0 ffffffff 18 800] ------- [24:255 -1:255 32 0]
r 1.357064248 _7_ MAC --- 35 message 32 [0 ffffffff 18 800] ------- [24:255 -1:255 32 0]
r 1.357064253 _18_ MAC --- 35 message 32 [0 ffffffff 18 800] ------- [24:255 -1:255 32 0]
r 1.357064256 _0_ MAC --- 35 message 32 [0 ffffffff 18 800] ------- [24:255 -1:255 32 0]
r 1.357088740 _30_ RTR --- 35 message 32 [0 ffffffff 18 800] ------- [24:255 -1:255 32 0]
r 1.357088758 _49_ RTR --- 35 message 32 [0 ffffffff 18 800] ------- [24:255 -1:255 32 0]
r 1.357088839 _9_ RTR --- 35 message 32 [0 ffffffff 18 800] ------- [24:255 -1:255 32 0]
r 1.357089002 _47_ RTR --- 35 message 32 [0 ffffffff 18 800] ------- [24:255 -1:255 32 0]
r 1.357089043 _8_ RTR --- 35 message 32 [0 ffffffff 18 800] ------- [24:255 -1:255 32 0]
r 1.357089248 _7_ RTR --- 35 message 32 [0 ffffffff 18 800] ------- [24:255 -1:255 32 0]
r 1.357089253 _18_ RTR --- 35 message 32 [0 ffffffff 18 800] ------- [24:255 -1:255 32 0]
r 1.357089256 _0_ RTR --- 35 message 32 [0 ffffffff 18 800] ------- [24:255 -1:255 32 0]
s 1.390730947 _18_ RTR --- 36 message 32 [0 0 0 0] ------- [18:255 -1:255 32 0]
s 1.390805947 _18_ MAC --- 36 message 84 [0 ffffffff 12 800] ------- [18:255 -1:255 32 0]
r 1.391478361 _9_ MAC --- 36 message 32 [0 ffffffff 12 800] ------- [18:255 -1:255 32 0]
r 1.391478373 _2_ MAC --- 36 message 32 [0 ffffffff 12 800] ------- [18:255 -1:255 32 0]
r 1.391478396 _4_ MAC --- 36 message 32 [0 ffffffff 12 800] ------- [18:255 -1:255 32 0]
r 1.391478503 _47_ MAC --- 36 message 32 [0 ffffffff 12 800] ------- [18:255 -1:255 32 0]
r 1.391478562 _44_ MAC --- 36 message 32 [0 ffffffff 12 800] ------- [18:255 -1:255 32 0]
r 1.391478754 _24_ MAC --- 36 message 32 [0 ffffffff 12 800] ------- [18:255 -1:255 32 0]
r 1.391503361 _9_ RTR --- 36 message 32 [0 ffffffff 12 800] ------- [18:255 -1:255 32 0]
r 1.391503373 _2_ RTR --- 36 message 32 [0 ffffffff 12 800] ------- [18:255 -1:255 32 0]
r 1.391503396 _4_ RTR --- 36 message 32 [0 ffffffff 12 800] ------- [18:255 -1:255 32 0]
r 1.391503503 _47_ RTR --- 36 message 32 [0 ffffffff 12 800] ------- [18:255 -1:255 32 0]
r 1.391503562 _44_ RTR --- 36 message 32 [0 ffffffff 12 800] ------- [18:255 -1:255 32 0]
r 1.391503754 _24_ RTR --- 36 message 32 [0 ffffffff 12 800] ------- [18:255 -1:255 32 0]
s 1.400150738 _42_ RTR --- 37 message 32 [0 0 0 0] ------- [42:255 -1:255 32 0]
s 1.400225738 _42_ MAC --- 37 message 84 [0 ffffffff 2a 800] ------- [42:255 -1:255 32 0]
r 1.400898122 _20_ MAC --- 37 message 32 [0 ffffffff 2a 800] ------- [42:255 -1:255 32 0]
r 1.400898147 _12_ MAC --- 37 message 32 [0 ffffffff 2a 800] ------- [42:255 -1:255 32 0]
r 1.400898252 _31_ MAC --- 37 message 32 [0 ffffffff 2a 800] ------- [42:255 -1:255 32 0]
r 1.400898415 _43_ MAC --- 37 message 32 [0 ffffffff 2a 800] ------- [42:255 -1:255 32 0]
r 1.400898443 _19_ MAC --- 37 message 32 [0 ffffffff 2a 800] ------- [42:255 -1:255 32 0]
r 1.400898534 _29_ MAC --- 37 message 32 [0 ffffffff 2a 800] ------- [42:255 -1:255 32 0]
r 1.400923122 _20_ RTR --- 37 message 32 [0 ffffffff 2a 800] ------- [42:255 -1:255 32 0]
r 1.400923147 _12_ RTR --- 37 message 32 [0 ffffffff 2a 800] ------- [42:255 -1:255 32 0]
r 1.400923252 _31_ RTR --- 37 message 32 [0 ffffffff 2a 800] ------- [42:255 -1:255 32 0]
r 1.400923415 _43_ RTR --- 37 message 32 [0 ffffffff 2a 800] ------- [42:255 -1:255 32 0]
r 1.400923443 _19_ RTR --- 37 message 32 [0 ffffffff 2a 800] ------- [42:255 -1:255 32 0]
r 1.400923534 _29_ RTR --- 37 message 32 [0 ffffffff 2a 800] ------- [42:255 -1:255 32 0]
s 1.524879516 _25_ RTR --- 38 message 32 [0 0 0 0] ------- [25:255 -1:255 32 0]
s 1.524954516 _25_ MAC --- 38 message 84 [0 ffffffff 19 800] ------- [25:255 -1:255 32 0]
r 1.525626879 _46_ MAC --- 38 message 32 [0 ffffffff 19 800] ------- [25:255 -1:255 32 0]
r 1.525626897 _28_ MAC --- 38 message 32 [0 ffffffff 19 800] ------- [25:255 -1:255 32 0]
r 1.525626948 _38_ MAC --- 38 message 32 [0 ffffffff 19 800] ------- [25:255 -1:255 32 0]
r 1.525627111 _23_ MAC --- 38 message 32 [0 ffffffff 19 800] ------- [25:255 -1:255 32 0]
r 1.525627235 _45_ MAC --- 38 message 32 [0 ffffffff 19 800] ------- [25:255 -1:255 32 0]
r 1.525627236 _40_ MAC --- 38 message 32 [0 ffffffff 19 800] ------- [25:255 -1:255 32 0]
r 1.525651879 _46_ RTR --- 38 message 32 [0 ffffffff 19 800] ------- [25:255 -1:255 32 0]
r 1.525651897 _28_ RTR --- 38 message 32 [0 ffffffff 19 800] ------- [25:255 -1:255 32 0]
r 1.525651948 _38_ RTR --- 38 message 32 [0 ffffffff 19 800] ------- [25:255 -1:255 32 0]
r 1.525652111 _23_ RTR --- 38 message 32 [0 ffffffff 19 800] ------- [25:255 -1:255 32 0]
r 1.525652235 _45_ RTR --- 38 message 32 [0 ffffffff 19 800] ------- [25:255 -1:255 32 0]
r 1.525652236 _40_ RTR --- 38 message 32 [0 ffffffff 19 800] ------- [25:255 -1:255 32 0]
s 1.614596268 _12_ RTR --- 39 message 32 [0 0 0 0] ------- [12:255 -1:255 32 0]
s 1.614671268 _12_ MAC --- 39 message 84 [0 ffffffff c 800] ------- [12:255 -1:255 32 0]
r 1.615343634 _31_ MAC --- 39 message 32 [0 ffffffff c 800] ------- [12:255 -1:255 32 0]
r 1.615343677 _42_ MAC --- 39 message 32 [0 ffffffff c 800] ------- [12:255 -1:255 32 0]
r 1.615343687 _29_ MAC --- 39 message 32 [0 ffffffff c 800] ------- [12:255 -1:255 32 0]
r 1.615343749 _20_ MAC --- 39 message 32 [0 ffffffff c 800] ------- [12:255 -1:255 32 0]
r 1.615343778 _16_ MAC --- 39 message 32 [0 ffffffff c 800] ------- [12:255 -1:255 32 0]
r 1.615343892 _19_ MAC --- 39 message 32 [0 ffffffff c 800] ------- [12:255 -1:255 32 0]
r 1.615343957 _37_ MAC --- 39 message 32 [0 ffffffff c 800] ------- [12:255 -1:255 32 0]
r 1.615343960 _11_ MAC --- 39 message 32 [0 ffffffff c 800] ------- [12:255 -1:255 32 0]
r 1.615344000 _10_ MAC --- 39 message 32 [0 ffffffff c 800] ------- [12:255 -1:255 32 0]
r 1.615344100 _5_ MAC --- 39 message 32 [0 ffffffff c 800] ------- [12:255 -1:255 32 0]
r 1.615368634 _31_ RTR --- 39 message 32 [0 ffffffff c 800] ------- [12:255 -1:255 32 0]
r 1.615368677 _42_ RTR --- 39 message 32 [0 ffffffff c 800] ------- [12:255 -1:255 32 0]
r 1.615368687 _29_ RTR --- 39 message 32 [0 ffffffff c 800] ------- [12:255 -1:255 32 0]
r 1.615368749 _20_ RTR --- 39 message 32 [0 ffffffff c 800] ------- [12:255 -1:255 32 0]
r 1.615368778 _16_ RTR --- 39 message 32 [0 ffffffff c 800] ------- [12:255 -1:255 32 0]
r 1.615368892 _19_ RTR --- 39 message 32 [0 ffffffff c 800] ------- [12:255 -1:255 32 0]
r 1.615368957 _37_ RTR --- 39 message 32 [0 ffffffff c 800] ------- [12:255 -1:255 32 0]
r 1.615368960 _11_ RTR --- 39 message 32 [0 ffffffff c 800] ------- [12:255 -1:255 32 0]
r 1.615369000 _10_ RTR --- 39 message 32 [0 ffffffff c 800] ------- [12:255 -1:255 32 0]
r 1.615369100 _5_ RTR --- 39 message 32 [0 ffffffff c 800] ------- [12:255 -1:255 32 0]
s 1.673200540 _3_ RTR --- 40 message 32 [0 0 0 0] ------- [3:255 -1:255 32 0]
s 1.673275540 _3_ MAC --- 40 message 84 [0 ffffffff 3 800] ------- [3:255 -1:255 32 0]
r 1.673947954 _37_ MAC --- 40 message 32 [0 ffffffff 3 800] ------- [3:255 -1:255 32 0]
r 1.673948016 _27_ MAC --- 40 message 32 [0 ffffffff 3 800] ------- [3:255 -1:255 32 0]
r 1.673948033 _15_ MAC --- 40 message 32 [0 ffffffff 3 800] ------- [3:255 -1:255 32 0]
r 1.673948057 _29_ MAC --- 40 message 32 [0 ffffffff 3 800] ------- [3:255 -1:255 32 0]
r 1.673948121 _14_ MAC --- 40 message 32 [0 ffffffff 3 800] ------- [3:255 -1:255 32 0]
r 1.673948144 _23_ MAC --- 40 message 32 [0 ffffffff 3 800] ------- [3:255 -1:255 32 0]
r 1.673948149 _48_ MAC --- 40 message 32 [0 ffffffff 3 800] ------- [3:255 -1:255 32 0]
r 1.673948170 _11_ MAC --- 40 message 32 [0 ffffffff 3 800] ------- [3:255 -1:255 32 0]
r 1.673948331 _19_ MAC --- 40 message 32 [0 ffffffff 3 800] ------- [3:255 -1:255 32 0]
r 1.673948359 _17_ MAC --- 40 message 32 [0 ffffffff 3 800] ------- [3:255 -1:255 32 0]
r 1.673972954 _37_ RTR --- 40 message 32 [0 ffffffff 3 800] ------- [3:255 -1:255 32 0]
r 1.673973016 _27_ RTR --- 40 message 32 [0 ffffffff 3 800] ------- [3:255 -1:255 32 0]
r 1.673973033 _15_ RTR --- 40 message 32 [0 ffffffff 3 800] ------- [3:255 -1:255 32 0]
r 1.673973057 _29_ RTR --- 40 message 32 [0 ffffffff 3 800] ------- [3:255 -1:255 32 0]
r 1.673973121 _14_ RTR --- 40 message 32 [0 ffffffff 3 800] ------- [3:255 -1:255 32 0]
r 1.673973144 _23_ RTR --- 40 message 32 [0 ffffffff 3 800] ------- [3:255 -1:255 32 0]
r 1.673973149 _48_ RTR --- 40 message 32 [0 ffffffff 3 800] ------- [3:255 -1:255 32 0]
r 1.673973170 _11_ RTR --- 40 message 32 [0 ffffffff 3 800] ------- [3:255 -1:255 32 0]
r 1.673973331 _19_ RTR --- 40 message 32 [0 ffffffff 3 800] ------- [3:255 -1:255 32 0]
r 1.673973359 _17_ RTR --- 40 message 32 [0 ffffffff 3 800] ------- [3:255 -1:255 32 0]
s 1.686733926 _20_ RTR --- 41 message 32 [0 0 0 0] ------- [20:255 -1:255 32 0]
s 1.686808926 _20_ MAC --- 41 message 84 [0 ffffffff 14 800] ------- [20:255 -1:255 32 0]
r 1.687481270 _19_ MAC --- 41 message 32 [0 ffffffff 14 800] ------- [20:255 -1:255 32 0]
r 1.687481310 _42_ MAC --- 41 message 32 [0 ffffffff 14 800] ------- [20:255 -1:255 32 0]
r 1.687481408 _12_ MAC --- 41 message 32 [0 ffffffff 14 800] ------- [20:255 -1:255 32 0]
r 1.687481446 _43_ MAC --- 41 message 32 [0 ffffffff 14 800] ------- [20:255 -1:255 32 0]
r 1.687481474 _7_ MAC --- 41 message 32 [0 ffffffff 14 800] ------- [20:255 -1:255 32 0]
r 1.687481588 _37_ MAC --- 41 message 32 [0 ffffffff 14 800] ------- [20:255 -1:255 32 0]
r 1.687481607 _29_ MAC --- 41 message 32 [0 ffffffff 14 800] ------- [20:255 -1:255 32 0]
r 1.687481627 _17_ MAC --- 41 message 32 [0 ffffffff 14 800] ------- [20:255 -1:255 32 0]
r 1.687481705 _31_ MAC --- 41 message 32 [0 ffffffff 14 800] ------- [20:255 -1:255 32 0]
r 1.687481720 _0_ MAC --- 41 message 32 [0 ffffffff 14 800] ------- [20:255 -1:255 32 0]
r 1.687506270 _19_ RTR --- 41 message 32 [0 ffffffff 14 800] ------- [20:255 -1:255 32 0]
r 1.687506310 _42_ RTR --- 41 message 32 [0 ffffffff 14 800] ------- [20:255 -1:255 32 0]
r 1.687506408 _12_ RTR --- 41 message 32 [0 ffffffff 14 800] ------- [20:255 -1:255 32 0]
r 1.687506446 _43_ RTR --- 41 message 32 [0 ffffffff 14 800] ------- [20:255 -1:255 32 0]
r 1.687506474 _7_ RTR --- 41 message 32 [0 ffffffff 14 800] ------- [20:255 -1:255 32 0]
r 1.687506588 _37_ RTR --- 41 message 32 [0 ffffffff 14 800] ------- [20:255 -1:255 32 0]
r 1.687506607 _29_ RTR --- 41 message 32 [0 ffffffff 14 800] ------- [20:255 -1:255 32 0]
r 1.687506627 _17_ RTR --- 41 message 32 [0 ffffffff 14 800] ------- [20:255 -1:255 32 0]
r 1.687506705 _31_ RTR --- 41 message 32 [0 ffffffff 14 800] ------- [20:255 -1:255 32 0]
r 1.687506720 _0_ RTR --- 41 message 32 [0 ffffffff 14 800] ------- [20:255 -1:255 32 0]
s 1.706141310 _23_ RTR --- 42 message 32 [0 0 0 0] ------- [23:255 -1:255 32 0]
s 1.706216310 _23_ MAC --- 42 message 84 [0 ffffffff 17 800] ------- [23:255 -1:255 32 0]
r 1.706888748 _28_ MAC --- 42 message 32 [0 ffffffff 17 800] ------- [23:255 -1:255 32 0]
r 1.706888769 _15_ MAC --- 42 message 32 [0 ffffffff 17 800] ------- [23:255 -1:255 32 0]
r 1.706888794 _27_ MAC --- 42 message 32 [0 ffffffff 17 800] ------- [23:255 -1:255 32 0]
r 1.706888810 _46_ MAC --- 42 message 32 [0 ffffffff 17 800] ------- [23:255 -1:255 32 0]
r 1.706888854 _39_ MAC --- 42 message 32 [0 ffffffff 17 800] ------- [23:255 -1:255 32 0]
r 1.706888906 _25_ MAC --- 42 message 32 [0 ffffffff 17 800] ------- [23:255 -1:255 32 0]
r 1.706888915 _3_ MAC --- 42 message 32 [0 ffffffff 17 800] ------- [23:255 -1:255 32 0]
r 1.706888975 _40_ MAC --- 42 message 32 [0 ffffffff 17 800] ------- [23:255 -1:255 32 0]
r 1.706889134 _38_ MAC --- 42 message 32 [0 ffffffff 17 800] ------- [23:255 -1:255 32 0]
r 1.706889134 _45_ MAC --- 42 message 32 [0 ffffffff 17 800] ------- [23:255 -1:255 32 0]
r 1.706913748 _28_ RTR --- 42 message 32 [0 ffffffff 17 800] ------- [23:255 -1:255 32 0]
r 1.706913769 _15_ RTR --- 42 message 32 [0 ffffffff 17 800] ------- [23:255 -1:255 32 0]
r 1.706913794 _27_ RTR --- 42 message 32 [0 ffffffff 17 800] ------- [23:255 -1:255 32 0]
r 1.706913810 _46_ RTR --- 42 message 32 [0 ffffffff 17 800] ------- [23:255 -1:255 32 0]
r 1.706913854 _39_ RTR --- 42 message 32 [0 ffffffff 17 800] ------- [23:255 -1:255 32 0]
r 1.706913906 _25_ RTR --- 42 message 32 [0 ffffffff 17 800] ------- [23:255 -1:255 32 0]
r 1.706913915 _3_ RTR --- 42 message 32 [0 ffffffff 17 800] ------- [23:255 -1:255 32 0]
r 1.706913975 _40_ RTR --- 42 message 32 [0 ffffffff 17 800] ------- [23:255 -1:255 32 0]
r 1.706914134 _38_ RTR --- 42 message 32 [0 ffffffff 17 800] ------- [23:255 -1:255 32 0]
r 1.706914134 _45_ RTR --- 42 message 32 [0 ffffffff 17 800] ------- [23:255 -1:255 32 0]
s 1.725257717 _8_ RTR --- 43 message 32 [0 0 0 0] ------- [8:255 -1:255 32 0]
s 1.725332717 _8_ MAC --- 43 message 84 [0 ffffffff 8 800] ------- [8:255 -1:255 32 0]
r 1.726005108 _30_ MAC --- 43 message 32 [0 ffffffff 8 800] ------- [8:255 -1:255 32 0]
r 1.726005121 _49_ MAC --- 43 message 32 [0 ffffffff 8 800] ------- [8:255 -1:255 32 0]
r 1.726005151 _43_ MAC --- 43 message 32 [0 ffffffff 8 800] ------- [8:255 -1:255 32 0]
r 1.726005177 _7_ MAC --- 43 message 32 [0 ffffffff 8 800] ------- [8:255 -1:255 32 0]
r 1.726005315 _24_ MAC --- 43 message 32 [0 ffffffff 8 800] ------- [8:255 -1:255 32 0]
r 1.726005505 _0_ MAC --- 43 message 32 [0 ffffffff 8 800] ------- [8:255 -1:255 32 0]
r 1.726005548 _47_ MAC --- 43 message 32 [0 ffffffff 8 800] ------- [8:255 -1:255 32 0]
r 1.726030108 _30_ RTR --- 43 message 32 [0 ffffffff 8 800] ------- [8:255 -1:255 32 0]
r 1.726030121 _49_ RTR --- 43 message 32 [0 ffffffff 8 800] ------- [8:255 -1:255 32 0]
r 1.726030151 _43_ RTR --- 43 message 32 [0 ffffffff 8 800] ------- [8:255 -1:255 32 0]
r 1.726030177 _7_ RTR --- 43 message 32 [0 ffffffff 8 800] ------- [8:255 -1:255 32 0]
r 1.726030315 _24_ RTR --- 43 message 32 [0 ffffffff 8 800] ------- [8:255 -1:255 32 0]
r 1.726030505 _0_ RTR --- 43 message 32 [0 ffffffff 8 800] ------- [8:255 -1:255 32 0]
r 1.726030548 _47_ RTR --- 43 message 32 [0 ffffffff 8 800] ------- [8:255 -1:255 32 0]
s 1.732403343 _19_ RTR --- 44 message 32 [0 0 0 0] ------- [19:255 -1:255 32 0]
s 1.732478343 _19_ MAC --- 44 message 84 [0 ffffffff 13 800] ------- [19:255 -1:255 32 0]
r 1.733150686 _20_ MAC --- 44 message 32 [0 ffffffff 13 800] ------- [19:255 -1:255 32 0]
r 1.733150720 _37_ MAC --- 44 message 32 [0 ffffffff 13 800] ------- [19:255 -1:255 32 0]
r 1.733150727 _17_ MAC --- 44 message 32 [0 ffffffff 13 800] ------- [19:255 -1:255 32 0]
r 1.733150911 _7_ MAC --- 44 message 32 [0 ffffffff 13 800] ------- [19:255 -1:255 32 0]
r 1.733150928 _29_ MAC --- 44 message 32 [0 ffffffff 13 800] ------- [19:255 -1:255 32 0]
r 1.733150936 _0_ MAC --- 44 message 32 [0 ffffffff 13 800] ------- [19:255 -1:255 32 0]
r 1.733150966 _12_ MAC --- 44 message 32 [0 ffffffff 13 800] ------- [19:255 -1:255 32 0]
r 1.733151016 _14_ MAC --- 44 message 32 [0 ffffffff 13 800] ------- [19:255 -1:255 32 0]
r 1.733151048 _42_ MAC --- 44 message 32 [0 ffffffff 13 800] ------- [19:255 -1:255 32 0]
r 1.733151066 _43_ MAC --- 44 message 32 [0 ffffffff 13 800] ------- [19:255 -1:255 32 0]
r 1.733151119 _26_ MAC --- 44 message 32 [0 ffffffff 13 800] ------- [19:255 -1:255 32 0]
r 1.733151134 _3_ MAC --- 44 message 32 [0 ffffffff 13 800] ------- [19:255 -1:255 32 0]
r 1.733175686 _20_ RTR --- 44 message 32 [0 ffffffff 13 800] ------- [19:255 -1:255 32 0]
r 1.733175720 _37_ RTR --- 44 message 32 [0 ffffffff 13 800] ------- [19:255 -1:255 32 0]
r 1.733175727 _17_ RTR --- 44 message 32 [0 ffffffff 13 800] ------- [19:255 -1:255 32 0]
r 1.733175911 _7_ RTR --- 44 message 32 [0 ffffffff 13 800] ------- [19:255 -1:255 32 0]
r 1.733175928 _29_ RTR --- 44 message 32 [0 ffffffff 13 800] ------- [19:255 -1:255 32 0]
r 1.733175936 _0_ RTR --- 44 message 32 [0 ffffffff 13 800] ------- [19:255 -1:255 32 0]
r 1.733175966 _12_ RTR --- 44 message 32 [0 ffffffff 13 800] ------- [19:255 -1:255 32 0]
r 1.733176016 _14_ RTR --- 44 message 32 [0 ffffffff 13 800] ------- [19:255 -1:255 32 0]
r 1.733176048 _42_ RTR --- 44 message 32 [0 ffffffff 13 800] ------- [19:255 -1:255 32 0]
r 1.733176066 _43_ RTR --- 44 message 32 [0 ffffffff 13 800] ------- [19:255 -1:255 32 0]
r 1.733176119 _26_ RTR --- 44 message 32 [0 ffffffff 13 800] ------- [19:255 -1:255 32 0]
r 1.733176134 _3_ RTR --- 44 message 32 [0 ffffffff 13 800] ------- [19:255 -1:255 32 0]
s 1.761247653 _44_ RTR --- 45 message 32 [0 0 0 0] ------- [44:255 -1:255 32 0]
s 1.761322653 _44_ MAC --- 45 message 84 [0 ffffffff 2c 800] ------- [44:255 -1:255 32 0]
r 1.761995043 _2_ MAC --- 45 message 32 [0 ffffffff 2c 800] ------- [44:255 -1:255 32 0]
r 1.761995133 _4_ MAC --- 45 message 32 [0 ffffffff 2c 800] ------- [44:255 -1:255 32 0]
r 1.761995164 _13_ MAC --- 45 message 32 [0 ffffffff 2c 800] ------- [44:255 -1:255 32 0]
r 1.761995169 _32_ MAC --- 45 message 32 [0 ffffffff 2c 800] ------- [44:255 -1:255 32 0]
r 1.761995179 _33_ MAC --- 45 message 32 [0 ffffffff 2c 800] ------- [44:255 -1:255 32 0]
r 1.761995256 _26_ MAC --- 45 message 32 [0 ffffffff 2c 800] ------- [44:255 -1:255 32 0]
r 1.761995268 _18_ MAC --- 45 message 32 [0 ffffffff 2c 800] ------- [44:255 -1:255 32 0]
r 1.761995327 _41_ MAC --- 45 message 32 [0 ffffffff 2c 800] ------- [44:255 -1:255 32 0]
r 1.761995433 _47_ MAC --- 45 message 32 [0 ffffffff 2c 800] ------- [44:255 -1:255 32 0]
r 1.762020043 _2_ RTR --- 45 message 32 [0 ffffffff 2c 800] ------- [44:255 -1:255 32 0]
r 1.762020133 _4_ RTR --- 45 message 32 [0 ffffffff 2c 800] ------- [44:255 -1:255 32 0]
r 1.762020164 _13_ RTR --- 45 message 32 [0 ffffffff 2c 800] ------- [44:255 -1:255 32 0]
r 1.762020169 _32_ RTR --- 45 message 32 [0 ffffffff 2c 800] ------- [44:255 -1:255 32 0]
r 1.762020179 _33_ RTR --- 45 message 32 [0 ffffffff 2c 800] ------- [44:255 -1:255 32 0]
r 1.762020256 _26_ RTR --- 45 message 32 [0 ffffffff 2c 800] ------- [44:255 -1:255 32 0]
r 1.762020268 _18_ RTR --- 45 message 32 [0 ffffffff 2c 800] ------- [44:255 -1:255 32 0]
r 1.762020327 _41_ RTR --- 45 message 32 [0 ffffffff 2c 800] ------- [44:255 -1:255 32 0]
r 1.762020433 _47_ RTR --- 45 message 32 [0 ffffffff 2c 800] ------- [44:255 -1:255 32 0]
s 1.783270049 _31_ RTR --- 46 message 32 [0 0 0 0] ------- [31:255 -1:255 32 0]
s 1.783345049 _31_ MAC --- 46 message 84 [0 ffffffff 1f 800] ------- [31:255 -1:255 32 0]
r 1.784017415 _12_ MAC --- 46 message 32 [0 ffffffff 1f 800] ------- [31:255 -1:255 32 0]
r 1.784017473 _10_ MAC --- 46 message 32 [0 ffffffff 1f 800] ------- [31:255 -1:255 32 0]
r 1.784017509 _16_ MAC --- 46 message 32 [0 ffffffff 1f 800] ------- [31:255 -1:255 32 0]
r 1.784017563 _42_ MAC --- 46 message 32 [0 ffffffff 1f 800] ------- [31:255 -1:255 32 0]
r 1.784017702 _5_ MAC --- 46 message 32 [0 ffffffff 1f 800] ------- [31:255 -1:255 32 0]
r 1.784017757 _29_ MAC --- 46 message 32 [0 ffffffff 1f 800] ------- [31:255 -1:255 32 0]
r 1.784017828 _20_ MAC --- 46 message 32 [0 ffffffff 1f 800] ------- [31:255 -1:255 32 0]
r 1.784017853 _11_ MAC --- 46 message 32 [0 ffffffff 1f 800] ------- [31:255 -1:255 32 0]
r 1.784042415 _12_ RTR --- 46 message 32 [0 ffffffff 1f 800] ------- [31:255 -1:255 32 0]
r 1.784042473 _10_ RTR --- 46 message 32 [0 ffffffff 1f 800] ------- [31:255 -1:255 32 0]
r 1.784042509 _16_ RTR --- 46 message 32 [0 ffffffff 1f 800] ------- [31:255 -1:255 32 0]
r 1.784042563 _42_ RTR --- 46 message 32 [0 ffffffff 1f 800] ------- [31:255 -1:255 32 0]
r 1.784042702 _5_ RTR --- 46 message 32 [0 ffffffff 1f 800] ------- [31:255 -1:255 32 0]
r 1.784042757 _29_ RTR --- 46 message 32 [0 ffffffff 1f 800] ------- [31:255 -1:255 32 0]
r 1.784042828 _20_ RTR --- 46 message 32 [0 ffffffff 1f 800] ------- [31:255 -1:255 32 0]
r 1.784042853 _11_ RTR --- 46 message 32 [0 ffffffff 1f 800] ------- [31:255 -1:255 32 0]
s 1.784287035 _33_ RTR --- 47 message 32 [0 0 0 0] ------- [33:255 -1:255 32 0]
s 1.784362035 _33_ MAC --- 47 message 84 [0 ffffffff 21 800] ------- [33:255 -1:255 32 0]
r 1.785034428 _1_ MAC --- 47 message 32 [0 ffffffff 21 800] ------- [33:255 -1:255 32 0]
r 1.785034443 _13_ MAC --- 47 message 32 [0 ffffffff 21 800] ------- [33:255 -1:255 32 0]
r 1.785034482 _32_ MAC --- 47 message 32 [0 ffffffff 21 800] ------- [33:255 -1:255 32 0]
r 1.785034502 _34_ MAC --- 47 message 32 [0 ffffffff 21 800] ------- [33:255 -1:255 32 0]
r 1.785034561 _44_ MAC --- 47 message 32 [0 ffffffff 21 800] ------- [33:255 -1:255 32 0]
r 1.785034726 _22_ MAC --- 47 message 32 [0 ffffffff 21 800] ------- [33:255 -1:255 32 0]
r 1.785034809 _41_ MAC --- 47 message 32 [0 ffffffff 21 800] ------- [33:255 -1:255 32 0]
r 1.785034838 _48_ MAC --- 47 message 32 [0 ffffffff 21 800] ------- [33:255 -1:255 32 0]
r 1.785034856 _21_ MAC --- 47 message 32 [0 ffffffff 21 800] ------- [33:255 -1:255 32 0]
r 1.785034864 _35_ MAC --- 47 message 32 [0 ffffffff 21 800] ------- [33:255 -1:255 32 0]
r 1.785059428 _1_ RTR --- 47 message 32 [0 ffffffff 21 800] ------- [33:255 -1:255 32 0]
r 1.785059443 _13_ RTR --- 47 message 32 [0 ffffffff 21 800] ------- [33:255 -1:255 32 0]
r 1.785059482 _32_ RTR --- 47 message 32 [0 ffffffff 21 800] ------- [33:255 -1:255 32 0]
r 1.785059502 _34_ RTR --- 47 message 32 [0 ffffffff 21 800] ------- [33:255 -1:255 32 0]
r 1.785059561 _44_ RTR --- 47 message 32 [0 ffffffff 21 800] ------- [33:255 -1:255 32 0]
r 1.785059726 _22_ RTR --- 47 message 32 [0 ffffffff 21 800] ------- [33:255 -1:255 32 0]
r 1.785059809 _41_ RTR --- 47 message 32 [0 ffffffff 21 800] ------- [33:255 -1:255 32 0]
r 1.785059838 _48_ RTR --- 47 message 32 [0 ffffffff 21 800] ------- [33:255 -1:255 32 0]
r 1.785059856 _21_ RTR --- 47 message 32 [0 ffffffff 21 800] ------- [33:255 -1:255 32 0]
r 1.785059864 _35_ RTR --- 47 message 32 [0 ffffffff 21 800] ------- [33:255 -1:255 32 0]
s 1.814209748 _26_ RTR --- 48 message 32 [0 0 0 0] ------- [26:255 -1:255 32 0]
s 1.814284748 _26_ MAC --- 48 message 84 [0 ffffffff 1a 800] ------- [26:255 -1:255 32 0]
r 1.814957140 _17_ MAC --- 48 message 32 [0 ffffffff 1a 800] ------- [26:255 -1:255 32 0]
r 1.814957191 _0_ MAC --- 48 message 32 [0 ffffffff 1a 800] ------- [26:255 -1:255 32 0]
r 1.814957197 _14_ MAC --- 48 message 32 [0 ffffffff 1a 800] ------- [26:255 -1:255 32 0]
r 1.814957205 _2_ MAC --- 48 message 32 [0 ffffffff 1a 800] ------- [26:255 -1:255 32 0]
r 1.814957234 _13_ MAC --- 48 message 32 [0 ffffffff 1a 800] ------- [26:255 -1:255 32 0]
r 1.814957330 _47_ MAC --- 48 message 32 [0 ffffffff 1a 800] ------- [26:255 -1:255 32 0]
r 1.814957351 _44_ MAC --- 48 message 32 [0 ffffffff 1a 800] ------- [26:255 -1:255 32 0]
r 1.814957452 _48_ MAC --- 48 message 32 [0 ffffffff 1a 800] ------- [26:255 -1:255 32 0]
r 1.814957524 _19_ MAC --- 48 message 32 [0 ffffffff 1a 800] ------- [26:255 -1:255 32 0]
r 1.814957544 _37_ MAC --- 48 message 32 [0 ffffffff 1a 800] ------- [26:255 -1:255 32 0]
r 1.814982140 _17_ RTR --- 48 message 32 [0 ffffffff 1a 800] ------- [26:255 -1:255 32 0]
r 1.814982191 _0_ RTR --- 48 message 32 [0 ffffffff 1a 800] ------- [26:255 -1:255 32 0]
r 1.814982197 _14_ RTR --- 48 message 32 [0 ffffffff 1a 800] ------- [26:255 -1:255 32 0]
r 1.814982205 _2_ RTR --- 48 message 32 [0 ffffffff 1a 800] ------- [26:255 -1:255 32 0]
r 1.814982234 _13_ RTR --- 48 message 32 [0 ffffffff 1a 800] ------- [26:255 -1:255 32 0]
r 1.814982330 _47_ RTR --- 48 message 32 [0 ffffffff 1a 800] ------- [26:255 -1:255 32 0]
r 1.814982351 _44_ RTR --- 48 message 32 [0 ffffffff 1a 800] ------- [26:255 -1:255 32 0]
r 1.814982452 _48_ RTR --- 48 message 32 [0 ffffffff 1a 800] ------- [26:255 -1:255 32 0]
r 1.814982524 _19_ RTR --- 48 message 32 [0 ffffffff 1a 800] ------- [26:255 -1:255 32 0]
r 1.814982544 _37_ RTR --- 48 message 32 [0 ffffffff 1a 800] ------- [26:255 -1:255 32 0]
s 1.892609254 _32_ RTR --- 49 message 32 [0 0 0 0] ------- [32:255 -1:255 32 0]
s 1.892684254 _32_ MAC --- 49 message 84 [0 ffffffff 20 800] ------- [32:255 -1:255 32 0]
r 1.893356584 _41_ MAC --- 49 message 32 [0 ffffffff 20 800] ------- [32:255 -1:255 32 0]
r 1.893356701 _33_ MAC --- 49 message 32 [0 ffffffff 20 800] ------- [32:255 -1:255 32 0]
r 1.893356703 _21_ MAC --- 49 message 32 [0 ffffffff 20 800] ------- [32:255 -1:255 32 0]
r 1.893356741 _34_ MAC --- 49 message 32 [0 ffffffff 20 800] ------- [32:255 -1:255 32 0]
r 1.893356769 _44_ MAC --- 49 message 32 [0 ffffffff 20 800] ------- [32:255 -1:255 32 0]
r 1.893356844 _4_ MAC --- 49 message 32 [0 ffffffff 20 800] ------- [32:255 -1:255 32 0]
r 1.893357023 _13_ MAC --- 49 message 32 [0 ffffffff 20 800] ------- [32:255 -1:255 32 0]
r 1.893357081 _1_ MAC --- 49 message 32 [0 ffffffff 20 800] ------- [32:255 -1:255 32 0]
r 1.893381584 _41_ RTR --- 49 message 32 [0 ffffffff 20 800] ------- [32:255 -1:255 32 0]
r 1.893381701 _33_ RTR --- 49 message 32 [0 ffffffff 20 800] ------- [32:255 -1:255 32 0]
r 1.893381703 _21_ RTR --- 49 message 32 [0 ffffffff 20 800] ------- [32:255 -1:255 32 0]
r 1.893381741 _34_ RTR --- 49 message 32 [0 ffffffff 20 800] ------- [32:255 -1:255 32 0]
r 1.893381769 _44_ RTR --- 49 message 32 [0 ffffffff 20 800] ------- [32:255 -1:255 32 0]
r 1.893381844 _4_ RTR --- 49 message 32 [0 ffffffff 20 800] ------- [32:255 -1:255 32 0]
r 1.893382023 _13_ RTR --- 49 message 32 [0 ffffffff 20 800] ------- [32:255 -1:255 32 0]
r 1.893382081 _1_ RTR --- 49 message 32 [0 ffffffff 20 800] ------- [32:255 -1:255 32 0]
s 2.000000000 _23_ AGT --- 50 tcp 40 [0 0 0 0] ------- [23:0 3:0 32 0] [0 0] 0 0
r 2.000000000 _23_ RTR --- 50 tcp 40 [0 0 0 0] ------- [23:0 3:0 32 0] [0 0] 0 0
s 2.000000000 _23_ RTR --- 50 tcp 60 [0 0 0 0] ------- [23:0 3:0 32 3] [0 0] 0 0
s 2.000055000 _23_ MAC --- 0 ARP 80 [0 ffffffff 17 806] ------- [REQUEST 23/23 0/3]
r 2.000695437 _28_ MAC --- 0 ARP 28 [0 ffffffff 17 806] ------- [REQUEST 23/23 0/3]
r 2.000695458 _15_ MAC --- 0 ARP 28 [0 ffffffff 17 806] ------- [REQUEST 23/23 0/3]
r 2.000695484 _27_ MAC --- 0 ARP 28 [0 ffffffff 17 806] ------- [REQUEST 23/23 0/3]
r 2.000695500 _46_ MAC --- 0 ARP 28 [0 ffffffff 17 806] ------- [REQUEST 23/23 0/3]
r 2.000695543 _39_ MAC --- 0 ARP 28 [0 ffffffff 17 806] ------- [REQUEST 23/23 0/3]
r 2.000695595 _25_ MAC --- 0 ARP 28 [0 ffffffff 17 806] ------- [REQUEST 23/23 0/3]
r 2.000695604 _3_ MAC --- 0 ARP 28 [0 ffffffff 17 806] ------- [REQUEST 23/23 0/3]
r 2.000695664 _40_ MAC --- 0 ARP 28 [0 ffffffff 17 806] ------- [REQUEST 23/23 0/3]
r 2.000695823 _38_ MAC --- 0 ARP 28 [0 ffffffff 17 806] ------- [REQUEST 23/23 0/3]
r 2.000695823 _45_ MAC --- 0 ARP 28 [0 ffffffff 17 806] ------- [REQUEST 23/23 0/3]
s 2.000750604 _3_ MAC --- 0 RTS 44 [4fe 17 3 0]
r 2.001103208 _23_ MAC --- 0 RTS 44 [4fe 17 3 0]
s 2.001113208 _23_ MAC --- 0 CTS 38 [3c4 3 0 0]
r 2.001417812 _3_ MAC --- 0 CTS 38 [3c4 3 0 0]
s 2.001427812 _3_ MAC --- 0 ARP 80 [13a 17 3 806] ------- [REPLY 3/3 23/23]
r 2.002068416 _23_ MAC --- 0 ARP 28 [13a 17 3 806] ------- [REPLY 3/3 23/23]
s 2.002078416 _23_ MAC --- 0 ACK 38 [0 3 0 0]
r 2.002383020 _3_ MAC --- 0 ACK 38 [0 3 0 0]
s 2.002792416 _23_ MAC --- 0 RTS 44 [5fe 3 17 0]
r 2.003145020 _3_ MAC --- 0 RTS 44 [5fe 3 17 0]
s 2.003155020 _3_ MAC --- 0 CTS 38 [4c4 17 0 0]
r 2.003459624 _23_ MAC --- 0 CTS 38 [4c4 17 0 0]
s 2.003469624 _23_ MAC --- 50 tcp 112 [13a 3 17 800] ------- [23:0 3:0 32 3] [0 0] 0 0
r 2.004366228 _3_ MAC --- 50 tcp 60 [13a 3 17 800] ------- [23:0 3:0 32 3] [0 0] 1 0
s 2.004376228 _3_ MAC --- 0 ACK 38 [0 17 0 0]
r 2.004391228 _3_ AGT --- 50 tcp 60 [13a 3 17 800] ------- [23:0 3:0 32 3] [0 0] 1 0
s 2.004391228 _3_ AGT --- 51 ack 40 [0 0 0 0] ------- [3:0 23:0 32 0] [0 0] 0 0
r 2.004391228 _3_ RTR --- 51 ack 40 [0 0 0 0] ------- [3:0 23:0 32 0] [0 0] 0 0
s 2.004391228 _3_ RTR --- 51 ack 60 [0 0 0 0] ------- [3:0 23:0 32 23] [0 0] 0 0
r 2.004680832 _23_ MAC --- 0 ACK 38 [0 17 0 0]
s 2.004850228 _3_ MAC --- 0 RTS 44 [5fe 17 3 0]
r 2.005202832 _23_ MAC --- 0 RTS 44 [5fe 17 3 0]
s 2.005212832 _23_ MAC --- 0 CTS 38 [4c4 3 0 0]
r 2.005517437 _3_ MAC --- 0 CTS 38 [4c4 3 0 0]
s 2.005527437 _3_ MAC --- 51 ack 112 [13a 17 3 800] ------- [3:0 23:0 32 23] [0 0] 0 0
r 2.006424041 _23_ MAC --- 51 ack 60 [13a 17 3 800] ------- [3:0 23:0 32 23] [0 0] 1 0
s 2.006434041 _23_ MAC --- 0 ACK 38 [0 3 0 0]
r 2.006449041 _23_ AGT --- 51 ack 60 [13a 17 3 800] ------- [3:0 23:0 32 23] [0 0] 1 0
s 2.006449041 _23_ AGT --- 52 tcp 1040 [0 0 0 0] ------- [23:0 3:0 32 0] [1 0] 0 0
r 2.006449041 _23_ RTR --- 52 tcp 1040 [0 0 0 0] ------- [23:0 3:0 32 0] [1 0] 0 0
s 2.006449041 _23_ RTR --- 52 tcp 1060 [0 0 0 0] ------- [23:0 3:0 32 3] [1 0] 0 0
s 2.006449041 _23_ AGT --- 53 tcp 1040 [0 0 0 0] ------- [23:0 3:0 32 0] [2 0] 0 0
r 2.006449041 _23_ RTR --- 53 tcp 1040 [0 0 0 0] ------- [23:0 3:0 32 0] [2 0] 0 0
s 2.006449041 _23_ RTR --- 53 tcp 1060 [0 0 0 0] ------- [23:0 3:0 32 3] [2 0] 0 0
r 2.006738645 _3_ MAC --- 0 ACK 38 [0 3 0 0]
s 2.007148041 _23_ MAC --- 0 RTS 44 [253e 3 17 0]
r 2.007500645 _3_ MAC --- 0 RTS 44 [253e 3 17 0]
s 2.007510645 _3_ MAC --- 0 CTS 38 [2404 17 0 0]
r 2.007815249 _23_ MAC --- 0 CTS 38 [2404 17 0 0]
s 2.007825249 _23_ MAC --- 52 tcp 1112 [13a 3 17 800] ------- [23:0 3:0 32 3] [1 0] 0 0
r 2.016721853 _3_ MAC --- 52 tcp 1060 [13a 3 17 800] ------- [23:0 3:0 32 3] [1 0] 1 0
s 2.016731853 _3_ MAC --- 0 ACK 38 [0 17 0 0]
r 2.016746853 _3_ AGT --- 52 tcp 1060 [13a 3 17 800] ------- [23:0 3:0 32 3] [1 0] 1 0
s 2.016746853 _3_ AGT --- 54 ack 40 [0 0 0 0] ------- [3:0 23:0 32 0] [1 0] 0 0
r 2.016746853 _3_ RTR --- 54 ack 40 [0 0 0 0] ------- [3:0 23:0 32 0] [1 0] 0 0
s 2.016746853 _3_ RTR --- 54 ack 60 [0 0 0 0] ------- [3:0 23:0 32 23] [1 0] 0 0
r 2.017036457 _23_ MAC --- 0 ACK 38 [0 17 0 0]
s 2.017085853 _3_ MAC --- 0 RTS 44 [5fe 17 3 0]
r 2.017438457 _23_ MAC --- 0 RTS 44 [5fe 17 3 0]
s 2.017448457 _23_ MAC --- 0 CTS 38 [4c4 3 0 0]
r 2.017753061 _3_ MAC --- 0 CTS 38 [4c4 3 0 0]
s 2.017763061 _3_ MAC --- 54 ack 112 [13a 17 3 800] ------- [3:0 23:0 32 23] [1 0] 0 0
r 2.018659665 _23_ MAC --- 54 ack 60 [13a 17 3 800] ------- [3:0 23:0 32 23] [1 0] 1 0
s 2.018669665 _23_ MAC --- 0 ACK 38 [0 3 0 0]
r 2.018684665 _23_ AGT --- 54 ack 60 [13a 17 3 800] ------- [3:0 23:0 32 23] [1 0] 1 0
s 2.018684665 _23_ AGT --- 55 tcp 1040 [0 0 0 0] ------- [23:0 3:0 32 0] [3 0] 0 0
r 2.018684665 _23_ RTR --- 55 tcp 1040 [0 0 0 0] ------- [23:0 3:0 32 0] [3 0] 0 0
s 2.018684665 _23_ RTR --- 55 tcp 1060 [0 0 0 0] ------- [23:0 3:0 32 3] [3 0] 0 0
s 2.018684665 _23_ AGT --- 56 tcp 1040 [0 0 0 0] ------- [23:0 3:0 32 0] [4 0] 0 0
r 2.018684665 _23_ RTR --- 56 tcp 1040 [0 0 0 0] ------- [23:0 3:0 32 0] [4 0] 0 0
s 2.018684665 _23_ RTR --- 56 tcp 1060 [0 0 0 0] ------- [23:0 3:0 32 3] [4 0] 0 0
r 2.018974269 _3_ MAC --- 0 ACK 38 [0 3 0 0]
s 2.019443665 _23_ MAC --- 0 RTS 44 [253e 3 17 0]
r 2.019796269 _3_ MAC --- 0 RTS 44 [253e 3 17 0]
s 2.019806269 _3_ MAC --- 0 CTS 38 [2404 17 0 0]
r 2.020110873 _23_ MAC --- 0 CTS 38 [2404 17 0 0]
s 2.020120873 _23_ MAC --- 53 tcp 1112 [13a 3 17 800] ------- [23:0 3:0 32 3] [2 0] 0 0
r 2.029017477 _3_ MAC --- 53 tcp 1060 [13a 3 17 800] ------- [23:0 3:0 32 3] [2 0] 1 0
s 2.029027477 _3_ MAC --- 0 ACK 38 [0 17 0 0]
r 2.029042477 _3_ AGT --- 53 tcp 1060 [13a 3 17 800] ------- [23:0 3:0 32 3] [2 0] 1 0
s 2.029042477 _3_ AGT --- 57 ack 40 [0 0 0 0] ------- [3:0 23:0 32 0] [2 0] 0 0
r 2.029042477 _3_ RTR --- 57 ack 40 [0 0 0 0] ------- [3:0 23:0 32 0] [2 0] 0 0
s 2.029042477 _3_ RTR --- 57 ack 60 [0 0 0 0] ------- [3:0 23:0 32 23] [2 0] 0 0
r 2.029332081 _23_ MAC --- 0 ACK 38 [0 17 0 0]
s 2.029481477 _3_ MAC --- 0 RTS 44 [5fe 17 3 0]
r 2.029834081 _23_ MAC --- 0 RTS 44 [5fe 17 3 0]
s 2.029844081 _23_ MAC --- 0 CTS 38 [4c4 3 0 0]
r 2.030148685 _3_ MAC --- 0 CTS 38 [4c4 3 0 0]
s 2.030158685 _3_ MAC --- 57 ack 112 [13a 17 3 800] ------- [3:0 23:0 32 23] [2 0] 0 0
r 2.031055289 _23_ MAC --- 57 ack 60 [13a 17 3 800] ------- [3:0 23:0 32 23] [2 0] 1 0
s 2.031065289 _23_ MAC --- 0 ACK 38 [0 3 0 0]
r 2.031080289 _23_ AGT --- 57 ack 60 [13a 17 3 800] ------- [3:0 23:0 32 23] [2 0] 1 0
s 2.031080289 _23_ AGT --- 58 tcp 1040 [0 0 0 0] ------- [23:0 3:0 32 0] [5 0] 0 0
r 2.031080289 _23_ RTR --- 58 tcp 1040 [0 0 0 0] ------- [23:0 3:0 32 0] [5 0] 0 0
s 2.031080289 _23_ RTR --- 58 tcp 1060 [0 0 0 0] ------- [23:0 3:0 32 3] [5 0] 0 0
s 2.031080289 _23_ AGT --- 59 tcp 1040 [0 0 0 0] ------- [23:0 3:0 32 0] [6 0] 0 0
r 2.031080289 _23_ RTR --- 59 tcp 1040 [0 0 0 0] ------- [23:0 3:0 32 0] [6 0] 0 0
s 2.031080289 _23_ RTR --- 59 tcp 1060 [0 0 0 0] ------- [23:0 3:0 32 3] [6 0] 0 0
r 2.031369893 _3_ MAC --- 0 ACK 38 [0 3 0 0]
s 2.031719289 _23_ MAC --- 0 RTS 44 [253e 3 17 0]
r 2.032071893 _3_ MAC --- 0 RTS 44 [253e 3 17 0]
s 2.032081893 _3_ MAC --- 0 CTS 38 [2404 17 0 0]
r 2.032386497 _23_ MAC --- 0 CTS 38 [2404 17 0 0]
s 2.032396497 _23_ MAC --- 55 tcp 1112 [13a 3 17 800] ------- [23:0 3:0 32 3] [3 0] 0 0
r 2.041293102 _3_ MAC --- 55 tcp 1060 [13a 3 17 800] ------- [23:0 3:0 32 3] [3 0] 1 0
s 2.041303102 _3_ MAC --- 0 ACK 38 [0 17 0 0]
r 2.041318102 _3_ AGT --- 55 tcp 1060 [13a 3 17 800] ------- [23:0 3:0 32 3] [3 0] 1 0
s 2.041318102 _3_ AGT --- 60 ack 40 [0 0 0 0] ------- [3:0 23:0 32 0] [3 0] 0 0
r 2.041318102 _3_ RTR --- 60 ack 40 [0 0 0 0] ------- [3:0 23:0 32 0] [3 0] 0 0
s 2.041318102 _3_ RTR --- 60 ack 60 [0 0 0 0] ------- [3:0 23:0 32 23] [3 0] 0 0
r 2.041607706 _23_ MAC --- 0 ACK 38 [0 17 0 0]
s 2.041677102 _3_ MAC --- 0 RTS 44 [5fe 17 3 0]
r 2.042029706 _23_ MAC --- 0 RTS 44 [5fe 17 3 0]
s 2.042039706 _23_ MAC --- 0 CTS 38 [4c4 3 0 0]
r 2.042344310 _3_ MAC --- 0 CTS 38 [4c4 3 0 0]
s 2.042354310 _3_ MAC --- 60 ack 112 [13a 17 3 800] ------- [3:0 23:0 32 23] [3 0] 0 0
r 2.043250914 _23_ MAC --- 60 ack 60 [13a 17 3 800] ------- [3:0 23:0 32 23] [3 0] 1 0
s 2.043260914 _23_ MAC --- 0 ACK 38 [0 3 0 0]
r 2.043275914 _23_ AGT --- 60 ack 60 [13a 17 3 800] ------- [3:0 23:0 32 23] [3 0] 1 0
s 2.043275914 _23_ AGT --- 61 tcp 1040 [0 0 0 0] ------- [23:0 3:0 32 0] [7 0] 0 0
r 2.043275914 _23_ RTR --- 61 tcp 1040 [0 0 0 0] ------- [23:0 3:0 32 0] [7 0] 0 0
s 2.043275914 _23_ RTR --- 61 tcp 1060 [0 0 0 0] ------- [23:0 3:0 32 3] [7 0] 0 0
s 2.043275914 _23_ AGT --- 62 tcp 1040 [0 0 0 0] ------- [23:0 3:0 32 0] [8 0] 0 0
r 2.043275914 _23_ RTR --- 62 tcp 1040 [0 0 0 0] ------- [23:0 3:0 32 0] [8 0] 0 0
s 2.043275914 _23_ RTR --- 62 tcp 1060 [0 0 0 0] ------- [23:0 3:0 32 3] [8 0] 0 0
r 2.043565518 _3_ MAC --- 0 ACK 38 [0 3 0 0]
s 2.044114914 _23_ MAC --- 0 RTS 44 [253e 3 17 0]
r 2.044467518 _3_ MAC --- 0 RTS 44 [253e 3 17 0]
s 2.044477518 _3_ MAC --- 0 CTS 38 [2404 17 0 0]
r 2.044782122 _23_ MAC --- 0 CTS 38 [2404 17 0 0]
s 2.044792122 _23_ MAC --- 56 tcp 1112 [13a 3 17 800] ------- [23:0 3:0 32 3] [4 0] 0 0
r 2.053688726 _3_ MAC --- 56 tcp 1060 [13a 3 17 800] ------- [23:0 3:0 32 3] [4 0] 1 0
s 2.053698726 _3_ MAC --- 0 ACK 38 [0 17 0 0]
r 2.053713726 _3_ AGT --- 56 tcp 1060 [13a 3 17 800] ------- [23:0 3:0 32 3] [4 0] 1 0
s 2.053713726 _3_ AGT --- 63 ack 40 [0 0 0 0] ------- [3:0 23:0 32 0] [4 0] 0 0
r 2.053713726 _3_ RTR --- 63 ack 40 [0 0 0 0] ------- [3:0 23:0 32 0] [4 0] 0 0
s 2.053713726 _3_ RTR --- 63 ack 60 [0 0 0 0] ------- [3:0 23:0 32 23] [4 0] 0 0
r 2.054003330 _23_ MAC --- 0 ACK 38 [0 17 0 0]
s 2.054532726 _3_ MAC --- 0 RTS 44 [5fe 17 3 0]
r 2.054885330 _23_ MAC --- 0 RTS 44 [5fe 17 3 0]
s 2.054895330 _23_ MAC --- 0 CTS 38 [4c4 3 0 0]
r 2.055199934 _3_ MAC --- 0 CTS 38 [4c4 3 0 0]
s 2.055209934 _3_ MAC --- 63 ack 112 [13a 17 3 800] ------- [3:0 23:0 32 23] [4 0] 0 0
r 2.056106538 _23_ MAC --- 63 ack 60 [13a 17 3 800] ------- [3:0 23:0 32 23] [4 0] 1 0
s 2.056116538 _23_ MAC --- 0 ACK 38 [0 3 0 0]
r 2.056131538 _23_ AGT --- 63 ack 60 [13a 17 3 800] ------- [3:0 23:0 32 23] [4 0] 1 0
r 2.056421142 _3_ MAC --- 0 ACK 38 [0 3 0 0]
s 2.056590538 _23_ MAC --- 0 RTS 44 [253e 3 17 0]
r 2.056943142 _3_ MAC --- 0 RTS 44 [253e 3 17 0]
s 2.056953142 _3_ MAC --- 0 CTS 38 [2404 17 0 0]
r 2.057257746 _23_ MAC --- 0 CTS 38 [2404 17 0 0]
s 2.057267746 _23_ MAC --- 58 tcp 1112 [13a 3 17 800] ------- [23:0 3:0 32 3] [5 0] 0 0
r 2.066164350 _3_ MAC --- 58 tcp 1060 [13a 3 17 800] ------- [23:0 3:0 32 3] [5 0] 1 0
s 2.066174350 _3_ MAC --- 0 ACK 38 [0 17 0 0]
r 2.066189350 _3_ AGT --- 58 tcp 1060 [13a 3 17 800] ------- [23:0 3:0 32 3] [5 0] 1 0
s 2.066189350 _3_ AGT --- 64 ack 40 [0 0 0 0] ------- [3:0 23:0 32 0] [5 0] 0 0
r 2.066189350 _3_ RTR --- 64 ack 40 [0 0 0 0] ------- [3:0 23:0 32 0] [5 0] 0 0
s 2.066189350 _3_ RTR --- 64 ack 60 [0 0 0 0] ------- [3:0 23:0 32 23] [5 0] 0 0
r 2.066478954 _23_ MAC --- 0 ACK 38 [0 17 0 0]
s 2.066688954 _23_ MAC --- 0 RTS 44 [253e 3 17 0]
r 2.067041558 _3_ MAC --- 0 RTS 44 [253e 3 17 0]
s 2.067051558 _3_ MAC --- 0 CTS 38 [2404 17 0 0]
r 2.067356162 _23_ MAC --- 0 CTS 38 [2404 17 0 0]
s 2.067366162 _23_ MAC --- 59 tcp 1112 [13a 3 17 800] ------- [23:0 3:0 32 3] [6 0] 0 0
r 2.076262766 _3_ MAC --- 59 tcp 1060 [13a 3 17 800] ------- [23:0 3:0 32 3] [6 0] 1 0
s 2.076272766 _3_ MAC --- 0 ACK 38 [0 17 0 0]
r 2.076287766 _3_ AGT --- 59 tcp 1060 [13a 3 17 800] ------- [23:0 3:0 32 3] [6 0] 1 0
s 2.076287766 _3_ AGT --- 65 ack 40 [0 0 0 0] ------- [3:0 23:0 32 0] [6 0] 0 0
r 2.076287766 _3_ RTR --- 65 ack 40 [0 0 0 0] ------- [3:0 23:0 32 0] [6 0] 0 0
s 2.076287766 _3_ RTR --- 65 ack 60 [0 0 0 0] ------- [3:0 23:0 32 23] [6 0] 0 0
r 2.076577371 _23_ MAC --- 0 ACK 38 [0 17 0 0]
s 2.076647371 _23_ MAC --- 0 RTS 44 [253e 3 17 0]
r 2.076999975 _3_ MAC --- 0 RTS 44 [253e 3 17 0]
s 2.077009975 _3_ MAC --- 0 CTS 38 [2404 17 0 0]
r 2.077314579 _23_ MAC --- 0 CTS 38 [2404 17 0 0]
s 2.077324579 _23_ MAC --- 61 tcp 1112 [13a 3 17 800] ------- [23:0 3:0 32 3] [7 0] 0 0
r 2.086221183 _3_ MAC --- 61 tcp 1060 [13a 3 17 800] ------- [23:0 3:0 32 3] [7 0] 1 0
s 2.086231183 _3_ MAC --- 0 ACK 38 [0 17 0 0]
r 2.086246183 _3_ AGT --- 61 tcp 1060 [13a 3 17 800] ------- [23:0 3:0 32 3] [7 0] 1 0
s 2.086246183 _3_ AGT --- 66 ack 40 [0 0 0 0] ------- [3:0 23:0 32 0] [7 0] 0 0
r 2.086246183 _3_ RTR --- 66 ack 40 [0 0 0 0] ------- [3:0 23:0 32 0] [7 0] 0 0
s 2.086246183 _3_ RTR --- 66 ack 60 [0 0 0 0] ------- [3:0 23:0 32 23] [7 0] 0 0
r 2.086535787 _23_ MAC --- 0 ACK 38 [0 17 0 0]
s 2.086885183 _3_ MAC --- 0 RTS 44 [5fe 17 3 0]
r 2.087237787 _23_ MAC --- 0 RTS 44 [5fe 17 3 0]
s 2.087247787 _23_ MAC --- 0 CTS 38 [4c4 3 0 0]
r 2.087552391 _3_ MAC --- 0 CTS 38 [4c4 3 0 0]
s 2.087562391 _3_ MAC --- 64 ack 112 [13a 17 3 800] ------- [3:0 23:0 32 23] [5 0] 0 0
r 2.088458995 _23_ MAC --- 64 ack 60 [13a 17 3 800] ------- [3:0 23:0 32 23] [5 0] 1 0
s 2.088468995 _23_ MAC --- 0 ACK 38 [0 3 0 0]
r 2.088483995 _23_ AGT --- 64 ack 60 [13a 17 3 800] ------- [3:0 23:0 32 23] [5 0] 1 0
r 2.088773599 _3_ MAC --- 0 ACK 38 [0 3 0 0]
s 2.089042995 _23_ MAC --- 0 RTS 44 [253e 3 17 0]
s 2.089043599 _3_ MAC --- 0 RTS 44 [5fe 17 3 0]
s 2.090209599 _3_ MAC --- 0 RTS 44 [5fe 17 3 0]
r 2.090562203 _23_ MAC --- 0 RTS 44 [5fe 17 3 0]
s 2.090572203 _23_ MAC --- 0 CTS 38 [4c4 3 0 0]
r 2.090876807 _3_ MAC --- 0 CTS 38 [4c4 3 0 0]
s 2.090886807 _3_ MAC --- 65 ack 112 [13a 17 3 800] ------- [3:0 23:0 32 23] [6 0] 0 0
r 2.091783411 _23_ MAC --- 65 ack 60 [13a 17 3 800] ------- [3:0 23:0 32 23] [6 0] 1 0
s 2.091793411 _23_ MAC --- 0 ACK 38 [0 3 0 0]
r 2.091808411 _23_ AGT --- 65 ack 60 [13a 17 3 800] ------- [3:0 23:0 32 23] [6 0] 1 0
r 2.092098015 _3_ MAC --- 0 ACK 38 [0 3 0 0]
s 2.092368015 _3_ MAC --- 0 RTS 44 [5fe 17 3 0]
r 2.092720619 _23_ MAC --- 0 RTS 44 [5fe 17 3 0]
s 2.092730619 _23_ MAC --- 0 CTS 38 [4c4 3 0 0]
r 2.093035223 _3_ MAC --- 0 CTS 38 [4c4 3 0 0]
s 2.093045223 _3_ MAC --- 66 ack 112 [13a 17 3 800] ------- [3:0 23:0 32 23] [7 0] 0 0
r 2.093941827 _23_ MAC --- 66 ack 60 [13a 17 3 800] ------- [3:0 23:0 32 23] [7 0] 1 0
s 2.093951827 _23_ MAC --- 0 ACK 38 [0 3 0 0]
r 2.093966827 _23_ AGT --- 66 ack 60 [13a 17 3 800] ------- [3:0 23:0 32 23] [7 0] 1 0
r 2.094256431 _3_ MAC --- 0 ACK 38 [0 3 0 0]
s 2.094625827 _23_ MAC --- 0 RTS 44 [253e 3 17 0]
r 2.094978431 _3_ MAC --- 0 RTS 44 [253e 3 17 0]
s 2.094988431 _3_ MAC --- 0 CTS 38 [2404 17 0 0]
r 2.095293035 _23_ MAC --- 0 CTS 38 [2404 17 0 0]
s 2.095303035 _23_ MAC --- 62 tcp 1112 [13a 3 17 800] ------- [23:0 3:0 32 3] [8 0] 0 0
s 2.100000000 _3_ AGT --- 67 tcp 40 [0 0 0 0] ------- [3:1 37:0 32 0] [0 0] 0 0
r 2.100000000 _3_ RTR --- 67 tcp 40 [0 0 0 0] ------- [3:1 37:0 32 0] [0 0] 0 0
s 2.100000000 _3_ RTR --- 67 tcp 60 [0 0 0 0] ------- [3:1 37:0 32 37] [0 0] 0 0
r 2.104199640 _3_ MAC --- 62 tcp 1060 [13a 3 17 800] ------- [23:0 3:0 32 3] [8 0] 1 0
s 2.104209640 _3_ MAC --- 0 ACK 38 [0 17 0 0]
r 2.104224640 _3_ AGT --- 62 tcp 1060 [13a 3 17 800] ------- [23:0 3:0 32 3] [8 0] 1 0
s 2.104224640 _3_ AGT --- 68 ack 40 [0 0 0 0] ------- [3:0 23:0 32 0] [8 0] 0 0
r 2.104224640 _3_ RTR --- 68 ack 40 [0 0 0 0] ------- [3:0 23:0 32 0] [8 0] 0 0
s 2.104224640 _3_ RTR --- 68 ack 60 [0 0 0 0] ------- [3:0 23:0 32 23] [8 0] 0 0
r 2.104514244 _23_ MAC --- 0 ACK 38 [0 17 0 0]
s 2.104783640 _3_ MAC --- 0 ARP 80 [0 ffffffff 3 806] ------- [REQUEST 3/3 0/37]
r 2.105424054 _37_ MAC --- 0 ARP 28 [0 ffffffff 3 806] ------- [REQUEST 3/3 0/37]
r 2.105424116 _27_ MAC --- 0 ARP 28 [0 ffffffff 3 806] ------- [REQUEST 3/3 0/37]
r 2.105424133 _15_ MAC --- 0 ARP 28 [0 ffffffff 3 806] ------- [REQUEST 3/3 0/37]
r 2.105424156 _29_ MAC --- 0 ARP 28 [0 ffffffff 3 806] ------- [REQUEST 3/3 0/37]
r 2.105424221 _14_ MAC --- 0 ARP 28 [0 ffffffff 3 806] ------- [REQUEST 3/3 0/37]
r 2.105424244 _23_ MAC --- 0 ARP 28 [0 ffffffff 3 806] ------- [REQUEST 3/3 0/37]
r 2.105424249 _48_ MAC --- 0 ARP 28 [0 ffffffff 3 806] ------- [REQUEST 3/3 0/37]
r 2.105424269 _11_ MAC --- 0 ARP 28 [0 ffffffff 3 806] ------- [REQUEST 3/3 0/37]
r 2.105424431 _19_ MAC --- 0 ARP 28 [0 ffffffff 3 806] ------- [REQUEST 3/3 0/37]
r 2.105424458 _17_ MAC --- 0 ARP 28 [0 ffffffff 3 806] ------- [REQUEST 3/3 0/37]
s 2.105479054 _37_ MAC --- 0 RTS 44 [4fe 3 25 0]
r 2.105831468 _3_ MAC --- 0 RTS 44 [4fe 3 25 0]
s 2.105841468 _3_ MAC --- 0 CTS 38 [3c4 25 0 0]
r 2.106145883 _37_ MAC --- 0 CTS 38 [3c4 25 0 0]
s 2.106155883 _37_ MAC --- 0 ARP 80 [13a 3 25 806] ------- [REPLY 37/37 3/3]
r 2.106796297 _3_ MAC --- 0 ARP 28 [13a 3 25 806] ------- [REPLY 37/37 3/3]
s 2.106806297 _3_ MAC --- 0 ACK 38 [0 25 0 0]
r 2.107110712 _37_ MAC --- 0 ACK 38 [0 25 0 0]
s 2.107600297 _3_ MAC --- 0 RTS 44 [5fe 17 3 0]
r 2.107952901 _23_ MAC --- 0 RTS 44 [5fe 17 3 0]
s 2.107962901 _23_ MAC --- 0 CTS 38 [4c4 3 0 0]
r 2.108267505 _3_ MAC --- 0 CTS 38 [4c4 3 0 0]
s 2.108277505 _3_ MAC --- 68 ack 112 [13a 17 3 800] ------- [3:0 23:0 32 23] [8 0] 0 0
r 2.109174109 _23_ MAC --- 68 ack 60 [13a 17 3 800] ------- [3:0 23:0 32 23] [8 0] 1 0
s 2.109184109 _23_ MAC --- 0 ACK 38 [0 3 0 0]
r 2.109199109 _23_ AGT --- 68 ack 60 [13a 17 3 800] ------- [3:0 23:0 32 23] [8 0] 1 0
r 2.109488713 _3_ MAC --- 0 ACK 38 [0 3 0 0]
s 2.110098713 _3_ MAC --- 0 RTS 44 [5fe 25 3 0]
r 2.110451128 _37_ MAC --- 0 RTS 44 [5fe 25 3 0]
s 2.110461128 _37_ MAC --- 0 CTS 38 [4c4 3 0 0]
r 2.110765542 _3_ MAC --- 0 CTS 38 [4c4 3 0 0]
s 2.110775542 _3_ MAC --- 67 tcp 112 [13a 25 3 800] ------- [3:1 37:0 32 37] [0 0] 0 0
r 2.111671957 _37_ MAC --- 67 tcp 60 [13a 25 3 800] ------- [3:1 37:0 32 37] [0 0] 1 0
s 2.111681957 _37_ MAC --- 0 ACK 38 [0 3 0 0]
r 2.111696957 _37_ AGT --- 67 tcp 60 [13a 25 3 800] ------- [3:1 37:0 32 37] [0 0] 1 0
s 2.111696957 _37_ AGT --- 69 ack 40 [0 0 0 0] ------- [37:0 3:1 32 0] [0 0] 0 0
r 2.111696957 _37_ RTR --- 69 ack 40 [0 0 0 0] ------- [37:0 3:1 32 0] [0 0] 0 0
s 2.111696957 _37_ RTR --- 69 ack 60 [0 0 0 0] ------- [37:0 3:1 32 3] [0 0] 0 0
r 2.111986371 _3_ MAC --- 0 ACK 38 [0 3 0 0]
s 2.112515957 _37_ MAC --- 0 RTS 44 [5fe 3 25 0]
r 2.112868371 _3_ MAC --- 0 RTS 44 [5fe 3 25 0]
s 2.112878371 _3_ MAC --- 0 CTS 38 [4c4 25 0 0]
r 2.113182786 _37_ MAC --- 0 CTS 38 [4c4 25 0 0]
s 2.113192786 _37_ MAC --- 69 ack 112 [13a 3 25 800] ------- [37:0 3:1 32 3] [0 0] 0 0
r 2.114089200 _3_ MAC --- 69 ack 60 [13a 3 25 800] ------- [37:0 3:1 32 3] [0 0] 1 0
s 2.114099200 _3_ MAC --- 0 ACK 38 [0 25 0 0]
r 2.114114200 _3_ AGT --- 69 ack 60 [13a 3 25 800] ------- [37:0 3:1 32 3] [0 0] 1 0
s 2.114114200 _3_ AGT --- 70 tcp 1040 [0 0 0 0] ------- [3:1 37:0 32 0] [1 0] 0 0
r 2.114114200 _3_ RTR --- 70 tcp 1040 [0 0 0 0] ------- [3:1 37:0 32 0] [1 0] 0 0
s 2.114114200 _3_ RTR --- 70 tcp 1060 [0 0 0 0] ------- [3:1 37:0 32 37] [1 0] 0 0
s 2.114114200 _3_ AGT --- 71 tcp 1040 [0 0 0 0] ------- [3:1 37:0 32 0] [2 0] 0 0
r 2.114114200 _3_ RTR --- 71 tcp 1040 [0 0 0 0] ------- [3:1 37:0 32 0] [2 0] 0 0
s 2.114114200 _3_ RTR --- 71 tcp 1060 [0 0 0 0] ------- [3:1 37:0 32 37] [2 0] 0 0
r 2.114403614 _37_ MAC --- 0 ACK 38 [0 25 0 0]
s 2.114653200 _3_ MAC --- 0 RTS 44 [253e 25 3 0]
r 2.115005614 _37_ MAC --- 0 RTS 44 [253e 25 3 0]
s 2.115015614 _37_ MAC --- 0 CTS 38 [2404 3 0 0]
r 2.115320029 _3_ MAC --- 0 CTS 38 [2404 3 0 0]
s 2.115330029 _3_ MAC --- 70 tcp 1112 [13a 25 3 800] ------- [3:1 37:0 32 37] [1 0] 0 0
r 2.124226443 _37_ MAC --- 70 tcp 1060 [13a 25 3 800] ------- [3:1 37:0 32 37] [1 0] 1 0
s 2.124236443 _37_ MAC --- 0 ACK 38 [0 3 0 0]
r 2.124251443 _37_ AGT --- 70 tcp 1060 [13a 25 3 800] ------- [3:1 37:0 32 37] [1 0] 1 0
s 2.124251443 _37_ AGT --- 72 ack 40 [0 0 0 0] ------- [37:0 3:1 32 0] [1 0] 0 0
r 2.124251443 _37_ RTR --- 72 ack 40 [0 0 0 0] ------- [37:0 3:1 32 0] [1 0] 0 0
s 2.124251443 _37_ RTR --- 72 ack 60 [0 0 0 0] ------- [37:0 3:1 32 3] [1 0] 0 0
r 2.124540858 _3_ MAC --- 0 ACK 38 [0 3 0 0]
s 2.124690443 _37_ MAC --- 0 RTS 44 [5fe 3 25 0]
r 2.125042858 _3_ MAC --- 0 RTS 44 [5fe 3 25 0]
s 2.125052858 _3_ MAC --- 0 CTS 38 [4c4 25 0 0]
r 2.125357272 _37_ MAC --- 0 CTS 38 [4c4 25 0 0]
s 2.125367272 _37_ MAC --- 72 ack 112 [13a 3 25 800] ------- [37:0 3:1 32 3] [1 0] 0 0
r 2.126263687 _3_ MAC --- 72 ack 60 [13a 3 25 800] ------- [37:0 3:1 32 3] [1 0] 1 0
s 2.126273687 _3_ MAC --- 0 ACK 38 [0 25 0 0]
r 2.126288687 _3_ AGT --- 72 ack 60 [13a 3 25 800] ------- [37:0 3:1 32 3] [1 0] 1 0
s 2.126288687 _3_ AGT --- 73 tcp 1040 [0 0 0 0] ------- [3:1 37:0 32 0] [3 0] 0 0
r 2.126288687 _3_ RTR --- 73 tcp 1040 [0 0 0 0] ------- [3:1 37:0 32 0] [3 0] 0 0
s 2.126288687 _3_ RTR --- 73 tcp 1060 [0 0 0 0] ------- [3:1 37:0 32 37] [3 0] 0 0
s 2.126288687 _3_ AGT --- 74 tcp 1040 [0 0 0 0] ------- [3:1 37:0 32 0] [4 0] 0 0
r 2.126288687 _3_ RTR --- 74 tcp 1040 [0 0 0 0] ------- [3:1 37:0 32 0] [4 0] 0 0
s 2.126288687 _3_ RTR --- 74 tcp 1060 [0 0 0 0] ------- [3:1 37:0 32 37] [4 0] 0 0
r 2.126578101 _37_ MAC --- 0 ACK 38 [0 25 0 0]
s 2.127127687 _3_ MAC --- 0 RTS 44 [253e 25 3 0]
r 2.127480101 _37_ MAC --- 0 RTS 44 [253e 25 3 0]
s 2.127490101 _37_ MAC --- 0 CTS 38 [2404 3 0 0]
r 2.127794515 _3_ MAC --- 0 CTS 38 [2404 3 0 0]
s 2.127804515 _3_ MAC --- 71 tcp 1112 [13a 25 3 800] ------- [3:1 37:0 32 37] [2 0] 0 0
r 2.136700930 _37_ MAC --- 71 tcp 1060 [13a 25 3 800] ------- [3:1 37:0 32 37] [2 0] 1 0
s 2.136710930 _37_ MAC --- 0 ACK 38 [0 3 0 0]
r 2.136725930 _37_ AGT --- 71 tcp 1060 [13a 25 3 800] ------- [3:1 37:0 32 37] [2 0] 1 0
s 2.136725930 _37_ AGT --- 75 ack 40 [0 0 0 0] ------- [37:0 3:1 32 0] [2 0] 0 0
r 2.136725930 _37_ RTR --- 75 ack 40 [0 0 0 0] ------- [37:0 3:1 32 0] [2 0] 0 0
s 2.136725930 _37_ RTR --- 75 ack 60 [0 0 0 0] ------- [37:0 3:1 32 3] [2 0] 0 0
r 2.137015344 _3_ MAC --- 0 ACK 38 [0 3 0 0]
s 2.137505344 _3_ MAC --- 0 RTS 44 [253e 25 3 0]
r 2.137857759 _37_ MAC --- 0 RTS 44 [253e 25 3 0]
s 2.137867759 _37_ MAC --- 0 CTS 38 [2404 3 0 0]
r 2.138172173 _3_ MAC --- 0 CTS 38 [2404 3 0 0]
s 2.138182173 _3_ MAC --- 73 tcp 1112 [13a 25 3 800] ------- [3:1 37:0 32 37] [3 0] 0 0
r 2.147078587 _37_ MAC --- 73 tcp 1060 [13a 25 3 800] ------- [3:1 37:0 32 37] [3 0] 1 0
s 2.147088587 _37_ MAC --- 0 ACK 38 [0 3 0 0]
r 2.147103587 _37_ AGT --- 73 tcp 1060 [13a 25 3 800] ------- [3:1 37:0 32 37] [3 0] 1 0
s 2.147103587 _37_ AGT --- 76 ack 40 [0 0 0 0] ------- [37:0 3:1 32 0] [3 0] 0 0
r 2.147103587 _37_ RTR --- 76 ack 40 [0 0 0 0] ------- [37:0 3:1 32 0] [3 0] 0 0
s 2.147103587 _37_ RTR --- 76 ack 60 [0 0 0 0] ------- [37:0 3:1 32 3] [3 0] 0 0
r 2.147393002 _3_ MAC --- 0 ACK 38 [0 3 0 0]
s 2.147562587 _37_ MAC --- 0 RTS 44 [5fe 3 25 0]
r 2.147915002 _3_ MAC --- 0 RTS 44 [5fe 3 25 0]
s 2.147925002 _3_ MAC --- 0 CTS 38 [4c4 25 0 0]
r 2.148229416 _37_ MAC --- 0 CTS 38 [4c4 25 0 0]
s 2.148239416 _37_ MAC --- 75 ack 112 [13a 3 25 800] ------- [37:0 3:1 32 3] [2 0] 0 0
r 2.149135831 _3_ MAC --- 75 ack 60 [13a 3 25 800] ------- [37:0 3:1 32 3] [2 0] 1 0
s 2.149145831 _3_ MAC --- 0 ACK 38 [0 25 0 0]
r 2.149160831 _3_ AGT --- 75 ack 60 [13a 3 25 800] ------- [37:0 3:1 32 3] [2 0] 1 0
s 2.149160831 _3_ AGT --- 77 tcp 1040 [0 0 0 0] ------- [3:1 37:0 32 0] [5 0] 0 0
r 2.149160831 _3_ RTR --- 77 tcp 1040 [0 0 0 0] ------- [3:1 37:0 32 0] [5 0] 0 0
s 2.149160831 _3_ RTR --- 77 tcp 1060 [0 0 0 0] ------- [3:1 37:0 32 37] [5 0] 0 0
s 2.149160831 _3_ AGT --- 78 tcp 1040 [0 0 0 0] ------- [3:1 37:0 32 0] [6 0] 0 0
r 2.149160831 _3_ RTR --- 78 tcp 1040 [0 0 0 0] ------- [3:1 37:0 32 0] [6 0] 0 0
s 2.149160831 _3_ RTR --- 78 tcp 1060 [0 0 0 0] ------- [3:1 37:0 32 37] [6 0] 0 0
r 2.149450245 _37_ MAC --- 0 ACK 38 [0 25 0 0]
s 2.149659831 _3_ MAC --- 0 RTS 44 [253e 25 3 0]
r 2.150012245 _37_ MAC --- 0 RTS 44 [253e 25 3 0]
s 2.150022245 _37_ MAC --- 0 CTS 38 [2404 3 0 0]
r 2.150326660 _3_ MAC --- 0 CTS 38 [2404 3 0 0]
s 2.150336660 _3_ MAC --- 74 tcp 1112 [13a 25 3 800] ------- [3:1 37:0 32 37] [4 0] 0 0
r 2.159233074 _37_ MAC --- 74 tcp 1060 [13a 25 3 800] ------- [3:1 37:0 32 37] [4 0] 1 0
s 2.159243074 _37_ MAC --- 0 ACK 38 [0 3 0 0]
r 2.159258074 _37_ AGT --- 74 tcp 1060 [13a 25 3 800] ------- [3:1 37:0 32 37] [4 0] 1 0
s 2.159258074 _37_ AGT --- 79 ack 40 [0 0 0 0] ------- [37:0 3:1 32 0] [4 0] 0 0
r 2.159258074 _37_ RTR --- 79 ack 40 [0 0 0 0] ------- [37:0 3:1 32 0] [4 0] 0 0
s 2.159258074 _37_ RTR --- 79 ack 60 [0 0 0 0] ------- [37:0 3:1 32 3] [4 0] 0 0
r 2.159547488 _3_ MAC --- 0 ACK 38 [0 3 0 0]
s 2.159897074 _37_ MAC --- 0 RTS 44 [5fe 3 25 0]
r 2.160249488 _3_ MAC --- 0 RTS 44 [5fe 3 25 0]
s 2.160259488 _3_ MAC --- 0 CTS 38 [4c4 25 0 0]
r 2.160563903 _37_ MAC --- 0 CTS 38 [4c4 25 0 0]
s 2.160573903 _37_ MAC --- 76 ack 112 [13a 3 25 800] ------- [37:0 3:1 32 3] [3 0] 0 0
r 2.161470317 _3_ MAC --- 76 ack 60 [13a 3 25 800] ------- [37:0 3:1 32 3] [3 0] 1 0
s 2.161480317 _3_ MAC --- 0 ACK 38 [0 25 0 0]
r 2.161495317 _3_ AGT --- 76 ack 60 [13a 3 25 800] ------- [37:0 3:1 32 3] [3 0] 1 0
r 2.161784732 _37_ MAC --- 0 ACK 38 [0 25 0 0]
s 2.161914317 _3_ MAC --- 0 RTS 44 [253e 25 3 0]
r 2.162266732 _37_ MAC --- 0 RTS 44 [253e 25 3 0]
s 2.162276732 _37_ MAC --- 0 CTS 38 [2404 3 0 0]
r 2.162581146 _3_ MAC --- 0 CTS 38 [2404 3 0 0]
s 2.162591146 _3_ MAC --- 77 tcp 1112 [13a 25 3 800] ------- [3:1 37:0 32 37] [5 0] 0 0
r 2.171487561 _37_ MAC --- 77 tcp 1060 [13a 25 3 800] ------- [3:1 37:0 32 37] [5 0] 1 0
s 2.171497561 _37_ MAC --- 0 ACK 38 [0 3 0 0]
r 2.171512561 _37_ AGT --- 77 tcp 1060 [13a 25 3 800] ------- [3:1 37:0 32 37] [5 0] 1 0
s 2.171512561 _37_ AGT --- 80 ack 40 [0 0 0 0] ------- [37:0 3:1 32 0] [5 0] 0 0
r 2.171512561 _37_ RTR --- 80 ack 40 [0 0 0 0] ------- [37:0 3:1 32 0] [5 0] 0 0
s 2.171512561 _37_ RTR --- 80 ack 60 [0 0 0 0] ------- [37:0 3:1 32 3] [5 0] 0 0
r 2.171801975 _3_ MAC --- 0 ACK 38 [0 3 0 0]
s 2.172311561 _37_ MAC --- 0 RTS 44 [5fe 3 25 0]
r 2.172663975 _3_ MAC --- 0 RTS 44 [5fe 3 25 0]
s 2.172673975 _3_ MAC --- 0 CTS 38 [4c4 25 0 0]
r 2.172978389 _37_ MAC --- 0 CTS 38 [4c4 25 0 0]
s 2.172988389 _37_ MAC --- 79 ack 112 [13a 3 25 800] ------- [37:0 3:1 32 3] [4 0] 0 0
r 2.173884804 _3_ MAC --- 79 ack 60 [13a 3 25 800] ------- [37:0 3:1 32 3] [4 0] 1 0
s 2.173894804 _3_ MAC --- 0 ACK 38 [0 25 0 0]
r 2.173909804 _3_ AGT --- 79 ack 60 [13a 3 25 800] ------- [37:0 3:1 32 3] [4 0] 1 0
r 2.174199218 _37_ MAC --- 0 ACK 38 [0 25 0 0]
s 2.174328804 _3_ MAC --- 0 RTS 44 [253e 25 3 0]
r 2.174681218 _37_ MAC --- 0 RTS 44 [253e 25 3 0]
s 2.174691218 _37_ MAC --- 0 CTS 38 [2404 3 0 0]
r 2.174995633 _3_ MAC --- 0 CTS 38 [2404 3 0 0]
s 2.175005633 _3_ MAC --- 78 tcp 1112 [13a 25 3 800] ------- [3:1 37:0 32 37] [6 0] 0 0
r 2.183902047 _37_ MAC --- 78 tcp 1060 [13a 25 3 800] ------- [3:1 37:0 32 37] [6 0] 1 0
s 2.183912047 _37_ MAC --- 0 ACK 38 [0 3 0 0]
r 2.183927047 _37_ AGT --- 78 tcp 1060 [13a 25 3 800] ------- [3:1 37:0 32 37] [6 0] 1 0
s 2.183927047 _37_ AGT --- 81 ack 40 [0 0 0 0] ------- [37:0 3:1 32 0] [6 0] 0 0
r 2.183927047 _37_ RTR --- 81 ack 40 [0 0 0 0] ------- [37:0 3:1 32 0] [6 0] 0 0
s 2.183927047 _37_ RTR --- 81 ack 60 [0 0 0 0] ------- [37:0 3:1 32 3] [6 0] 0 0
r 2.184216461 _3_ MAC --- 0 ACK 38 [0 3 0 0]
s 2.184746047 _37_ MAC --- 0 RTS 44 [5fe 3 25 0]
r 2.185098461 _3_ MAC --- 0 RTS 44 [5fe 3 25 0]
s 2.185108461 _3_ MAC --- 0 CTS 38 [4c4 25 0 0]
r 2.185412876 _37_ MAC --- 0 CTS 38 [4c4 25 0 0]
s 2.185422876 _37_ MAC --- 80 ack 112 [13a 3 25 800] ------- [37:0 3:1 32 3] [5 0] 0 0
r 2.186319290 _3_ MAC --- 80 ack 60 [13a 3 25 800] ------- [37:0 3:1 32 3] [5 0] 1 0
s 2.186329290 _3_ MAC --- 0 ACK 38 [0 25 0 0]
r 2.186344290 _3_ AGT --- 80 ack 60 [13a 3 25 800] ------- [37:0 3:1 32 3] [5 0] 1 0
r 2.186633705 _37_ MAC --- 0 ACK 38 [0 25 0 0]
s 2.186903705 _37_ MAC --- 0 RTS 44 [5fe 3 25 0]
r 2.187256119 _3_ MAC --- 0 RTS 44 [5fe 3 25 0]
s 2.187266119 _3_ MAC --- 0 CTS 38 [4c4 25 0 0]
r 2.187570534 _37_ MAC --- 0 CTS 38 [4c4 25 0 0]
s 2.187580534 _37_ MAC --- 81 ack 112 [13a 3 25 800] ------- [37:0 3:1 32 3] [6 0] 0 0
r 2.188476948 _3_ MAC --- 81 ack 60 [13a 3 25 800] ------- [37:0 3:1 32 3] [6 0] 1 0
s 2.188486948 _3_ MAC --- 0 ACK 38 [0 25 0 0]
r 2.188501948 _3_ AGT --- 81 ack 60 [13a 3 25 800] ------- [37:0 3:1 32 3] [6 0] 1 0
r 2.188791362 _37_ MAC --- 0 ACK 38 [0 25 0 0]
s 2.200000000 _37_ AGT --- 82 tcp 40 [0 0 0 0] ------- [37:1 19:0 32 0] [0 0] 0 0
r 2.200000000 _37_ RTR --- 82 tcp 40 [0 0 0 0] ------- [37:1 19:0 32 0] [0 0] 0 0
s 2.200000000 _37_ RTR --- 82 tcp 60 [0 0 0 0] ------- [37:1 19:0 32 19] [0 0] 0 0
s 2.200055000 _37_ MAC --- 0 ARP 80 [0 ffffffff 25 806] ------- [REQUEST 37/37 0/19]
r 2.200695377 _19_ MAC --- 0 ARP 28 [0 ffffffff 25 806] ------- [REQUEST 37/37 0/19]
r 2.200695400 _29_ MAC --- 0 ARP 28 [0 ffffffff 25 806] ------- [REQUEST 37/37 0/19]
r 2.200695414 _3_ MAC --- 0 ARP 28 [0 ffffffff 25 806] ------- [REQUEST 37/37 0/19]
r 2.200695479 _14_ MAC --- 0 ARP 28 [0 ffffffff 25 806] ------- [REQUEST 37/37 0/19]
r 2.200695481 _17_ MAC --- 0 ARP 28 [0 ffffffff 25 806] ------- [REQUEST 37/37 0/19]
r 2.200695661 _20_ MAC --- 0 ARP 28 [0 ffffffff 25 806] ------- [REQUEST 37/37 0/19]
r 2.200695689 _12_ MAC --- 0 ARP 28 [0 ffffffff 25 806] ------- [REQUEST 37/37 0/19]
r 2.200695734 _48_ MAC --- 0 ARP 28 [0 ffffffff 25 806] ------- [REQUEST 37/37 0/19]
r 2.200695763 _11_ MAC --- 0 ARP 28 [0 ffffffff 25 806] ------- [REQUEST 37/37 0/19]
r 2.200695796 _26_ MAC --- 0 ARP 28 [0 ffffffff 25 806] ------- [REQUEST 37/37 0/19]
r 2.200695812 _27_ MAC --- 0 ARP 28 [0 ffffffff 25 806] ------- [REQUEST 37/37 0/19]
r 2.200695820 _15_ MAC --- 0 ARP 28 [0 ffffffff 25 806] ------- [REQUEST 37/37 0/19]
r 2.200695821 _0_ MAC --- 0 ARP 28 [0 ffffffff 25 806] ------- [REQUEST 37/37 0/19]
s 2.200750377 _19_ MAC --- 0 RTS 44 [4fe 25 13 0]
r 2.201102755 _37_ MAC --- 0 RTS 44 [4fe 25 13 0]
s 2.201112755 _37_ MAC --- 0 CTS 38 [3c4 13 0 0]
r 2.201417132 _19_ MAC --- 0 CTS 38 [3c4 13 0 0]
s 2.201427132 _19_ MAC --- 0 ARP 80 [13a 25 13 806] ------- [REPLY 19/19 37/37]
r 2.202067510 _37_ MAC --- 0 ARP 28 [13a 25 13 806] ------- [REPLY 19/19 37/37]
s 2.202077510 _37_ MAC --- 0 ACK 38 [0 13 0 0]
r 2.202381887 _19_ MAC --- 0 ACK 38 [0 13 0 0]
s 2.202831510 _37_ MAC --- 0 RTS 44 [5fe 13 25 0]
r 2.203183887 _19_ MAC --- 0 RTS 44 [5fe 13 25 0]
s 2.203193887 _19_ MAC --- 0 CTS 38 [4c4 25 0 0]
r 2.203498265 _37_ MAC --- 0 CTS 38 [4c4 25 0 0]
s 2.203508265 _37_ MAC --- 82 tcp 112 [13a 13 25 800] ------- [37:1 19:0 32 19] [0 0] 0 0
r 2.204404642 _19_ MAC --- 82 tcp 60 [13a 13 25 800] ------- [37:1 19:0 32 19] [0 0] 1 0
s 2.204414642 _19_ MAC --- 0 ACK 38 [0 25 0 0]
r 2.204429642 _19_ AGT --- 82 tcp 60 [13a 13 25 800] ------- [37:1 19:0 32 19] [0 0] 1 0
s 2.204429642 _19_ AGT --- 83 ack 40 [0 0 0 0] ------- [19:0 37:1 32 0] [0 0] 0 0
r 2.204429642 _19_ RTR --- 83 ack 40 [0 0 0 0] ------- [19:0 37:1 32 0] [0 0] 0 0
s 2.204429642 _19_ RTR --- 83 ack 60 [0 0 0 0] ------- [19:0 37:1 32 37] [0 0] 0 0
r 2.204719019 _37_ MAC --- 0 ACK 38 [0 25 0 0]
s 2.204768642 _19_ MAC --- 0 RTS 44 [5fe 25 13 0]
r 2.205121019 _37_ MAC --- 0 RTS 44 [5fe 25 13 0]
s 2.205131019 _37_ MAC --- 0 CTS 38 [4c4 13 0 0]
r 2.205435397 _19_ MAC --- 0 CTS 38 [4c4 13 0 0]
s 2.205445397 _19_ MAC --- 83 ack 112 [13a 25 13 800] ------- [19:0 37:1 32 37] [0 0] 0 0
r 2.206341774 _37_ MAC --- 83 ack 60 [13a 25 13 800] ------- [19:0 37:1 32 37] [0 0] 1 0
s 2.206351774 _37_ MAC --- 0 ACK 38 [0 13 0 0]
r 2.206366774 _37_ AGT --- 83 ack 60 [13a 25 13 800] ------- [19:0 37:1 32 37] [0 0] 1 0
s 2.206366774 _37_ AGT --- 84 tcp 1040 [0 0 0 0] ------- [37:1 19:0 32 0] [1 0] 0 0
r 2.206366774 _37_ RTR --- 84 tcp 1040 [0 0 0 0] ------- [37:1 19:0 32 0] [1 0] 0 0
s 2.206366774 _37_ RTR --- 84 tcp 1060 [0 0 0 0] ------- [37:1 19:0 32 19] [1 0] 0 0
s 2.206366774 _37_ AGT --- 85 tcp 1040 [0 0 0 0] ------- [37:1 19:0 32 0] [2 0] 0 0
r 2.206366774 _37_ RTR --- 85 tcp 1040 [0 0 0 0] ------- [37:1 19:0 32 0] [2 0] 0 0
s 2.206366774 _37_ RTR --- 85 tcp 1060 [0 0 0 0] ------- [37:1 19:0 32 19] [2 0] 0 0
r 2.206656152 _19_ MAC --- 0 ACK 38 [0 13 0 0]
s 2.207185774 _37_ MAC --- 0 RTS 44 [253e 13 25 0]
r 2.207538152 _19_ MAC --- 0 RTS 44 [253e 13 25 0]
s 2.207548152 _19_ MAC --- 0 CTS 38 [2404 25 0 0]
r 2.207852529 _37_ MAC --- 0 CTS 38 [2404 25 0 0]
s 2.207862529 _37_ MAC --- 84 tcp 1112 [13a 13 25 800] ------- [37:1 19:0 32 19] [1 0] 0 0
r 2.216758906 _19_ MAC --- 84 tcp 1060 [13a 13 25 800] ------- [37:1 19:0 32 19] [1 0] 1 0
s 2.216768906 _19_ MAC --- 0 ACK 38 [0 25 0 0]
r 2.216783906 _19_ AGT --- 84 tcp 1060 [13a 13 25 800] ------- [37:1 19:0 32 19] [1 0] 1 0
s 2.216783906 _19_ AGT --- 86 ack 40 [0 0 0 0] ------- [19:0 37:1 32 0] [1 0] 0 0
r 2.216783906 _19_ RTR --- 86 ack 40 [0 0 0 0] ------- [19:0 37:1 32 0] [1 0] 0 0
s 2.216783906 _19_ RTR --- 86 ack 60 [0 0 0 0] ------- [19:0 37:1 32 37] [1 0] 0 0
r 2.217073284 _37_ MAC --- 0 ACK 38 [0 25 0 0]
s 2.217143284 _37_ MAC --- 0 RTS 44 [253e 13 25 0]
r 2.217495661 _19_ MAC --- 0 RTS 44 [253e 13 25 0]
s 2.217505661 _19_ MAC --- 0 CTS 38 [2404 25 0 0]
r 2.217810039 _37_ MAC --- 0 CTS 38 [2404 25 0 0]
s 2.217820039 _37_ MAC --- 85 tcp 1112 [13a 13 25 800] ------- [37:1 19:0 32 19] [2 0] 0 0
r 2.226716416 _19_ MAC --- 85 tcp 1060 [13a 13 25 800] ------- [37:1 19:0 32 19] [2 0] 1 0
s 2.226726416 _19_ MAC --- 0 ACK 38 [0 25 0 0]
r 2.226741416 _19_ AGT --- 85 tcp 1060 [13a 13 25 800] ------- [37:1 19:0 32 19] [2 0] 1 0
s 2.226741416 _19_ AGT --- 87 ack 40 [0 0 0 0] ------- [19:0 37:1 32 0] [2 0] 0 0
r 2.226741416 _19_ RTR --- 87 ack 40 [0 0 0 0] ------- [19:0 37:1 32 0] [2 0] 0 0
s 2.226741416 _19_ RTR --- 87 ack 60 [0 0 0 0] ------- [19:0 37:1 32 37] [2 0] 0 0
r 2.227030794 _37_ MAC --- 0 ACK 38 [0 25 0 0]
s 2.227180416 _19_ MAC --- 0 RTS 44 [5fe 25 13 0]
r 2.227532794 _37_ MAC --- 0 RTS 44 [5fe 25 13 0]
s 2.227542794 _37_ MAC --- 0 CTS 38 [4c4 13 0 0]
r 2.227847171 _19_ MAC --- 0 CTS 38 [4c4 13 0 0]
s 2.227857171 _19_ MAC --- 86 ack 112 [13a 25 13 800] ------- [19:0 37:1 32 37] [1 0] 0 0
r 2.228753548 _37_ MAC --- 86 ack 60 [13a 25 13 800] ------- [19:0 37:1 32 37] [1 0] 1 0
s 2.228763548 _37_ MAC --- 0 ACK 38 [0 13 0 0]
r 2.228778548 _37_ AGT --- 86 ack 60 [13a 25 13 800] ------- [19:0 37:1 32 37] [1 0] 1 0
s 2.228778548 _37_ AGT --- 88 tcp 1040 [0 0 0 0] ------- [37:1 19:0 32 0] [3 0] 0 0
r 2.228778548 _37_ RTR --- 88 tcp 1040 [0 0 0 0] ------- [37:1 19:0 32 0] [3 0] 0 0
s 2.228778548 _37_ RTR --- 88 tcp 1060 [0 0 0 0] ------- [37:1 19:0 32 19] [3 0] 0 0
s 2.228778548 _37_ AGT --- 89 tcp 1040 [0 0 0 0] ------- [37:1 19:0 32 0] [4 0] 0 0
r 2.228778548 _37_ RTR --- 89 tcp 1040 [0 0 0 0] ------- [37:1 19:0 32 0] [4 0] 0 0
s 2.228778548 _37_ RTR --- 89 tcp 1060 [0 0 0 0] ------- [37:1 19:0 32 19] [4 0] 0 0
r 2.229067926 _19_ MAC --- 0 ACK 38 [0 13 0 0]
s 2.229157548 _37_ MAC --- 0 RTS 44 [253e 13 25 0]
r 2.229509926 _19_ MAC --- 0 RTS 44 [253e 13 25 0]
s 2.229519926 _19_ MAC --- 0 CTS 38 [2404 25 0 0]
r 2.229824303 _37_ MAC --- 0 CTS 38 [2404 25 0 0]
s 2.229834303 _37_ MAC --- 88 tcp 1112 [13a 13 25 800] ------- [37:1 19:0 32 19] [3 0] 0 0
r 2.238730681 _19_ MAC --- 88 tcp 1060 [13a 13 25 800] ------- [37:1 19:0 32 19] [3 0] 1 0
s 2.238740681 _19_ MAC --- 0 ACK 38 [0 25 0 0]
r 2.238755681 _19_ AGT --- 88 tcp 1060 [13a 13 25 800] ------- [37:1 19:0 32 19] [3 0] 1 0
s 2.238755681 _19_ AGT --- 90 ack 40 [0 0 0 0] ------- [19:0 37:1 32 0] [3 0] 0 0
r 2.238755681 _19_ RTR --- 90 ack 40 [0 0 0 0] ------- [19:0 37:1 32 0] [3 0] 0 0
s 2.238755681 _19_ RTR --- 90 ack 60 [0 0 0 0] ------- [19:0 37:1 32 37] [3 0] 0 0
r 2.239045058 _37_ MAC --- 0 ACK 38 [0 25 0 0]
s 2.239174681 _19_ MAC --- 0 RTS 44 [5fe 25 13 0]
r 2.239527058 _37_ MAC --- 0 RTS 44 [5fe 25 13 0]
s 2.239537058 _37_ MAC --- 0 CTS 38 [4c4 13 0 0]
r 2.239841435 _19_ MAC --- 0 CTS 38 [4c4 13 0 0]
s 2.239851435 _19_ MAC --- 87 ack 112 [13a 25 13 800] ------- [19:0 37:1 32 37] [2 0] 0 0
r 2.240747813 _37_ MAC --- 87 ack 60 [13a 25 13 800] ------- [19:0 37:1 32 37] [2 0] 1 0
s 2.240757813 _37_ MAC --- 0 ACK 38 [0 13 0 0]
r 2.240772813 _37_ AGT --- 87 ack 60 [13a 25 13 800] ------- [19:0 37:1 32 37] [2 0] 1 0
s 2.240772813 _37_ AGT --- 91 tcp 1040 [0 0 0 0] ------- [37:1 19:0 32 0] [5 0] 0 0
r 2.240772813 _37_ RTR --- 91 tcp 1040 [0 0 0 0] ------- [37:1 19:0 32 0] [5 0] 0 0
s 2.240772813 _37_ RTR --- 91 tcp 1060 [0 0 0 0] ------- [37:1 19:0 32 19] [5 0] 0 0
s 2.240772813 _37_ AGT --- 92 tcp 1040 [0 0 0 0] ------- [37:1 19:0 32 0] [6 0] 0 0
r 2.240772813 _37_ RTR --- 92 tcp 1040 [0 0 0 0] ------- [37:1 19:0 32 0] [6 0] 0 0
s 2.240772813 _37_ RTR --- 92 tcp 1060 [0 0 0 0] ------- [37:1 19:0 32 19] [6 0] 0 0
r 2.241062190 _19_ MAC --- 0 ACK 38 [0 13 0 0]
s 2.241252190 _19_ MAC --- 0 RTS 44 [5fe 25 13 0]
r 2.241604568 _37_ MAC --- 0 RTS 44 [5fe 25 13 0]
s 2.241614568 _37_ MAC --- 0 CTS 38 [4c4 13 0 0]
r 2.241918945 _19_ MAC --- 0 CTS 38 [4c4 13 0 0]
s 2.241928945 _19_ MAC --- 90 ack 112 [13a 25 13 800] ------- [19:0 37:1 32 37] [3 0] 0 0
r 2.242825323 _37_ MAC --- 90 ack 60 [13a 25 13 800] ------- [19:0 37:1 32 37] [3 0] 1 0
s 2.242835323 _37_ MAC --- 0 ACK 38 [0 13 0 0]
r 2.242850323 _37_ AGT --- 90 ack 60 [13a 25 13 800] ------- [19:0 37:1 32 37] [3 0] 1 0
s 2.242850323 _37_ AGT --- 93 tcp 1040 [0 0 0 0] ------- [37:1 19:0 32 0] [7 0] 0 0
r 2.242850323 _37_ RTR --- 93 tcp 1040 [0 0 0 0] ------- [37:1 19:0 32 0] [7 0] 0 0
s 2.242850323 _37_ RTR --- 93 tcp 1060 [0 0 0 0] ------- [37:1 19:0 32 19] [7 0] 0 0
s 2.242850323 _37_ AGT --- 94 tcp 1040 [0 0 0 0] ------- [37:1 19:0 32 0] [8 0] 0 0
r 2.242850323 _37_ RTR --- 94 tcp 1040 [0 0 0 0] ------- [37:1 19:0 32 0] [8 0] 0 0
s 2.242850323 _37_ RTR --- 94 tcp 1060 [0 0 0 0] ------- [37:1 19:0 32 19] [8 0] 0 0
r 2.243139700 _19_ MAC --- 0 ACK 38 [0 13 0 0]
s 2.243309323 _37_ MAC --- 0 RTS 44 [253e 13 25 0]
r 2.243661700 _19_ MAC --- 0 RTS 44 [253e 13 25 0]
s 2.243671700 _19_ MAC --- 0 CTS 38 [2404 25 0 0]
r 2.243976077 _37_ MAC --- 0 CTS 38 [2404 25 0 0]
s 2.243986077 _37_ MAC --- 89 tcp 1112 [13a 13 25 800] ------- [37:1 19:0 32 19] [4 0] 0 0
r 2.252882455 _19_ MAC --- 89 tcp 1060 [13a 13 25 800] ------- [37:1 19:0 32 19] [4 0] 1 0
s 2.252892455 _19_ MAC --- 0 ACK 38 [0 25 0 0]
r 2.252907455 _19_ AGT --- 89 tcp 1060 [13a 13 25 800] ------- [37:1 19:0 32 19] [4 0] 1 0
s 2.252907455 _19_ AGT --- 95 ack 40 [0 0 0 0] ------- [19:0 37:1 32 0] [4 0] 0 0
r 2.252907455 _19_ RTR --- 95 ack 40 [0 0 0 0] ------- [19:0 37:1 32 0] [4 0] 0 0
s 2.252907455 _19_ RTR --- 95 ack 60 [0 0 0 0] ------- [19:0 37:1 32 37] [4 0] 0 0
r 2.253196832 _37_ MAC --- 0 ACK 38 [0 25 0 0]
s 2.253426455 _19_ MAC --- 0 RTS 44 [5fe 25 13 0]
r 2.253778832 _37_ MAC --- 0 RTS 44 [5fe 25 13 0]
s 2.253788832 _37_ MAC --- 0 CTS 38 [4c4 13 0 0]
r 2.254093210 _19_ MAC --- 0 CTS 38 [4c4 13 0 0]
s 2.254103210 _19_ MAC --- 95 ack 112 [13a 25 13 800] ------- [19:0 37:1 32 37] [4 0] 0 0
r 2.254999587 _37_ MAC --- 95 ack 60 [13a 25 13 800] ------- [19:0 37:1 32 37] [4 0] 1 0
s 2.255009587 _37_ MAC --- 0 ACK 38 [0 13 0 0]
r 2.255024587 _37_ AGT --- 95 ack 60 [13a 25 13 800] ------- [19:0 37:1 32 37] [4 0] 1 0
r 2.255313964 _19_ MAC --- 0 ACK 38 [0 13 0 0]
s 2.255383587 _37_ MAC --- 0 RTS 44 [253e 13 25 0]
r 2.255735964 _19_ MAC --- 0 RTS 44 [253e 13 25 0]
s 2.255745964 _19_ MAC --- 0 CTS 38 [2404 25 0 0]
r 2.256050342 _37_ MAC --- 0 CTS 38 [2404 25 0 0]
s 2.256060342 _37_ MAC --- 91 tcp 1112 [13a 13 25 800] ------- [37:1 19:0 32 19] [5 0] 0 0
r 2.264956719 _19_ MAC --- 91 tcp 1060 [13a 13 25 800] ------- [37:1 19:0 32 19] [5 0] 1 0
s 2.264966719 _19_ MAC --- 0 ACK 38 [0 25 0 0]
r 2.264981719 _19_ AGT --- 91 tcp 1060 [13a 13 25 800] ------- [37:1 19:0 32 19] [5 0] 1 0
s 2.264981719 _19_ AGT --- 96 ack 40 [0 0 0 0] ------- [19:0 37:1 32 0] [5 0] 0 0
r 2.264981719 _19_ RTR --- 96 ack 40 [0 0 0 0] ------- [19:0 37:1 32 0] [5 0] 0 0
s 2.264981719 _19_ RTR --- 96 ack 60 [0 0 0 0] ------- [19:0 37:1 32 37] [5 0] 0 0
r 2.265271097 _37_ MAC --- 0 ACK 38 [0 25 0 0]
s 2.265380719 _19_ MAC --- 0 RTS 44 [5fe 25 13 0]
r 2.265733097 _37_ MAC --- 0 RTS 44 [5fe 25 13 0]
s 2.265743097 _37_ MAC --- 0 CTS 38 [4c4 13 0 0]
r 2.266047474 _19_ MAC --- 0 CTS 38 [4c4 13 0 0]
s 2.266057474 _19_ MAC --- 96 ack 112 [13a 25 13 800] ------- [19:0 37:1 32 37] [5 0] 0 0
r 2.266953852 _37_ MAC --- 96 ack 60 [13a 25 13 800] ------- [19:0 37:1 32 37] [5 0] 1 0
s 2.266963852 _37_ MAC --- 0 ACK 38 [0 13 0 0]
r 2.266978852 _37_ AGT --- 96 ack 60 [13a 25 13 800] ------- [19:0 37:1 32 37] [5 0] 1 0
r 2.267268229 _19_ MAC --- 0 ACK 38 [0 13 0 0]
s 2.267417852 _37_ MAC --- 0 RTS 44 [253e 13 25 0]
r 2.267770229 _19_ MAC --- 0 RTS 44 [253e 13 25 0]
s 2.267780229 _19_ MAC --- 0 CTS 38 [2404 25 0 0]
r 2.268084606 _37_ MAC --- 0 CTS 38 [2404 25 0 0]
s 2.268094606 _37_ MAC --- 92 tcp 1112 [13a 13 25 800] ------- [37:1 19:0 32 19] [6 0] 0 0
r 2.276990984 _19_ MAC --- 92 tcp 1060 [13a 13 25 800] ------- [37:1 19:0 32 19] [6 0] 1 0
s 2.277000984 _19_ MAC --- 0 ACK 38 [0 25 0 0]
r 2.277015984 _19_ AGT --- 92 tcp 1060 [13a 13 25 800] ------- [37:1 19:0 32 19] [6 0] 1 0
s 2.277015984 _19_ AGT --- 97 ack 40 [0 0 0 0] ------- [19:0 37:1 32 0] [6 0] 0 0
r 2.277015984 _19_ RTR --- 97 ack 40 [0 0 0 0] ------- [19:0 37:1 32 0] [6 0] 0 0
s 2.277015984 _19_ RTR --- 97 ack 60 [0 0 0 0] ------- [19:0 37:1 32 37] [6 0] 0 0
r 2.277305361 _37_ MAC --- 0 ACK 38 [0 25 0 0]
s 2.277474984 _19_ MAC --- 0 RTS 44 [5fe 25 13 0]
r 2.277827361 _37_ MAC --- 0 RTS 44 [5fe 25 13 0]
s 2.277837361 _37_ MAC --- 0 CTS 38 [4c4 13 0 0]
r 2.278141739 _19_ MAC --- 0 CTS 38 [4c4 13 0 0]
s 2.278151739 _19_ MAC --- 97 ack 112 [13a 25 13 800] ------- [19:0 37:1 32 37] [6 0] 0 0
r 2.279048116 _37_ MAC --- 97 ack 60 [13a 25 13 800] ------- [19:0 37:1 32 37] [6 0] 1 0
s 2.279058116 _37_ MAC --- 0 ACK 38 [0 13 0 0]
r 2.279073116 _37_ AGT --- 97 ack 60 [13a 25 13 800] ------- [19:0 37:1 32 37] [6 0] 1 0
r 2.279362493 _19_ MAC --- 0 ACK 38 [0 13 0 0]
s 2.279872116 _37_ MAC --- 0 RTS 44 [253e 13 25 0]
r 2.280224493 _19_ MAC --- 0 RTS 44 [253e 13 25 0]
s 2.280234493 _19_ MAC --- 0 CTS 38 [2404 25 0 0]
r 2.280538871 _37_ MAC --- 0 CTS 38 [2404 25 0 0]
s 2.280548871 _37_ MAC --- 93 tcp 1112 [13a 13 25 800] ------- [37:1 19:0 32 19] [7 0] 0 0
r 2.289445248 _19_ MAC --- 93 tcp 1060 [13a 13 25 800] ------- [37:1 19:0 32 19] [7 0] 1 0
s 2.289455248 _19_ MAC --- 0 ACK 38 [0 25 0 0]
r 2.289470248 _19_ AGT --- 93 tcp 1060 [13a 13 25 800] ------- [37:1 19:0 32 19] [7 0] 1 0
s 2.289470248 _19_ AGT --- 98 ack 40 [0 0 0 0] ------- [19:0 37:1 32 0] [7 0] 0 0
r 2.289470248 _19_ RTR --- 98 ack 40 [0 0 0 0] ------- [19:0 37:1 32 0] [7 0] 0 0
s 2.289470248 _19_ RTR --- 98 ack 60 [0 0 0 0] ------- [19:0 37:1 32 37] [7 0] 0 0
r 2.289759626 _37_ MAC --- 0 ACK 38 [0 25 0 0]
s 2.290109626 _37_ MAC --- 0 RTS 44 [253e 13 25 0]
r 2.290462003 _19_ MAC --- 0 RTS 44 [253e 13 25 0]
s 2.290472003 _19_ MAC --- 0 CTS 38 [2404 25 0 0]
r 2.290776381 _37_ MAC --- 0 CTS 38 [2404 25 0 0]
s 2.290786381 _37_ MAC --- 94 tcp 1112 [13a 13 25 800] ------- [37:1 19:0 32 19] [8 0] 0 0
r 2.299682758 _19_ MAC --- 94 tcp 1060 [13a 13 25 800] ------- [37:1 19:0 32 19] [8 0] 1 0
s 2.299692758 _19_ MAC --- 0 ACK 38 [0 25 0 0]
r 2.299707758 _19_ AGT --- 94 tcp 1060 [13a 13 25 800] ------- [37:1 19:0 32 19] [8 0] 1 0
s 2.299707758 _19_ AGT --- 99 ack 40 [0 0 0 0] ------- [19:0 37:1 32 0] [8 0] 0 0
r 2.299707758 _19_ RTR --- 99 ack 40 [0 0 0 0] ------- [19:0 37:1 32 0] [8 0] 0 0
s 2.299707758 _19_ RTR --- 99 ack 60 [0 0 0 0] ------- [19:0 37:1 32 37] [8 0] 0 0
r 2.299997135 _37_ MAC --- 0 ACK 38 [0 25 0 0]
s 2.300000000 _19_ AGT --- 100 tcp 40 [0 0 0 0] ------- [19:1 20:0 32 0] [0 0] 0 0
r 2.300000000 _19_ RTR --- 100 tcp 40 [0 0 0 0] ------- [19:1 20:0 32 0] [0 0] 0 0
s 2.300000000 _19_ RTR --- 100 tcp 60 [0 0 0 0] ------- [19:1 20:0 32 20] [0 0] 0 0
s 2.300126758 _19_ MAC --- 0 RTS 44 [5fe 25 13 0]
r 2.300479135 _37_ MAC --- 0 RTS 44 [5fe 25 13 0]
s 2.300489135 _37_ MAC --- 0 CTS 38 [4c4 13 0 0]
r 2.300793513 _19_ MAC --- 0 CTS 38 [4c4 13 0 0]
s 2.300803513 _19_ MAC --- 98 ack 112 [13a 25 13 800] ------- [19:0 37:1 32 37] [7 0] 0 0
r 2.301699890 _37_ MAC --- 98 ack 60 [13a 25 13 800] ------- [19:0 37:1 32 37] [7 0] 1 0
s 2.301709890 _37_ MAC --- 0 ACK 38 [0 13 0 0]
r 2.301724890 _37_ AGT --- 98 ack 60 [13a 25 13 800] ------- [19:0 37:1 32 37] [7 0] 1 0
r 2.302014268 _19_ MAC --- 0 ACK 38 [0 13 0 0]
s 2.302444268 _19_ MAC --- 0 RTS 44 [5fe 25 13 0]
r 2.302796645 _37_ MAC --- 0 RTS 44 [5fe 25 13 0]
s 2.302806645 _37_ MAC --- 0 CTS 38 [4c4 13 0 0]
r 2.303111023 _19_ MAC --- 0 CTS 38 [4c4 13 0 0]
s 2.303121023 _19_ MAC --- 99 ack 112 [13a 25 13 800] ------- [19:0 37:1 32 37] [8 0] 0 0
r 2.304017400 _37_ MAC --- 99 ack 60 [13a 25 13 800] ------- [19:0 37:1 32 37] [8 0] 1 0
s 2.304027400 _37_ MAC --- 0 ACK 38 [0 13 0 0]
r 2.304042400 _37_ AGT --- 99 ack 60 [13a 25 13 800] ------- [19:0 37:1 32 37] [8 0] 1 0
r 2.304331777 _19_ MAC --- 0 ACK 38 [0 13 0 0]
s 2.304641777 _19_ MAC --- 0 ARP 80 [0 ffffffff 13 806] ------- [REQUEST 19/19 0/20]
r 2.305282121 _20_ MAC --- 0 ARP 28 [0 ffffffff 13 806] ------- [REQUEST 19/19 0/20]
r 2.305282155 _37_ MAC --- 0 ARP 28 [0 ffffffff 13 806] ------- [REQUEST 19/19 0/20]
r 2.305282162 _17_ MAC --- 0 ARP 28 [0 ffffffff 13 806] ------- [REQUEST 19/19 0/20]
r 2.305282345 _7_ MAC --- 0 ARP 28 [0 ffffffff 13 806] ------- [REQUEST 19/19 0/20]
r 2.305282363 _29_ MAC --- 0 ARP 28 [0 ffffffff 13 806] ------- [REQUEST 19/19 0/20]
r 2.305282370 _0_ MAC --- 0 ARP 28 [0 ffffffff 13 806] ------- [REQUEST 19/19 0/20]
r 2.305282401 _12_ MAC --- 0 ARP 28 [0 ffffffff 13 806] ------- [REQUEST 19/19 0/20]
r 2.305282451 _14_ MAC --- 0 ARP 28 [0 ffffffff 13 806] ------- [REQUEST 19/19 0/20]
r 2.305282482 _42_ MAC --- 0 ARP 28 [0 ffffffff 13 806] ------- [REQUEST 19/19 0/20]
r 2.305282501 _43_ MAC --- 0 ARP 28 [0 ffffffff 13 806] ------- [REQUEST 19/19 0/20]
r 2.305282553 _26_ MAC --- 0 ARP 28 [0 ffffffff 13 806] ------- [REQUEST 19/19 0/20]
r 2.305282569 _3_ MAC --- 0 ARP 28 [0 ffffffff 13 806] ------- [REQUEST 19/19 0/20]
s 2.305337121 _20_ MAC --- 0 RTS 44 [4fe 13 14 0]
r 2.305689464 _19_ MAC --- 0 RTS 44 [4fe 13 14 0]
s 2.305699464 _19_ MAC --- 0 CTS 38 [3c4 14 0 0]
r 2.306003807 _20_ MAC --- 0 CTS 38 [3c4 14 0 0]
s 2.306013807 _20_ MAC --- 0 ARP 80 [13a 13 14 806] ------- [REPLY 20/20 19/19]
r 2.306654150 _19_ MAC --- 0 ARP 28 [13a 13 14 806] ------- [REPLY 20/20 19/19]
s 2.306664150 _19_ MAC --- 0 ACK 38 [0 14 0 0]
r 2.306968493 _20_ MAC --- 0 ACK 38 [0 14 0 0]
s 2.307558150 _19_ MAC --- 0 RTS 44 [5fe 14 13 0]
r 2.307910493 _20_ MAC --- 0 RTS 44 [5fe 14 13 0]
s 2.307920493 _20_ MAC --- 0 CTS 38 [4c4 13 0 0]
r 2.308224837 _19_ MAC --- 0 CTS 38 [4c4 13 0 0]
s 2.308234837 _19_ MAC --- 100 tcp 112 [13a 14 13 800] ------- [19:1 20:0 32 20] [0 0] 0 0
r 2.309131180 _20_ MAC --- 100 tcp 60 [13a 14 13 800] ------- [19:1 20:0 32 20] [0 0] 1 0
s 2.309141180 _20_ MAC --- 0 ACK 38 [0 13 0 0]
r 2.309156180 _20_ AGT --- 100 tcp 60 [13a 14 13 800] ------- [19:1 20:0 32 20] [0 0] 1 0
s 2.309156180 _20_ AGT --- 101 ack 40 [0 0 0 0] ------- [20:0 19:1 32 0] [0 0] 0 0
r 2.309156180 _20_ RTR --- 101 ack 40 [0 0 0 0] ------- [20:0 19:1 32 0] [0 0] 0 0
s 2.309156180 _20_ RTR --- 101 ack 60 [0 0 0 0] ------- [20:0 19:1 32 19] [0 0] 0 0
r 2.309445523 _19_ MAC --- 0 ACK 38 [0 13 0 0]
s 2.310015180 _20_ MAC --- 0 RTS 44 [5fe 13 14 0]
r 2.310367523 _19_ MAC --- 0 RTS 44 [5fe 13 14 0]
s 2.310377523 _19_ MAC --- 0 CTS 38 [4c4 14 0 0]
r 2.310681866 _20_ MAC --- 0 CTS 38 [4c4 14 0 0]
s 2.310691866 _20_ MAC --- 101 ack 112 [13a 13 14 800] ------- [20:0 19:1 32 19] [0 0] 0 0
r 2.311588209 _19_ MAC --- 101 ack 60 [13a 13 14 800] ------- [20:0 19:1 32 19] [0 0] 1 0
s 2.311598209 _19_ MAC --- 0 ACK 38 [0 14 0 0]
r 2.311613209 _19_ AGT --- 101 ack 60 [13a 13 14 800] ------- [20:0 19:1 32 19] [0 0] 1 0
s 2.311613209 _19_ AGT --- 102 tcp 1040 [0 0 0 0] ------- [19:1 20:0 32 0] [1 0] 0 0
r 2.311613209 _19_ RTR --- 102 tcp 1040 [0 0 0 0] ------- [19:1 20:0 32 0] [1 0] 0 0
s 2.311613209 _19_ RTR --- 102 tcp 1060 [0 0 0 0] ------- [19:1 20:0 32 20] [1 0] 0 0
s 2.311613209 _19_ AGT --- 103 tcp 1040 [0 0 0 0] ------- [19:1 20:0 32 0] [2 0] 0 0
r 2.311613209 _19_ RTR --- 103 tcp 1040 [0 0 0 0] ------- [19:1 20:0 32 0] [2 0] 0 0
s 2.311613209 _19_ RTR --- 103 tcp 1060 [0 0 0 0] ------- [19:1 20:0 32 20] [2 0] 0 0
r 2.311902553 _20_ MAC --- 0 ACK 38 [0 14 0 0]
s 2.312012209 _19_ MAC --- 0 RTS 44 [253e 14 13 0]
r 2.312364553 _20_ MAC --- 0 RTS 44 [253e 14 13 0]
s 2.312374553 _20_ MAC --- 0 CTS 38 [2404 13 0 0]
r 2.312678896 _19_ MAC --- 0 CTS 38 [2404 13 0 0]
s 2.312688896 _19_ MAC --- 102 tcp 1112 [13a 14 13 800] ------- [19:1 20:0 32 20] [1 0] 0 0
r 2.321585239 _20_ MAC --- 102 tcp 1060 [13a 14 13 800] ------- [19:1 20:0 32 20] [1 0] 1 0
s 2.321595239 _20_ MAC --- 0 ACK 38 [0 13 0 0]
r 2.321610239 _20_ AGT --- 102 tcp 1060 [13a 14 13 800] ------- [19:1 20:0 32 20] [1 0] 1 0
s 2.321610239 _20_ AGT --- 104 ack 40 [0 0 0 0] ------- [20:0 19:1 32 0] [1 0] 0 0
r 2.321610239 _20_ RTR --- 104 ack 40 [0 0 0 0] ------- [20:0 19:1 32 0] [1 0] 0 0
s 2.321610239 _20_ RTR --- 104 ack 60 [0 0 0 0] ------- [20:0 19:1 32 19] [1 0] 0 0
r 2.321899582 _19_ MAC --- 0 ACK 38 [0 13 0 0]
s 2.322189239 _20_ MAC --- 0 RTS 44 [5fe 13 14 0]
r 2.322541582 _19_ MAC --- 0 RTS 44 [5fe 13 14 0]
s 2.322551582 _19_ MAC --- 0 CTS 38 [4c4 14 0 0]
r 2.322855925 _20_ MAC --- 0 CTS 38 [4c4 14 0 0]
s 2.322865925 _20_ MAC --- 104 ack 112 [13a 13 14 800] ------- [20:0 19:1 32 19] [1 0] 0 0
r 2.323762269 _19_ MAC --- 104 ack 60 [13a 13 14 800] ------- [20:0 19:1 32 19] [1 0] 1 0
s 2.323772269 _19_ MAC --- 0 ACK 38 [0 14 0 0]
r 2.323787269 _19_ AGT --- 104 ack 60 [13a 13 14 800] ------- [20:0 19:1 32 19] [1 0] 1 0
s 2.323787269 _19_ AGT --- 105 tcp 1040 [0 0 0 0] ------- [19:1 20:0 32 0] [3 0] 0 0
r 2.323787269 _19_ RTR --- 105 tcp 1040 [0 0 0 0] ------- [19:1 20:0 32 0] [3 0] 0 0
s 2.323787269 _19_ RTR --- 105 tcp 1060 [0 0 0 0] ------- [19:1 20:0 32 20] [3 0] 0 0
s 2.323787269 _19_ AGT --- 106 tcp 1040 [0 0 0 0] ------- [19:1 20:0 32 0] [4 0] 0 0
r 2.323787269 _19_ RTR --- 106 tcp 1040 [0 0 0 0] ------- [19:1 20:0 32 0] [4 0] 0 0
s 2.323787269 _19_ RTR --- 106 tcp 1060 [0 0 0 0] ------- [19:1 20:0 32 20] [4 0] 0 0
r 2.324076612 _20_ MAC --- 0 ACK 38 [0 14 0 0]
s 2.324246269 _19_ MAC --- 0 RTS 44 [253e 14 13 0]
r 2.324598612 _20_ MAC --- 0 RTS 44 [253e 14 13 0]
s 2.324608612 _20_ MAC --- 0 CTS 38 [2404 13 0 0]
r 2.324912955 _19_ MAC --- 0 CTS 38 [2404 13 0 0]
s 2.324922955 _19_ MAC --- 103 tcp 1112 [13a 14 13 800] ------- [19:1 20:0 32 20] [2 0] 0 0
r 2.333819298 _20_ MAC --- 103 tcp 1060 [13a 14 13 800] ------- [19:1 20:0 32 20] [2 0] 1 0
s 2.333829298 _20_ MAC --- 0 ACK 38 [0 13 0 0]
r 2.333844298 _20_ AGT --- 103 tcp 1060 [13a 14 13 800] ------- [19:1 20:0 32 20] [2 0] 1 0
s 2.333844298 _20_ AGT --- 107 ack 40 [0 0 0 0] ------- [20:0 19:1 32 0] [2 0] 0 0
r 2.333844298 _20_ RTR --- 107 ack 40 [0 0 0 0] ------- [20:0 19:1 32 0] [2 0] 0 0
s 2.333844298 _20_ RTR --- 107 ack 60 [0 0 0 0] ------- [20:0 19:1 32 19] [2 0] 0 0
r 2.334133641 _19_ MAC --- 0 ACK 38 [0 13 0 0]
s 2.334603298 _20_ MAC --- 0 RTS 44 [5fe 13 14 0]
r 2.334955641 _19_ MAC --- 0 RTS 44 [5fe 13 14 0]
s 2.334965641 _19_ MAC --- 0 CTS 38 [4c4 14 0 0]
r 2.335269985 _20_ MAC --- 0 CTS 38 [4c4 14 0 0]
s 2.335279985 _20_ MAC --- 107 ack 112 [13a 13 14 800] ------- [20:0 19:1 32 19] [2 0] 0 0
r 2.336176328 _19_ MAC --- 107 ack 60 [13a 13 14 800] ------- [20:0 19:1 32 19] [2 0] 1 0
s 2.336186328 _19_ MAC --- 0 ACK 38 [0 14 0 0]
r 2.336201328 _19_ AGT --- 107 ack 60 [13a 13 14 800] ------- [20:0 19:1 32 19] [2 0] 1 0
s 2.336201328 _19_ AGT --- 108 tcp 1040 [0 0 0 0] ------- [19:1 20:0 32 0] [5 0] 0 0
r 2.336201328 _19_ RTR --- 108 tcp 1040 [0 0 0 0] ------- [19:1 20:0 32 0] [5 0] 0 0
s 2.336201328 _19_ RTR --- 108 tcp 1060 [0 0 0 0] ------- [19:1 20:0 32 20] [5 0] 0 0
s 2.336201328 _19_ AGT --- 109 tcp 1040 [0 0 0 0] ------- [19:1 20:0 32 0] [6 0] 0 0
r 2.336201328 _19_ RTR --- 109 tcp 1040 [0 0 0 0] ------- [19:1 20:0 32 0] [6 0] 0 0
s 2.336201328 _19_ RTR --- 109 tcp 1060 [0 0 0 0] ------- [19:1 20:0 32 20] [6 0] 0 0
r 2.336490671 _20_ MAC --- 0 ACK 38 [0 14 0 0]
s 2.336620328 _19_ MAC --- 0 RTS 44 [253e 14 13 0]
r 2.336972671 _20_ MAC --- 0 RTS 44 [253e 14 13 0]
s 2.336982671 _20_ MAC --- 0 CTS 38 [2404 13 0 0]
r 2.337287014 _19_ MAC --- 0 CTS 38 [2404 13 0 0]
s 2.337297014 _19_ MAC --- 105 tcp 1112 [13a 14 13 800] ------- [19:1 20:0 32 20] [3 0] 0 0
r 2.346193357 _20_ MAC --- 105 tcp 1060 [13a 14 13 800] ------- [19:1 20:0 32 20] [3 0] 1 0
s 2.346203357 _20_ MAC --- 0 ACK 38 [0 13 0 0]
r 2.346218357 _20_ AGT --- 105 tcp 1060 [13a 14 13 800] ------- [19:1 20:0 32 20] [3 0] 1 0
s 2.346218357 _20_ AGT --- 110 ack 40 [0 0 0 0] ------- [20:0 19:1 32 0] [3 0] 0 0
r 2.346218357 _20_ RTR --- 110 ack 40 [0 0 0 0] ------- [20:0 19:1 32 0] [3 0] 0 0
s 2.346218357 _20_ RTR --- 110 ack 60 [0 0 0 0] ------- [20:0 19:1 32 19] [3 0] 0 0
r 2.346507701 _19_ MAC --- 0 ACK 38 [0 13 0 0]
s 2.346857701 _19_ MAC --- 0 RTS 44 [253e 14 13 0]
r 2.347210044 _20_ MAC --- 0 RTS 44 [253e 14 13 0]
s 2.347220044 _20_ MAC --- 0 CTS 38 [2404 13 0 0]
r 2.347524387 _19_ MAC --- 0 CTS 38 [2404 13 0 0]
s 2.347534387 _19_ MAC --- 106 tcp 1112 [13a 14 13 800] ------- [19:1 20:0 32 20] [4 0] 0 0
r 2.356430730 _20_ MAC --- 106 tcp 1060 [13a 14 13 800] ------- [19:1 20:0 32 20] [4 0] 1 0
s 2.356440730 _20_ MAC --- 0 ACK 38 [0 13 0 0]
r 2.356455730 _20_ AGT --- 106 tcp 1060 [13a 14 13 800] ------- [19:1 20:0 32 20] [4 0] 1 0
s 2.356455730 _20_ AGT --- 111 ack 40 [0 0 0 0] ------- [20:0 19:1 32 0] [4 0] 0 0
r 2.356455730 _20_ RTR --- 111 ack 40 [0 0 0 0] ------- [20:0 19:1 32 0] [4 0] 0 0
s 2.356455730 _20_ RTR --- 111 ack 60 [0 0 0 0] ------- [20:0 19:1 32 19] [4 0] 0 0
r 2.356745073 _19_ MAC --- 0 ACK 38 [0 13 0 0]
s 2.356895073 _19_ MAC --- 0 RTS 44 [253e 14 13 0]
r 2.357247417 _20_ MAC --- 0 RTS 44 [253e 14 13 0]
s 2.357257417 _20_ MAC --- 0 CTS 38 [2404 13 0 0]
r 2.357561760 _19_ MAC --- 0 CTS 38 [2404 13 0 0]
s 2.357571760 _19_ MAC --- 108 tcp 1112 [13a 14 13 800] ------- [19:1 20:0 32 20] [5 0] 0 0
r 2.366468103 _20_ MAC --- 108 tcp 1060 [13a 14 13 800] ------- [19:1 20:0 32 20] [5 0] 1 0
s 2.366478103 _20_ MAC --- 0 ACK 38 [0 13 0 0]
r 2.366493103 _20_ AGT --- 108 tcp 1060 [13a 14 13 800] ------- [19:1 20:0 32 20] [5 0] 1 0
s 2.366493103 _20_ AGT --- 112 ack 40 [0 0 0 0] ------- [20:0 19:1 32 0] [5 0] 0 0
r 2.366493103 _20_ RTR --- 112 ack 40 [0 0 0 0] ------- [20:0 19:1 32 0] [5 0] 0 0
s 2.366493103 _20_ RTR --- 112 ack 60 [0 0 0 0] ------- [20:0 19:1 32 19] [5 0] 0 0
r 2.366782446 _19_ MAC --- 0 ACK 38 [0 13 0 0]
s 2.366912103 _20_ MAC --- 0 RTS 44 [5fe 13 14 0]
r 2.367264446 _19_ MAC --- 0 RTS 44 [5fe 13 14 0]
s 2.367274446 _19_ MAC --- 0 CTS 38 [4c4 14 0 0]
r 2.367578789 _20_ MAC --- 0 CTS 38 [4c4 14 0 0]
s 2.367588789 _20_ MAC --- 110 ack 112 [13a 13 14 800] ------- [20:0 19:1 32 19] [3 0] 0 0
r 2.368485133 _19_ MAC --- 110 ack 60 [13a 13 14 800] ------- [20:0 19:1 32 19] [3 0] 1 0
s 2.368495133 _19_ MAC --- 0 ACK 38 [0 14 0 0]
r 2.368510133 _19_ AGT --- 110 ack 60 [13a 13 14 800] ------- [20:0 19:1 32 19] [3 0] 1 0
r 2.368799476 _20_ MAC --- 0 ACK 38 [0 14 0 0]
s 2.368989476 _20_ MAC --- 0 RTS 44 [5fe 13 14 0]
r 2.369341819 _19_ MAC --- 0 RTS 44 [5fe 13 14 0]
s 2.369351819 _19_ MAC --- 0 CTS 38 [4c4 14 0 0]
r 2.369656162 _20_ MAC --- 0 CTS 38 [4c4 14 0 0]
s 2.369666162 _20_ MAC --- 111 ack 112 [13a 13 14 800] ------- [20:0 19:1 32 19] [4 0] 0 0
r 2.370562505 _19_ MAC --- 111 ack 60 [13a 13 14 800] ------- [20:0 19:1 32 19] [4 0] 1 0
s 2.370572505 _19_ MAC --- 0 ACK 38 [0 14 0 0]
r 2.370587505 _19_ AGT --- 111 ack 60 [13a 13 14 800] ------- [20:0 19:1 32 19] [4 0] 1 0
r 2.370876849 _20_ MAC --- 0 ACK 38 [0 14 0 0]
s 2.371306505 _19_ MAC --- 0 RTS 44 [253e 14 13 0]
r 2.371658849 _20_ MAC --- 0 RTS 44 [253e 14 13 0]
s 2.371668849 _20_ MAC --- 0 CTS 38 [2404 13 0 0]
r 2.371973192 _19_ MAC --- 0 CTS 38 [2404 13 0 0]
s 2.371983192 _19_ MAC --- 109 tcp 1112 [13a 14 13 800] ------- [19:1 20:0 32 20] [6 0] 0 0
r 2.380879535 _20_ MAC --- 109 tcp 1060 [13a 14 13 800] ------- [19:1 20:0 32 20] [6 0] 1 0
s 2.380889535 _20_ MAC --- 0 ACK 38 [0 13 0 0]
r 2.380904535 _20_ AGT --- 109 tcp 1060 [13a 14 13 800] ------- [19:1 20:0 32 20] [6 0] 1 0
s 2.380904535 _20_ AGT --- 113 ack 40 [0 0 0 0] ------- [20:0 19:1 32 0] [6 0] 0 0
r 2.380904535 _20_ RTR --- 113 ack 40 [0 0 0 0] ------- [20:0 19:1 32 0] [6 0] 0 0
s 2.380904535 _20_ RTR --- 113 ack 60 [0 0 0 0] ------- [20:0 19:1 32 19] [6 0] 0 0
r 2.381193878 _19_ MAC --- 0 ACK 38 [0 13 0 0]
s 2.381343535 _20_ MAC --- 0 RTS 44 [5fe 13 14 0]
r 2.381695878 _19_ MAC --- 0 RTS 44 [5fe 13 14 0]
s 2.381705878 _19_ MAC --- 0 CTS 38 [4c4 14 0 0]
r 2.382010222 _20_ MAC --- 0 CTS 38 [4c4 14 0 0]
s 2.382020222 _20_ MAC --- 112 ack 112 [13a 13 14 800] ------- [20:0 19:1 32 19] [5 0] 0 0
r 2.382916565 _19_ MAC --- 112 ack 60 [13a 13 14 800] ------- [20:0 19:1 32 19] [5 0] 1 0
s 2.382926565 _19_ MAC --- 0 ACK 38 [0 14 0 0]
r 2.382941565 _19_ AGT --- 112 ack 60 [13a 13 14 800] ------- [20:0 19:1 32 19] [5 0] 1 0
r 2.383230908 _20_ MAC --- 0 ACK 38 [0 14 0 0]
s 2.383780908 _20_ MAC --- 0 RTS 44 [5fe 13 14 0]
r 2.384133251 _19_ MAC --- 0 RTS 44 [5fe 13 14 0]
s 2.384143251 _19_ MAC --- 0 CTS 38 [4c4 14 0 0]
r 2.384447594 _20_ MAC --- 0 CTS 38 [4c4 14 0 0]
s 2.384457594 _20_ MAC --- 113 ack 112 [13a 13 14 800] ------- [20:0 19:1 32 19] [6 0] 0 0
r 2.385353938 _19_ MAC --- 113 ack 60 [13a 13 14 800] ------- [20:0 19:1 32 19] [6 0] 1 0
s 2.385363938 _19_ MAC --- 0 ACK 38 [0 14 0 0]
r 2.385378938 _19_ AGT --- 113 ack 60 [13a 13 14 800] ------- [20:0 19:1 32 19] [6 0] 1 0
r 2.385668281 _20_ MAC --- 0 ACK 38 [0 14 0 0]
s 2.400000000 _20_ AGT --- 114 tcp 40 [0 0 0 0] ------- [20:1 19:2 32 0] [0 0] 0 0
r 2.400000000 _20_ RTR --- 114 tcp 40 [0 0 0 0] ------- [20:1 19:2 32 0] [0 0] 0 0
s 2.400000000 _20_ RTR --- 114 tcp 60 [0 0 0 0] ------- [20:1 19:2 32 19] [0 0] 0 0
s 2.400075000 _20_ MAC --- 0 RTS 44 [5fe 13 14 0]
r 2.400427343 _19_ MAC --- 0 RTS 44 [5fe 13 14 0]
s 2.400437343 _19_ MAC --- 0 CTS 38 [4c4 14 0 0]
r 2.400741686 _20_ MAC --- 0 CTS 38 [4c4 14 0 0]
s 2.400751686 _20_ MAC --- 114 tcp 112 [13a 13 14 800] ------- [20:1 19:2 32 19] [0 0] 0 0
r 2.401648030 _19_ MAC --- 114 tcp 60 [13a 13 14 800] ------- [20:1 19:2 32 19] [0 0] 1 0
s 2.401658030 _19_ MAC --- 0 ACK 38 [0 14 0 0]
r 2.401673030 _19_ AGT --- 114 tcp 60 [13a 13 14 800] ------- [20:1 19:2 32 19] [0 0] 1 0
s 2.401673030 _19_ AGT --- 115 ack 40 [0 0 0 0] ------- [19:2 20:1 32 0] [0 0] 0 0
r 2.401673030 _19_ RTR --- 115 ack 40 [0 0 0 0] ------- [19:2 20:1 32 0] [0 0] 0 0
s 2.401673030 _19_ RTR --- 115 ack 60 [0 0 0 0] ------- [19:2 20:1 32 20] [0 0] 0 0
r 2.401962373 _20_ MAC --- 0 ACK 38 [0 14 0 0]
s 2.402612030 _19_ MAC --- 0 RTS 44 [5fe 14 13 0]
r 2.402964373 _20_ MAC --- 0 RTS 44 [5fe 14 13 0]
s 2.402974373 _20_ MAC --- 0 CTS 38 [4c4 13 0 0]
r 2.403278716 _19_ MAC --- 0 CTS 38 [4c4 13 0 0]
s 2.403288716 _19_ MAC --- 115 ack 112 [13a 14 13 800] ------- [19:2 20:1 32 20] [0 0] 0 0
r 2.404185059 _20_ MAC --- 115 ack 60 [13a 14 13 800] ------- [19:2 20:1 32 20] [0 0] 1 0
s 2.404195059 _20_ MAC --- 0 ACK 38 [0 13 0 0]
r 2.404210059 _20_ AGT --- 115 ack 60 [13a 14 13 800] ------- [19:2 20:1 32 20] [0 0] 1 0
s 2.404210059 _20_ AGT --- 116 tcp 1040 [0 0 0 0] ------- [20:1 19:2 32 0] [1 0] 0 0
r 2.404210059 _20_ RTR --- 116 tcp 1040 [0 0 0 0] ------- [20:1 19:2 32 0] [1 0] 0 0
s 2.404210059 _20_ RTR --- 116 tcp 1060 [0 0 0 0] ------- [20:1 19:2 32 19] [1 0] 0 0
s 2.404210059 _20_ AGT --- 117 tcp 1040 [0 0 0 0] ------- [20:1 19:2 32 0] [2 0] 0 0
r 2.404210059 _20_ RTR --- 117 tcp 1040 [0 0 0 0] ------- [20:1 19:2 32 0] [2 0] 0 0
s 2.404210059 _20_ RTR --- 117 tcp 1060 [0 0 0 0] ------- [20:1 19:2 32 19] [2 0] 0 0
r 2.404499402 _19_ MAC --- 0 ACK 38 [0 13 0 0]
s 2.405149059 _20_ MAC --- 0 RTS 44 [253e 13 14 0]
r 2.405501402 _19_ MAC --- 0 RTS 44 [253e 13 14 0]
s 2.405511402 _19_ MAC --- 0 CTS 38 [2404 14 0 0]
r 2.405815746 _20_ MAC --- 0 CTS 38 [2404 14 0 0]
s 2.405825746 _20_ MAC --- 116 tcp 1112 [13a 13 14 800] ------- [20:1 19:2 32 19] [1 0] 0 0
r 2.414722089 _19_ MAC --- 116 tcp 1060 [13a 13 14 800] ------- [20:1 19:2 32 19] [1 0] 1 0
s 2.414732089 _19_ MAC --- 0 ACK 38 [0 14 0 0]
r 2.414747089 _19_ AGT --- 116 tcp 1060 [13a 13 14 800] ------- [20:1 19:2 32 19] [1 0] 1 0
s 2.414747089 _19_ AGT --- 118 ack 40 [0 0 0 0] ------- [19:2 20:1 32 0] [1 0] 0 0
r 2.414747089 _19_ RTR --- 118 ack 40 [0 0 0 0] ------- [19:2 20:1 32 0] [1 0] 0 0
s 2.414747089 _19_ RTR --- 118 ack 60 [0 0 0 0] ------- [19:2 20:1 32 20] [1 0] 0 0
r 2.415036432 _20_ MAC --- 0 ACK 38 [0 14 0 0]
s 2.415086089 _19_ MAC --- 0 RTS 44 [5fe 14 13 0]
r 2.415438432 _20_ MAC --- 0 RTS 44 [5fe 14 13 0]
s 2.415448432 _20_ MAC --- 0 CTS 38 [4c4 13 0 0]
r 2.415752775 _19_ MAC --- 0 CTS 38 [4c4 13 0 0]
s 2.415762775 _19_ MAC --- 118 ack 112 [13a 14 13 800] ------- [19:2 20:1 32 20] [1 0] 0 0
r 2.416659118 _20_ MAC --- 118 ack 60 [13a 14 13 800] ------- [19:2 20:1 32 20] [1 0] 1 0
s 2.416669118 _20_ MAC --- 0 ACK 38 [0 13 0 0]
r 2.416684118 _20_ AGT --- 118 ack 60 [13a 14 13 800] ------- [19:2 20:1 32 20] [1 0] 1 0
s 2.416684118 _20_ AGT --- 119 tcp 1040 [0 0 0 0] ------- [20:1 19:2 32 0] [3 0] 0 0
r 2.416684118 _20_ RTR --- 119 tcp 1040 [0 0 0 0] ------- [20:1 19:2 32 0] [3 0] 0 0
s 2.416684118 _20_ RTR --- 119 tcp 1060 [0 0 0 0] ------- [20:1 19:2 32 19] [3 0] 0 0
s 2.416684118 _20_ AGT --- 120 tcp 1040 [0 0 0 0] ------- [20:1 19:2 32 0] [4 0] 0 0
r 2.416684118 _20_ RTR --- 120 tcp 1040 [0 0 0 0] ------- [20:1 19:2 32 0] [4 0] 0 0
s 2.416684118 _20_ RTR --- 120 tcp 1060 [0 0 0 0] ------- [20:1 19:2 32 19] [4 0] 0 0
r 2.416973462 _19_ MAC --- 0 ACK 38 [0 13 0 0]
s 2.417063118 _20_ MAC --- 0 RTS 44 [253e 13 14 0]
r 2.417415462 _19_ MAC --- 0 RTS 44 [253e 13 14 0]
s 2.417425462 _19_ MAC --- 0 CTS 38 [2404 14 0 0]
r 2.417729805 _20_ MAC --- 0 CTS 38 [2404 14 0 0]
s 2.417739805 _20_ MAC --- 117 tcp 1112 [13a 13 14 800] ------- [20:1 19:2 32 19] [2 0] 0 0
r 2.426636148 _19_ MAC --- 117 tcp 1060 [13a 13 14 800] ------- [20:1 19:2 32 19] [2 0] 1 0
s 2.426646148 _19_ MAC --- 0 ACK 38 [0 14 0 0]
r 2.426661148 _19_ AGT --- 117 tcp 1060 [13a 13 14 800] ------- [20:1 19:2 32 19] [2 0] 1 0
s 2.426661148 _19_ AGT --- 121 ack 40 [0 0 0 0] ------- [19:2 20:1 32 0] [2 0] 0 0
r 2.426661148 _19_ RTR --- 121 ack 40 [0 0 0 0] ------- [19:2 20:1 32 0] [2 0] 0 0
s 2.426661148 _19_ RTR --- 121 ack 60 [0 0 0 0] ------- [19:2 20:1 32 20] [2 0] 0 0
r 2.426950491 _20_ MAC --- 0 ACK 38 [0 14 0 0]
s 2.427000491 _20_ MAC --- 0 RTS 44 [253e 13 14 0]
r 2.427352834 _19_ MAC --- 0 RTS 44 [253e 13 14 0]
s 2.427362834 _19_ MAC --- 0 CTS 38 [2404 14 0 0]
r 2.427667178 _20_ MAC --- 0 CTS 38 [2404 14 0 0]
s 2.427677178 _20_ MAC --- 119 tcp 1112 [13a 13 14 800] ------- [20:1 19:2 32 19] [3 0] 0 0
r 2.436573521 _19_ MAC --- 119 tcp 1060 [13a 13 14 800] ------- [20:1 19:2 32 19] [3 0] 1 0
s 2.436583521 _19_ MAC --- 0 ACK 38 [0 14 0 0]
r 2.436598521 _19_ AGT --- 119 tcp 1060 [13a 13 14 800] ------- [20:1 19:2 32 19] [3 0] 1 0
s 2.436598521 _19_ AGT --- 122 ack 40 [0 0 0 0] ------- [19:2 20:1 32 0] [3 0] 0 0
r 2.436598521 _19_ RTR --- 122 ack 40 [0 0 0 0] ------- [19:2 20:1 32 0] [3 0] 0 0
s 2.436598521 _19_ RTR --- 122 ack 60 [0 0 0 0] ------- [19:2 20:1 32 20] [3 0] 0 0
r 2.436887864 _20_ MAC --- 0 ACK 38 [0 14 0 0]
s 2.437177521 _19_ MAC --- 0 RTS 44 [5fe 14 13 0]
r 2.437529864 _20_ MAC --- 0 RTS 44 [5fe 14 13 0]
s 2.437539864 _20_ MAC --- 0 CTS 38 [4c4 13 0 0]
r 2.437844207 _19_ MAC --- 0 CTS 38 [4c4 13 0 0]
s 2.437854207 _19_ MAC --- 121 ack 112 [13a 14 13 800] ------- [19:2 20:1 32 20] [2 0] 0 0
r 2.438750550 _20_ MAC --- 121 ack 60 [13a 14 13 800] ------- [19:2 20:1 32 20] [2 0] 1 0
s 2.438760550 _20_ MAC --- 0 ACK 38 [0 13 0 0]
r 2.438775550 _20_ AGT --- 121 ack 60 [13a 14 13 800] ------- [19:2 20:1 32 20] [2 0] 1 0
s 2.438775550 _20_ AGT --- 123 tcp 1040 [0 0 0 0] ------- [20:1 19:2 32 0] [5 0] 0 0
r 2.438775550 _20_ RTR --- 123 tcp 1040 [0 0 0 0] ------- [20:1 19:2 32 0] [5 0] 0 0
s 2.438775550 _20_ RTR --- 123 tcp 1060 [0 0 0 0] ------- [20:1 19:2 32 19] [5 0] 0 0
s 2.438775550 _20_ AGT --- 124 tcp 1040 [0 0 0 0] ------- [20:1 19:2 32 0] [6 0] 0 0
r 2.438775550 _20_ RTR --- 124 tcp 1040 [0 0 0 0] ------- [20:1 19:2 32 0] [6 0] 0 0
s 2.438775550 _20_ RTR --- 124 tcp 1060 [0 0 0 0] ------- [20:1 19:2 32 19] [6 0] 0 0
r 2.439064894 _19_ MAC --- 0 ACK 38 [0 13 0 0]
s 2.439434550 _20_ MAC --- 0 RTS 44 [253e 13 14 0]
r 2.439786894 _19_ MAC --- 0 RTS 44 [253e 13 14 0]
s 2.439796894 _19_ MAC --- 0 CTS 38 [2404 14 0 0]
r 2.440101237 _20_ MAC --- 0 CTS 38 [2404 14 0 0]
s 2.440111237 _20_ MAC --- 120 tcp 1112 [13a 13 14 800] ------- [20:1 19:2 32 19] [4 0] 0 0
r 2.449007580 _19_ MAC --- 120 tcp 1060 [13a 13 14 800] ------- [20:1 19:2 32 19] [4 0] 1 0
s 2.449017580 _19_ MAC --- 0 ACK 38 [0 14 0 0]
r 2.449032580 _19_ AGT --- 120 tcp 1060 [13a 13 14 800] ------- [20:1 19:2 32 19] [4 0] 1 0
s 2.449032580 _19_ AGT --- 125 ack 40 [0 0 0 0] ------- [19:2 20:1 32 0] [4 0] 0 0
r 2.449032580 _19_ RTR --- 125 ack 40 [0 0 0 0] ------- [19:2 20:1 32 0] [4 0] 0 0
s 2.449032580 _19_ RTR --- 125 ack 60 [0 0 0 0] ------- [19:2 20:1 32 20] [4 0] 0 0
r 2.449321923 _20_ MAC --- 0 ACK 38 [0 14 0 0]
s 2.449491923 _20_ MAC --- 0 RTS 44 [253e 13 14 0]
r 2.449844267 _19_ MAC --- 0 RTS 44 [253e 13 14 0]
s 2.449854267 _19_ MAC --- 0 CTS 38 [2404 14 0 0]
r 2.450158610 _20_ MAC --- 0 CTS 38 [2404 14 0 0]
s 2.450168610 _20_ MAC --- 123 tcp 1112 [13a 13 14 800] ------- [20:1 19:2 32 19] [5 0] 0 0
r 2.459064953 _19_ MAC --- 123 tcp 1060 [13a 13 14 800] ------- [20:1 19:2 32 19] [5 0] 1 0
s 2.459074953 _19_ MAC --- 0 ACK 38 [0 14 0 0]
r 2.459089953 _19_ AGT --- 123 tcp 1060 [13a 13 14 800] ------- [20:1 19:2 32 19] [5 0] 1 0
s 2.459089953 _19_ AGT --- 126 ack 40 [0 0 0 0] ------- [19:2 20:1 32 0] [5 0] 0 0
r 2.459089953 _19_ RTR --- 126 ack 40 [0 0 0 0] ------- [19:2 20:1 32 0] [5 0] 0 0
s 2.459089953 _19_ RTR --- 126 ack 60 [0 0 0 0] ------- [19:2 20:1 32 20] [5 0] 0 0
r 2.459379296 _20_ MAC --- 0 ACK 38 [0 14 0 0]
s 2.459508953 _19_ MAC --- 0 RTS 44 [5fe 14 13 0]
r 2.459861296 _20_ MAC --- 0 RTS 44 [5fe 14 13 0]
s 2.459871296 _20_ MAC --- 0 CTS 38 [4c4 13 0 0]
r 2.460175639 _19_ MAC --- 0 CTS 38 [4c4 13 0 0]
s 2.460185639 _19_ MAC --- 122 ack 112 [13a 14 13 800] ------- [19:2 20:1 32 20] [3 0] 0 0
r 2.461081983 _20_ MAC --- 122 ack 60 [13a 14 13 800] ------- [19:2 20:1 32 20] [3 0] 1 0
s 2.461091983 _20_ MAC --- 0 ACK 38 [0 13 0 0]
r 2.461106983 _20_ AGT --- 122 ack 60 [13a 14 13 800] ------- [19:2 20:1 32 20] [3 0] 1 0
r 2.461396326 _19_ MAC --- 0 ACK 38 [0 13 0 0]
s 2.461705983 _20_ MAC --- 0 RTS 44 [253e 13 14 0]
r 2.462058326 _19_ MAC --- 0 RTS 44 [253e 13 14 0]
s 2.462068326 _19_ MAC --- 0 CTS 38 [2404 14 0 0]
r 2.462372669 _20_ MAC --- 0 CTS 38 [2404 14 0 0]
s 2.462382669 _20_ MAC --- 124 tcp 1112 [13a 13 14 800] ------- [20:1 19:2 32 19] [6 0] 0 0
r 2.471279012 _19_ MAC --- 124 tcp 1060 [13a 13 14 800] ------- [20:1 19:2 32 19] [6 0] 1 0
s 2.471289012 _19_ MAC --- 0 ACK 38 [0 14 0 0]
r 2.471304012 _19_ AGT --- 124 tcp 1060 [13a 13 14 800] ------- [20:1 19:2 32 19] [6 0] 1 0
s 2.471304012 _19_ AGT --- 127 ack 40 [0 0 0 0] ------- [19:2 20:1 32 0] [6 0] 0 0
r 2.471304012 _19_ RTR --- 127 ack 40 [0 0 0 0] ------- [19:2 20:1 32 0] [6 0] 0 0
s 2.471304012 _19_ RTR --- 127 ack 60 [0 0 0 0] ------- [19:2 20:1 32 20] [6 0] 0 0
r 2.471593355 _20_ MAC --- 0 ACK 38 [0 14 0 0]
s 2.471883012 _19_ MAC --- 0 RTS 44 [5fe 14 13 0]
r 2.472235355 _20_ MAC --- 0 RTS 44 [5fe 14 13 0]
[truncated: 638 more rows]
