# Supplementary material for: Quantum readout and gradient deep learning model for secure and sustainable data access in IWSN
Source: PeerJ Comput Sci. 2022 Jun 6;8:e983. doi: 10.7717/peerj-cs.983 (PMC9202624; doi:10.7717/peerj-cs.983)
Supplement: Supplemental Information 3 [file peerj-cs-08-983-s003.zip › Mod 3/out11.tr]

Input1	Input2	Target1	Output1
0.000000	0.000000	0.000000	0.001568
1.000000	0.000000	1.000000	0.998905
0.000000	1.000000	1.000000	0.535523
1.000000	1.000000	0.000000	0.545125
0.000000	0.000000	0.000000	0.118618
0.900000	0.500000	0.000000	8.855319
0.000000	4003728694734234900000000000000000000000000000000000000000000000000000000000000000000000000000000000000000000000000000000000000000000000000000000000000000000000000000000000000000000000000000000000000000000000000000000000000000000000000000000000000000000000000000.000000	0.000000	-8.877490
0.000000	0.000000	1.000000	0.000000
0.000000	0.000000	0.000000	-6.456434
0.000000	0.000000	1.000000	6.815737
-1.#QNAN0	3296460552104089700000000000000000000000000000000000000000000000000000000000000000000000000000000000000000000000000000000000000000000000000000000000000000000000000000000000000000000000000000000000000000000000000000000000000000000000000000000000000000000000000000.000000	1.000000	0.142331
3295332547700561800000000000000000000000000000000000000000000000000000000000000000000000000000000000000000000000000000000000000000000000000000000000000000000000000000000000000000000000000000000000000000000000000000000000000000000000000000000000000000000000000000.000000	0.000000	0.000000	0.180994
0.000000	0.000000	0.000000	-2924282779918277700000000000000000000000000000000.000000
0.000000	3397917972592549800000000000000000000000000000000000000000000000000000000000000000000000000000000000000000000000000000000000000000000000000000000000000000000000000000000000000000000000000000000000000000000000000000000000000000000000000000000000000000000000000000000.000000	0.900000	0.000000
18619694972713567000000000000000000000000000000000000000000000000000000000000000000000000000000000000000000000000000000000000000000000000000000000000000000000000000000000000000000000000000000000000000000000000000000000000000000000000000000000000000000000000000000000.000000	293426747999538510000000000000000000000000000000000000000000000000000000000000000000000000000000000000000000000000000000000000000000000000000000000000000000000000000000000000000000000000000000000000000000000000000.000000	0.000000	0.765087
0.000000	0.000000	4003728694734234900000000000000000000000000000000000000000000000000000000000000000000000000000000000000000000000000000000000000000000000000000000000000000000000000000000000000000000000000000000000000000000000000000000000000000000000000000000000000000000000000000.000000	0.785971
0.000000	0.000000	0.000000	0.000000
0.000000	0.000000	0.000000	0.000002
-1.#QNAN0	0.000000	0.000000	0.000002
0.000000
